# Supplementary material for: Essential role of GEXP15, a specific Protein Phosphatase type 1 partner, in Plasmodium berghei in asexual erythrocytic proliferation and transmission
Source: PLoS Pathog. 2019 Jul 26;15(7):e1007973. doi: 10.1371/journal.ppat.1007973 (PMC6685639; doi:10.1371/journal.ppat.1007973)
Supplement: S1 Table — The table shows the protein name, accession number and molecular weight of identified proteins and the number of peptides and spectra identified for each experiment are indicated. Three experiments were performed with mCherry antibodies on WT schizonts as negative control and PbGEXP15-mCherry schizonts. Here, we present the protein co-immunoprecipitated with PbGEXP15-mCherry in at least two experiments with peptides ≥ 2 and with peptides and spectra ≥ 2 fold compared with the control strain. Blank cells represent 0 peptide/spectrum identified. Percentage of sequence coverage, peptide sequence, number of shared peptides and other proteins are indicated in reduced columns. In the second sheet, all proteins immunoprecipitated are shown. (XLSX) [file ppat.1007973.s006.xlsx]

## Sheet: Filtered proteins
S1 Table. Identified proteins after PbGEXP15-mCherry immunoprecipitation in P. berghei schizonts. The table shows the protein name, accession number and molecular weight of identified proteins and the number of peptides and spectra identified for each experiment are indicated. Three experiments were performed with mCherry antibodies on WT schizonts as negative control and PbGEXP15-mCherry schizon…
		number of proteins	10	17	3	19	0	13
		number of spectra																															18	303	5	382	0	119
		number of peptides	17	151	5	162	0	63
			Total number of peptides						Percentage sequence coverage						Peptide sequence						Number of shared peptides						Other Proteins						Total number of spectra						Biological process
Protein name	Protein accession numbers	Protein molecular weight (Da)	01 - WT	01 - GEXP15	02 - WT	02 - GEXP15	03 - WT	03 - GEXP15	01 - WT	01 - GEXP15	02 - WT	02 - GEXP15	03 - WT	03 - GEXP15	01 - WT	01 - GEXP15	02 - WT	02 - GEXP15	03 - WT	03 - GEXP15	01 - WT	01 - GEXP15	02 - WT	02 - GEXP15	03 - WT	03 - GEXP15	08 - WT	08 - GEXP15	02 - WT	02 - GEXP15	03 - WT	03 - GEXP15	01 - WT	01 - GEXP15	02 - WT	02 - GEXP15	03 - WT	03 - GEXP15
PbGEXP15-mCherry	PBANKA_0515400	104702		53		49		22		0.538		0.598		0.256		AKKPVQLPGAYNVNIK		DGGHYDAEVK		AYVKHPADIPDYLK		0		0		0		0		0		0		183		232		72	Unknown function
pre-mRNA-processing-splicing factor 8, putative	PBANKA_1003100	344391		30		12				0.14		0.0556				AGLSHEEDQLIPNLYR		ALNMAIPGGPK				3		1				0		sp|Q99PV0|PRP8_MOUSE				38		13			RNA processing and modification
U5 small nuclear ribonucleoprotein component, putative	PBANKA_1202200	138152	3	11		30		1	0.0335	0.117		0.293		0.0151	NFDLVETSLPNNNFSFK	AIYSSFLLATPR		ADIDDDPINR		STLNYNIDQDVISLLTNK	0	0		0		0	0	0		0		0	3	14		48		1	RNA processing and modification
U5 small nuclear ribonucleoprotein 40 kDa protein, putative	PBANKA_0707800	36810.8		7		6		6		0.363		0.227		0.339		GEVYSISFSYDGK		DDTYLcSVSADHNSFLWDIENEQK		GHTDYISGLDINNDETILASISADEK		0		0		0		0		0		0		11		9		8	RNA processing and modification
serine/threonine protein phosphatase PP1	PBANKA_1028300	34965	3	7	3	8		10	0.132	0.28	0.128	0.378		0.408	EIFLNQPILLELEAPIK	AHQVVEDGYEFFAK	aLEIDIDNVISK	AHQVVEDGYEFFAK		AHQVVEDGYEFFAK	2	4	1	4		4	0	sp|P62141|PP1B_MOUSE,sp|P62137|PP1A_MOUSE,sp|P63087|PP1G_MOUSE	0	sp|P62137|PP1A_MOUSE,sp|P63087|PP1G_MOUSE,sp|P62141|PP1B_MOUSE		sp|P63087|PP1G_MOUSE,sp|P62137|PP1A_MOUSE,sp|P62141|PP1B_MOUSE	3	12	3	18		12	Post-translational modification, protein turnover, and chaperones
small nuclear ribonucleoprotein Sm D1, putative	PBANKA_0922800	13919.8		6		3		3		0.561		0.341		0.374		LTNENVTIELK		LTNENVTIELK		LTNENVTIELK		0		0		0		0		0		0		8		3		4	RNA processing and modification
proteasome subunit alpha type-7, putative	PBANKA_1130500	27180.8	1	3		4		5	0.0539	0.149		0.241		0.224	NVELALLTEGELK	AIFEVVELSSK		AIFEVVELSSK		AIFEVVELSSK	0	0		0		0	0	0		0		0	1	3		5		6	Post-translational modification, protein turnover, and chaperones
pre-mRNA-processing factor 6, putative	PBANKA_0937400	133109		2		10				0.0215		0.128				IINDENVALPTLK		EAISLENENNAYILLK				0		0				0		0				2		10			RNA processing and modification
small nuclear ribonucleoprotein-associated protein B, putative	PBANKA_1027900	21781.7		5		2		2		0.242		0.0722		0.113		GDNIVSFTAER		HMNIVLVDAEEFR		GDNIVSFTAER		0		0		0		0		0		0		5		4		2	RNA processing and modification
phosphoglycerate mutase, putative	PBANKA_0928100	28707.7	1	1		2		5	0.036	0.044		0.096		0.308	tTYTLVLLR	VLVTAHGNSLR		GEQEAISAGNYLK		FTGWTDVPLSEKGEQEAISAGNYLK	0	0		0		0	0	0		0		0	1	1		2		5	Metabolism
proteasome subunit alpha type-2, putative	PBANKA_0107100	26446.4	1	4		6		1	0.0553	0.226		0.298		0.0723	TPNELIEENSIYK	LVQIEYALNR		aDGEYNFSLTTFSPTGK		aDGEYNFSLTTFSPTGK	0	0		0		0	0	0		0		0	1	4		7		1	Post-translational modification, protein turnover, and chaperones
HSP40, subfamily A, putative	PBANKA_0610900	48418.6	3	6		5			0.13	0.139		0.137			AYEVLSDEEKR	AYEVLSDEEKR		AYEVLSDEEKR			0	0		0			0	0		0			3	6		5			Post-translational modification, protein turnover, and chaperones
conserved protein, unknown function	PBANKA_0815400	28508.2	1	2		4			0.0562	0.0924		0.217			YSNLEVQLIESTQR	VTSQEAEIR		AQIIFGETNADLYEEFK			0	0		0			0	0		0			1	2		5			Unknown function
26S proteasome regulatory subunit RPN9, putative	PBANKA_0514500	46326.7	1	3		4			0.0282	0.105		0.141			LFYTYLSPIIK	LFYTYLSPIIK		LIYAYNEGSIDMFNDVVK			0	0		0			0	0		0			1	3		4			Post-translational modification, protein turnover, and chaperones
proteasome subunit alpha type-4, putative	PBANKA_1130400	27672.1		3		2		1		0.236		0.102		0.0488		EGYQLYHTDPSGNYSGWFATAIGTNNLTASSILK		DMTLQEGLLLAIK		IELAYLANQDGK		0		0		0		0		0		0		3		2		1	Post-translational modification, protein turnover, and chaperones
parasitophorous vacuolar protein 5	PBANKA_0826700	25254.5				2		3				0.171		0.216				DSPANPTPDNPNNDGNVHILTK		DSPANPTPDNPNNDGNVHILTK				0		0				0		0				2		3	Unknown function
proteasome subunit alpha type-1, putative	PBANKA_1301400	28895.8	1	2	1	4		2	0.0593	0.123	0.0593	0.229		0.107	NLYDTDNIIYSPEGR	NLYDTDNIIYSPEGR	NLYDTDNIIYSPEGR	IDDYIGVTMSGITSDAK		LYQVEYANEATK	0	0	0	0		0	0	0	0	0		0	1	2	1	4		2	Post-translational modification, protein turnover, and chaperones
26S protease regulatory subunit 6B, putative	PBANKA_0715600	45194.4	2	6	1	7			0.0608	0.218	0.0354	0.258			ILLELLNQMDGFDK	IGIEPPMGILIYGPPGTGK	ILLELLNQMDGFDK	ENSPSIIFIDEVDAIATK			0	0	0	1			0	0	0	0			3	6	1	7			Post-translational modification, protein turnover, and chaperones
fam-a protein	PBANKA_1327300	31921.3				2		2				0.0968		0.118				QASDIMTEALDFAQK		VTYVSSIDPNAPYLTPASFIK				0		0				0		0				2		2	Unknown function

## Sheet: Plasmodium total list
		number of proteins	497	277	282	450	98	91
		number of spectra																															3353	1511	1792	3131	266	362
		number of peptides	2479	1070	1202	2070	212	272
			Total number of peptides						Percentage sequence coverage						Peptide sequence						Number of shared peptides						Other Proteins						Total number of spectra
Protein name	Protein accession numbers	Protein molecular weight (Da)	01 - WT	01 - GEXP15	02 - WT	02 - GEXP15	03 - WT	03 - GEXP15	01 - WT	01 - GEXP15	02 - WT	02 - GEXP15	03 - WT	03 - GEXP15	01 - WT	01 - GEXP15	02 - WT	02 - GEXP15	03 - WT	03 - GEXP15	01 - WT	01 - GEXP15	02 - WT	02 - GEXP15	03 - WT	03 - GEXP15	01 - WT	01 - GEXP15	02 - WT	02 - GEXP15	03 - WT	03 - GEXP15	01 - WT	01 - GEXP15	02 - WT	02 - GEXP15	03 - WT	03 - GEXP15
PbGEXP15-mCherry	PBANKA_0515400	104702		53		49		22		0.538		0.598		0.256		AKKPVQLPGAYNVNIK		DGGHYDAEVK		AYVKHPADIPDYLK		0		0		0		0		0		0		183		232		72
pre-mRNA-processing-splicing factor 8, putative	PBANKA_1003100	344391		30		12				0.14		0.0556				AGLSHEEDQLIPNLYR		ALNMAIPGGPK				3		1				0		sp|Q99PV0|PRP8_MOUSE				38		13
U5 small nuclear ribonucleoprotein component, putative	PBANKA_1202200	138152	3	11		30		1	0.0335	0.117		0.293		0.0151	NFDLVETSLPNNNFSFK	AIYSSFLLATPR		ADIDDDPINR		STLNYNIDQDVISLLTNK	0	0		0		0	0	0		0		0	3	14		48		1
U5 small nuclear ribonucleoprotein 40 kDa protein, putative	PBANKA_0707800	36810.8		7		6		6		0.363		0.227		0.339		GEVYSISFSYDGK		DDTYLcSVSADHNSFLWDIENEQK		GHTDYISGLDINNDETILASISADEK		0		0		0		0		0		0		11		9		8
aminopeptidase P, putative	PBANKA_1318100	89899.1	20	17		9		7	0.371	0.309		0.164		0.151	DAQIIYVNALYELQANK	DAQIIYVNALYELQANK		DKGIIDDIILFTK		DKGIIDDIILFTK	0	0		0		0	0	0		0		0	33	24		15		8
serine/threonine protein phosphatase PP1	PBANKA_1028300	34965	3	7	3	8		10	0.132	0.28	0.128	0.378		0.408	EIFLNQPILLELEAPIK	AHQVVEDGYEFFAK	aLEIDIDNVISK	AHQVVEDGYEFFAK		AHQVVEDGYEFFAK	2	4	1	4		4	0	sp|P62141|PP1B_MOUSE,sp|P62137|PP1A_MOUSE,sp|P63087|PP1G_MOUSE	0	sp|P62137|PP1A_MOUSE,sp|P63087|PP1G_MOUSE,sp|P62141|PP1B_MOUSE		sp|P63087|PP1G_MOUSE,sp|P62137|PP1A_MOUSE,sp|P62141|PP1B_MOUSE	3	12	3	18		12
small nuclear ribonucleoprotein Sm D1, putative	PBANKA_0922800	13919.8		6		3		3		0.561		0.341		0.374		LTNENVTIELK		LTNENVTIELK		LTNENVTIELK		0		0		0		0		0		0		8		3		4
pre-mRNA-processing factor 19, putative	PBANKA_0406800	56680.8		13	1	1				0.343	0.0281	0.0281				ATSFQTIELENTPK	ATSFQTIELENTPK	ATSFQTIELENTPK				0	0	0				0	0	0				14	1	1
proteasome subunit alpha type-7, putative	PBANKA_1130500	27180.8	1	3		4		5	0.0539	0.149		0.241		0.224	NVELALLTEGELK	AIFEVVELSSK		AIFEVVELSSK		AIFEVVELSSK	0	0		0		0	0	0		0		0	1	3		5		6
pre-mRNA-processing factor 6, putative	PBANKA_0937400	133109		2		10				0.0215		0.128				IINDENVALPTLK		EAISLENENNAYILLK				0		0				0		0				2		10
actin I	PBANKA_1459300	41885.8	22	23	12	13		10	0.676	0.699	0.481	0.511		0.441	AAPEEHPVLLTEAPLNPK	AAPEEHPVLLTEAPLNPK	AAPEEHPVLLTEAPLNPK	AAPEEHPVLLTEAPLNPK		AAPEEHPVLLTEAPLNPK	3	3	2	2		1	0	0	0	0		0	53	46	24	37		11
pre-mRNA-splicing helicase BRR2, putative	PBANKA_0522900	288200		8		1				0.0481		0.00815				ALVNEQVQSFGLR		EGPGPNQNEPTGESESLVGK				0		0				0		0				10		1
small nuclear ribonucleoprotein-associated protein B, putative	PBANKA_1027900	21781.7		5		2		2		0.242		0.0722		0.113		GDNIVSFTAER		HMNIVLVDAEEFR		GDNIVSFTAER		0		0		0		0		0		0		5		4		2
ubiquitin-conjugating enzyme E2, putative	PBANKA_1132600	22789.9	7	6		8	1		0.584	0.465		0.53	0.0594		DSNFFEWVGFIK	ANWNETLALNTLLENS		DIENENVQEIDAHIK	DSNFFEWVGFIK		0	0		0	0		0	0		0	0		8	9		10	1
protein DJ-1, putative	PBANKA_1126200	20707.4	4	3		4	1	4	0.36	0.238		0.275	0.0688	0.339	ANIDVTTASIHETEK	ANIDVTTASIHETEK		ANIDVTTASIHETEK	LASGFLLHPSITF	ANIDVTTASIHETEK	0	0		0	0	0	0	0		0	0	0	4	3		6	1	8
proteasome subunit alpha type-2, putative	PBANKA_0107100	26446.4	1	4		6		1	0.0553	0.226		0.298		0.0723	TPNELIEENSIYK	LVQIEYALNR		aDGEYNFSLTTFSPTGK		aDGEYNFSLTTFSPTGK	0	0		0		0	0	0		0		0	1	4		7		1
triosephosphate isomerase, putative	PBANKA_1303800	27843.2	15	7		8	2	1	0.657	0.419		0.48	0.113	0.0484	AVVcFGESLEQR	AVVcFGESLEQR		AVVcFGESLEQR	AVVcFGESLEQR	AVVcFGESLEQR	0	0		0	0	0	0	0		0	0	0	16	7		9	2	1
orotate phosphoribosyltransferase, putative	PBANKA_1112400	29632.4	5	1		6			0.316	0.0395		0.387			ESSQDcVINScNPQFEK	FHNIFYLYDR		ESSQDcVINScNPQFEK			0	0		0			0	0		0			6	1		8
proteasome subunit beta type-4, putative	PBANKA_1226500	29774.3	2	3		3		2	0.141	0.18		0.188		0.141	TLGPVVTGTSVIALK	TLGPVVTGTSVIALK		GVEYEEPYILNcDLNSR		TLGPVVTGTSVIALK	0	0		0		0	0	0		0		0	2	3		4		3
merozoite surface protein 9, putative	PBANKA_1443300	69614.2	12	1	1	8	4		0.293	0.0194	0.0162	0.194	0.104		EIGEQIVNIEGLLSPK	IVNTNNFDGLSK	SNNSSIDIEK	EIGEQIVNIEGLLSPK	GASTPSDISEIPNIIK		0	0	0	0	0		0	0	0	0	0		18	1	1	15	4
mannose-6-phosphate isomerase, putative	PBANKA_1228400	95525.4	8			5			0.119			0.0872			DLFTLFDLFDTNKNEHIEK			DLFTLFDLFDTNKNEHIEK			0			0			0			0			9			7
phosphoglycerate mutase, putative	PBANKA_0928100	28707.7	1	1		2		5	0.036	0.044		0.096		0.308	tTYTLVLLR	VLVTAHGNSLR		GEQEAISAGNYLK		FTGWTDVPLSEKGEQEAISAGNYLK	0	0		0		0	0	0		0		0	1	1		2		5
translocon component PTEX150	PBANKA_1008500	101951	2	1		3			0.0392	0.0185		0.0577			NANSNGPIDVVNNSEQPIK	NMSQDDNIIMNFPEITK		AQTTNTSINDDYIK			0	0		0			0	0		0			2	1		6
HSP40, subfamily A, putative	PBANKA_0610900	48418.6	3	6		5			0.13	0.139		0.137			AYEVLSDEEKR	AYEVLSDEEKR		AYEVLSDEEKR			0	0		0			0	0		0			3	6		5
conserved protein, unknown function	PBANKA_0815400	28508.2	1	2		4			0.0562	0.0924		0.217			YSNLEVQLIESTQR	VTSQEAEIR		AQIIFGETNADLYEEFK			0	0		0			0	0		0			1	2		5
proteasome subunit beta type-6, putative	PBANKA_0832600	31723.4	1	1		1		5	0.0509	0.0509		0.0327		0.313	YAIYNDNSSGGIVR	YAIYNDNSSGGIVR		INENIYVcR		EcFDLILNcVK	0	0		0		0	0	0		0		0	1	1		1		5
RuvB-like helicase 3, putative	PBANKA_1138200	53848.4	2	3		5			0.0421	0.0821		0.103			TQGFLALFSGDTGEIK	ATEVTVQDVR		ATEVTVQDVR			1	1		2			sp|Q9WTM5|RUVB2_MOUSE	0		0			2	3		5
40S ribosomal protein S3, putative	PBANKA_1329300	24736.9	10	5		4	1	2	0.509	0.279		0.261	0.0586	0.135	ELTSLVQKR	ELTSLVQKR		FINDGVFQAELNEFLAR	ILAEDGYSGVEVR	ILAEDGYSGVEVR	0	0		0	0	0	0	0		0	0	0	13	5		5	1	2
YEATS domain-containing protein, putative	PBANKA_1223600	26055	3	3		4			0.19	0.195		0.326			cPNSSDLSLFVTK	cPNSSDLSLFVTK		LNTDSENEYTPcVVNETYEEIIFR			0	0		0			0	0		0			3	3		5
small GTP-binding protein sar1, putative	PBANKA_0718800	21916.1	2	2		3			0.194	0.157		0.215			DYFAAVDAVVFMIDTTDR	ILFLGLDNAGK		ILFLGLDNAGK			0	0		0			0	0		0			2	2		5
RNA-binding protein, putative	PBANKA_1409200	17405.1	3	3		3			0.24	0.227		0.253			ENDEGWAWVGFENK	TGVTMNQFKK		ENDEGWAWVGFENK			0	0		0			0	0		0			3	3		5
26S proteasome regulatory subunit RPN9, putative	PBANKA_0514500	46326.7	1	3		4			0.0282	0.105		0.141			LFYTYLSPIIK	LFYTYLSPIIK		LIYAYNEGSIDMFNDVVK			0	0		0			0	0		0			1	3		4
proteasome subunit alpha type-4, putative	PBANKA_1130400	27672.1		3		2		1		0.236		0.102		0.0488		EGYQLYHTDPSGNYSGWFATAIGTNNLTASSILK		DMTLQEGLLLAIK		IELAYLANQDGK		0		0		0		0		0		0		3		2		1
membrane associated histidine-rich protein 1a	PBANKA_1145800	20369.6	3	1		3			0.251	0.095		0.251			ImHPQDEDPAELSK	NQIGYAAGFLGDVSHER		IMHPQDEDPAELSK			0	0		0			0	0		0			4	2		5
memo-like protein	PBANKA_0719600	34241.8	6	3		4	1	3	0.284	0.132		0.176	0.0507	0.142	AYHSGSWYSDNSNVLK	FSFTNILEK		HHVQDFIDYLK	IVPIYVGcIGNDINK	IMLQLIQSFPGK	0	0		0	0	0	0	0		0	0	0	7	3		4	1	3
thioredoxin peroxidase 2, putative	PBANKA_1430800	24728	4	3		4	1		0.181	0.14		0.279	0.0419		GGIGNINFTLVSDINK	GGIGNINFTLVSDINK		GGIGNINFTLVSDINK	TVNDLSIGR		0	0		0	0		0	0		0	0		4	3		5	1
early transcribed membrane protein	PBANKA_0201600	18672.2	2			5			0.186			0.446			NLNTPNEDEPSIPSTDDNTR			ANHVPAPEK			0			0			0			0			2			5
proteasome subunit alpha type-5, putative	PBANKA_0211500	28349	4	3		3		2	0.238	0.207		0.137		0.109	FLAASIGSAQEGAELLLQENYNK	FLAASIGSAQEGAELLLQENYNK		GVNTFSPEGR		LFQVEYALGAIK	0	0		1		0	0	0		sp|Q9Z2U1|PSA5_MOUSE		0	4	4		3		2
parasitophorous vacuolar protein 1	PBANKA_0919100	44699.3		1		3				0.0515		0.124				NDSYIDAVNAVLEKPEDNYK		EGLEISYDNNELDDSK				0		0				0		0				1		4
endoplasmic reticulum-resident calcium binding protein, putative	PBANKA_0938400	39125.1				1		4				0.0409		0.19				FAVTSLTDYGDVIR		FAVTSLTDYGDVIR				0		0				0		0				1		4
parasitophorous vacuolar protein 5	PBANKA_0826700	25254.5				2		3				0.171		0.216				DSPANPTPDNPNNDGNVHILTK		DSPANPTPDNPNNDGNVHILTK				0		0				0		0				2		3
phosphoglucomutase, putative	PBANKA_1210900	68163.9	7	6	1	9			0.212	0.164	0.0253	0.184			AIEYNDNNYNTLYcYEEALGHALTK	AIEYNDNNYNTLYcYEEALGHALTK	LYGENGAQLISPVDK	AIEYNDNNYNTLYcYEEALGHALTK			0	0	0	0			0	0	0	0			9	6	1	9
ras-related protein Rab-1B, putative	PBANKA_1112300	22907.5	1	1		2		2	0.055	0.055		0.15		0.11	LQIWDTAGQER	LQIWDTAGQER		FADDTYTDSYISTIGVDFK		ILLIGDSGVGK	1	1		1		2	sp|Q91V41|RAB14_MOUSE,sp|Q8BHC1|RB39B_MOUSE,sp|P61027|RAB10_MOUSE,sp|P62821|RAB1A_MOUSE	sp|Q91V41|RAB14_MOUSE,sp|P55258|RAB8A_MOUSE,sp|P62823|RAB3C_MOUSE,sp|P61027|RAB10_MOUSE		0		sp|P61027|RAB10_MOUSE,sp|P62821|RAB1A_MOUSE,PBANKA_1113500.1-p1,sp|P55258|RAB8A_MOUSE,sp|Q9D1G1|RAB1B_MOUSE	2	1		2		3
glutathione synthetase	PBANKA_1111800	73340.9	8	1	1	8			0.163	0.0176	0.0176	0.162			FDNNFLQGISTcIEK	SHNIYIENTNK	SHNIYIENTNK	EINNFYEIIQK			0	0	0	0			0	0	0	0			8	1	1	9
plasmepsin IV	PBANKA_1034400	50485.8	5	3		3	2	3	0.173	0.0911		0.0867	0.0667	0.109	DGTPVSILYGSGGIK	DGTPVSILYGSGGIK		IVLcHDTNLPTLK	DGTPVSILYGSGGIK	DGTPVSILYGSGGIK	0	0		0	0	0	0	0		0	0	0	5	3		4	2	3
proteasome subunit alpha type-1, putative	PBANKA_1301400	28895.8	1	2	1	4		2	0.0593	0.123	0.0593	0.229		0.107	NLYDTDNIIYSPEGR	NLYDTDNIIYSPEGR	NLYDTDNIIYSPEGR	IDDYIGVTMSGITSDAK		LYQVEYANEATK	0	0	0	0		0	0	0	0	0		0	1	2	1	4		2
26S protease regulatory subunit 6B, putative	PBANKA_0715600	45194.4	2	6	1	7			0.0608	0.218	0.0354	0.258			ILLELLNQMDGFDK	IGIEPPMGILIYGPPGTGK	ILLELLNQMDGFDK	ENSPSIIFIDEVDAIATK			0	0	0	1			0	0	0	0			3	6	1	7
small nuclear ribonucleoprotein Sm D3, putative	PBANKA_0811000	12852.7		1		3		1		0.121		0.336		0.121		GGSVSFMIFPDMLR		GGSVSFMIFPDMLR		GGSVSFMIFPDMLR		0		0		0		0		0		0		1		3		1
histidine triad protein, putative	PBANKA_0611900	23425.4	2	3		3	1		0.121	0.176		0.176	0.0653		SIEEMEKEATMIK	NNDNIYKDLNK		NNDNIYKDLNK	SIEEMEKEATMIK		0	0		0	0		0	0		0	0		3	4		4	1
vacuolar protein sorting-associated protein 29, putative	PBANKA_1035500	21542.7	4	3	1	7			0.267	0.152	0.0576	0.518			mNVEMSELR	MNVEMSELR	SSIVVYVYEEK	EYDSDIIISGHTHK			0	0	0	0			0	0	0	0			5	3	1	8
arginase	PBANKA_0414800	39609.9	1			4			0.0508			0.158			VVSMDIVEYNPLLDESDK			AVGWGYEDIGNIGEK			0			0			0			0			1			4
tetratricopeptide repeat protein, putative	PBANKA_0604300	38783.4	1			4			0.0333			0.164			DLLNYSYVFIR			DTYEDVQIQINDLKR			0			0			0			0			1			4
translation elongation factor EF-1, subunit alpha, putative	PBANKA_0924900	59976.6	3	1		4			0.0827	0.0244		0.128			FTILDAPGHK	TLGINQLIVAINK		FTILDAPGHK			0	0		0			0	0		0			3	1		4
dipeptidyl aminopeptidase 1, putative	PBANKA_0931300	78698.1	2			4			0.047			0.0822			IGNETYTAFMHYEPTGK			EEINNVIDSGDPNR			0			0			0			0			2			4
protein transport protein SEC13	PBANKA_1445400	76701.3	3			4			0.0553			0.0917			IVILWIEDASNNK			IPNPMNLGQFPNMNENK			0			0			0			0			3			4
L-lactate dehydrogenase	PBANKA_1340100	34424.6	6	3	3	6	2	10	0.241	0.152	0.114	0.285	0.0759	0.465	DVNAHIVGAHGNK	ITDQELDAIFDR	DVNAHIVGAHGNK	ITDQELDAIFDR	ITDQELDAIFDR	ALDTSHTNVMAYSNcK	0	0	0	0	0	0	0	0	0	0	0	0	6	3	3	8	2	12
glutamate dehydrogenase, putative	PBANKA_1228200	140182	8			4			0.0965			0.047			FHFEETSPELISK			GIILLDIDVcK			0			0			0			0			8			4
carbamoyl phosphate synthetase, putative	PBANKA_1406700	247658	21			4			0.127			0.0269			DLAISYINANDK			GVNQPVIELLNNR			0			0			0			0			21			4
choline kinase	PBANKA_1040100	52185.7	5	5	1	6		1	0.159	0.156	0.0363	0.206		0.0204	EcSVSQNPSIR	cYNEFDFFLYAQDR	QILSGLTNQLFEVGLK	IDLLNcNNNNNEDIK		LLNTFSGGR	0	0	0	0		0	0	0	0	0		0	5	5	1	6		1
small nuclear ribonucleoprotein Sm D2, putative	PBANKA_0315200	11799.5		2		1				0.198		0.0891				DNAQVLINcR		GDSVILILR				0		0				0		0				3		1
fam-a protein	PBANKA_1327300	31921.3				2		2				0.0968		0.118				QASDIMTEALDFAQK		VTYVSSIDPNAPYLTPASFIK				0		0				0		0				2		2
ras-related protein Rab-1A, putative	PBANKA_1113500	23690.1				1		2				0.0534		0.107				LQIWDTAGQER		IILIGDSGVGK				1		2				sp|Q91V41|RAB14_MOUSE,sp|P62823|RAB3C_MOUSE,PBANKA_1112300.1-p1,sp|P55258|RAB8A_MOUSE,sp|P61027|RAB10_MOUSE,sp|P62821|RAB1A_MOUSE		PBANKA_1112300.1-p1,sp|P61027|RAB10_MOUSE,sp|P62821|RAB1A_MOUSE,sp|P55258|RAB8A_MOUSE,sp|Q9D1G1|RAB1B_MOUSE				1		3
deoxyribose-phosphate aldolase, putative	PBANKA_0505800	29261.3	6	6	1	7	2	2	0.363	0.355	0.0382	0.324	0.115	0.13	IIENIDEGLKEATNLTQSVK	IGSSSLVLK	EATNLTQSVK	AVDDGVDEIDLVINYK	TTLAVLEGNADFIK	IIENIDEGLKEATNLTQSVK	0	0	0	0	0	0	0	0	0	0	0	0	7	6	1	7	2	2
fam-a protein	PBANKA_1246161	30956.1	4			3	1		0.185			0.14	0.0377		AGDVMNEAVK			DSNSSLFLFK	DSNSSLFLFK		3			1	1		PBANKA_0112721.1-p1			PBANKA_0112721.1-p1	PBANKA_0112721.1-p1		5			4	1
DNA/RNA-binding protein Alba 1, putative	PBANKA_1423300	26881.6	2	1		3	2	3	0.0868	0.0413		0.19	0.0909	0.19	DREPIDEDEMR	mTNYVNYGAK		cGSTVIADQYVSGQDNSEHVIQEK	DREPIDEDEMR	cGSTVIADQYVSGQDNSEHVIQEK	0	0		0	0	0	0	0		0	0	0	2	1		3	2	4
glutathione peroxidase-like thioredoxin peroxidase	PBANKA_0610500	23559	6	2		3	4		0.425	0.125		0.22	0.265		GLEILGFPTYQFFNQEYK	NHINQFNTLYEK		QScDISQFNQEK	GLEILGFPTYQFFNQEYK		0	0		0	0		0	0		0	0		6	2		4	6
MORN repeat-containing protein 1, putative	PBANKA_0515200	41215.1	5	3	1	7	1		0.201	0.11	0.0522	0.198	0.0357		DGLFHGYGILIYSK	IAETYEGDWYEGK	GVYSFADGGIYEGDWVDGK	GVYSFADGGIYEGDWVDGK	IAETYEGDWYEGK		0	0	0	0	0		0	0	0	0	0		6	3	1	7	1
26S proteasome regulatory subunit RPN10, putative	PBANKA_1222900	47960.1	2	2		3			0.0664	0.0664		0.114			IIIFIGSPIEVNEK	IIIFIGSPIEVNEK		IIIFIGSPIEVNEK			0	0		0			0	0		0			2	2		3
SAP domain-containing protein, putative	PBANKA_0813500	28219	1	1		3			0.0567	0.0607		0.174			NILGSNNTSNDGSK	FGTDSVSTPAALESR		EGGNGSNSNVIDDNVDSK			0	0		0			0	0		0			1	1		3
proteasome subunit alpha type-3, putative	PBANKA_0808200	28730.3		1		2		1		0.08		0.092		0.056		IYYVNNNIIITYAGLDGDAR		AINNNNTSISLEcK		GEIYcIEPSGAcYK		0		0		0		0		0		0		1		2		1
dihydroorotase, putative	PBANKA_1336100	41698.9			1	5					0.036	0.211					NYDYSFNNTDIEK	IVLEHISTENMIELVK					0	0					0	0					1	6
conserved Plasmodium protein, unknown function	PBANKA_0512700	17015				3						0.291						EDNNSNPDLNLNEQSK						0						0						3
tetratricopeptide repeat protein, putative	PBANKA_0618400	23748.2				2						0.146						mIDDLDPEELKEEGNIK						0						0						3
ADP-ribosylation factor, putative	PBANKA_0518500	20240.9				3						0.242						ILILGLDNAGK						0						0						3
nuclear protein localization protein 4, putative	PBANKA_1107300	60480.8				3						0.0814						ESINNNYNSNANQLK						0						0						3
FACT complex subunit SSRP1, putative	PBANKA_1305300	57131.9				2						0.0527						DNLIVFFDGFPDR						0						0						3
acyl-CoA synthetase, putative	PBANKA_0311800	86211.8				3						0.0611						LDYLVETITGISK						0						0						3
polyubiquitin, putative	PBANKA_0610300,PBANKA_1141700	25720.8	3	3	3	3		2	0.166	0.166	0.166	0.166		0.109	ESTLHLVLR	ESTLHLVLR	ESTLHLVLR	ESTLHLVLR		ESTLHLVLR	2	2	2	2		1	sp|P62984|RL40_MOUSE,sp|P0CG50|UBC_MOUSE	sp|P0CG50|UBC_MOUSE,sp|P62984|RL40_MOUSE	sp|P62984|RL40_MOUSE,sp|P0CG50|UBC_MOUSE	sp|P62984|RL40_MOUSE,sp|P0CG50|UBC_MOUSE		sp|P62984|RL40_MOUSE,sp|P0CG50|UBC_MOUSE	9	5	8	10		3
kelch protein K13, putative	PBANKA_1356700	85054.5	44	36	21	33	1	5	0.652	0.469	0.336	0.538	0.0149	0.103	AIEEQKLQDER	AIEEQKLQDER	ALFETEVYDR	ALFETEVYDR	SSAMcVAFDNK	ALFETEVYDR	0	0	0	0	0	0	0	0	0	0	0	0	151	98	46	87	1	5
calcyclin binding protein, putative	PBANKA_1452600	26604.1	2	1		3			0.102	0.0531		0.146			LKLDEFQKPNK	QLYQEGDSDMKR		ENIISEFNER			0	0		0			0	0		0			2	1		3
succinyl-CoA ligase [ADP-forming] subunit beta, putative	PBANKA_1013200	51538.7	1			3			0.024			0.105			NSMEIKDVASK			AVALAEIIEIAK			0			0			0			0			1			3
protein phosphatase PPM2	PBANKA_0910200	89126.8	1		1	5			0.0165		0.0191	0.105			SLGEMTEPEDKLK		NDTTTGEVNINDNIK	ESmDGGNLEIDPSR			0		0	0			0		0	0			1		1	6
rhoptry-associated leucine zipper-like protein 1, putative	PBANKA_0619700	63087.8	3	2		3			0.0938	0.0625		0.0901			LSNENGNPESSQR	NFLSFLSENYENYEK		LIIQVLELEGNLLDKEK			0	0		0			0	0		0			5	2		3
methyltransferase, putative	PBANKA_0906300	62618.3	7	2	1	6			0.193	0.0524	0.0318	0.167			FNNTLNQINNQEINDNEK	FSEFTSPNQIIMLK	TDEIDEIQNILETESIK	FNNTLNQINNQEINDNEK			0	0	0	0			0	0	0	0			7	2	1	6
tryptophan-rich protein	PBANKA_0623300	41913.9	2			3			0.0702			0.108			EQIETEEQIKK			EQIETEEQIKK			0			0			0			0			2			3
PI31 domain-containing protein, putative	PBANKA_1208500	33832.6	2			3			0.0944			0.15			INMSNSNSSEQLR			INMSNSNSSEQLR			0			0			0			0			2			3
ethanolamine-phosphate cytidylyltransferase	PBANKA_1360500	64064.9	4	1	2	10			0.113	0.0358	0.0376	0.238			GSISDYNYSSFGADPYTIPK	GSISDYNYSSFGADPYTIPK	GVTPIYTQEER	EIPSASDmTTFEIINR			0	0	0	0			0	0	0	0			4	1	2	12
eukaryotic translation initiation factor 3 subunit K, putative	PBANKA_0408600	28002.6	1			3			0.0596			0.23			mNINSIIEEVQAIK			NISTYFNDDNLTSYINK			0			0			0			0			2			3
chaperone binding protein, putative	PBANKA_1348900	61005.2	2		1	4			0.0864		0.0236	0.0904			ELSSELEAGK		DLLAEAQIVVIR	ASGLYEDREK			0		0	0			0		0	0			2		1	6
elongation factor 1-alpha	PBANKA_1133300,PBANKA_1133400	48959.8	14	20	13	14	1	4	0.49	0.623	0.404	0.404	0.0248	0.135	AGmVLNFAPSAVVSEcK	AGmVLNFAPSAVVSEcK	EVLEEARPGDNIGFNVK	EHALLAFTLGVK	IGGIGTVPVGR	IGGIGTVPVGR	3	3	3	3	1	3	0	0	0	0	sp|P62631|EF1A2_MOUSE,sp|P10126|EF1A1_MOUSE	sp|P10126|EF1A1_MOUSE,sp|P62631|EF1A2_MOUSE	31	33	40	46	1	5
pyridoxal kinase, putative	PBANKA_1230800	37841.4	5	1	1	4	1	2	0.245	0.0302	0.0514	0.118	0.0302	0.0816	DNIVTIQSQVFDGFcGNNIASFVLR	ILNTVQYYSK	LLNEKDVIDSLSILLNK	DVIDSLSILLNK	ILNTVQYYSK	ILNTVQYYSK	0	0	0	0	0	0	0	0	0	0	0	0	5	1	1	5	1	2
apoptosis-inducing factor, putative	PBANKA_0617900	74621.5	6	1		3			0.144	0.0244		0.0672			IAANNMINSNQK	NISNLDTSSELYNEIK		IAANNMINSNQK			0	0		0			0	0		0			6	1		3
conserved protein, unknown function	PBANKA_1426100	72007.1	5	1		3			0.128	0.0246		0.0673			IIEDDIKQETLDSLK	IIEDDIKQETLDSLK		IIEDDIKQETLDSLK			0	0		0			0	0		0			6	1		3
BRO1 domain-containing protein, putative	PBANKA_1439100	99196.7	3			3			0.0675			0.047			NIISSLNNAIINSYNK			DNNILNSNSIYEK			0			0			0			0			3			3
reticulocyte binding protein, putative, pseudogene	PBANKA_1000100	321941	4			2			0.0197			0.0102			IVLLNFNNIEMADTK			GTAISNDNVEGIENK			4			2			PBANKA_1400091.1-p1,PBANKA_0501000.1-p1,PBANKA_0524841.1-p1			PBANKA_1400091.1-p1,PBANKA_0501000.1-p1,PBANKA_0524841.1-p1			4			3
exportin-1, putative	PBANKA_0401500	146659	5			3			0.0482			0.0217			DAEVFSLLSTVFK			LLDNIVEALLDTK			0			0			0			0			5			3
merozoite surface protein 8	PBANKA_1102200	46740.1	1	3		1		1	0.0416	0.103		0.0416		0.0416	YIPELEIINYALYNGPK	IKDDLITILNLSDGK		YIPELEIINYALYNGPK		YIPELEIINYALYNGPK	0	0		0		0	0	0		0		0	1	3		1		1
AAR2 protein, putative	PBANKA_1403900	66108.6		1		2				0.0233		0.0466				YIPSNLTLINLER		SAVDSIDIIIYNK				0		0				0		0				1		2
60S ribosomal protein L10, putative	PBANKA_1028400	25247.2		1		2	1	1		0.0411		0.0913	0.0502	0.0502		IISDGVTcK		IISDGVTcK	VDIGQVLLSIR	VDIGQVLLSIR		0		0	0	0		0		0	0	0		1		2	1	1
rhoptry-associated protein 2/3	PBANKA_1101400	45700.4	9	10	2	4		2	0.302	0.348	0.0593	0.152		0.0593	ESFFDALDSTLNcYTNK	ESFFDALDSTLNcYTNK	ILSVTENEENSFHK	ESFFDALDSTLNcYTNK		LNSDYISSELIFLR	0	0	0	0		0	0	0	0	0		0	18	13	2	4		2
GTP-binding nuclear protein RAN/TC4, putative	PBANKA_0930300	24886.7	3	5	1	3	1	2	0.182	0.285	0.0607	0.224	0.0607	0.173	APEFQIDLNIVR	APEFQIDLNIVR	TQFNVWDTAGQEK	APEFQIDLNIVR	TQFNVWDTAGQEK	EAEKELEQAAAVAIDEEDIEN	1	2	0	0	0	0	0	0	0	0	0	0	3	5	1	3	1	2
tryptophan-rich protein	PBANKA_0524300	43731.2	2		1	4	1		0.0706		0.0311	0.15	0.0452		KEQQIIDHK		EMVEWNDWSMK	EMVEWNDWSMK	TETEWQNFNDIIEKER		0		0	0	0		0		0	0	0		3		1	6	1
40S ribosomal protein S8e, putative	PBANKA_1033900	24994	3	2		1		1	0.206	0.138		0.0688		0.0688	ADGYIIEGDELLFYK	IIDVVYNASNNELVR		IIDVVYNASNNELVR		IIDVVYNASNNELVR	1	1		1		1	0	sp|P62242|RS8_MOUSE		sp|P62242|RS8_MOUSE		sp|P62242|RS8_MOUSE	3	2		1		2
40S ribosomal protein S21, putative	PBANKA_0905000	9190.6	2	1	1	5	3		0.354	0.134	0.11	0.634	0.341		NGVYTGENETFAISGYVR	QRGESDAcLNR	VLVDIYIPR	EHGAVQINVGMVDK	NGVYTGENETFAISGYVR		0	0	0	0	0		0	0	0	0	0		2	1	1	6	4
UMP-CMP kinase, putative	PBANKA_0202300	42988.8	1		1	5			0.0277		0.0443	0.166			VDDNINTLKK		INLENTNIDENSDNLK	IAPAEITIELMK			0		0	0			0		0	0			1		1	5
eukaryotic translation initiation factor 2 subunit alpha	PBANKA_0212100	37377.8	1		1	5			0.0429		0.0429	0.153			GKEISNNEVTINIK		QQGEILVIGGDDEK	EISNNEVTINIK			0		0	0			0		0	0			1		1	5
40S ribosomal protein S11, putative	PBANKA_0807600	18720.1	2	3				1	0.149	0.217				0.0621	aTALDVQHER	aTALDVQHER				aTALDVQHER	0	0				0	0	0				0	2	3				2
40S ribosomal protein S12, putative	PBANKA_0405400	15462.1	1			2		1	0.0775			0.141		0.0775	AVFDNVTAIQK			AVFDNVTAIQK		AVFDNVTAIQK	0			0		0	0			0		0	1			2		1
leucine carboxyl methyltransferase, putative	PBANKA_1303600	38857.2		1		2	1			0.0334		0.0821	0.0304			NIINNVELLNK		MVSFDLNDASSVGK	YNSLELQMER			0		0	0			0		0	0			1		2	1
RuvB-like helicase 2, putative	PBANKA_0940900	53408.7	13	5	4	12			0.444	0.141	0.101	0.349			AIESPLAPIVIMATNR	FAMLLLEPSR	EAALFLVDLIK	AIESPLAPIVIMATNR			0	0	0	0			0	0	0	0			16	5	4	20
60S acidic ribosomal protein P0, putative	PBANKA_0918000	34861.2	6	7	2	2	1	4	0.248	0.267	0.0984	0.0762	0.0381	0.165	GVANVAALSR	GQIEIQENVHLIK	SVGIITEASYPHVFVEAFK	TVYDDGVIYDAK	TVYDDGVIYDAK	ILIVHVDNVGSDQMASVR	0	0	0	0	0	0	0	0	0	0	0	0	7	9	2	2	1	4
26S proteasome regulatory subunit RPN6, putative	PBANKA_1039600	73153.1	4	1	1	5			0.106	0.0193	0.0145	0.114			DIENLINFTTSNENYFSVLPQAK	SVDSLcDGNYLK	LSEMILDKK	LSEMILDKK			0	0	0	0			0	0	0	0			5	1	1	5
coatomer subunit zeta, putative	PBANKA_0717400	25253.1	4	4	2	6	4		0.315	0.242	0.137	0.365	0.242		AIQDSLNNITNNNIGKK	AIQDSLNNITNNNIGK	AIQDSLNNITNNNIGK	AIQDSLNNITNNNIGK	AIQDSLNNITNNNIGK		0	0	0	0	0		0	0	0	0	0		11	6	2	11	4
conserved Plasmodium protein, unknown function	PBANKA_0314600	59601.6	6	1	1	4			0.198	0.0238	0.0397	0.137			ASNSTNNEEYKEISNLAR	NLQVQNKPYISK	NVYQNTNIFEEETEQNNSNK	ASNSTNNEEYKEISNLAR			0	0	0	0			0	0	0	0			7	1	1	5
1-cys peroxiredoxin, putative	PBANKA_1228000	25395.6	1		2	7	4		0.05		0.105	0.418	0.241		ATILYPATTGR		ASGINGDFELYK	cLFFISPEK	ATILYPATTGR		0		0	0	0		0		0	0	0		1		2	11	4
coatomer subunit beta, putative	PBANKA_1014900	145633	9		1	4			0.104		0.0111	0.0406			ILDPLIEAITK		SVTSVYENDSNVIR	ILDPLIEAITK			0		0	0			0		0	0			10		1	5
26S proteasome regulatory subunit RPN8, putative	PBANKA_0813900	36841.7	4	3		1			0.166	0.129		0.0502			IGAFEAEDVGVEFLLK	IGAFEAEDVGVEFLLK		IGAFEAEDVGVEFLLK			0	0		0			0	0		0			4	4		2
ATP synthase subunit beta, mitochondrial	PBANKA_1450300	57886.4	1	3		1		1	0.0244	0.0657		0.0263		0.0263	TVLIMELINNVAK	FTQAGSEVSALLGR		FTQAGSEVSALLGR		FTQAGSEVSALLGR	1	3		1		1	sp|P56480|ATPB_MOUSE	sp|P56480|ATPB_MOUSE		sp|P56480|ATPB_MOUSE		sp|P56480|ATPB_MOUSE	2	4		1		1
inner membrane complex protein 1c	PBANKA_1202000	32556.2	1	1	1	2			0.054	0.054	0.0432	0.0755			WVALTAYQPVDVVTK	WVALTAYQPVDVVTK	YKEIEDTEEVIK	TANDQTNMR			0	0	0	0			0	0	0	0			1	1	1	4
proteasome subunit alpha type-6, putative	PBANKA_1223100	29620.4		1	1	3				0.0731	0.0385	0.123				HLTIFSPDGNLYQIEYAIK	EQESISILER	ANEIEMAIVSK				0	0	0				0	0	0				1	1	3
pre-mRNA-processing protein 45, putative	PBANKA_0315400	57180.8		2						0.05						GNTQSSIINDR						0						0						2
histone deacetylase 1, putative	PBANKA_0826500	50947.9		2						0.0828						FGDYFPGTGDITDVGVNHGK						0						0						2
conserved Plasmodium protein, unknown function	PBANKA_0707700	131951			1	3					0.00873	0.0314					TSVDIENIAR	TSNYNDVENK					0	0					0	0					1	4
prodrug activation and resistance esterase, putative	PBANKA_1220300	43397.6				2						0.0637						AVQNLNNDISYFPK						0						0						2
cysteine desulfurase, putative	PBANKA_0211300	61678.7				2						0.0518						NIIFHTDASQAAGK						0						0						2
merozoite TRAP-like protein	PBANKA_0512800	66778.6				2						0.0388						GVSGDGVNETDASR						0						0						2
exosome complex component RRP40, putative	PBANKA_1405500	28783.5				2						0.0843						IGDLVIGIVK						0						0						2
rhoptry neck protein 12	PBANKA_0501400	29127.8				2						0.098						EQSPINENNLPDLK						0						0						2
SNARE protein, putative	PBANKA_0811700	23244.3				2						0.146						NRENLDVLVDK						0						0						2
zinc finger protein, putative	PBANKA_1415900	18754.4				2						0.248						ISTVEGGGFMPSVELTNNKNESESK						0						0						2
adenosine deaminase, putative	PBANKA_0513600	41991.3						2						0.0854						NNILLEVcPISNLLLNNVK						0						0						2
ras-related protein Rab-6	PBANKA_0904100	23731.7						1						0.0531						LQLWDTAGQER						1						PBANKA_1112300.1-p1,sp|P61027|RAB10_MOUSE,sp|P62821|RAB1A_MOUSE,sp|Q91V41|RAB14_MOUSE,PBANKA_1113500.1-p1,sp|P55258|RAB8A_MOUSE,sp|Q9D1G1|RAB1B_MOUSE						2
histone H2A, putative	PBANKA_1117000	14222.1						1						0.0677						AGLQFPVGR						1						sp|Q8CGP5|H2A1F_MOUSE,sp|Q64523|H2A2C_MOUSE,sp|Q6GSS7|H2A2A_MOUSE						2
alpha tubulin 1	PBANKA_0417700	50206.5	11	8	8	8		2	0.362	0.283	0.252	0.274		0.0618	AFVHWYVGEGmEEGEFSEAR	AFVHWYVGEGmEEGEFSEAR	AFVHWYVGEGMEEGEFSEAR	AFVHWYVGEGmEEGEFSEAR		LIAQVISSLTASLR	10	8	7	7		2	PBANKA_0522700.1-p1,sp|P68368|TBA4A_MOUSE,sp|P68369|TBA1A_MOUSE	PBANKA_0522700.1-p1,sp|P68368|TBA4A_MOUSE,sp|P68369|TBA1A_MOUSE	PBANKA_0522700.1-p1,sp|P68369|TBA1A_MOUSE,sp|P68368|TBA4A_MOUSE	PBANKA_0522700.1-p1,sp|P68368|TBA4A_MOUSE,sp|P68369|TBA1A_MOUSE		PBANKA_0522700.1-p1	14	11	10	11		2
exported protein 2	PBANKA_1334300	31524.1	3	1	1	5	1		0.149	0.0409	0.052	0.223	0.0409		EIVGNNKVEEATEcILR	SNIFYANITQK	NIESGKYEFDVDSK	EIVGNNKVEEATEcILR	IPITDMINILK		0	0	0	0	0		0	0	0	0	0		4	1	1	5	1
glideosome-associated connector	PBANKA_1137800	291422	40		4	15			0.226		0.0207	0.0798			AISNLSLYTANIK		ASQDLGTLEWTVGENVDR	APLENPTDALQYTDATLQK			0		0	0			0		0	0			55		5	23
26S proteasome regulatory subunit RPN2, putative	PBANKA_1329700	138094	17		1	8			0.203		0.0123	0.104			AcSISLGFVMFQK		FGATVGLGLLDISGR	EANNLIEELINDK			0		0	0			0		0	0			21		2	9
CTP synthase, putative	PBANKA_1032300	85876.1	1			2			0.0198			0.0384			YVPLLEAVGLSFVAK			SESNVEQNFTK			0			0			0			0			1			2
leucine-rich repeat protein	PBANKA_0516600	36739.3	1			2			0.0806			0.0581			aTYNVLGEITTFDENETIISHQYSR			KIENIENLK			0			0			0			0			1			2
conserved Apicomplexan protein, unknown function	PBANKA_0941100	30004.5	1	1		2			0.0421	0.0421		0.0805			INIQMQTVmNK	INIQMQTVMNK		HNTIDPLGK			0	0		0			0	0		0			2	1		2
ribonucleoside-diphosphate reductase small chain, putative	PBANKA_1214200	40136.2	2	1		2			0.0746	0.0328		0.0746			LLDIIQIPEGR	LLDIIQIPEGR		DLHLcDEQAIITSK			0	0		0			0	0		0			2	1		2
eukaryotic translation initiation factor 2 subunit beta, putative	PBANKA_1209000	25493.7	1			1			0.0446			0.0938			VEVIIDGTGK			AFADVDKVNDEATQLFDFGEK			0			0			0			0			1			2
aspartate aminotransferase, putative	PBANKA_0302300	47429.9	1			2			0.0415			0.061			INVSGITMSNIDYITEK			LVcEILQNPNLK			0			0			0			0			1			2
protein GCN20, putative	PBANKA_0926600	90137.3	1			2			0.0194			0.031			FSFLEPFYVSSVLIR			IIELDEETENYLK			0			0			0			0			1			2
MA3 domain-containing protein, putative	PBANKA_1321000	70792.9	1			2			0.0237			0.0508			NIEEGIQEVINSLR			IIGYIDDYEIDFPNSK			0			0			0			0			1			2
proteasome subunit beta type-3, putative	PBANKA_0205400	24509.6		2	1					0.142	0.0505					FSPYFVNPIVVGFK	VNTHIDENGNK					0	0					0	0					2	1
eukaryotic initiation factor 4a, putative	PBANKA_1331900	45370.8	14	13	5	15	2	4	0.55	0.362	0.148	0.535	0.0578	0.158	AQIYEVFKK	AQIYEVFKK	GYDTIGQAQSGTGK	cHAcVGGTVVR	LFILDEADEMLSR	FNNENDIEGNTEEIVDTFDALGLNEK	0	0	0	0	0	0	0	0	0	0	0	0	33	26	16	34	2	5
ATP-dependent (S)-NAD(P)H-hydrate dehydratase, putative	PBANKA_0905100	41718.8	2	2		2			0.0861	0.0861		0.0889			mEEFPFSSSLDLSHLNK	mEEFPFSSSLDLSHLNK		IDScVIGPGLGTIDK			0	0		0			0	0		0			5	2		2
26S proteasome regulatory subunit RPN11, putative	PBANKA_1144000	35153.6	4	2		2			0.264	0.0707		0.0707			AGVPMEVMGLMLGEIVDEYTIR	NYYSIVINYR		NTDETLESIK			0	0		0			0	0		0			5	2		2
ADP/ATP transporter on adenylate translocase, putative	PBANKA_0520200	33807.1	5	2		2			0.236	0.0963		0.0698			GAGGALVLVFYDELQR	GAGGALVLVFYDELQR		VSQEQGVTSLWR			0	0		0			0	0		0			6	2		2
Sec1 family protein, putative	PBANKA_0517800	74097.7	3	1		2			0.0654	0.0265		0.0467			FISLSSSTFSLNIPR	VLIYDSEGQNILAPLLK		AENFVQELNETGR			0	0		0			0	0		0			3	1		2
endoplasmic reticulum chaperone BiP, putative	PBANKA_0818900	72149.9	23	17	21	23	1	2	0.424	0.316	0.381	0.39	0.0246	0.0261	AKFEELNDDLFR	AKFEELNDDLFR	AKFEELNDDLFR	AKFEELNDDLFR	IINEPTAAALAYGLDK	IINEPTAAALAYGLDK	2	2	2	2	1	2	0	0	0	0	sp|P63017|HSP7C_MOUSE,sp|P20029|BIP_MOUSE	sp|P63017|HSP7C_MOUSE,sp|P17156|HSP72_MOUSE,sp|P20029|BIP_MOUSE,sp|P16627|HS71L_MOUSE	37	28	31	47	1	3
adenylate kinase 2, putative	PBANKA_0713900	31869.1	2			1			0.0836			0.0655			TYEQALLFKK			YAPGLTDEEKNDLENIEK			0			0			0			0			2			2
conserved Plasmodium membrane protein, unknown function	PBANKA_0403800	86386.7	1			1			0.0122			0.015			KYDIIITEK			NTDENGNVPYR			0			0			0			0			2			2
polyubiquitin binding protein, putative	PBANKA_1139400	99918	2			2			0.0389			0.0306			IGSNMVNDDNIDIAPR			IGSNMVNDDNIDIAPR			0			0			0			0			2			2
60S ribosomal protein L5, putative	PBANKA_1019500	33884.2	4	3		1		1	0.177	0.143		0.0307		0.0444	GAcDGGLNIPHGNNR	GAcDGGLNIPHGNNR		AFLDVGITR		SLNLDNQFIGVEK	0	0		0		0	0	0		0		0	4	5		1		1
pyrroline-5-carboxylate reductase, putative	PBANKA_1134200	28330.1	2			2			0.0923			0.108			SLEQVVGNDAK			NTDFVYMNSNAEVAK			0			0			0			0			2			2
thioredoxin peroxidase 1	PBANKA_1302800	21654.8	10	7	6	11	8	3	0.585	0.451	0.349	0.641	0.528	0.169	AEAVFGDNNFGEVSLSDFIGK	AEAVFGDNNFGEVSLSDFIGK	AEAVFGDNNFGEVSLSDFIGK	AEAVFGDNNFGEVSLSDFIGK	AEAVFGDNNFGEVSLSDFIGK	HTLISDISK	0	0	0	0	0	0	0	0	0	0	0	0	12	7	6	26	11	3
exported protein IBIS1	PBANKA_1365500	37409	2		2	7	1		0.11		0.101	0.303	0.0398		NLNSLGIDQIFNDEHGGYAFLAK		ISSTLNPESTDR	EDNNDAAFIGK	VFVDNLFVPNFLK		0		0	0	0		0		0	0	0		3		2	9	1
protein transport protein Sec24B, putative	PBANKA_1002800	158427	4			2			0.0369			0.0239			NIIDNLTDILFSYR			NINNNETIINENTNFR			0			0			0			0			4			2
eukaryotic translation initation factor 4 gamma, putative	PBANKA_1411300	118034	4			2			0.0424			0.0296			LDKDGNLGNFR			LDKDGNLGNFR			0			0			0			0			5			2
insulinase, putative	PBANKA_0929800	145698	10		1	4			0.118		0.0144	0.0456			EFFSMTEGPLYNTIR		SATASTNNTEEALcSTSK	EFFSMTEGPLYNTIR			0		0	0			0		0	0			11		1	4
60S ribosomal protein L24, putative	PBANKA_1407600	18951.3	1	3					0.0675	0.129					AVcGLSVEDIR	AVcGLSVEDIR					0	0					0	0					1	3
reticulocyte binding protein, putative	PBANKA_0216761	72341	2	2	1	3			0.0408	0.0408	0.0196	0.0703			LIIDVNLNQVQNK	LIIDVNLNQVQNK	NIIDLESVYNNK	LIIDVNLNQVQNK			2	2	1	3			PBANKA_0100400.1-p1	PBANKA_0100400.1-p1	PBANKA_0100400.1-p1	PBANKA_0100400.1-p1			2	2	1	3
ras-related protein Rab-18, putative	PBANKA_1223300	23127.7	2	1		2	1		0.0995	0.0547		0.104	0.0498		LLLVGDSSVGK	LLLVGDSSVGK		VGIWDTAGQER	VLSTIGIDFK		0	0		0	0		0	0		0	0		2	1		2	1
60S ribosomal protein L23, putative	PBANKA_1346700	14975.3	1	1				1	0.108	0.108				0.108	LPAASLGDmVLATVK	LPAASLGDMVLATVK				LPAASLGDMVLATVK	0	0				0	0	0				0	1	2				1
cAMP-dependent protein kinase regulatory subunit, putative	PBANKA_1438000	49673.8	2	2	1	3			0.0619	0.0528	0.0275	0.0963			AESTcQVVYLER	AESTcQVVYLER	AESTcQVVYLER	AESTcQVVYLER			0	0	0	0			0	0	0	0			2	2	1	3
eukaryotic translation initiation factor 3 subunit M, putative	PBANKA_0720300	51421.2	1	1		1		1	0.0323	0.0323		0.0323		0.0323	ILVSAIGSDIIDAK	ILVSAIGSDIIDAK		ILVSAIGSDIIDAK		ILVSAIGSDIIDAK	0	0		0		0	0	0		0		0	1	1		1		1
small nuclear ribonucleoprotein E, putative	PBANKA_1363000	10994.7		1				1		0.16				0.17		ILLKGDTITLIMEAK				ILGFDEYMNMVLDESK		0				0		0				0		1				1
eukaryotic translation initiation factor 4E, putative	PBANKA_0412800	26907.1		1		1				0.0617		0.0617				IEIWYTTITDENVR		IEIWYTTITDENVR				0		0				0		0				1		1
DNA/RNA-binding protein Alba 4, putative	PBANKA_1360300	42166.6		1		1				0.0508		0.0348				IETSYSYFNTNYSYTPGLK		QNSIDETEFPNSK				0		0				0		0				1		1
alkaline phosphatase, putative	PBANKA_0813400	53185.6		1		1				0.0287		0.0287				LYIDPNDENNQVK		LYIDPNDENNQVK				0		0				0		0				1		1
ER lumen protein retaining receptor 1, putative	PBANKA_1345400	32777.1		1		1				0.0528		0.0528				LLSIIPFEGYLPYDK		LLSIIPFEGYLPYDK				0		0				0		0				1		1
MSP7-like protein	PBANKA_1349200	32693.1			1	2					0.0387	0.0951					IDSNNDLPNEK	IDSNDINKIDSNDISK					0	0					0	0					1	3
phosphoenolpyruvate carboxykinase, putative	PBANKA_1355900	64414.2			1	3					0.0263	0.0807					FGAILENVIMDPITR	DILTLSQEQESQFNK					0	0					0	0					1	3
GrpE protein homolog, mitochondrial, putative	PBANKA_0923600	32887.7				1		1				0.0491		0.0491				SLLDVADNLSLAIK		SLLDVADNLSLAIK				0		0				0		0				1		1
small nuclear ribonucleoprotein F, putative	PBANKA_0921500	10032.2				1		1				0.105		0.105				GTLGEIFLR		GTLGEIFLR				0		0				0		0				1		1
14-3-3 protein	PBANKA_0712600	30204.5	12	13	9	11	4	10	0.626	0.592	0.481	0.553	0.206	0.489	AFDDAITEFDNVSEDSYK	AFDDAITEFDNVSEDSYK	AFDDAITEFDNVSEDSYK	AFDDAITEFDNVSEDSYK	ATDIAENELPSTHPIR	AFDDAITEFDNVSEDSYK	0	0	1	1	1	1	0	0	0	0	0	0	15	25	13	21	7	12
alpha tubulin 2	PBANKA_0522700	49719.4	14	11	8	9	1	3	0.464	0.393	0.269	0.311	0.0289	0.0911	AFVHWYVGEGmEEGEFSEAR	AFVHWYVGEGmEEGEFSEAR	AFVHWYVGEGMEEGEFSEAR	AFVHWYVGEGmEEGEFSEAR	SIQFVDWcPTGFK	LIAQVISSLTASLR	11	8	7	7	1	3	PBANKA_0417700.1-p1,sp|P68368|TBA4A_MOUSE,sp|P68369|TBA1A_MOUSE	PBANKA_0417700.1-p1,sp|P68368|TBA4A_MOUSE,sp|P68369|TBA1A_MOUSE	sp|P68369|TBA1A_MOUSE,PBANKA_0417700.1-p1,sp|P68368|TBA4A_MOUSE	PBANKA_0417700.1-p1,sp|P68368|TBA4A_MOUSE,sp|P68369|TBA1A_MOUSE	sp|P68368|TBA4A_MOUSE	PBANKA_0417700.1-p1	19	14	10	12	1	3
inner membrane complex protein 1g, putative	PBANKA_1240600	34316.5	2	1		1	2		0.0673	0.0337		0.0303	0.0673		FSNINIYATK	IVEQIRPVVK		VLEPIVQNK	FSNINIYATK		0	0		0	0		0	0		0	0		3	2		2	2
fam-a protein	PBANKA_0317061	33741.7	1			2	2		0.0582			0.106	0.0959		NTQSIETGIDPEEALTK			LSETSADNYSTFYK	LGTNIAGFVVK		0			0	0		0			0	0		1			2	2
fructose-bisphosphate aldolase 2	PBANKA_1308600	39852.8	19	16	14	17	6	13	0.58	0.472	0.434	0.531	0.201	0.412	AEANSLATYGK	AEANSLATYGK	AEANSLATYGK	AEANSLATYGK	ALQASVLNTWQGK	AEANSLATYGK	0	0	0	0	0	0	0	0	0	0	0	0	32	20	19	30	6	15
26S proteasome regulatory subunit RPN7, putative	PBANKA_0919000	46575.7	3	3	3	5		1	0.0687	0.112	0.0763	0.148		0.028	IDKVNDSIESNQPNER	IQEASENFDYVDTKNDMLLK	IDKVNDSIESNQPNER	IDKVNDSIESNQPNER		IYEALNYIMIR	0	0	0	0		0	0	0	0	0		0	3	3	3	5		1
40S ribosomal protein S5, putative	PBANKA_1310800	29939.8	6	7		1			0.262	0.273		0.0627			AFVAIGDGNGHcGLGVK	AFVAIGDGNGHcGLGVK		SPYEEWSDFLETYQNVK			0	0		0			0	0		0			6	10		1
reticulocyte binding protein, putative	PBANKA_0100400	72091.9	3	2	1	3			0.0604	0.0408	0.0196	0.0701			LIIDVNLNQVQNK	LIIDVNLNQVQNK	NIIDLESVYNNK	LIIDVNLNQVQNK			2	2	1	3			PBANKA_0216761.1-p1	PBANKA_0216761.1-p1	PBANKA_0216761.1-p1	PBANKA_0216761.1-p1			3	2	1	3
vacuolar protein sorting-associated protein 26, putative	PBANKA_1463200	34619.4	5	1	1	3	2		0.273	0.0438	0.037	0.114	0.0774		EIDFIVQNVcIPPEINNTIK	LYLSGFDLTPTYK	NcVTETSTLSK	LELIGQINILNDK	LYLSGFDLTPTYK		0	0	0	0	0		0	0	0	0	0		6	2	1	4	2
60S ribosomal protein L2, putative	PBANKA_1231700	27891.1	2	2				1	0.115	0.0923				0.05	APLSVGNVLPIGK	AMVGVVGAGGR				APLSVGNVLPIGK	0	0				0	0	0				0	2	3				1
activator of Hsp90 ATPase, putative	PBANKA_0404600	41219.7	3	2	1	3			0.123	0.0686	0.0371	0.123			GYISVNEIISDFSADDQNK	IQQDINNNNNVNK	IQQDINNNNNVNK	GYISVNEIISDFSADDQNK			0	0	0	0			0	0	0	0			4	2	1	3
26S proteasome regulatory subunit RPN12, putative	PBANKA_0410300	35623.9	1	1	1	2	1		0.0594	0.033	0.033	0.0924	0.033		LKDENELYQFITEYNEIK	ANDDIITLLK	ANDDIITLLK	ANDDIITLLK	ANDDIITLLK		0	0	0	0	0		0	0	0	0	0		1	1	1	3	1
heat shock protein 90, putative	PBANKA_0929900	92221.7	1		1	3			0.0137		0.0137	0.0399			FTLTEDNSIER		FTLTEDNSIER	EASIDEDKYLK			0		0	0			0		0	0			1		1	3
26S protease regulatory subunit 6A, putative	PBANKA_0917900	50979.3	4	2	2	6			0.14	0.0621	0.0976	0.171			AcASQTNATFLK	GVLMHGPPGTGK	EKAPAIIFIDELDAIGTK	APAIIFIDELDAIGTK			1	1	0	0			0	0	0	0			4	2	2	6
40S ribosomal protein S5, putative	PBANKA_0619100	21743.6	4	1		2	2		0.222	0.0567		0.17	0.113		AcVYTPHTAGR	AcVYTPHTAGR		QAVDVSPLR	QAVDVSPLR		1	0		1	1		0	0		sp|P97461|RS5_MOUSE	sp|P97461|RS5_MOUSE		5	1		2	2
rhoptry-associated protein 1	PBANKA_1032100	70692.6	12	10	3	8			0.275	0.217	0.0613	0.18			AMHTLGYDKEFK	AMHTLGYDKEFK	ILFQEmNSEYVK	FPSADLPDYK			0	0	0	0			0	0	0	0			17	13	3	8
splicing factor 3B subunit 3, putative	PBANKA_1449400	138348	16		5	12			0.197		0.0649	0.144			ASFLAVGcLDNVVR		IINPINLQVIDK	ASFLAVGcLDNVVR			0		0	0			0		0	0			22		5	17
hydroxymethyldihydropterin pyrophosphokinase-dihydropteroate synthase, putative	PBANKA_1426700	79796.4	6		3	10			0.153		0.0779	0.231			DLVIPVLELFEQEWNK		EGVDIIDIGGESSAPFVSHNPEIK	DKLNQNDLSLQK			0		0	0			0		0	0			6		3	10
proline--tRNA ligase	PBANKA_1429600	88158.4	10		3	8			0.179		0.0437	0.143			AIQAATSHYLGTNFAK		DIQNNScVFVR	DIQNNScVFVR			0		0	0			0		0	0			11		3	10
S-adenosylmethionine synthetase, putative	PBANKA_0823100	45099.8	5	5	2	9	1	1	0.179	0.179	0.0672	0.281	0.0373	0.0373	FVLGGPAADAGLTGR	FVLGGPAADAGLTGR	FVLGGPAADAGLTGR	ASGVYHMEPIR	FVLGGPAADAGLTGR	FVLGGPAADAGLTGR	0	0	0	0	0	0	0	0	0	0	0	0	7	6	4	10	1	1
26S protease regulatory subunit 10B, putative	PBANKA_1404900	44723.2	4	2	3	6		1	0.137	0.0662	0.0967	0.191		0.0356	ALQSVGQIIGQVLK	GVLLYGPPGTGK	GVLLYGPPGTGK	ALQSVGQIIGQVLK		EVVELPILNPFLFK	1	1	1	1		0	0	PBANKA_1206600.1-p1,PBANKA_1461800.1-p1,sp|P62192|PRS4_MOUSE,sp|P62196|PRS8_MOUSE,PBANKA_1410000.1-p1	sp|P62196|PRS8_MOUSE,PBANKA_1410000.1-p1,sp|P62192|PRS4_MOUSE,PBANKA_1461800.1-p1,PBANKA_1206600.1-p1	0		0	6	2	3	6		1
ethanolamine kinase, putative	PBANKA_0923700	51005.7	6	5	3	8			0.177	0.134	0.0968	0.276			DVDKLNFEIINGGITNILVK	HYLNTDNNQIINK	HYLNTDNNQIINK	HYLNTDNNQIINK			0	0	0	0			0	0	0	0			6	5	4	10
actin II	PBANKA_1030100	42656.3	3	3	3	3		1	0.125	0.125	0.125	0.114		0.0346	EEYDESGPSIVHR	EEYDESGPSIVHR	EEYDESGPSIVHR	EEYDESGPSIVHR		EEYDESGPSIVHR	2	2	2	2		1	PBANKA_1459300.1-p1	PBANKA_1459300.1-p1	PBANKA_1459300.1-p1	PBANKA_1459300.1-p1		PBANKA_1459300.1-p1	5	5	7	9		1
M17 leucyl aminopeptidase, putative	PBANKA_1309900	72098	6	2	4	10			0.14	0.0331	0.0835	0.2			ISSQIKDSK	MGAYLSVGK	EScNFDDGLAIFLVNSK	ASPGSMIDLMK			0	0	0	0			0	0	0	0			6	3	4	11
40S ribosomal protein S4, putative	PBANKA_0941500	29845.9	7	2		1		1	0.368	0.0805		0.046		0.0728	FQVGNMVMVTAGHSVGR	LSIAITHDGR		LLESIPLVILLR		LSNIFVIGDALKPYISLPR	0	0		0		0	0	0		0		0	8	2		1		1
ras-related protein Rab-2, putative	PBANKA_1445800	24430.9	2		1	3			0.15		0.0563	0.207			KIYDNILNDVYDLSNESYGIK		EVSAEEGAQFAR	EVSAEEGAQFAR			0		0	0			0		0	0			2		1	3
40S ribosomal protein S19, putative	PBANKA_0522800	20026.6	3	4		1			0.256	0.256		0.0756			aEEFTDDIGVFSK	aEEFTDDIGVFSK		aEEFTDDIGVFSK			0	0		0			0	0		0			4	5		1
tRNA import protein tRIP, putative	PBANKA_1306200	46175.7	3		1	3			0.119		0.0397	0.107			ITFENMNTNSLPDK		TNIVENDDNVVFPEIK	SGVESLLNSGIVTcTNEK			0		0	0			0		0	0			3		1	3
reticulocyte binding protein, putative	PBANKA_0501000,PBANKA_0524841	321164	4		1	2			0.0198		0.00329	0.0102			IVLLNFNNIEMADTK		KLEEDLNLK	GTAISNDNVEGIENK			4		0	2			PBANKA_1400091.1-p1,PBANKA_1000100.1-p1		0	PBANKA_1400091.1-p1,PBANKA_1000100.1-p1			4		1	3
selenide water dikinase, putative	PBANKA_0811600	116887	6		1	3			0.0802		0.0109	0.0396			DLSNMNIYPYK		IEYISIEEVNR	EHANTILSDLK			0		0	0			0		0	0			6		1	3
succinyl-CoA synthetase alpha subunit, putative	PBANKA_0938500	35529.2	9	6	1	2	2		0.31	0.21	0.0426	0.0821	0.079		IGILPSHIHK	GTADGKIEALR	SGTLTYEGVNQTTK	SGTLTYEGVNQTTK	NTTVIcQGLTGK		0	0	0	0	0		0	0	0	0	0		12	10	1	3	2
26S protease regulatory subunit 4, putative	PBANKA_1206600	49712.2	5	7	4	8			0.174	0.224	0.139	0.286			AIcTEAGLLALR	AIcTEAGLLALR	APLESYADIGGLESQIQEIK	APLESYADIGGLESQIQEIK			2	3	2	3			0	0	0	0			8	7	5	11
T-complex protein 1 subunit zeta, putative	PBANKA_0107300	61437.4	8	5	4	9			0.245	0.11	0.0976	0.203			DGNVLLNEMMIQHPTATMLGR	FSFDIYANSLLNIPK	LSEDLVDSIQIVYNK	DGNVLLNEMMIQHPTATMLGR			0	0	0	0			0	0	0	0			9	5	4	10
EF-hand calcium-binding domain-containing protein, putative	PBANKA_0509200	102688	1	1		1			0.0151	0.0151		0.0151			NLVTNDYDNASFK	NLVTNDYDNASFK		NLVTNDYDNASFK			0	0		0			0	0		0			2	2		1
60S ribosomal protein L17, putative	PBANKA_1364200	22854	1	2					0.0808	0.126					FLLNVLDNVQANAESK	FLLNVLDNVQANAESK					0	0					0	0					1	2
60S ribosomal protein L12, putative	PBANKA_1231800	18214.7	2	2				1	0.133	0.133				0.0545	IEVVPTSASMVLK	IEQVYSIAR				LGPLGLSPK	1	0				1	0	0				sp|P35979|RL12_MOUSE	2	2				1
conserved protein, unknown function	PBANKA_1348100	27102.6	1	1		1			0.0649	0.0649		0.0649			GIINDELLNIIQTER	GIINDELLNIIQTER		GIINDELLNIIQTER			0	0		0			0	0		0			1	1		1
60S ribosomal protein L1, putative	PBANKA_1305100	24821	1	2					0.0461	0.124					AINDVFEGTK	AINDVFEGTK					0	0					0	0					1	2
cytosolic glyoxalase II, putative	PBANKA_1004000	30363.6	1	2	1	1			0.057	0.125	0.057	0.057			VIGSAYETTPGATEK	HSVPSTIKDENLINPFFR	VIGSAYETTPGATEK	VIGSAYETTPGATEK			0	0	0	0			0	0	0	0			1	2	1	1
eukaryotic translation initiation factor 3 subunit B, putative	PBANKA_1232500	84186	1	1		1			0.0182	0.0126		0.0126			NIPVDNIQIEGVK	EYTQLEIFR		EYTQLEIFR			0	0		0			0	0		0			1	1		1
phenylalanine--tRNA ligase alpha subunit, putative	PBANKA_0203800	65585.2	4	2	2	4			0.0901	0.0486	0.0703	0.112			KLETLYYIINIVK	QITDLNYLLIK	cLNLVNTLGNDEENLFK	ENFIDKEYIENVK			0	0	0	0			0	0	0	0			4	2	2	5
proteasome subunit beta type-1, putative	PBANKA_1233100	27365.1		1						0.0372						LLcVTLYSR						0						0						1
ribosomal protein L27a, putative	PBANKA_1117500	16837.1		1						0.0811						NENIAPVIDVTR						0						0						1
pre-mRNA-splicing factor ISY1, putative	PBANKA_1335200	23670.1		1						0.124						IIELGGPDYQSESNALINAHGSELK						0						0						1
rhoptry neck protein 4	PBANKA_0932000	88832.4		1						0.0191						TPSSSIIGSLGNLVK						0						0						1
autophagy-related protein 18, putative	PBANKA_1211300	43537.5		1						0.0289						LTFSSNIIGVR						0						0						1
conserved Plasmodium protein, unknown function	PBANKA_1361200	415928		1						0.00288						KEIISEIINK						0						0						1
glideosome-associated protein 50, putative	PBANKA_0819000	44308.5		1						0.0405						VTFIVSPGSNFVDGVK						0						0						1
eukaryotic initiation factor 4A-III, putative	PBANKA_0523100	44685.3		1						0.0359						NLNETQIIILSPTR						0						0						1
40S ribosomal protein S9, putative	PBANKA_1234800	22147.2		1						0.111						QGLLGENEEKLDYVLGLTLPK						0						0						1
pre-mRNA-splicing factor RBM22, putative	PBANKA_1461100	44642.4		1						0.0468						NFFLEQLENNISTGTYDK						0						0						1
pre-mRNA-splicing factor CWF7, putative	PBANKA_1229100	31708.5		1						0.0524						TFTQVDINLQNSIK						0						0						1
histone H2B, putative	PBANKA_0941800	13258.2		1						0.127						SMNIMNSFLVDTFEK						0						0						1
cAMP-dependent protein kinase catalytic subunit	PBANKA_0835600	40136.2			1	2					0.0293	0.0587					ILEGIIYFPK	ILEGIIYFPK					0	0					0	0					1	2
glycerol-3-phosphate dehydrogenase [NAD(+)], putative	PBANKA_1431900	41273			1	2					0.0326	0.0625					INNESIVNIMNK	IGINETILFGK					0	0					0	0					1	2
eukaryotic translation initiation factor 3 subunit D, putative	PBANKA_1206100	62210.4			1	2					0.0298	0.0503					TSDDQTLLEILDNEEK	QQEEDNLYSSR					0	0					0	0					1	2
Hsp70/Hsp90 organizing protein, putative	PBANKA_1010500	65648.3			1	2					0.0197	0.0376					FNDEASYEAER	FNDEASYEAER					0	0					0	0					1	2
proteasome subunit beta type-7, putative	PBANKA_1343300	29812				1						0.037						ATEGPIVADK						0						0						1
AKAP-like protein, putative	PBANKA_1112600	31656.4				1						0.0415						VILNELLNIQK						0						0						1
erythrocyte membrane associated protein 2	PBANKA_0316800	45194.2				1						0.0413						TGIPPEHIQIIEMPFR						0						0						1
U6 snRNA phosphodiesterase, putative	PBANKA_1357400	32846.3				1						0.0609						QLSISTNDNDLPNSQNK						0						0						1
thioredoxin-related protein, putative	PBANKA_1365200	23634.5				1						0.0583						ELVHETFLNIDR						0						0						1
rhoptry neck protein 6, putative	PBANKA_0311700	80467.6				1						0.0159						ISNELGNSNNK						0						0						1
conserved protein, unknown function	PBANKA_1302500	35659.3				1						0.0436						EAYPSEYNFFILR						0						0						1
leucine-rich repeat protein	PBANKA_1016700	32728.9				1						0.0573						NENAYESITELILDGK						0						0						1
FACT complex subunit SPT16	PBANKA_1232200	127572				1						0.0146						NLSSNYEDNNDIFVLR						0						0						1
replication factor C subunit 2, putative	PBANKA_0314700	37672.6				1						0.0394						NENIDISDNALSK						0						0						1
mitochondrial phosphate carrier protein, putative	PBANKA_0601100	36480.1				1						0.0433						IVQLMYDNVFTQPK						0						0						1
exonuclease V, mitochondrial, putative	PBANKA_1322400	41864.7				1						0.0341						SSDVVEDSDKWK						0						0						1
Maf-like protein, putative	PBANKA_0415000	52820				1						0.0219						LLNVINNDNK						0						0						1
phosphoglucomutase-2	PBANKA_0715500	34970				1						0.0671						LINDPNLNEGTPYLPNPIPR						0						0						1
DNA/RNA-binding protein Alba 3, putative	PBANKA_1204400	11991.6				1						0.0935						TSTEDISQER						0						0						1
cell cycle regulator protein, putative	PBANKA_1244000	20214.1				1						0.0722						LDDVEANTVVQIR						0						0						1
nascent polypeptide-associated complex subunit alpha, putative	PBANKA_1120700	20820.8				1						0.0811						DVSMDDVELIISQTK						0						0						1
conserved protein, unknown function	PBANKA_1025000	24781.2				1						0.0607						SFVSIETASQISR						0						0						1
RNA-binding protein, putative	PBANKA_0937200.2	148527				1						0.0117						TLDNNYSNGDVNNPK						0						0						1
histone chaperone ASF1, putative	PBANKA_1439400	31316.8				1						0.0373						GISSITIDNK						0						0						1
vesicle-associated membrane protein, putative	PBANKA_1303700	26902.4				1						0.0513						LVVVLNDESSSK						0						0						1
conserved Plasmodium protein, unknown function	PBANKA_0416400	32473.7				1						0.0519						IINNYDEYYNLVIK						0						0						1
signal recognition particle subunit SRP54, putative	PBANKA_1313800	55803.9				1						0.03						LLGLGDIDGLVSTLK						0						0						1
GTPase-activating protein, putative	PBANKA_0417400	40516.4				1						0.0291						IDmTNIDLDK						0						0						1
armadillo-domain containing rhoptry protein, putative	PBANKA_0716900	30693.6				1						0.0365						LQELGIEGSK						0						0						1
conserved Plasmodium protein, unknown function	PBANKA_0830450	40229.5				1						0.0465						STEEISYENAEIVENK						0						0						1
26S proteasome non-ATPase regulatory subunit 9, putative	PBANKA_0807400	26009.2				1						0.0804						NNVFALVDEIVENSPSHK						0						0						1
Ham1-like protein, putative	PBANKA_0618300	22471.4				1						0.0663						aEIYLVTGNENKR						0						0						1
peptidyl-prolyl cis-trans isomerase, putative	PBANKA_1225800	23900.4				1						0.0524						IIDNDSLLLLK						0						0						1
ubiquitin carboxyl-terminal hydrolase 14, putative	PBANKA_1242000	63545.6				1						0.0257						IVDTSNTVSVVTAK						0						0						1
adenylate kinase, putative	PBANKA_1207200	27401.4				1						0.0455						LSTIDLLNELK						0						0						1
deoxyuridine 5'-triphosphate nucleotidohydrolase, putative	PBANKA_0921300	19728.6				1						0.0743						LANSIGLIDAGYR						0						0						1
conserved Plasmodium protein, unknown function	PBANKA_1023600	54911.6				1						0.0283						ENNELLEVISTLR						0						0						1
pyruvate kinase 2, putative	PBANKA_0520000	84070.5				1						0.0136						APIVVVTDNK						0						0						1
protein-L-isoaspartate(D-aspartate) O-methyltransferase, putative	PBANKA_1012200	25450.9				1						0.0536						DKPELLNIENFK						0						0						1
vacuolar-sorting protein SNF7, putative	PBANKA_1456800	26778.2				1						0.057						LYEQEIENILNNR						0						0						1
XTBD domain-containing protein, putative	PBANKA_0922400	11947.9				1						0.153						YLScTYSDQIEQEIK						0						0						1
adenylate kinase-like protein 1, putative	PBANKA_0202800	23842.6				1						0.0896						STLcEELVEIINKDFEEK						0						0						1
inhibitor of cysteine proteases	PBANKA_0813000	39976.5				1						0.0367						SFFSEEISVTQPK						0						0						1
eukaryotic translation initiation factor 3 subunit F, putative	PBANKA_0819300	36057.8				1						0.0383						VFSNDPFISIEK						0						0						1
protein phosphatase, putative	PBANKA_0921400	34112.3				1						0.0347						MDLNIISFLR						0						0						1
ribosome assembly protein RRB1, putative	PBANKA_0714800	50695.4				1						0.0315						SVSTENQmQHLINR						0						0						1
polyadenylate-binding protein 2, putative	PBANKA_0824800	22914.3				1						0.0854						mDQINQEPGKNEEENFR						0						0						1
peptidyl-prolyl cis-trans isomerase, putative	PBANKA_1243300	22702.4				1						0.0941						GYSDDEEEESNAINVVSEK						0						0						1
mitochondrial acidic protein MAM33, putative	PBANKA_1010000	28907.5				1						0.0556						FEEQEGDVNMVLTK						0						0						1
26S protease regulatory subunit 8, putative	PBANKA_1461800	48008.4	9	6	3	6			0.301	0.161	0.102	0.22			AVAHHTDcTFIR	AVAHHTDcTFIR	EHAPSIIFMDEIDSIGSQR	EHAPSIIFMDEIDSIGSQR			3	3	1	1			sp|P62196|PRS8_MOUSE	sp|P62196|PRS8_MOUSE	0	0			10	6	3	7
glutaredoxin-like protein	PBANKA_0105500	25295.4	3	2	1	3	2		0.176	0.12	0.0602	0.185	0.0694		FITETDRANLEK	FSNAVVFMLNSLK	YNTYDILQDEDIR	EMENDNENDEEKINK	IKYNTYDILQDEDIR		0	0	0	0	0		0	0	0	0	0		3	2	1	3	2
ankyrin-repeat protein, putative	PBANKA_1459000	34728.5	2	1	1	3	1		0.131	0.0403	0.0403	0.158	0.0403		FIIQNTDLINSINSDNQNGLIISILNK	YLLENNIDYNQK	YLLENNIDYNQK	INFDTTTDK	YLLENNIDYNQK		0	0	0	0	0		0	0	0	0	0		3	1	1	3	1
26S protease regulatory subunit 7, putative	PBANKA_1410000	46818.4	6	6	4	7			0.186	0.188	0.131	0.233			GVLLYGPPGTGK	AcILFIDEVDAIGGSR	GVLLYGPPGTGK	GVLLYGPPGTGK			1	1	1	2			sp|P62196|PRS8_MOUSE,sp|P62192|PRS4_MOUSE,PBANKA_1461800.1-p1,PBANKA_1404900.1-p1,PBANKA_1206600.1-p1	0	sp|P62196|PRS8_MOUSE,PBANKA_1404900.1-p1,sp|P62192|PRS4_MOUSE,PBANKA_1461800.1-p1,PBANKA_1206600.1-p1	sp|P62196|PRS8_MOUSE,sp|P62192|PRS4_MOUSE,PBANKA_1461800.1-p1,PBANKA_1404900.1-p1,PBANKA_1206600.1-p1			8	6	4	8
eukaryotic translation initiation factor 3 subunit I, putative	PBANKA_0614500	37214.3	4	2	3	5	1		0.18	0.0703	0.141	0.208	0.0367		DAVNFDIINEYK	DAVNFDIINEYK	DAVNFDIINEYK	DAVNFDIINEYK	DAVNFDIINEYK		0	0	0	0	0		0	0	0	0	0		4	2	3	8	1
26S proteasome regulatory subunit p55, putative	PBANKA_0502200	55281.4	5	4	3	6			0.161	0.107	0.0921	0.186			DKTEYILEQMR	DKTEYILEQMR	EIPTYEQMVNDFIK	DKTEYILEQMR			0	0	0	0			0	0	0	0			6	4	3	6
eukaryotic translation initiation factor 3 subunit L, putative	PBANKA_0110400	67673.2	3	2		1			0.081	0.0634		0.0194			FYSLQSANEQAYTDLFYR	FYSLQSANEQAYTDLFYR		ILSQILIYLSK			0	0		0			0	0		0			3	2		1
40S ribosomal protein S2, putative	PBANKA_0510900	29744.5	10	4	2	6	3	2	0.57	0.228	0.0989	0.346	0.144	0.0951	AKDGVHIINLAK	AKDGVHIINLAK	FAQYTGAQAIAGR	DDWNDNANEEWKNPITVDEW	AKDGVHIINLAK	AKDGVHIINLAK	0	0	0	0	0	0	0	0	0	0	0	0	25	9	2	6	7	2
ribonucleoside-diphosphate reductase large subunit, putative	PBANKA_0611600	97056.8	4		2	5			0.0909		0.0307	0.0815			GSPASQGILQFDMWNAK		LSYGLHELVDPAR	ETISTESTVTQNAcPLR			0		0	0			0		0	0			5		2	5
60S ribosomal protein L4, putative	PBANKA_1106700	46134.5	6	5		1			0.202	0.158		0.0341			EVPLVASNDIESIQK	EVPLVASNDIESIQK		IINSDQVQASLLDK			0	0		0			0	0		0			9	5		1
ATP-dependent RNA helicase DDX23, putative	PBANKA_1233300	108608	1			1			0.0128			0.0128			DLIGIAETGSGK			DLIGIAETGSGK			0			0			0			0			1			1
DNA mismatch repair protein MSH6, putative	PBANKA_1105100	142658	1			1			0.00893			0.00893			VVVIEQMETPK			VVVIEQMETPK			0			0			0			0			1			1
V-type proton ATPase subunit E, putative	PBANKA_0835300	27264.5	1		1	2			0.0596		0.0383	0.0979			QIQQMVNFILNEAK		ALEDFNIEK	ALEDFNIEK			0		0	0			0		0	0			1		1	2
ran-specific GTPase-activating protein 1, putative	PBANKA_0721700	32080.8	1			1			0.0489			0.0489			TGEEDESLFWSGR			TGEEDESLFWSGR			0			0			0			0			1			1
60S acidic ribosomal protein P2, putative	PBANKA_0407700	11804.4	1					1	0.207					0.207	NVLSAVNAEVEEEVLGNLLDSLK					NVLSAVNAEVEEEVLGNLLDSLK	0					0	0					0	1					1
V-type proton ATPase subunit C, putative	PBANKA_0207200	45275.6	1		1	2			0.0392		0.0339	0.0914			SLIDTIDVIINNITK		LYDIFSTTDSIGK	LLGSNVcIDTNILDVPTNLK			0		0	0			0		0	0			1		1	2
60S ribosomal protein L6, putative	PBANKA_1338300	21647.1	2	3					0.163	0.253					FLDGIYVSEVTTVEKDE	FLDGIYVSEVTTVEKDE					0	0					0	0					2	3
acyl-CoA synthetase, putative	PBANKA_1118700	157949	1			1			0.0133			0.0133			TGDIGYIDEDNFLFLSGR			TGDIGYIDEDNFLFLSGR			0			0			0			0			1			1
queuine tRNA-ribosyltransferase, putative	PBANKA_0615100	79249.4	1			1			0.0249			0.0278			LQNIIGSDIIMALDDVR			ILEEGILFNNIYDSSIINK			0			0			0			0			1			1
dual specificity protein phosphatase	PBANKA_0407200	52700.3	1			1			0.0312			0.029			IFISNIYDANNVYK			AHEFIDNTINENK			0			0			0			0			1			1
SUMO-activating enzyme subunit 2, putative	PBANKA_1451600	73846.7	1			1			0.0268			0.0268			NIDIIDIDTIDITNLNR			NIDIIDIDTIDITNLNR			0			0			0			0			1			1
conserved protein, unknown function	PBANKA_1033100	30482.4	1			1			0.0534			0.0534			VEQGGETIENTLMK			VEQGGETIENTLMK			0			0			0			0			1			1
mitochondrial intermediate peptidase, putative	PBANKA_1350800	114223	1			1			0.0135			0.00938			LTNFIDEINIDEK			LGDALELLR			0			0			0			0			1			1
DNA replication licensing factor MCM3, putative	PBANKA_1241800	107303	1			1			0.0138			0.0212			INNNIISEYESGR			GSSGVGLTAAIVTDQDTGER			0			0			0			0			1			1
phosducin-like protein, putative	PBANKA_1204800	22939.8	1			1			0.135			0.135			TEHSIIGFDELGGDNFSEQALINILK			TEHSIIGFDELGGDNFSEQALINILK			0			0			0			0			1			1
thymidylate kinase, putative	PBANKA_1464200	25514.3	1			1			0.0688			0.0688			SIQEIHNTIVEEISK			SIQEIHNTIVEEISK			0			0			0			0			1			1
HD superfamily phosphohydrolase protein, putative	PBANKA_1453500	91052.6	1			1			0.0154			0.0166			SNLSPYYGELNR			DSLNIINAVIQDR			0			0			0			0			1			1
Qa-SNARE protein, putative	PBANKA_1346800	33271.7	1			1			0.0498			0.0498			TITQDTQVGEYASK			TITQDTQVGEYASK			0			0			0			0			1			1
MSP7-like protein	PBANKA_1349100	37706.8	2	1		1			0.11	0.0478		0.0627			SDGIQGGNNEVQAGSESIIEK	SGTAENPIYLYDILIK		SDGIQGGNNEVQAGSESIIEK			0	0		0			0	0		0			2	1		1
glucose-6-phosphate isomerase, putative	PBANKA_1008800	68078.6			2	3					0.0375	0.0648					LTDEFGITR	LTDEFGITR					0	0					0	0					2	3
StAR-related lipid transfer protein, putative	PBANKA_0208900	51153.5			1	2	1				0.034	0.0567	0.034				INETSAFITDELVTK	INETSAFITDELVTK	INETSAFITDELVTK				0	0	0				0	0	0				1	2	1
fam-a protein	PBANKA_0001601,PBANKA_0007501,PBANKA_0008101,PBANKA_0600021,PBANKA_1300011	37262.1				1	1					0.0462	0.0369					HLLSTDPEETINAEK	VYNPNLVMIQQR					0	1					0	PBANKA_0700500.1-p1,PBANKA_1100700.1-p1					1	1
T-complex protein 1 subunit gamma, putative	PBANKA_1444100	60837.9	12	8	8	12			0.236	0.172	0.185	0.218			EVDVAHPAAK	EVDVAHPAAK	IDDVVSGIGKDDK	EVDVAHPAAK			0	0	0	0			0	0	0	0			12	8	8	14
calcium-dependent protein kinase 4	PBANKA_0615200	60593.6	5	2		1			0.123	0.0398		0.0246			DKHTGHEYAIK	DALEHEWIR		EVDQNNDGEIDFK			0	0		0			0	0		0			5	2		1
serine repeat antigen 1	PBANKA_0305100	154920	19		7	11			0.188		0.0718	0.122			AKAPSTSVNSSEQQTGK		APSTSVNSSEQQTGK	APSTSVNSSEQQTGK			2		1	0			0		0	0			24		8	19
proliferating cell nuclear antigen 1, putative	PBANKA_1137900	30676.5	7	6	6	8	2	3	0.391	0.318	0.336	0.358	0.0876	0.164	DLVNDANIDADENGLK	DTSPDSDALK	DDEDNLNFVFENNKEDK	DDEDNLNFVFENNKEDK	ESTSEDDVGVTIK	ESTSEDDVGVTIK	0	0	0	0	0	0	0	0	0	0	0	0	8	7	10	10	2	3
karyopherin alpha, putative	PBANKA_1425100	61111.9	7	6	2	2			0.22	0.152	0.055	0.055			GPPIQEVINSGVVPYIVEFLK	EYVLNQNSLPLLLK	SSEYVTQLNSTK	SSEYVTQLNSTK			0	0	0	0			0	0	0	0			7	6	2	3
bifunctional dihydrofolate reductase-thymidylate synthase, putative	PBANKA_0719300	68887.5	5	2	3	6			0.145	0.0511	0.0733	0.148			EVNDLGPIYGFQWR	EVNDLGPIYGFQWR	EDIVNENNNENNNVIIIK	AFDDEDDYTYFSFNK			0	0	0	0			0	0	0	0			6	2	3	6
duffy-binding protein	PBANKA_1332700	95720.3	1	1	3	4			0.0145	0.0145	0.0665	0.0568			EWIQEFGVQYFK	EWIQEFGVQYFK	NIVEGTGLNNVANSNLLELK	HDNIISGDVSR			0	0	0	0			0	0	0	0			1	1	3	4
rab specific GDP dissociation inhibitor, putative	PBANKA_1456200	52038.2	8	1	4	7			0.251	0.0286	0.11	0.22			ISDLYVSTNPKPK	ISDLYVSTNPKPK	ISDLYVSTNPKPK	ALELLGPIDEK			0	0	0	0			0	0	0	0			8	1	5	11
40S ribosomal protein S3A, putative	PBANKA_1215600	29986.4	6	2		1			0.298	0.0763		0.0725			EATNILTAELKH	KIIPESIGK		IYEVNLADLNNDEDQAHKK			0	0		0			0	0		0			7	2		1
karyopherin beta, putative	PBANKA_1238800	127833	27	2	6	14			0.329	0.0213	0.0631	0.161			ALSAISELIEAAR	GLNSPSVQVR	IISDQTDNNK	FNNSEELIK			0	0	0	0			0	0	0	0			34	2	9	20
alanine--tRNA ligase, putative	PBANKA_1143600	141354	19		8	13			0.176		0.0739	0.117			EFIITSEESIGK		EFIITSEESIGK	cATIAISDGcIPSNEGR			0		0	1			0		0	0			21		8	18
exportin-T, putative	PBANKA_1414400	136693	2			1			0.0221			0.00852			GVLNNLLENLASIK			VIQEALTIFR			0			0			0			0			2			1
glutathione S-transferase, putative	PBANKA_1023900	24040.1	7	2		1			0.395	0.195		0.0634			AHTELISNIPNIK	EKEIPFNQVPILEIGGLILAQSQSIVR		AHTELISNIPNIK			0	0		0			0	0		0			8	2		1
reticulocyte binding protein, putative	PBANKA_1400091	326288	2			1			0.0108			0.00541			IVLLNFNNIEMADTK			GTAISNDNVEGIENK			2			1			PBANKA_0501000.1-p1,PBANKA_0524841.1-p1,PBANKA_1000100.1-p1			PBANKA_0501000.1-p1,PBANKA_0524841.1-p1,PBANKA_1000100.1-p1			2			1
ribonucleoside-diphosphate reductase small chain, putative	PBANKA_1036600	40486.9	1			1			0.0401			0.0315			NPFNWMDLISLQGK			LPEEVVQNIVK			0			0			0			0			2			1
pyridoxine biosynthesis protein PDX2, putative	PBANKA_0931800	25676.4	2			1			0.173			0.111			NKDDNIENEYGNDFSLGGLDIEITR			NKDDNIENEYGNDFSLGGLDIEITR			0			0			0			0			2			1
DNA repair protein RAD51	PBANKA_0939500	38370.4	1			1			0.0458			0.0458			GGIETGGITELFGEFR			GGIETGGITELFGEFR			0			0			0			0			2			1
DNA replication licensing factor MCM6, putative	PBANKA_1131600	107061	2		1	2			0.0319		0.017	0.033			LLSETNENDPENIILR		LLSETNENDPENIILR	LLSETNENDPENIILR			0		0	0			0		0	0			2		1	2
4-nitrophenylphosphatase, putative	PBANKA_1421300	36776.9	2		1	2			0.0994		0.0435	0.087			GDTVINGAIEVINK		sLIVSEASQNNYFK	GDTVINGAIEVINK			0		0	0			0		0	0			2		1	2
heat shock protein 70	PBANKA_0711900	75222.3	27	21	20	28	3	3	0.411	0.332	0.297	0.404	0.0519	0.0635	ARFEELcIDYFR	ATAGDTHLGGEDFDNR	ARFEELcIDYFR	ARFEELcIDYFR	DAGTIAGLNVMR	ATAGDTHLGGEDFDNR	4	2	3	3	2	3	0	sp|P17879|HS71B_MOUSE,sp|Q61696|HS71A_MOUSE	0	0	sp|P20029|BIP_MOUSE	sp|P17879|HS71B_MOUSE,sp|Q61696|HS71A_MOUSE,sp|P16627|HS71L_MOUSE	55	43	43	61	3	3
elongation factor 1-gamma, putative	PBANKA_1352000	46788.3	7	3	9	8		1	0.208	0.0819	0.243	0.211		0.0223	HIQDTFScLNK	HIQDTFScLNK	FSNEKDLLK	HIQDTFScLNK		LYTTIINQK	0	0	0	0		0	0	0	0	0		0	10	3	10	9		1
glycerol kinase, putative	PBANKA_1364300	56557.9	12	3	3	5			0.395	0.0798	0.102	0.168			AFmQFNADILNTNIEVSK	MFGITNMYALPEIK	FNDDDKPNYALEGSIGTAGSGVSWLENVNLIK	FNDDDKPNYALEGSIGTAGSGVSWLENVNLIK			0	0	0	0			0	0	0	0			16	3	3	6
peptidyl-prolyl cis-trans isomerase FKBP35, putative	PBANKA_1460400	35025.9	9	3	6	11	3		0.327	0.121	0.225	0.373	0.124		GNEGEENVPK	KNEINEAIAK	DQITFGGMFDK	EALDYFMHTDEWEDELLEK	IHLTDDGGVIK		0	0	0	0	0		0	0	0	0	0		11	6	6	15	4
deubiquinating/deneddylating enzyme, putative	PBANKA_0930900	49543.9	2		1	2			0.0525		0.0215	0.0644			GLTLSNcNFLR		LNENIENIK	LNENIENIK			0		0	0			0		0	0			3		1	2
40S ribosomal protein S7, putative	PBANKA_1401300	22483.5	3			1			0.232			0.113			EIAQcLVDIELSASSDIKNDTK			TLTSVYDSVLEDIVSPSEIIGK			0			0			0			0			3			1
rhoptry neck protein 2	PBANKA_1315700	236568	3			1			0.0216			0.00625			AVLTNSTLASMK			NLAEIQQNPEAEK			0			0			0			0			3			1
lipoamide acyltransferase component of branched-chain alpha-keto acid dehydrogenase complex, putative	PBANKA_0402300	50114.4	3			1			0.111			0.0316			IIENDNGINNITISSILIK			SEAEKSEAETSFEK			0			0			0			0			3			1
erythrocyte membrane antigen 1	PBANKA_1000600	35834.9	2			1			0.107			0.0502			GIDYDPDLPNLK			FIDEPTSVVLEVcNER			0			0			0			0			3			1
membrane associated histidine-rich protein 1b	PBANKA_1145900	31761	3			1			0.147			0.054			GEEQPAFEcPLVTLR			GEEQPAFEcPLVTLR			0			0			0			0			4			1
PUB domain-containing protein, putative	PBANKA_1343900	47202.9	3			1			0.0791			0.0255			IAEMSIEEMK			IAEMSIEEMK			0			0			0			0			4			1
DNA replication licensing factor MCM4, putative	PBANKA_1415600	107508	4		1	2			0.0604		0.0148	0.0339			GSSSVGLTAFISK		LTEQNNTSSVILNR	FDLIYLVIDQANENEDKK			0		0	0			0		0	0			4		1	2
dynamin-like protein, putative	PBANKA_0903600	93525.5	3		2	4			0.0651		0.0307	0.0577			LSEQVLDLSQSILIR		LSEQVLDLSQSILIR	LISVIDELR			0		0	0			0		0	0			4		2	4
T-complex protein 1 subunit eta, putative	PBANKA_0406500	59628	12	6	7	10			0.33	0.148	0.199	0.289			IDNPNEYNSIVQAEWDIIFQK	NINAcQVIVDIVK	LNDLSLSFVNK	cIGNSEIVPGAGSIEMQLSK			0	0	0	0			0	0	0	0			18	6	9	16
importin alpha re-exporter, putative	PBANKA_0833600	153316	5			1			0.0558			0.0116			GIIINDYNNNANIIDLVK			LQMINNENINETVLR			0			0			0			0			5			1
merozoite surface protein 1	PBANKA_0831000	198678	17	10	13	23	3	2	0.139	0.0843	0.122	0.18	0.0229	0.0223	DIISDEIEYFSNK	DIISDEIEYFSNK	DIISDEIEYFSNK	DIISDEIEYFSNK	FEELGFTEQTELVNLIK	FEELGFTEQTELVNLIK	0	0	0	0	0	0	0	0	0	0	0	0	24	10	17	34	3	2
erythrocyte membrane-associated antigen, putative	PBANKA_0801200	233921	8			1			0.056			0.00589			FNLYEIEPLIAVLK			LNEEIADYEQIK			0			0			0			0			9			1
asparagine synthetase [glutamine-hydrolyzing]	PBANKA_0407600	66382.8	20	9	12	15			0.448	0.217	0.275	0.346			AFSGYLPDHILYR	AFSGYLPDHILYR	APNAEEFHR	AFSGYLPDHILYR			0	0	0	0			0	0	0	0			25	12	14	22
T-complex protein 1 subunit theta, putative	PBANKA_0310900	60812.1	19	7	7	11			0.51	0.188	0.138	0.25			ASYLIHDGFNVNDILNGFK	GATTNLLDETER	GATTNLLDETER	EISSILQTSFGPK			0	0	0	0			0	0	0	0			21	7	7	12
ubiquitin carboxyl-terminal hydrolase 2, putative	PBANKA_1231500	142410	9			1			0.106			0.00903			AYYETLLEMWK			NTSYDSLINNK			0			0			0			0			11			1
conserved Plasmodium protein, unknown function	PBANKA_1120100	150469	12			1			0.154			0.0116			ALLSVYSPIEETDKTNADIMLR			SSVDASGNTITPYDR			0			0			0			0			13			1
T-complex protein 1 subunit alpha, putative	PBANKA_0916200	60136.9	12	7	7	10			0.304	0.16	0.155	0.267			ASQSMPSAIK	FATEATITILR	FATEATITILR	EQLAIAEFAESLLIIPK			0	0	0	0			0	0	0	0			12	7	7	10
apical membrane antigen 1	PBANKA_0915000	63752	1	1					0.0234	0.0234					LIGEALLPIGSYK	LIGEALLPIGSYK					0	0					0	0					1	1
signal recognition particle receptor subunit beta, putative	PBANKA_1459900	30359.2	1	1					0.0498	0.0498					YVAENMLELFMNK	YVAENMLELFMNK					0	0					0	0					1	1
EH domain-containing protein, putative	PBANKA_0402800	61599.9	1	1	1	1			0.0321	0.0284	0.0284	0.0284			LTPFLELTSGEIPLWVK	SLTIIDTPGVLSGIK	SLTIIDTPGVLSGIK	SLTIIDTPGVLSGIK			0	0	0	0			0	0	0	0			1	1	1	1
protein transport protein SEC61 subunit alpha, putative	PBANKA_1359000	52301.7	1	1					0.0254	0.0254					IIDVDQSLKEDR	IIDVDQSLKEDR					0	0					0	0					1	1
40S ribosomal protein S6, putative	PBANKA_1355100	35472.5	1	1					0.0645	0.0645					IGNVVPGDSIGEEFSGYIFR	IGNVVPGDSIGEEFSGYIFR					0	0					0	0					1	1
nucleosome assembly protein, putative	PBANKA_0602700	40319.7	1	1					0.0348	0.0348					IGTPNLPEFWLR	IGTPNLPEFWLR					0	0					0	0					1	1
T-complex protein 1 subunit beta, putative	PBANKA_0405200	59091	11	7	9	13			0.304	0.158	0.248	0.323			ESYLEDGFILEK	GASSHILEESER	EHNVMTIEHSDFDGMER	EHNVMTIEHSDFDGMER			0	0	0	0			0	0	0	0			11	7	11	15
60S ribosomal protein L13, putative	PBANKA_1202400	23769.2	2	1					0.119	0.0693					IKEEALGLIKPEER	IKEEALGLIKPEER					0	0					0	0					2	2
conserved protein, unknown function	PBANKA_1116800	53343.4	1	1					0.0246	0.0246					LLINQIQALNK	LLINQIQALNK					0	0					0	0					1	1
heat shock protein 101	PBANKA_0931200	103208	1	1	1	1			0.0187	0.0154	0.0121	0.0187			TIVINSEGTNEVLAEAK	VNMSEFTEAHSVSK	EYTDAALEQTR	TIVINSEGTNEVLAEAK			0	0	0	0			0	0	0	0			1	1	1	1
DnaJ protein, putative	PBANKA_0706800	75403	2	2					0.048	0.0325					LGSEGSEGQLFIQPVYILR	KNVTGAFLK					0	0					0	0					2	2
4-diphosphocytidyl-2-C-methyl-D-erythritol kinase, putative	PBANKA_1102800	60092.5	1	1					0.0175	0.0175					LLIKILNTK	LLIKILNTK					0	0					0	0					1	1
60S ribosomal protein L19, putative	PBANKA_1229200	21597.9	1	1					0.0944	0.0944					IWMDPNEINEISLANSR	IWMDPNEINEISLANSR					0	0					0	0					1	1
DNA-directed RNA polymerases I, II, and III subunit RPABC1, putative	PBANKA_1140600	24042.8	1	1					0.0683	0.0683					AILVTQNTLTPFAK	AILVTQNTLTPFAK					0	0					0	0					1	1
serine/arginine-rich splicing factor 1, putative	PBANKA_1232100	36274.1	1	1					0.0413	0.0413					IYVGNLPSHVTSR	IYVGNLPSHVTSR					0	0					0	0					2	2
60S ribosomal protein L35ae, putative	PBANKA_0906400	16483.5	1	1					0.0839	0.0839					NQDPNFTLLSIR	NQDPNFTLLSIR					0	0					0	0					1	1
fam-a protein	PBANKA_1100700	34525.9	1			1	1		0.0372			0.0372	0.0405		TDIDSEDDIRK			TDIDSEDDIRK	VYNPNLVMIQQR		1			0	1		PBANKA_0700500.1-p1,PBANKA_0200600.1-p1,PBANKA_0317141.1-p1			0	PBANKA_0700500.1-p1,PBANKA_0001601.1-p1,PBANKA_0007501.1-p1,PBANKA_0008101.1-p1,PBANKA_0600021.1-p1,PBANKA_1300011.1-p1		1			1	1
60S ribosomal protein L7, putative	PBANKA_0405500	30491.4	1	1					0.035	0.0661					IQNNEDISK	IVEPYVTYGYPSLSTIR					0	0					0	0					1	1
ATP-dependent RNA helicase DDX6	PBANKA_1217700	49377.6	1	1					0.0277	0.0277					NFIQGLILVPTR	NFIQGLILVPTR					0	0					0	0					1	1
peptide chain release factor subunit 1, putative	PBANKA_0309100	48368.5	1	1					0.0304	0.0304					LSVLSAITSTQQK	LSVLSAITSTQQK					0	0					0	0					1	1
UVB-resistance protein UVR8 homologue, putative	PBANKA_0911300	47911.5			1	1					0.0305	0.0305					ISLTPEEIELDNK	ISLTPEEIELDNK					0	0					0	0					1	1
haloacid dehalogenase-like hydrolase, putative	PBANKA_0517200	33549.9			1	1					0.0541	0.0642					IVFTDLDGTLLNDNSK	IIDHYINENLIMDIYNFSK					0	0					0	0					1	1
lysophospholipase, putative	PBANKA_1220200	78118.6			1	1					0.0286	0.0286					GVEDDGTLDEGIEYNGTLNK	GVEDDGTLDEGIEYNGTLNK					0	0					0	0					1	1
conserved Plasmodium protein, unknown function	PBANKA_0519200	43600.5			1	1					0.0483	0.0407					DGQEENEGETGTTTTNEQR	NGESGTQGSSNLPQGK					0	0					0	0					1	1
threonine--tRNA ligase, putative	PBANKA_0922300	103671			2	2					0.027	0.027					EINIELLDGSIK	EINIELLDGSIK					0	0					0	0					2	2
WD repeat-containing protein, putative	PBANKA_0513200	66239.4			1	1					0.0283	0.0283					EIFDENNDTTNEGTLR	EIFDENNDTTNEGTLR					0	0					0	0					1	1
splicing factor 3B subunit 5, putative	PBANKA_1132100	9996.7					1	1					0.165	0.165					LAYFSIAENEPIAK	LAYFSIAENEPIAK					0	0					0	0					1	1
T-complex protein 1 subunit delta, putative	PBANKA_1134100	57940.4	15	11	7	11			0.478	0.318	0.183	0.297			AFSDALELIPYTLAENAGLSPLHIVTELR	AILPGGAAPEMELSQK	AILPGGAAPEMELSQK	AILPGGAAPEMELSQK			0	0	0	0			0	0	0	0			20	11	9	13
V-type proton ATPase catalytic subunit A, putative	PBANKA_1410400	68353.2	11	5	6	11			0.293	0.113	0.133	0.245			GNEMAEILSDFPELTTR	IANAcGDVYIFK	ALEEEITTGLR	ALEEEITTGLR			1	1	1	1			0	0	0	0			12	5	7	11
V-type proton ATPase subunit B, putative	PBANKA_1003800	55830.9	11	5	7	10			0.324	0.162	0.225	0.34			AVIQVFEGTSGIDNK	AVIQVFEGTSGIDNK	AVIQVFEGTSGIDNK	AVIGEEALSNDDILYLEFLDKFEK			0	0	0	0			0	0	0	0			12	5	8	12
26S proteasome regulatory subunit RPN3, putative	PBANKA_1351800	58540.8	4	1	3	4			0.12	0.018	0.072	0.106			AMQYPDENEKTENVEAK	ISITDIGKK	IGVESPMDIVGITAK	AMQYPDENEKTENVEAK			0	0	0	0			0	0	0	0			4	1	3	5
cytoadherence linked asexual protein, putative	PBANKA_1400600	152175	22		5	13			0.242		0.0625	0.137			AHVAPDLLSVLEGLLKPDTIEK		ELIVSLESDEIKLPK	DTIFFAEPFIINK			0		0	0			0		0	0			29		8	15
myosin A	PBANKA_1355700	92347.1			7	8					0.124	0.119					EALSNLHGVNK	EALSNLHGVNK					0	0					0	0					9	8
heat shock protein 60, putative	PBANKA_1214000	62248.2	9	4	8	13	3		0.24	0.0881	0.187	0.311	0.0829		AAVEEGIVPGGGSALLFASK	AGDGTTTATILAR	AAVEEGIVPGGGSALLFASK	AAVEEGIVPGGGSALLFASK	LADAVSVTLGPK		0	0	0	0	0		0	0	0	0	0		9	4	9	21	5
ornithine aminotransferase, putative	PBANKA_0107400	46325.1	2	1	3	3			0.0652	0.0386	0.104	0.106			GVFVYDVNDKK	YNVLFVADEIQTGLGR	TPEDYINNELK	NELVNVLDIcLK			0	0	0	0			0	0	0	0			2	1	3	4
adenylosuccinate synthetase, putative	PBANKA_1131100	50041.2	4	2	7	11			0.0979	0.0501	0.175	0.298			EINNLGNNILDR	EINNLGNNILDR	GNVVAIVGTQWGDEGK	DYNKEEELNEFYTYHLIFK			0	0	0	0			0	0	0	0			4	2	9	12
adenosylhomocysteinase, putative	PBANKA_1235600	53677.5	21	17	17	16	1		0.553	0.405	0.407	0.42	0.0292		ALTWGENGEGPDLIVDDGADASYLVHK	ALTWGENGEGPDLIVDDGADASYLVHK	ALTWGENGEGPDLIVDDGADASYLVHK	ALTWGENGEGPDLIVDDGADASYLVHK	IIGMSEETTTGVLR		0	0	0	0	0		0	0	0	0	0		46	25	31	55	1
V-type H(+)-translocating pyrophosphatase, putative	PBANKA_1320500	76122.4	4		3	5			0.0978		0.0489	0.074			AIAGFGLGGSSIALFSR		AADVGADLSGKNEYGIPEDDIR	AADVGADLSGK			0		0	0			0		0	0			4		3	5
tubulin beta chain, putative	PBANKA_1206900	49789.8	22	15	12	13	1	1	0.728	0.436	0.366	0.396	0.0225	0.027	AGPFGQLFRPDNFVFGQTGAGNNWAK	AGPFGQLFRPDNFVFGQTGAGNNWAK	AILMDLEPGTMDSVR	AILMDLEPGTMDSVR	LAVNLIPFPR	EVDEQmLNVQNK	2	2	2	2	0	1	0	0	0	0	0	sp|P68372|TBB4B_MOUSE,sp|P99024|TBB5_MOUSE,sp|Q7TMM9|TBB2A_MOUSE	31	18	21	25	1	1
protein disulfide isomerase	PBANKA_0702800	55413.5	8	5	5	5			0.245	0.133	0.147	0.137			EFEWSGFPTIFFVK	KYDHIIVAK	KLEPIYEELGR	LASVDATVER			0	0	0	0			0	0	0	0			9	5	5	6
40S ribosomal protein S11, putative	PBANKA_1231000	16075	4	2	2			1	0.338	0.152	0.185			0.0728	IEDVTPIPTDSTR	LKELGVTAIHIK	IEDVTPIPTDSTR			TPGPGAQSALR	0	0	0			1	0	0	0			sp|P62264|RS14_MOUSE	4	2	2			1
60S ribosomal protein L18, putative	PBANKA_1354400	21701.8	4	3					0.272	0.217					ATPTDKNPNPNVYR	ATPTDKNPNPNVYR					0	0					0	0					4	3
myosin E, putative	PBANKA_0112200	228361	11	1	3	5			0.0884	0.00715	0.023	0.0347			cNSLEQLLINTTNEEIIK	NQSIIISGESGSGK	INNNISNEETIEK	INNNISNEETIEK			0	0	0	0			0	0	0	0			12	1	3	5
proliferating cell nuclear antigen 2, putative	PBANKA_1441400	30318.8	4	3	3	3	1	1	0.239	0.136	0.182	0.182	0.0492	0.0492	ASALSDEVLISLSPNIPVSIK	DTMILSTTGSDIK	ASALSDEVLISLSPNIPVSIK	ASALSDEVLISLSPNIPVSIK	DTMILSTTGSDIK	DTMILSTTGSDIK	0	0	0	0	0	0	0	0	0	0	0	0	4	3	3	3	1	1
glucose-6-phosphate dehydrogenase-6-phosphogluconolactonase, putative	PBANKA_1317500	109714	14		7	11			0.195		0.0979	0.152			AYVPEAYETLLSEcYK		AYVPEAYETLLSEcYK	AYVPEAYETLLSEcYK			0		0	0			0		0	0			15		7	12
leucine--tRNA ligase, putative	PBANKA_1121700	146890	42	2	16	26			0.456	0.0192	0.175	0.266			cDIDHTDIYK	GATQNTQYDIMK	DIQILENIKK	DIQILENIK			0	0	0	0			0	0	0	0			57	2	23	38
ATP-dependent RNA helicase UAP56, putative	PBANKA_0306800	53032.5	10	8	11	8			0.328	0.251	0.386	0.313			AISESGFEHPSEVQQETIPAAITGTDILcQAK	AISESGFEHPSEVQQETIPAAITGTDILcQAK	aAIDHNVQDELVDYEDDDNMLDNK	aAIDHNVQDELVDYEDDDNmLDNK			0	0	0	0			0	0	0	0			12	9	15	14
N-ethylmaleimide-sensitive fusion protein, putative	PBANKA_0401600	88128.4	11		8	14			0.227		0.156	0.3			DMASEAASDcNSIITSEIFLK		FITPENLIGYSESGR	DMASEAASDcNSIITSEIFLK			0		0	0			0		0	0			11		11	18
phosphoglycerate kinase, putative	PBANKA_0823400	45496.8	3		6	10			0.113		0.192	0.339			ADYNVPIENGEVKDTTR		FHIEEEGKGVDAAGNK	ELPGVVALSNK			0		0	0			0		0	0			3		8	12
Hsc70-interacting protein	PBANKA_1242300	47690.3	2		1	2			0.0733		0.0284	0.0686			DcTEALNLNVDSANAYK		LKEEAVDLVENK	DcTEALNLNVDSANAYK			0		0	0			0		0	0			3		2	3
60S ribosomal protein L21, putative	PBANKA_1018600	18713.5	3	2					0.217	0.161					GVGVLVNKR	INYGDYVDIVcDSSQQK					0	0					0	0					3	2
40S ribosomal protein S15, putative	PBANKA_1135100	17258.8	3	2					0.272	0.166					AHGVATTIPEDLYFLIK	KGQTPSQIGATLR					0	0					0	0					3	2
CUGBP Elav-like family member 2, putative	PBANKA_1032700	58892.4	10	5					0.258	0.148					AIEDLHGKK	GFAFVSYDNVDSAINAVK					0	0					0	0					12	8
cysteine--tRNA ligase, putative	PBANKA_1213600	78383.2	3	1	3	4			0.0584	0.0165	0.0539	0.0763			ILEGEGDLGVISK	VLDANQLQQEK	ILEGEGDLGVISK	ILEGEGDLGVISK			0	0	0	0			0	0	0	0			3	1	3	4
fam-a protein, pseudogene	PBANKA_0112721	32596.8	3			1	1		0.129			0.0358	0.0358		AGDVMNEAVK			DSNSSLFLFK	DSNSSLFLFK		3			1	1		PBANKA_1246161.1-p1			PBANKA_1246161.1-p1	PBANKA_1246161.1-p1		4			1	1
macrophage migration inhibitory factor	PBANKA_1444000	12935.5	5	3	3	4	5	4	0.672	0.466	0.31	0.388	0.431	0.302	AQNTLSEIEDAISNILGKPVAYImSNYDYQK	AQNTLSEIEDAISNILGKPVAYIMSNYDYQK	FSGSNEGYcFVR	FSGSNEGYcFVR	FSGSNEGYcFVR	FSGSNEGYcFVR	0	0	0	0	0	0	0	0	0	0	0	0	8	4	4	7	11	4
valine--tRNA ligase, putative	PBANKA_1325600	126107	5		2	3			0.0622		0.0241	0.0399			IIVISDDYVDMEYGTGAVK		NSEEKIEIATTR	LNSLEIVNYNFQDLSDELK			0		0	0			0		0	0			5		2	3
CCR4-associated factor 16, putative	PBANKA_1010800	29683.6	11	6	6	4	2	3	0.521	0.342	0.339	0.268	0.109	0.187	DIYIFDEAAESLDLISR	DIYIFDEAAESLDLISR	DIYIFDEAAESLDLISR	GSISFFSDINSIVSDNK	mDSIIINNLTYNYYHPLR	GSISFFSDINSIVSDNK	0	0	0	0	0	0	0	0	0	0	0	0	13	7	9	5	2	3
high molecular weight rhoptry protein 2	PBANKA_0830200	160036	32		12	19			0.33		0.114	0.179			AIGNSENYDNIMNIIK		AIGNSENYDNIMNIIK	AIGNSENYDNIMNIIK			0		0	0			0		0	0			40		14	22
erythrocyte membrane associated protein 1	PBANKA_0836800	38265			2	3	2				0.0788	0.106	0.0667				VTEIMDEAVYR	GIPYMDNFDFTEK	LFVNLSGIIVK				0	0	0				0	0	0				3	4	2
bergheilysin	PBANKA_1137000	133542	7		5	9			0.094		0.0635	0.109			ALIESGLGNSIVDR		ALIESGLGNSIVDR	ALIESGLGNSIVDR			0		0	0			0		0	0			7		6	9
high molecular weight rhoptry protein 3, putative	PBANKA_0416000	105079	5		5	7			0.0738		0.0705	0.0991			AQQQIDNEEKPEIK		AITEGNNENSFK	AITEGNNENSFK			0		0	0			0		0	0			8		6	9
glycine--tRNA ligase, putative	PBANKA_1022800	95047.4	7		8	11			0.118		0.139	0.17			DYSNNSDQNNNNTFELTR		DYSNNSDQNNNNTFELTR	DYSNNSDQNNNNTFELTR			0		0	0			0		0	0			8		8	12
pyruvate kinase, putative	PBANKA_1125600	55549	24	17	13	15	2		0.677	0.481	0.413	0.409	0.047		AEVTDVANAVLDGTDcVMLSGETAGGK	AEVTDVANAVLDGTDcVMLSGETAGGK	AEVTDVANAVLDGTDcVMLSGETAGGK	AEVTDVANAVLDGTDcVMLSGETAGGK	IENIEGIINFDK		0	0	0	0	0		0	0	0	0	0		49	20	30	56	2
diphthine methyl ester synthase, putative	PBANKA_1207300	31435.6	1						0.062						IGSNDQQIVSGNLFTLK						0						0						1
DNA polymerase delta catalytic subunit, putative	PBANKA_0501300	126562	1						0.0109						VTGTPFVYLLTR						0						0						1
mini-chromosome maintenance complex-binding protein, putative	PBANKA_1030500	107177	1						0.0186						ITTDIQNYITDYFVTLR						0						0						1
endonuclease/exonuclease/phosphatase family protein, putative	PBANKA_0806100	98436.5	1						0.0182						ILSYNILAPIYTNTK						0						0						1
dynamin-like protein, putative	PBANKA_1434100	130478	1						0.00964						SSNIEEQIQVK						0						0						1
ribosome-interacting GTPase 1, putative	PBANKA_1239200	40646.8	1						0.0384						MQLLDLPGIIEGAK						0						0						1
60S acidic ribosomal protein P1, putative	PBANKA_0943600	12898.1	1						0.126						SNNTVLPYLPMLFEK						0						0						1
40S ribosomal protein S10, putative	PBANKA_0617200	16628.6	1						0.109						HQYFILNNEGIEFLR						0						0						1
exosome complex component RRP45, putative	PBANKA_1140400	59285.4	1						0.0313						INLDVESFNTYNDISK						0						0						1
proliferation-associated protein 2g4, putative	PBANKA_1016300	42766.3	2	1	1	1			0.0557	0.0265	0.0292	0.0265			TANTIQDEALK	VGVYASDITK	TANTIQDEALK	VGVYASDITK			0	0	0	0			0	0	0	0			2	1	1	1
40S ribosomal protein S16, putative	PBANKA_1423600	16361.2	3	2					0.243	0.167					GGGQTSQIYAIR	GGGQTSQIYAIR					0	0					0	0					4	2
DNA-directed RNA polymerase II subunit RPB3, putative	PBANKA_0823900	38596.1	1	1					0.0448	0.0448					LLIANNLNPDFYILK	LLIANNLNPDFYILK					0	0					0	0					2	1
ubiquitin fusion degradation protein 1, putative	PBANKA_1239600	80200.7	1						0.0176						FIINYNILELLK						0						0						1
calcium-dependent protein kinase 5	PBANKA_1351500	65112.2	1						0.0498						DLKPENILYVDSSDDSPIQIIDWGFASK						0						0						1
ATP synthase F0 subunit b-like protein, putative	PBANKA_0923200	59019.8	1						0.0243						LLAEDIIYNQLK						0						0						1
SAM-dependent RNA methyltransferase, putative	PBANKA_1347300	24792	1						0.104						DKNEIDFLLFGGILGNVPSNDR						0						0						1
para-aminobenzoic acid synthetase, putative	PBANKA_0823300	112150	1						0.0157						LISMSILQEIEQLPR						0						0						1
conserved Plasmodium protein, unknown function	PBANKA_1023500	55081.2	1						0.0298						EVLATLLLSSLINK						0						0						1
DNA primase small subunit, putative	PBANKA_1302600	52901.3	1						0.0358						AALADYLNILSGSDTK						0						0						1
voltage-dependent anion-selective channel protein, putative	PBANKA_1012800	33301.2	1						0.0623						NINDNAVSIELLQNILEK						0						0						1
leucine-rich repeat protein	PBANKA_1315800	39689.9	1						0.0472						VPNLSNLQSLETLILK						0						0						1
conserved protein, unknown function	PBANKA_0814300	68812.7	1						0.029						LIELVGINSDPNSSEGK						0						0						1
60S ribosomal protein L6, putative	PBANKA_1351900	26745.2	1						0.0823						YLIVTSTNVFDFNNLSQIK						0						0						1
peroxiredoxin, putative	PBANKA_0511400	44509.7	1						0.0411						YAVYGLSADSADNQLK						0						0						1
conserved protein, unknown function	PBANKA_1424200	77348.8	1						0.0212						NAEDPDYYFLQQQR						0						0						1
PIR protein	PBANKA_0100500	41192.2	1						0.037						YLADYVENFETIK						0						0						1
conserved protein, unknown function	PBANKA_0208600	32331	1	1	1	2	1		0.0549	0.0549	0.0549	0.11	0.0549		NTLITEGGSGVSLNR	NTLITEGGSGVSLNR	NTLITEGGSGVSLNR	EQIEKENQETNNIPK	NTLITEGGSGVSLNR		0	0	0	0	0		0	0	0	0	0		1	1	2	2	1
haloacid dehalogenase-like hydrolase, putative	PBANKA_1441100	32775.4	1		1	1	2	2	0.0451		0.0382	0.0451	0.0833	0.0903	YSFVVANATDSAK		LMIVLDPSESK	VGILSAFGEENLK	LMIVLDPSESK	VGILSAFGEENLK	0		0	0	0	0	0		0	0	0	0	1		1	1	2	2
conserved Plasmodium protein, unknown function	PBANKA_1320400	78951	1		1	1			0.0202		0.0202	0.0202			GLENILDKGDDETR		GLENILDKGDDETR	GLENILDKGDDETR			0		0	0			0		0	0			1		1	1
DNA replication licensing factor MCM2, putative	PBANKA_1024900	111370	1						0.0196						NVIVSSSAYEPIPQDLLQK						0						0						1
2-oxoglutarate dehydrogenase E1 component, putative	PBANKA_0710100	120560	1						0.0116						FTNPLLYDIIAR						0						0						1
conserved Plasmodium protein, unknown function	PBANKA_1039900	59537.4	1						0.0319						SEDNALMFFVPVINIK						0						0						1
ATP-dependent RNA helicase DBP1, putative	PBANKA_1426900	104223	1	1	1				0.0121	0.0121	0.0187				GADIIVATPGR	NILVATDVAAR	HVINFDLPSNIDDYIHR				1	0	0				PBANKA_1441900.1-p1	0	0				1	1	1
ATP-dependent RNA helicase, putative	PBANKA_0100900	150880	1						0.01						LITSGEYIQMAGR						0						0						1
60S ribosomal protein L28, putative	PBANKA_0906500	14582.9	1						0.103						aNISGALVWELTK						0						0						1
Fe-S cluster assembly protein DRE2, putative	PBANKA_0706000	28981.9	1						0.0595						YSELLIPTIGILDFK						0						0						1
ribosomal protein L1, putative	PBANKA_1144300	36782.2	1						0.0417						VNDQIIEPNTFSK						0						0						1
NLI interacting factor-like phosphatase	PBANKA_1132000	133786	1						0.0122						QIYDNVSNFMAQDK						0						0						1
transcription factor BTF3, putative	PBANKA_1018500	19937.6	1						0.0862						LSASLQSNTYIVTGK						0						0						1
V-type proton ATPase subunit G, putative	PBANKA_1338400	14050.7	1						0.0992						NKDQVAQFVYDK						0						0						1
myosin-specific chaperone UNC, putative	PBANKA_1023000	136217	1						0.00781						TDDQNILLR						0						0						1
60 kDa chaperonin, putative	PBANKA_1446800	79837.8	1		1	1			0.0283		0.0212	0.0198			SAIDIGYVPGGGVTYLEIIK		QIADNAGVNGENVVK	IEEQFQNVGNQEEK			0		0	0			0		0	0			1		1	1
DNA helicase 60, putative	PBANKA_1441900	83714.6	1						0.0154						GADIIVATPGR						1						PBANKA_1426900.1-p1						1
vacuolar fusion protein MON1, putative	PBANKA_1365400	87399.6	1						0.012						cDDIIKDSK						0						0						1
phosphoenolpyruvate carboxylase	PBANKA_1017900	130173	1						0.0134						ITIQGEVITQDFGLK						0						0						1
DNA ligase I, putative	PBANKA_1402600	102709	1						0.0212						VAPDYQNVEAGVGEALILK						0						0						1
nucleolar protein 5, putative	PBANKA_1207000	53176.6	1						0.0235						LIESDASDIAK						0						0						1
MKT1 domain-containing protein, putative	PBANKA_1202100	133329	1						0.00873						LGIDALYFLR						0						0						1
rho GTPase-activating protein, putative	PBANKA_1205400	60252.5	1						0.0247						SLLTILTPFVSTK						0						0						1
protein phosphatase PPM7	PBANKA_1427000	34664.7	1						0.0393						NLAQELSNSFTK						0						0						1
coatomer subunit epsilon, putative	PBANKA_1222300	33676.9	1						0.0495						NDLVYNIMNNYFFK						0						0						1
ras-related protein Rab-5C, putative	PBANKA_0206500	24066.2	1						0.0701						GAAAAVIVYDITNKK						0						0						1
eukaryotic translation initiation factor 2 subunit gamma, putative	PBANKA_1031900	51264.5	9	3	4	5			0.308	0.0989	0.148	0.148			DFISSPHMIVIR	LTPLSEDVISR	DKLAEQNLETLDVTK	DKLAEQNLETLDVTK			0	0	0	0			0	0	0	0			10	3	5	6
eukaryotic translation initiation factor 3 subunit A, putative	PBANKA_1428700	152460	1						0.0095						AIYFGDKENVNR						0						0						1
non-SERCA-type Ca2+ -transporting P-ATPase, putative	PBANKA_0610400	167958	1						0.0067						SKTENVDVYR						0						0						1
hexose transporter	PBANKA_0302500	56389.4	1						0.0238						IYGPSDADDALR						0						0						1
60S ribosomal protein L11a, putative	PBANKA_0617100	20253.6	1						0.0809						VLEQLTEQKPIFGK						0						0						1
calcium-dependent protein kinase 1	PBANKA_0314200	60813	1						0.0249						LGTAYYIAPEVLK						0						0						1
60S ribosomal protein L14, putative	PBANKA_1013100	17926	1						0.0833						VIVDGAGITGVPK						0						0						1
conserved protein, unknown function	PBANKA_1363900	18143.8	1						0.135						GIELVEFIPSGDFIIEDTQGK						0						0						1
threonylcarbamoyl-AMP synthase, putative	PBANKA_0602500	63134	1						0.046						SEVSPGTLLTHYSPVVSTYLIDIIK						0						0						1
60S ribosomal protein L23, putative	PBANKA_1338600	20693.2	1						0.0718						LSKDHDALEVANK						0						0						1
4-hydroxy-3-methylbut-2-enyl diphosphate reductase, putative	PBANKA_0208700	56495.7	1						0.0386						NTDAILVNTINDLDFSVLK						0						0						1
transportin, putative	PBANKA_1126400	133968	1						0.00943						VNDSNSFIVNR						0						0						1
glycerophosphodiester phosphodiesterase, putative	PBANKA_1035900	54122.9	1		2	2			0.0479		0.0501	0.0501			GSGTSTTGGTSIYPENSLYSFK		LGEYVLDILENYK	LGEYVLDILENYK			0		0	0			0		0	0			1		2	2
60S ribosomal protein L3, putative	PBANKA_0511900	44367.3	2	2					0.0855	0.0933					NIPVTNVFNTNEmIDVISVTK	NIPVTNVFNTNEMIDVISVTK					0	0					0	0					4	2
26S proteasome regulatory subunit RPN13, putative	PBANKA_1028700	29571.3	2	1	2	2	1		0.0913	0.0556	0.107	0.107	0.0556		FNSIIENDLGNDTR	FNSIIENDLGNDTR	ETNKIEDNVILTK	ETNKIEDNVILTK	FNSIIENDLGNDTR		0	0	0	0	0		0	0	0	0	0		2	1	2	3	1
elongation factor 1-delta, putative	PBANKA_1218900	17659.7	1						0.204						aNTYDELYVPLSYYILHNDGNIDNSGTSQGAK						0						0						1
splicing factor 3A subunit 2, putative	PBANKA_1119100	27303	1						0.0736						YQYLLFAAEPYETIAFK						0						0						1
40S ribosomal protein S24, putative	PBANKA_1234200	15273.2	1						0.0977						LNNVNTIVLFGFK						0						0						1
serine hydroxymethyltransferase, putative	PBANKA_1450200	49626.8	1		3	3			0.0294		0.0905	0.0905			GLTNNPELDALKK		ENDMEFIANTLLK	ENDMEFIANTLLK			0		0	0			0		0	0			1		3	3
60S ribosomal protein L7-3, putative	PBANKA_1019400	33286.6	1						0.0352						EQFNDNADIR						0						0						1
ATP-dependent protease subunit ClpQ, putative	PBANKA_1445100	22890.7	1						0.0531						ALYDIENLSAK						0						0						1
tRNA N6-adenosine threonylcarbamoyltransferase, putative	PBANKA_0514600	67947.9	1						0.0276						ISNSPSPGYNVELWAR						0						0						1
conserved protein, unknown function	PBANKA_1424300	32586.9	2	1	1	1			0.102	0.0352	0.0387	0.0387			DGYSVIHLSR	DGYSVIHLSR	LDNDSQIVSLK	LDNDSQIVSLK			0	0	0	0			0	0	0	0			2	1	1	1
60S ribosomal protein L27, putative	PBANKA_1324400	16865.4	2	1					0.151	0.0822					AIIINTYEGQTR	AIIINTYEGQTR					0	0					0	0					2	1
fam-a protein, pseudogene	PBANKA_0317121	31870.9	1						0.0435						MFVNLSGFIIQK						1						PBANKA_0500700.1-p1,PBANKA_1000051.1-p1						1
nucleolar protein 56, putative	PBANKA_0929600	57650.1	1						0.0341						ATSFLLNFLEQNLPNNK						0						0						1
aminodeoxychorismate lyase, putative	PBANKA_1322100	36962.9	1						0.0348						LQEQLREDVEK						0						0						1
fam-b protein	PBANKA_0500741,PBANKA_1000071,PBANKA_1040521,PBANKA_1146781	28459.5	1						0.0367						GSNTSLDLK						0						0						1
actin-like protein, putative	PBANKA_1104800	64705.9	1						0.018						LGYSGDENPK						0						0						1
serine--tRNA ligase, putative	PBANKA_0615400	61833			4	2					0.0933	0.0429					ISSSSVASAEDKNIDANSGNNNISNEK	SDISKEDIPNTK					0	0					0	0					4	2
hydrolase, putative	PBANKA_1452000	47083.8			1						0.0299						SNNSYVLIDVGK						0						0						1
activator of Hsp90 ATPase, putative	PBANKA_0406700	16362.7			1						0.0643						YNEGGILER						0						0						1
6-phosphogluconate dehydrogenase, decarboxylating, putative	PBANKA_1318400	53360.7			1						0.0254						INANNNFSNEIK						0						0						1
protein SIS1, putative	PBANKA_0310000	38123.3			2	1					0.0838	0.0329					NIAEAYDVLSDEEKR	IYDTYGEEGLK					0	0					0	0					2	1
RNA-binding protein 8A, putative	PBANKA_1036200	12582.7			1						0.131						GYAFLEFENFVDAK						0						0						1
protein arginine N-methyltransferase 5, putative	PBANKA_1137100	85803			1						0.0177						DNLSSQVYEIFER						0						0						1
RNA-binding protein, putative	PBANKA_0101900	55256.8			1						0.0251						FGSADDALNGYK						0						0						1
heptatricopeptide repeat and RAP domain-containing protein, putative	PBANKA_0208100	65722.6			1						0.0198						FFNILEEIENR						0						0						1
arginine--tRNA ligase, putative	PBANKA_1434200	68506.6			1						0.0187						LINLINEGTER						0						0						1
mitochondrial-processing peptidase subunit beta, putative	PBANKA_0834400	54989.6			1	1					0.023	0.0271					LNEIDAEEVKR	NQPLTQITELSNK					0	0					0	0					2	1
protein arginine N-methyltransferase 1, putative	PBANKA_1018400	46251			1						0.0305						GLAENITLPVEK						0						0						1
nucleosome assembly protein	PBANKA_0819900	31689.5			2	1					0.0824	0.0449					HVTFDNNQEK	IDNDDPLIPFIK					0	0					0	0					2	1
phosducin-like protein, putative	PBANKA_1231200	36663			1						0.0418						ILEEENQDDEYLK						0						0						1
vacuolar protein sorting-associated protein 4, putative	PBANKA_1321200	49508.3			1						0.0279						GILLYGPPGTGK						1						sp|Q01853|TERA_MOUSE						1
tubulin-specific chaperone a, putative	PBANKA_0204200	19165.7					1						0.0545						mENLLINLK						0						0						1
GTPase-activating protein, putative	PBANKA_1225700	49977.8					1						0.0253						SDQYFYDENQR						0						0						1
centrin-2, putative	PBANKA_1310400	19370.3					1						0.0952						IFNLFDDDKTGSISLK						0						0						1
exported protein 1	PBANKA_0926700	17944.5					1						0.205						GTSEDSKPTNSPVDDESSLGFSSEGIQNFASTAR						0						0						1
nicotinate phosphoribosyltransferase, putative	PBANKA_1127700	79521.4	9	1	7	11			0.186	0.0247	0.152	0.209			AQGPDGALSGSR	DANSILINNITIAQNNK	AQGPDGALSGSR	AQGPDGALSGSR			0	0	0	0			0	0	0	0			10	1	8	11
FAD-dependent glycerol-3-phosphate dehydrogenase, putative	PBANKA_0404800	71142.8	4		3	3			0.11		0.0702	0.0702			MAQDTIDYVLSK		NSENNNQNEITTHEISR	NSENNNQNEITTHEISR			0		0	0			0		0	0			4		3	4
serine repeat antigen 3	PBANKA_0304900	123206	22	2	8	14	3		0.254	0.0328	0.101	0.18	0.0338		AQEGAGLATQK	QILSAVSVTSDAESSVVDVR	AQEGAGLATQK	AQEGAGLATQK	QILSAVSVTSDAESSVVDVR		0	0	0	0	0		0	0	0	0	0		45	2	13	29	3
hypoxanthine-guanine phosphoribosyltransferase, putative	PBANKA_1210800	26526.7	7	6	7	5	6	7	0.45	0.368	0.429	0.403	0.299	0.364	ADFTGFSVPNFFLVGcGLDYNENFR	ADFTGFSVPNFFLVGcGLDYNENFR	DDDGYEFDSFVTPDHYK	DLNHVcIISEEGIK	DLNHVcIISEEGIK	DLNHVcIISEEGIK	0	0	0	0	0	0	0	0	0	0	0	0	10	8	25	8	7	9
glutamine-dependent NAD(+) synthetase, putative	PBANKA_0827500	101539	6		6	6			0.0833		0.0993	0.0902			GIQSDDINKK		cEEDIELKNEGK	cEEDIELKNEGK			0		0	0			0		0	0			7		6	8
protein transport protein SEC31, putative	PBANKA_0311000	156643	8		2	4			0.0908		0.0209	0.0461			GINNIcFSSIDSNLLLSSGK		SDNGSNLSASESASNK	GLQNEGGNSNNPYLIK			0		0	0			0		0	0			9		3	4
Obg-like ATPase 1, putative	PBANKA_0619900	45322.4	4	1	6	7			0.135	0.0356	0.219	0.27			AFENEDIIHTEGNINPVR	APQAAGVIHTDFEK	AFENEDIIHTEGNINPVR	AFENEDIIHTEGNINPVR			0	0	0	0			0	0	0	0			4	1	8	9
isoleucine--tRNA ligase, putative	PBANKA_1347700	151143	7		6	7			0.0706		0.0612	0.0753			HINAFELSNK		EDFSESTSDTSNK	EDFSESTSDTSNK			0		0	0			0		0	0			7		7	9
NADP-specific glutamate dehydrogenase, putative	PBANKA_1026200	52982.3	10	7	7	12			0.3	0.191	0.191	0.338			AANAGGVAISGLEMSQNFQFTK	APNYENIINK	cTLAFPcATQNEIDLDDAK	APNYENIINK			0	0	0	0			0	0	0	0			14	7	19	16
40S ribosomal protein S18, putative	PBANKA_0922100	17882.3	3	1					0.218	0.147					AGELTTEEINNIVHIMSSPSQFK	AGELTTEEINNIVHIMSSPSQFK					0	0					0	0					3	1
early transcribed membrane protein	PBANKA_0517000	32859.5	3	1					0.188	0.0479					SESPTSSVSSTSLSK	TSTSSTPVSSTSLSK					0	0					0	0					3	1
protein disulfide isomerase related protein, putative	PBANKA_0914300	49215.7	15	7	3	3			0.392	0.227	0.104	0.0898			GFSNDFINIAK	GNYSEQSIK	KPHTAIDYNESR	KPHTAIDYNESR			0	0	0	0			0	0	0	0			21	7	3	3
single-strand telomeric DNA-binding protein GBP2, putative	PBANKA_1205000	27844.1	2	2	3	1			0.116	0.116	0.146	0.073			NAIDALNFcNFDGYILK	NAIDALNFcNFDGYILK	EITGTVImETDYDAK	NAIDALNFcNFDGYILK			0	0	0	0			0	0	0	0			2	2	3	1
acyl-CoA synthetase, putative	PBANKA_1239900	76847.5	12		4	4			0.258		0.0786	0.0786			ETNELLDSDGWMK		IVTWDDLIEAGK	IVTWDDLIEAGK			0		0	0			0		0	0			14		4	5
glyceraldehyde-3-phosphate dehydrogenase	PBANKA_1326400	36582.3	19	13	18	16	10	13	0.751	0.591	0.65	0.614	0.501	0.644	AGLALNDNFFK	AGLALNDNFFK	AGLALNDNFFK	AGLALNDNFFK	AGLALNDNFFK	AGLALNDNFFK	0	0	0	0	0	0	0	0	0	0	0	0	48	25	96	61	18	20
serine palmitoyltransferase, putative	PBANKA_1027000	65085.1	2						0.0475						IASEWSTGNHGPR						0						0						2
phosphomannomutase, putative	PBANKA_0501700	28313.4	2						0.106						IFLFDVDGTLTK						0						0						2
enoyl-CoA hydratase, putative	PBANKA_1019300	48900.7	1						0.0386						YLLLTSQTINAFDALK						0						0						2
fam-a protein	PBANKA_0500700,PBANKA_1000051	32026.3	2						0.0866						AYSPNLMMIQQR						1						0						2
ATP-dependent RNA helicase DBP5, putative	PBANKA_1322700	77269.2	2		2	2			0.0383		0.0487	0.0516			ELAQQNYDVVGK		ELAQQNYDVVGK	IFVLDEADDLIDIK			0		0	0			0		0	0			2		2	2
40S ribosomal protein S17, putative	PBANKA_1456100	16078.4	3	1					0.277	0.117					ITEEVAIIPSKR	SQIDVNVIYVEPDTVK					0	0					0	0					4	1
clathrin heavy chain, putative	PBANKA_1434700	230178	2						0.0111						IIDAIDSFIK						1						0						2
RNA-binding protein musashi, putative	PBANKA_0817700	40235.9	2	3	5	5	2		0.0698	0.113	0.198	0.203	0.0756		YFETFGEIEDGIIVR	GYGFLTFSSPK	cNDAVTSSPSTR	cNDAVTSSPSTR	GYGFLTFSSPK		0	0	0	0	0		0	0	0	0	0		3	3	5	5	2
chaperone protein ClpB1, putative	PBANKA_0714200	119013	2		2	2			0.0259		0.023	0.0249			ISIDDAVFSYIVDK		IVQGDVPDSLK	ILNETFVENDTIR			0		0	0			0		0	0			2		2	2
conserved Plasmodium protein, unknown function	PBANKA_0505300	193411	1						0.00618						MNFDENENVK						0						0						2
chromatin remodeling protein, putative	PBANKA_0942700	156020	2						0.0195						IDGSTVGDER						0						0						2
HSP90 co-chaperone p23, putative	PBANKA_1317400	28117.6	2		1	1			0.125		0.0824	0.0824			LGNMGGDMSNLAGLGGMDQFK		LGNMGGDMSNLAGLGGMDQFK	LGNMGGDMSNLAGLGGMDQFK			0		0	0			0		0	0			2		1	1
ubiquitin fusion degradation protein 1, putative	PBANKA_1024700	32060	2						0.0971						IILPQTALNALAR						0						0						2
40S ribosomal protein S20e, putative	PBANKA_1201900	13513.4	1						0.0932						EKNLNVSGPVR						0						0						2
conserved Plasmodium protein, unknown function	PBANKA_1331400	301558	1						0.00496						IADWLEQLFNFNK						0						0						2
plasmoredoxin	PBANKA_0402200	20919.7	2						0.177						ALEHSTQNEAPSK						0						0						2
malate dehydrogenase, putative	PBANKA_1117700	34315.7	4	3	2	1			0.236	0.16	0.0767	0.0383			DLYAGSTAIINK	DLYAGSTAIINK	DLYAGSTAIINK	IcGMAGILDTSR			0	0	0	0			0	0	0	0			4	3	2	1
importin-7, putative	PBANKA_0803600	143647	2						0.0236						IAGYINTTLDIVK						0						0						2
calcium-transporting ATPase, putative	PBANKA_0207000	127362	2		3	3			0.0321		0.0393	0.0375			EASDIVLADDNFNTIVEAIKEGR		DLGETVAMTGDGVNDAPALK	NSDINIDYDSSIYR			0		0	0			0		0	0			2		3	3
protein SEY1, putative	PBANKA_1026600	106851	2						0.0307						LGFNYNVIAILGSQSSGK						0						0						2
heat shock protein 110, putative	PBANKA_1219300	94902.5	6		7	5			0.0981		0.121	0.0849			ANNFLSTIDSLQEQEK		ANNFLSTIDSLQEQEK	ANNFLSTIDSLQEQEK			0		0	0			0		0	0			6		7	8
hexokinase, putative	PBANKA_1122900	55461.3	14	2	15	12			0.395	0.0526	0.391	0.308			cEVPINSEFNDR	FMVNVLQSASSK	AENLIIIPADDGSGK	AENLIIIPADDGSGK			0	0	0	0			0	0	0	0			18	2	20	22
glutamine synthetase, putative	PBANKA_0823500	64275.7	5	1	3	3			0.121	0.0217	0.0705	0.0705			LcSDAEVSDFYLR	LSLINYNSSLEK	LSLINYNSSLEK	LSLINYNSSLEK			0	0	0	0			0	0	0	0			5	1	3	3
60S ribosomal protein L13-2, putative	PBANKA_1423500	25419.7	5	1					0.27	0.0419					EVIEQHKETK	IDQSYLAYK					0	0					0	0					5	1
lysine--tRNA ligase, putative	PBANKA_1362900	67156.7			5	1					0.111	0.019					FFDLVGDGKR	YLDLLINESTR					0	0					0	0					5	1
T-complex protein 1 subunit epsilon, putative	PBANKA_1218200	59187.1	11	6	15	11			0.293	0.146	0.422	0.321			DLLSNIVVDAVLSVADmK	IADGFENAcNIALK	AIEDIAITVDIEK	AIEDIAITVDIEK			0	0	0	0			0	0	0	0			15	6	19	15
conserved Plasmodium protein, unknown function	PBANKA_1358700	110163	3		2	2			0.0406		0.031	0.0332			DNTTNVGYIDDANYVK		DNTTNVGYIDDANYVK	DNTTNVGYIDDANYVK			0		0	0			0		0	0			3		2	2
acetyl-CoA synthetase, putative	PBANKA_1126500	107711	10	2	8	6			0.156	0.0274	0.115	0.0979			EKDVQTLNK	IDDTLNVSGHR	ELYNNNDQYLIDGK	ELYNNNDQYLIDGK			0	0	0	0			0	0	0	0			12	2	8	8
conserved Plasmodium protein, unknown function	PBANKA_1124800	181650	3						0.025						ILNNLEANNVYMIK						0						0						3
conserved Plasmodium protein, unknown function	PBANKA_1451500	43101.1	2						0.0813						NALTELQYFLDEQLYTNK						0						0						3
aconitate hydratase, putative	PBANKA_1355200	102871	3		6	6			0.0394		0.0853	0.0842			GVKDDDLNTYGSR		DTAEFLGGDANK	GVKDDDLNTYGSR			0		0	0			0		0	0			3		6	6
ATP synthase subunit alpha, mitochondrial, putative	PBANKA_0313800	61365.3	1	1	3				0.0237	0.0237	0.073				IIDVNVGYELLGR	IIDVNVGYELLGR	EIVAFSQFGSDLDASTK				0	0	0				0	0	0				1	1	3
glutaredoxin 1, putative	PBANKA_0404700	12387.9			3						0.385						EIVGGcDDLVKENETGK						0						0						3
proteasome activator 28 subunit beta, putative	PBANKA_0809100	32814.2	5	1	3	3	1		0.281	0.0504	0.162	0.162	0.0504		IDKIDPSNPK	VEESAFNLYDAIVK	IDKIDPSNPK	IDKIDPSNPK	VEESAFNLYDAIVK		0	0	0	0	0		0	0	0	0	0		6	2	3	4	1
conserved Plasmodium protein, unknown function	PBANKA_0814400	20328.5	1	1			2		0.0914	0.0914			0.16		LATTNMIYFIDLSTLK	LATTNmIYFIDLSTLK			LATTNMIYFIDLSTLK		0	0			0		0	0			0		2	2			4
DNA-directed RNA polymerase II subunit RPB1, putative	PBANKA_0807000	261065	4						0.0203						AMEDVMVQYDR						0						0						4
conserved protein, unknown function	PBANKA_1425900	154433	4						0.0322						GSPLTEEIIYER						0						0						4
exosome complex exonuclease RRP44, putative	PBANKA_1135600	119429	4						0.0423						INDYEDVIIK						0						0						4
M1-family alanyl aminopeptidase, putative	PBANKA_1410300	123361	38		26	20			0.456		0.334	0.255			AMKFDEDYFGLEYDLSR		DIIVSQcEATGFR	DIIVSQcEATGFR			0		0	0			0		0	0			65		38	42
phenylalanine--tRNA ligase beta subunit, putative	PBANKA_0942900	72644.6	7	1	10	12			0.157	0.0224	0.229	0.264			FFEIGDISYTIYNK	FFEIGDISYTIYNK	DIGNDDNNNNKLNEK	AILAIGIHDYDK			0	0	0	0			0	0	0	0			9	1	12	12
ATP-dependent RNA helicase DDX5, putative	PBANKA_1309700	59106.9	5						0.14						FVINYDFPNQIEDYVHR						0						0						5
fam-a protein	PBANKA_0200600	32599.5	4						0.234						EAVSQLVYHATSIDDYELFDTNPSGNTFFYK						4						PBANKA_0317141.1-p1						5
fam-a protein	PBANKA_0317141	32685.8	4						0.234						EAVSQLVYHATSIDDYELFDTNPSGNTFFYK						4						PBANKA_0200600.1-p1						5
DNA-directed RNA polymerase II subunit RPB2, putative	PBANKA_0312400	148263	5		1	1			0.0518		0.0114	0.0114			IFIGPTFYQR		VSPSIDDEEDIIIQR	VSPSIDDEEDIIIQR			0		0	0			0		0	0			5		1	1
rhoptry neck protein 5, putative	PBANKA_0713100	131898	5						0.0627						EGVRPDSVVTVK						0						0						5
exportin-7, putative	PBANKA_0811300	134702	6						0.069						IQEQLISQQSEEK						0						0						6
cGMP-dependent protein kinase	PBANKA_1008200	97906.8			6						0.09						ATVYINDEEIR						0						0						6
heat shock protein 90, putative	PBANKA_0805700	83217.6	19	5	29	20	1	3	0.306	0.107	0.449	0.364	0.0194	0.0542	DIYYITGESINAVSNSPFLEALTK	GVVDSEDLPLNISR	DIYYITGESINAVSNSPFLEALTK	DIYYITGESINAVSNSPFLEALTK	GVVDSEDLPLNISR	ELISNASDALDK	3	2	3	3	1	3	0	sp|Q9CQN1|TRAP1_MOUSE,sp|P11499|HS90B_MOUSE	0	0	sp|P11499|HS90B_MOUSE,sp|P07901|HS90A_MOUSE	sp|P08113|ENPL_MOUSE,sp|P11499|HS90B_MOUSE	26	5	61	34	3	4
ubiquitin carboxyl-terminal hydrolase 13, putative	PBANKA_0715900	99627	6		8	9			0.095		0.134	0.148			NTEINQNNLDSIISMGISK		DNINDYYSEIENK	DLIQLPNIK			0		0	0			0		0	0			9		9	9
RNA-binding protein, putative	PBANKA_0103900	82061	9		1	1			0.182		0.015	0.019			EQIENMFLNEIYK		LEEYDNPAIAR	YITEQSGSQIQVAK			0		0	0			0		0	0			10		1	1
glutamine--tRNA ligase, putative	PBANKA_1346600	100884	11		9	7			0.174		0.146	0.126			ANPESNDDTYNVEK		ANPESNDDTYNVEK	ANPESNDDTYNVEK			0		0	0			0		0	0			13		9	9
multidrug resistance protein 1, putative	PBANKA_1237800	160949	15		2	2			0.152		0.0169	0.0197			DVEIYKDLNFTLK		ILILDEATSYLDNK	ILILDEATSYLDNK			0		0	0			0		0	0			16		2	2
kelch domain-containing protein, putative	PBANKA_0922500	63442.4	13	3	8	7			0.371	0.0829	0.205	0.189			AFHSGNVITEDDKK	AFHSGNVITEDDKK	AFHSGNVITEDDKK	AFHSGNVITEDDKK			0	0	0	0			0	0	0	0			14	3	10	8
40S ribosomal protein S19, putative	PBANKA_1416300	16877	1		1				0.117		0.0759				GIELDKLLELNQEELVK		LLELNQEELVK				0		0				0		0				1		1
diphthine--ammonia ligase, putative	PBANKA_1437400	28567.5	1		1				0.0688		0.0486				ELLQNMINDGIDAIIVK		EMYTYLEEMSNK				0		0				0		0				1		1
ATP-dependent RNA helicase DDX1, putative	PBANKA_1236300	93923.7	1		1				0.0198		0.0198				LLILDEADELINSDEK		LLILDEADELINSDEK				0		0				0		0				1		1
DNA replication licensing factor MCM7, putative	PBANKA_0803100	94676.7	1		1				0.0181		0.0181				VQELANQLPEGDIPR		VQELANQLPEGDIPR				0		0				0		0				1		1
conserved Plasmodium protein, unknown function	PBANKA_0519100	31786.5	1		1				0.0442		0.0442				NTTGSTVPLINSK		NTTGSTVPLINSK				0		0				0		0				1		1
coatomer subunit gamma, putative	PBANKA_0903900	113496	1		1				0.0133		0.0153				SIIDLATYDINGK		SSYFELQNNTSNIPK				0		0				0		0				1		1
asparagine--tRNA ligase, putative	PBANKA_0308600	66456.9	2		4	3			0.0383		0.0835	0.0557			AIEVDEETLK		FTGTLILSPVQNTEK	AIEVDEETLK			0		0	0			0		0	0			2		4	3
fam-a protein	PBANKA_0700500	33355.6	2	1			1		0.0816	0.0426			0.0426		TDIDSEDDIRK	TFINIAGYLIEK			VYNPNLVMIQQR		2	0			1		PBANKA_0200600.1-p1,PBANKA_0317141.1-p1,PBANKA_1100700.1-p1	0			PBANKA_0001601.1-p1,PBANKA_0007501.1-p1,PBANKA_0008101.1-p1,PBANKA_0600021.1-p1,PBANKA_1300011.1-p1,PBANKA_1100700.1-p1		2	1			1
coatomer subunit delta, putative	PBANKA_0913700	57500.5	1		1				0.0324		0.0263				SEDQPTIIDETFNSYK		ILDVIDNSGIEHK				0		0				0		0				1		1
mitochondrial-processing peptidase subunit alpha, putative	PBANKA_1237900	61266.6	1		2	1			0.0318		0.0618	0.0318			LYVSESNIENYTSENLR		EVTPNYTGGFISVEDK	LYVSESNIENYTSENLR			0		0	0			0		0	0			1		2	1
zinc finger protein, putative	PBANKA_1357300	102963	1		1				0.0145		0.0167				QFIESVDTLNSLK		TPLIVLDNIIGQTSK				0		0				0		0				1		1
exosome complex component RRP42, putative	PBANKA_1353500	31384.7	1		1				0.0391		0.0391				YIEEGINSNIR		YIEEGINSNIR				0		0				0		0				1		1
exosome complex component RRP41, putative	PBANKA_1016800	27885.4	1		1				0.0976		0.0488				INMGNQNIFNDADGFAFYEIGNTK		APLEYINEEGYR				0		0				0		0				1		1
mannose-1-phosphate guanyltransferase, putative	PBANKA_1022300	47082.3	2	1	1				0.0725	0.0411	0.0435				IFFSIENEPLGTGGPIK	IFFSIENEPLGTGGPIK	DSVINSYSYIDNSIIGSK				0	0	0				0	0	0				2	1	1
casein kinase 1, putative	PBANKA_0912100	37675.1	9	6	1	1	3		0.341	0.232	0.0341	0.0341	0.111		DIKPDNFLIGR	DIVTMEEFAVK	DIVTMEEFAVK	DIVTMEEFAVK	DIVTMEEFAVK		0	0	0	0	0		0	0	0	0	0		11	9	1	1	3
heat shock protein 70, putative	PBANKA_0914400	73169.1	11		10	10			0.265		0.211	0.214			APNGDAWIEAQGK		APNGDAWIEAQGK	APNGDAWIEAQGK			0		0	0			0		0	0			13		12	11
inositol-3-phosphate synthase, putative	PBANKA_1111400	69676.7	2		5	3			0.0445		0.124	0.0774			AMDEYISELFMNGK		AMDEYISELFMNGK	ANENLYIDDNFDDIYTNK			0		0	0			0		0	0			2		6	4
ATP-dependent 6-phosphofructokinase, putative	PBANKA_0816400	146774	28		27	30			0.284		0.284	0.283			DTEMLNcLMQK		ALASEYQILDEDFGDEFINKK	ALASEYQILDEDFGDEFINKK			0		0	0			0		0	0			30		37	33
cell division cycle protein 48 homologue, putative	PBANKA_1118600	90843.5	16	2	9	9			0.27	0.0307	0.153	0.157			AAAPcVLFFDELDSIGTQR	AVASEcSANFVSIK	AAAPcVLFFDELDSIGTQR	AVASEcSANFVSIK			0	0	0	0			0	0	0	0			27	2	11	9
endoplasmin, putative	PBANKA_1437300	93251.4	11	1	22	18			0.186	0.0149	0.344	0.311			APSINEQMFSK	SGTSNFLETISK	APSINEQMFSK	DDLINNLGTIAK			0	0	0	0			0	0	0	0			16	1	33	26
spermidine synthase, putative	PBANKA_0919300	36590	5	1	3	1			0.19	0.0312	0.118	0.0312			FLENVTNTYDVIIVDSSDPIGPAESLFNQNFYEK	VNVFIEDASK	NVLVVGGGDGGIIR	VNVFIEDASK			0	0	0	0			0	0	0	0			6	1	3	2
eukaryotic translation initiation factor 5A, putative	PBANKA_0603200	17553.9	4	1	3	4	5		0.429	0.087	0.323	0.385	0.429		DSEGNFDDVAK	SVLVSVLSAcGQEK	AHIVGIDIFTGK	AHIVGIDIFTGK	DSEGNFDDVAK		0	0	0	0	0		0	0	0	0	0		4	1	4	6	7
elongation factor 2, putative	PBANKA_1314800	93377.1	33	10	24	24	2	1	0.516	0.159	0.347	0.357	0.0361	0.0168	ALLELQMEVEDIYQTFAR	AYPLAEGLPEDIDKGK	ALLELQmEVEDIYQTFAR	ALLELQmEVEDIYQTFAR	AYPLAEGLPEDIDKGK	ETVTEESTITcLGK	1	1	1	1	0	0	0	0	0	0	0	0	71	15	54	59	2	1
CUGBP Elav-like family member 1, putative	PBANKA_1135700	57188.5	7	4	2	3	1		0.235	0.106	0.0528	0.0959	0.0294		EYYSGEGRPYYYNEQTNTTQWEMPK	LGFPQNVESGVDQAK	LGFPQNVESGVDQAK	LGFPQNVESGVDQAK	YISQNGVNTFQQMAR		0	0	0	0	0		0	0	0	0	0		11	6	4	3	1
pyridoxine biosynthesis protein PDX1, putative	PBANKA_1120200	32689.9	3		3	2			0.138		0.141	0.0943			AGAIGVMILENIPSELR		AGAIGVMILENIPSELR	AGAIGVMILENIPSELR			0		0	0			0		0	0			4		3	2
receptor for activated c kinase, putative	PBANKA_0703900	35584	12	11	10	10	11	7	0.615	0.481	0.398	0.388	0.481	0.329	GVLEGGHSDWVTSVSTPTDAK	GVLEGGHSDWVTSVSTPTDAK	GVLEGGHSDWVTSVSTPTDAK	GVLEGGHSDWVTSVSTPTDAK	GVLEGGHSDWVTSVSTPTDAK	LIIAEIYPVK	0	0	0	0	0	0	0	0	0	0	0	0	33	24	64	46	21	7
protein transport protein SEC23, putative	PBANKA_0708000	86140.5	9		6	5			0.212		0.0962	0.0804			FAESSIAEISQGFDQETAAVLMAR		AETDEPIDVLR	AETDEPIDVLR			0		0	0			0		0	0			10		7	5
tyrosine--tRNA ligase, putative	PBANKA_1222800	43349.5	2		5	4			0.0618		0.113	0.134			ISQEIHDENVEKR		ISQEIHDENVEK	ISQEIHDENVEKR			0		0	0			0		0	0			2		8	4
ADP-ribosylation factor, putative	PBANKA_0505100	20862.5	1		2		1	1	0.0773		0.138		0.116	0.0608	NISFTVWDVGGQDK		ILMVGLDAAGK		LGEVVTTIPTIGFNVETVEFR	ILMVGLDAAGK	1		2		0	1	sp|P61205|ARF3_MOUSE,sp|P84078|ARF1_MOUSE		sp|P61205|ARF3_MOUSE,sp|P84078|ARF1_MOUSE,sp|P61750|ARF4_MOUSE,sp|P84084|ARF5_MOUSE		0	sp|P61750|ARF4_MOUSE,sp|P61205|ARF3_MOUSE,sp|P84078|ARF1_MOUSE,sp|P84084|ARF5_MOUSE	1		2		1	1
single-stranded DNA-binding protein, putative	PBANKA_1235200	36031.4	1				1		0.0744				0.0356		INNLSNMLFLTNIENLTSPITIK				GSNNNYLIIDR		0				0		0				0		2				1
multiprotein-bridging factor 1, putative	PBANKA_0920000	15626	1	1			1		0.0662	0.0662			0.0662		KLTQVQLAR	KLTQVQLAR			KLTQVQLAR		0	0			0		0	0			0		2	1			2
glutamate--tRNA ligase, putative	PBANKA_1362000	94138.6	5		10	9			0.0909		0.168	0.149			AAFLNNYYANIYEGK		ALLHDHVATDAELIQNLK	ALLHDHVATDAELIQNLK			0		0	0			0		0	0			6		15	10
conserved Plasmodium protein, unknown function	PBANKA_0605400	80770.5	2		1				0.0355		0.0133				NLEQSDNIQR		INYVIDTIR				0		0				0		0				2		1
myosin essential light chain ELC, putative	PBANKA_0501800	15184			1		1				0.138		0.138				ITNPNNEDSIDLNSISQR		ITNPNNEDSIDLNSISQR				0		0				0		0				1		2
inosine-5'-monophosphate dehydrogenase, putative	PBANKA_0821700	55900.8	18		10	8			0.487		0.272	0.227			AQGTAVYHVSNYAHTR		DImTTELVTGK	HGFQSIGIK			0		0	0			0		0	0			21		14	10
26S proteasome regulatory subunit RPN1, putative	PBANKA_0303600	110708	14		8	5			0.235		0.116	0.0846			AELATEEYIPINDTLEGIVILK		AELATEEYIPINDTLEGIVILK	AELATEEYIPINDTLEGIVILK			0		0	0			0		0	0			21		9	6
thioredoxin reductase, putative	PBANKA_0824700	71404.1	8	2	4	2			0.229	0.0421	0.0794	0.0389			ELSITSDDIFSLK	ELSITSDDIFSLK	AQKDEYDVDISSTcLSK	ELSITSDDIFSLK			0	0	0	0			0	0	0	0			8	2	7	3
coatomer alpha subunit, putative	PBANKA_0105400	160591	3		1				0.0333		0.0094				DFISTFLNSLYIGDIEQR		NNDDLLLSNSEDR				0		0				0		0				3		1
MYND-type zinc finger protein, putative	PBANKA_0101000	30739	3		2	1			0.153		0.103	0.0496			NNYYAINcYIDDIGR		IcSTDIYGDAFLSK	YVLISSDINNEIK			0		0	0			0		0	0			3		2	1
protein transport protein Sec24A, putative	PBANKA_1137200	106435	2		3	1			0.0372		0.0425	0.0159			ILFFLSSVPNIGDLTVNVNR		FFSYLIEDR	IYNSGNSGNSNTDLK			0		0	0			0		0	0			3		4	2
methionine--tRNA ligase, putative	PBANKA_0518700	104708	2		7	4			0.0301		0.0913	0.0813			DVFFTTGADEHGLK		DVFFTTGADEHGLK	IIESLDLLESYLSENNNKK			0		0	0			0		0	0			4		8	4
casein kinase 2, alpha subunit	PBANKA_0938600	39975.2	4		1				0.173		0.0418				ILQNLHGGPNIIK		YSEVFNGYDTEYNR				0		0				0		0				4		1
gamma-glutamylcysteine synthetase	PBANKA_0819800	113416	8		2	1			0.129		0.0269	0.0124			IGTPLSWEDVQNVK		IGTPLSWEDVQNVK	TEDELSYISKPR			0		0	0			0		0	0			9		2	1
polypyrimidine tract-binding protein, putative	PBANKA_0105200	75846.4	12		1				0.26		0.0214				EKPDSALIQYSNYLFSSLAQEcLQHAK		TPEITFNDEGVIIK				0		0				0		0				13		1
phosphoribosylpyrophosphate synthetase, putative	PBANKA_1340300	48217.9	11	5	5	7	5		0.349	0.163	0.174	0.228	0.17		ESLNDLFSmKG	FADGEVSMQFLDSIR	FADGEVSMQFLDSIR	ESLNDLFSMK	FADGEVSMQFLDSIR		0	0	0	0	0		0	0	0	0	0		16	5	8	9	5
clustered-asparagine-rich protein, putative	PBANKA_1450700	45675.7	2		2				0.0655		0.0781				NLIDTSSEER		NMNDMLGDDNITPK				0		0				0		0				2		2
40S ribosomal protein S25, putative	PBANKA_1022000	11796.4	2				4	1	0.229				0.314	0.114	EQIAAAAAASGR				EQIAAAAAASGR	EQIAAAAAASGR	0				0	0	0				0	0	2				4	1
U2 small nuclear ribonucleoprotein A', putative	PBANKA_1145700	20465.3	1		1		1		0.0629		0.0743		0.0629		SPANENTIYLR		ITIDMINDAYQTR		SPANENTIYLR		0		0		0		0		0		0		1		1		1
purine nucleoside phosphorylase, putative	PBANKA_1113000	27007.5	12	1	7	7	3	2	0.697	0.0533	0.291	0.373	0.172	0.107	AGScGSLQPESIK	AGScGSLQPESIK	AGScGSLQPESIK	AGScGSLQPESIK	GDLcVcNAAVR	AGScGSLQPESIK	0	0	0	0	0	0	0	0	0	0	0	0	18	1	15	14	4	2
serine/threonine protein phosphatase 7	PBANKA_1020100	111582	3		2				0.0472		0.0283				FGLPSSNNIYIFNGDIADR		VLNSSNILELEKNEQR				0		0				0		0				3		2
serine repeat antigen 2	PBANKA_0305000	123988	33	1	17	18	3		0.406	0.0134	0.191	0.209	0.0401		cLSGSNPLEFLDILQANNYLPTESNYPYNYK	QTNSTQNTEIFHVLK	HWADEGNFK	GTVESALLK	FNDFMGYDFNGNK		2	0	1	0	0		0	0	PBANKA_0305100.1-p1	0	0		59	1	28	34	3
histidine--tRNA ligase, putative	PBANKA_1308900	124666	3		3				0.0393		0.0318				AFLTELYETQYLK		DQGGESLSLR				0		0				0		0				3		3
ubiquitin-conjugating enzyme E2, putative	PBANKA_0602800	16540.1	2		1	1	4		0.381		0.0748	0.184	0.381		IYHPNINTAGAIcLDILKDQWSPALTISK		DQWSPALTISK	VLLSISSLLTDPNADDPLVPEIAHVYK	DQWSPALTISK		0		0	0	0		0		0	0	0		3		1	1	4
ubiquitin-activating enzyme E1, putative	PBANKA_1440700	128963	5		5	1			0.0688		0.0705	0.00893			IIPALSTTTSIITGLVGIEILK		DVNGIVSFDFDK	NDNIISIFGK			0		0	0			0		0	0			5		6	1
chromatin assembly factor 1 protein WD40 domain, putative	PBANKA_0203000	50533.3	6		3				0.244		0.0942				FNEPAHIINAHK		HSIDDTTNSDSR				0		0				0		0				6		3
elongation factor 1-beta, putative	PBANKA_0814200	30034.2	3		4	3	2		0.195		0.253	0.175	0.0817		aSNNANLLTVKGESDYGK		IENIDLDSEEDKK	IENIDLDSEEDKK	aSNNANLLTVK		0		0	0	0		0		0	0	0		4		5	4	2
enolase, putative	PBANKA_1214300	49028.2	19	7	18	13	1		0.576	0.238	0.475	0.417	0.0404		AAVPSGASTGIYEALELR	AAVPSGASTGIYEALELR	AAVPSGASTGIYEALELR	AAVPSGASTGIYEALELR	AAVPSGASTGIYEALELR		2	1	1	1	1		sp|P21550|ENOB_MOUSE,sp|P17182|ENOA_MOUSE	sp|P21550|ENOB_MOUSE,sp|P17182|ENOA_MOUSE	sp|P21550|ENOB_MOUSE,sp|P17182|ENOA_MOUSE	sp|P21550|ENOB_MOUSE,sp|P17182|ENOA_MOUSE	sp|P17182|ENOA_MOUSE,sp|P21550|ENOB_MOUSE		32	7	39	27	2
RNA-binding protein, putative	PBANKA_0707400	32905.8	4		2	1	4	2	0.177		0.0938	0.0451	0.205	0.125	DVTEDELKTEVAK		DVTEDELKTEVAK	DVTEDELKTEVAK	DVTEDELKTEVAK	GYGFVSFNNPESALNAIK	0		0	0	0	0	0		0	0	0	0	4		2	1	4	2
actin-depolymerizing factor 1	PBANKA_1103100	13964.3	1		2	1	2		0.18		0.279	0.107	0.18		KIEGVNVFTSVVESALDVADFK		IEGVNVFTSVVESALDVADFK	VNDNcVTEFNNMK	IEGVNVFTSVVESALDVADFK		0		0	0	0		0		0	0	0		2		2	1	4
peptidyl-prolyl cis-trans isomerase, putative	PBANKA_1216500	18818.8	1		3		1	1	0.0706		0.176		0.0647	0.0647	IVFELFNDITPR		EGSNSGYVK		RPVVITNcGEL	RPVVITNcGEL	0		0		0	0	0		0		0	0	3		3		2	1
