# Supplementary material for: Essential role of GEXP15, a specific Protein Phosphatase type 1 partner, in Plasmodium berghei in asexual erythrocytic proliferation and transmission
Source: PLoS Pathog. 2019 Jul 26;15(7):e1007973. doi: 10.1371/journal.ppat.1007973 (PMC6685639; doi:10.1371/journal.ppat.1007973)
Supplement: S2 Table — The table shows the protein name, accession number and molecular weight of identified proteins and the number of peptides and spectra identified for each experiment are indicated. Two experiments were performed with mCherry antibodies on WT gametocytes as negative control and PbGEXP15-mCherry gametocytes, Here, we present the protein co-immunoprecipitated with PbGEXP15-mCherry in two experiments with peptides ≥ 2 and with peptides and spectra ≥ 2 fold compared with the control strain. Blank cells represent 0 peptide/spectrum identified. Percentage of sequence coverage, peptide sequence, number of shared peptides and other proteins are indicated in reduced columns. In the second sheet, all proteins immunoprecipitated are shown. (XLS) [file ppat.1007973.s007.xls]

## Sheet: Filtered proteins
S2 Table. Identified proteins after PbGEXP15-mCherry immunoprecipitation in P. berghei gametocytes. The table shows the protein name, accession number and molecular weight of identified proteins and the number of peptides and spectra identified for each experiment are indicated. Two experiments were performed with mCherry antibodies on WT gametocytes as negative control and PbGEXP15-mCherry gamet…
		number of proteins	13	38	21	38
		number of spectra																					24	427	39	562
		number of peptides	22	224	31	286
			Total number of peptides				Percentage sequence coverage				Peptide sequence				Number of shared peptides				Other Proteins				Total number of spectra				Biological process
Protein name	Protein accession numbers	Protein molecular weight (Da)	01 - WT	01 - GEXP15	02 - WT	02 - GEXP15	01 - WT	01 - GEXP15	02 - WT	02 - GEXP15	01 - WT	01 - GEXP15	02 - WT	02 - GEXP15	01 - WT	01 - GEXP15	02 - WT	02 - GEXP15	01 - WT	01 - GEXP15	02 - WT	02 - GEXP15	01 - WT	01 - GEXP15	02 - WT	02 - GEXP15
PbGEXP15-mCherry	PBANKA_0515400	104702		65		63		0		0		AKKPVQLPGAYNVNIK-AYVKHPADIPDYLK-DGGHYDAEVK-DGTGENLQSSK-DGTGENLQSSKDR-DKFAQSFSEDcSFEINDIQSAIINAEEK-DRVTPNELQVNIR-DSNSTSDDNEKNNASYSK-DYFGYEIEPFNmK-EKEEASGDTIQNEHK-EKISNEDDTDNEDDFESYGIGSGGGGR-EVDSSTDDNEYDIQNK-FAQSFSEDcSFEINDIQSAIINAEEK-FKVHmEGSVNGHEFEIEGEGEGRPYEGTQTAK-GEEDNMAIIKEFMR-GTNFPSDGPVMQK-GTNFPSDGPVMQKK-HSTGGmDELYK-IETELVScHDNTEK-ILEYNEMDEDEEEEDIQNNFLK-ILEYNEmDEDEEEEDIQNNFLKK-ISNEDDTDNEDDFES…		AKKPVQLPGAYNVNIK-AYVKHPADIPDYLK-DGTGENLQSSKDR-DKFAQSFSEDcSFEINDIQSAIINAEEK-DRVTPNELQVNIR-DSNSTSDDNEKNNASYSK-DYFGYEIEPFNmK-EEASGDTIQNEHK-EEASGDTIQNEHKK-EKEDNANVEK-EKEEASGDTIQNEHK-EKISNEDDTDNEDDFESYGIGSGGGGR-EVDSSTDDNEYDIQNK-EVDSSTDDNEYDIQNKK-FAQSFSEDcSFEINDIQSAIINAEEK-GEEDNmAIIKEFMR-GTNFPSDGPVMQK-GTNFPSDGPVMQKK-HSTGGMDELYK-IETELVScHDNTEK-ILEYNEmDEDEEEEDIQNNFLK-ILEYNEmDEDEEEEDIQNNFLKK-ISNEDDTDNEDDF…		0		0		0		0		227		272	Unknown function
U5 small nuclear ribonucleoprotein component, putative	PBANKA_1202200	138152		25		34		0.296		0.384		ADIDDDPINR-FVPSPVYSNQK-GDQTDNLMVYIIK-GNNNSGSSSVSFFK-IETIcNLLNKTEEEK-IFFNDDEDAEIFYPFNK-IFFNDDEDAEIFYPFNKK-ILGEGYTLDDDEDMISR-IMDcLTSYTDTR-IYcDLHNSYNINIDEFSK-IYDGAEVFIEEEDTQDIEQATINK-IYDGAEVFIEEEDTQDIEQATINKINANVER-KGLTEDVTINR-KNDNNTDISAMR-LLEPILFTEIIcSGDSVSSVYNVLSR-NDNNTDISAMR-NENSNIDEYLHTMDK-NFDLVETSLPNNNFSFK-NNIIQGFcWATK-STLNYNIDQDVISLLTNK-SVILRPLEPSPIQHLAR-VAcEPINPSELPK-VITHLWVYEGR-VSDPVVQFNETIT…		ELmNDIVQGLVHLK-FFDDPmLLNIKGEFSEYF-FVPSPVYSNQK-GDQTDNLmVYIIK-GLTEDVTINR-GNNNSGSSSVSFFK-IETIcNLLNKTEEEK-IFFNDDEDAEIFYPFNK-IFFNDDEDAEIFYPFNKK-IFGYVTSEEKDFLIPFLK-ILGEGYTLDDDEDMISR-IMDcLTSYTDTR-ImDcLTSYTDTRLDEQAR-IYcDLHNSYNINIDEFSK-IYDGAEVFIEEEDTQDIEQATINK-IYDGAEVFIEEEDTQDIEQATINKINANVER-KGLTEDVTINR-KNDNNTDISAMR-KNENSNIDEYLHTMDK-KNFDLVETSLPNNNFSFK-LLEPILFTEIIcSGDSVSSVYNVLSR-LSDEFDEVIKK-NDNNTDISAMR-NEN…		0		0		0		0		49		62	RNA processing and modification
pre-mRNA-processing-splicing factor 8, putative	PBANKA_1003100	344391		15		24		0.0885		0.134		AGLSHEEDQLIPNLYR-AYDIAGPYNDVNQFLSFQNVNIETR-FLTENPDPNNENVVGYNNK-HGTEIIVSTLSPHEQQTFTTK-LIVDHNIADYITAK-mNSScADILLFANYK-NIYVNNAATAITSK-QILMSSGSTTFTK-QQIAELEKTNLDNIEQQMK-SLPIEEQPKQIIVTR-STTINSINDYTYVIAK-TDMIQALGGVEGILEHTLFK-TFEGNLTTKPINGAIFILNPK-TIILTcSFTPGScTINAYK-YISTWESEFLESQR		AGLSHEEDQLIPNLYR-EELGFIEQAYDNPYETLSR-ELGGLGmLSmGHILIPESDLR-FLTENPDPNNENVVGYNNK-GNSEANATNTEPSNAYEQNVVISSGTK-GTNFNSFANYPYTSNQYWIDIQLR-HGTEIIVSTLSPHEQQTFTTK-ITDAYLDQYLWYEGDLR-ITLEDLEDSWDKGIPR-LGNQLFSDFQDDNYFYLFNLK-LIVDHNIADYITAK-LNQSQREELGFIEQAYDNPYETLSR-mNSScADILLFANYK-NIYVNNAATAITSK-QILmSSGSTTFTK-QLSYGINMYTSYINDYSGK-STTINSINDYTYVIAK-TAEEVASLIR-TDMIQALGGVEGILEHTLFK-TFEGNLTTKPINGAIFILNPK-TIILTcSFTPG…		1		1		sp|Q99PV0|PRP8_MOUSE		sp|Q99PV0|PRP8_MOUSE		21		32	RNA processing and modification
U5 small nuclear ribonucleoprotein 40 kDa protein, putative	PBANKA_0707800	36810.8		7		8		0.394		0.422		GDTIYTSSVDNSIK-GHTDYISGLDINNDETILASISADEK-KGDTIYTSSVDNSIK-LAFNNDNLLAcGSGDSYLYIYDYK-mEIVQSDGYVLDVDKR-NcIYTIQDNFPLLcVcGNK-SHTSVINSLNIIDYNTFVTcSDDGSLK		EcETVNVFR-GDTIYTSSVDNSIK-GHTDYISGLDINNDETILASISADEK-KGDTIYTSSVDNSIK-LAFNNDNLLAcGSGDSYLYIYDYK-mEIVQSDGYVLDVDKR-NcIYTIQDNFPLLcVcGNK-SHTSVINSLNIIDYNTFVTcSDDGSLK		0		0		0		0		13		18	RNA processing and modification
HSP40, subfamily A, putative	PBANKA_0610900	48418.6		2		7		0.059		0.238		AYEVLSDEEKR-DVIcTNcEGHGGPK		AYEVLSDEEKR-DVIcTNcEGHGGPK-KYDIENTDcEVVTcK-LTMQQQQQQQEAYDEDGHQPEMEGGR-mFFSSGFPFDSMGGQQPR-YDIENTDcEVVTcK-YHSSVLHQTEVTcNGcR		0		0		0		0		2		7	Post-translational modification, protein turnover, and chaperones
proteasome subunit alpha type-5, putative	PBANKA_0211500	28349		3		5		0.238		0.379		FLAASIGSAQEGAELLLQENYNK-LGSTAIGIcVNDGVILASER-QVMEDKLSSSNVEIASIK		FLAASIGSAQEGAELLLQENYNK-LGSTAIGIcVNDGVILASER-NMSFEEAEILALTVLR-QVMEDKLSSSNVEIASIK-ScVELISELALDFSNLSDSK		0		0		0		0		3		5	Post-translational modification, protein turnover, and chaperones
ATP-dependent RNA helicase DDX6	PBANKA_1217700	49377.6	1	3		7	0.0462	0.104		0.231	GYEKPSPIQEESIPVALAGK	GIDIQSVNVVINFDFPK-LYNAVHILcGTPGR-QILmYSATFPVTVK		EKQILMYSATFPVTVK-GIDIQSVNVVINFDFPK-GYEKPSPIQEESIPVALAGK-IQcMVTTGGTSLR-ITELGYSSFYIHAR-KITELGYSSFYIHAR-QIYLSDAHEINLMDELTLK	0	0		0	0	0		0	1	3		9	RNA processing and modification
DNA/RNA-binding protein Alba 4, putative	PBANKA_1360300	42166.6		3	1	7		0.128	0.0508	0.316		GSDNTTGSVFIVTFK-IETSYSYFNTNYSYTPGLK-ISPGYVSFcEKPDK	IETSYSYFNTNYSYTPGLK	AVKENSEKPDDEVK-DAWIETTGLQVFNHNEKEQ-GSDNTTGSVFIVTFK-IETSYSYFNTNYSYTPGLK-ISPGYVSFcEKPDK-QNSIDETEFPNSK-YIILSGLGDALPLcVQLQASLQSK		0	0	0		0	0	0		3	1	7	RNA processing and modification
glycerol kinase, putative	PBANKA_1364300	56557.9		3	1	6		0.0858	0.024	0.214		AFmQFNADILNTNIEVSK-GNcYTDVTNASR-NKEYTFNSNMDAK	GNcYTDVTNASR	AFmQFNADILNTNIEVSK-FNDDDKPNYALEGSIGTAGSGVSWLENVNLIK-GNcYTDVTNASR-IVYSScGLITTVcYK-NKEYTFNSNMDAK-TLLMDISTLQWDPEmcK		0	0	0		0	0	0		3	1	6	Metabolism
proteasome subunit alpha type-6, putative	PBANKA_1223100	29620.4		3		3		0.219		0.219		AcVIGNKEQESISILER-HLTIFSPDGNLYQIEYAIK-SEASEYLYNNGYNLNVETLcR		AcVIGNKEQESISILER-HLTIFSPDGNLYQIEYAIK-SEASEYLYNNGYNLNVETLcR		0		0		0		0		3		3	Post-translational modification, protein turnover, and chaperones
26S proteasome regulatory subunit RPN7, putative	PBANKA_0919000	46575.7		2		3		0.0407		0.0763		IDKVNDSIESNQPNER-VNDSIESNQPNER		IDKVNDSIESNQPNER-IQEASENFDYVDTK-VNDSIESNQPNER		0		0		0		0		2		3	Post-translational modification, protein turnover, and chaperones
proteasome subunit beta type-4, putative	PBANKA_1226500	29774.3		2		2		0.148		0.148		GVEYEEPYILNcDLNSR-TVmSFSGELADAQYLHELLTR		GVEYEEPYILNcDLNSR-TVMSFSGELADAQYLHELLTR		0		0		0		0		3		2	Post-translational modification, protein turnover, and chaperones
alkaline phosphatase, putative	PBANKA_0813400	53185.6		2		3		0.0773		0.11		ISINSSNGEEVISANQSFNNQK-LYIDPNDENNQVK		ISINSSNGEEVISANQSFNNQK-LYIDPNDENNQVK-TMYLDYLGVDKNDIR		0		0		0		0		2		3	Metabolism
dynein heavy chain, putative	PBANKA_0416100	684886		2	1	3		0.00583	0.00274	0.00874		IAFEVENLNNASPATVSR-SLLLNNTIDNNANTGK	SLLLNNTIDNNANTGK	IAFEVENLNNASPATVSR-ILSQGSDINIIQSELIK-SLLLNNTIDNNANTGK		0	0	0		0	0	0		2	1	5	Intracellular trafficking, secretion, and vesicular transport
ATP-dependent 6-phosphofructokinase, putative	PBANKA_0919900	159667	1	11	1	9	0.0123	0.119	0.0123	0.0908	mDIENAQIHLSELQEER	DYNPNLEYLYSPSK-GLLNNEIcIINDNNIK-HNTTIQVIENNFGNK-INcDTFNYINK-ITDFYIISENPINTK-mDIENAQIHLSELQEER-NENINSENNKDYNPNLEYLYSPSK-NHMNNLTNTITEK-QNHDSDILSVTDTSNITNNNK-TEMEVAQIVNQEFVSDQLEK-YHYVSPVPISMK	mDIENAQIHLSELQEER	GLLNNEIcIINDNNIK-HNTTIQVIENNFGNK-INcDTFNYINK-ISTNDNILIYK-KQNHDSDILSVTDTSNITNNNK-mDIENAQIHLSELQEER-NHMNNLTNTITEK-QNHDSDILSVTDTSNITNNNK-TEMEVAQIVNQEFVSDQLEK	0	0	0	0	0	0	0	0	3	11	2	12	Metabolism
DNA replication licensing factor MCM2, putative	PBANKA_1024900	111370	2	5	1	7	0.036	0.0865	0.0196	0.124	NVIVSSSAYEPIPQDLLQK-VSIHEAMEQQSISISK	cAVIAAANPIYGR-cNScDTTLSEVPIYFSDGK-NVIVSSSAYEPIPQDLLQK-VSIHEAMEQQSISISK-YGFPILQTEIEANNIER	NVIVSSSAYEPIPQDLLQK	cAVIAAANPIYGR-cNScDTTLSEVPIYFSDGK-ENLHLSSDETDIPDLSNLESAK-ITLQESPNSVPAGR-NVIVSSSAYEPIPQDLLQK-VSIHEAMEQQSISISK-YGFPILQTEIEANNIER	0	0	0	0	0	0	0	0	2	5	1	8	Cell division, DNA maintenance, and Chromatin dynamics
proteasome subunit alpha type-2, putative	PBANKA_0107100	26446.4		2		2		0.14		0.132		KTPNELIEENSIYK-YNSDIEVEDAIHTAILTLK		aDGEYNFSLTTFSPTGK-KTPNELIEENSIYK		0		0		0		0		2		2	Post-translational modification, protein turnover, and chaperones
protein disulfide isomerase related protein, putative	PBANKA_0914300	49215.7		3	1	3		0.104	0.0355	0.104		KPHTAIDYNESR-TVESLNEFDELINSQKK-VIVLNDSNFDQNVLK	VIVLNDSNFDQNVLK	KPHTAIDYNESR-TVESLNEFDELINSQKK-VIVLNDSNFDQNVLK		0	0	0		0	0	0		3	1	3	Post-translational modification, protein turnover, and chaperones
succinyl-CoA ligase [ADP-forming] subunit beta, putative	PBANKA_1013200	51538.7	1	3	1	4	0.0502	0.12	0.0502	0.159	GSPSNFLDVGGSATENEIAEALK	GSPSNFLDVGGSATENEIAEALK-LNFDDNAEYR-NSDSIcLLGSSVGGSSIEDISK	GSPSNFLDVGGSATENEIAEALK	cIIcQDMNLAAEK-GSPSNFLDVGGSATENEIAEALK-ININIKDGLTDGQSR-NSDSIcLLGSSVGGSSIEDISK	0	0	0	0	0	0	0	0	1	3	1	5	Energy production and conversion
proteasome subunit alpha type-7, putative	PBANKA_1130500	27180.8		2	1	3		0.141	0.0747	0.212		YIDEQEVNSLVEIIDNER-YYLNmDQPAPVDYIAK	YIDEQEVNSLVEIIDNER	EIcIYQTEPSGIYASWK-YIDEQEVNSLVEIIDNER-YYLNmDQPAPVDYIAK		0	0	0		0	0	0		2	1	4	Post-translational modification, protein turnover, and chaperones
T-complex protein 1 subunit gamma, putative	PBANKA_1444100	60837.9		2	1	3		0.0517	0.0295	0.0867		cDEIVEKDIGTK-IGDDYYSFFVEcENPR	IGDDYYSFFVEcENPR	IGDDYYSFFVEcENPR-KTQLSNIQASR-MmLDPLGGIVITNDGNcILR		0	0	0		0	0	0		2	1	4	Post-translational modification, protein turnover, and chaperones
proteasome subunit beta type-3, putative	PBANKA_0205400	24509.6		2		2		0.17		0.147		LGSNSFTTVSTNFTK-QETDMNIDcFSNMLSNILYSNR		LGSNSFTTVSTNFTK-TNVYEPYLNAYDLIGAK		0		0		0		0		2		2	Post-translational modification, protein turnover, and chaperones
proteasome subunit alpha type-3, putative	PBANKA_0808200	28730.3		3	1	3		0.192	0.08	0.248		AINNNNTSISLEcK-GEIYcIEPSGAcYK-IYYVNNNIIITYAGLDGDAR	IYYVNNNIIITYAGLDGDAR	AINNNNTSISLEcKDGVIScSINTTLEK-GEIYcIEPSGAcYK-IYYVNNNIIITYAGLDGDAR		0	0	0		0	0	0		3	1	3	Post-translational modification, protein turnover, and chaperones
small nuclear ribonucleoprotein Sm D3, putative	PBANKA_0811000	12852.7		2		2		0.31		0.31		GILLFAEDNmNcLLANVTVVK-LIHEGIGHTISVETK		GILLFAEDNMNcLLANVTVVK-LIHEGIGHTISVETK		0		0		0		0		2		2	RNA processing and modification
secreted ookinete protein, putative	PBANKA_0619200	54719		4	1	2		0.142	0.0459	0.0668		AFPYNVNNLSmFVSSK-NAPYQLPYLVGHYDSR-TPmDSNSIALYFLALSQNAFSK-YLINDLEILFGVYK	TPmDSNSIALYFLALSQNAFSK	AFPYNVNNLSmFVSSK-NAPYQLPYLVGHYDSR		0	0	0		0	0	0		4	1	2	Unknown function
conserved Plasmodium protein, unknown function	PBANKA_1115200	132847		2		2		0.0272		0.0299		IILGTIAEYTNYNPK-TYSEQYPLSFYLNYYK		MISTmSNLLVVDEGFDTK-TYSEQYPLSFYLNYYK		0		0		0		0		2		2	Unknown function
proteasome subunit beta type-2, putative	PBANKA_1334100	22865.1		2		2		0.179		0.179		GKDFIILGADTYSINSIIK-NVHLYQYQNSTSLYVK		GKDFIILGADTYSINSIIK-NVHLYQYQNSTSLYVK		0		0		0		0		2		2	Post-translational modification, protein turnover, and chaperones
proteasome subunit beta type-6, putative	PBANKA_0832600	31723.4		2	1	3		0.124	0.0509	0.167		LIYANNNFLScGLIFGGYDK-YAIYNDNSSGGIVR	YAIYNDNSSGGIVR	NFVEEYTITNTQIHFDY-QQLYSVNLNGSIIQK-YAIYNDNSSGGIVR		0	0	0		0	0	0		2	1	3	Post-translational modification, protein turnover, and chaperones
NADP-specific glutamate dehydrogenase, putative	PBANKA_1026200	52982.3	1	3	1	6	0.0468	0.121	0.0468	0.202	AANAGGVAISGLEMSQNFQFTK	AANAGGVAISGLEMSQNFQFTK-QTAIVSGSGNVALYcVQK-TEATGYGLVYFVLEVLK	AANAGGVAISGLEMSQNFQFTK	cTLAFPcATQNEIDLDDAK-IEEYLNHSSTAK-NGcILVGEGANMPSTIEAINYLK-NIFISSSESALK-NSLTGLSMGGAK-TEATGYGLVYFVLEVLK	0	0	0	0	0	0	0	0	1	4	2	6	Energy production and conversion
endoplasmin, putative	PBANKA_1437300	93251.4	2	5	3	9	0.0421	0.101	0.0606	0.181	NIDVLFLTESVDEScIQR-NNNDEQYIWESTADAK	FIYYASGESYEYLSK-KIDDQNVEEINIDDAIK-NIDVLFLTESVDEScIQR-NNNDEQYIWESTADAK-SISLDTYVENMKPDQK	NIDVLFLTESVDEScIQR-NNNDEQYIWESTADAK-SVENPKDPELVESIK	FIYYASGESYEYLSK-FLSLSDESILKDEK-GIVDSDDLPLNVSR-KIDDQNVEEINIDDAIK-LVDAPcAVVSTEWGLSGQMEK-NIDVLFLTESVDEScIQR-NNNDEQYIWESTADAK-SISLDTYVENMKPDQK-SVENPKDPELVESIK	0	0	0	0	0	0	0	0	2	5	3	11	Post-translational modification, protein turnover, and chaperones
mannose-1-phosphate guanyltransferase, putative	PBANKA_1022300	47082.3	1	2	1	4	0.0435	0.0773	0.0435	0.174	DSVINSYSYIDNSIIGSK	DSVINSYSYIDNSIIGSK-GQSLYLNSFQNLDK	DSVINSYSYIDNSIIGSK	DSVINSYSYIDNSIIGSK-GQSLYLNSFQNLDK-NNcFLGENVVLGNNVILGEGcR-SGVNEIILAIAYKPDNIK	0	0	0	0	0	0	0	0	1	2	1	4	Metabolism
karyopherin beta, putative	PBANKA_1238800	127833	2	4	3	11	0.0249	0.0604	0.0426	0.173	IVEIIEGLSNPDSR-NSVSDVAVLDEcEK	EQAVTAIAVIAGVIEEDFLK-IVEIIEGLSNPDSR-NSVSDVAVLDEcEK-SEcINLIScIVEDNNSPLIK	EQAVTAIAVIAGVIEEDFLK-IVEIIEGLSNPDSR-NSVSDVAVLDEcEK	AYSELSDGPEFIHILYNK-EQAVTAIAVIAGVIEEDFLK-IVEIIEGLSNPDSR-IVSLISSLDQSYLSNLASTSLTNK-LWLNNLPIKEDESEGR-NENELNYDFDNSLK-NNEDVDDDELLIIDREEELEQTYR-NSVSDVAVLDEcEK-SEcINLIScIVEDNNSPLIK-SNLcSNIIDLSSK-VQSHATAAFVNFAEELEK	0	0	0	0	0	0	0	0	2	4	3	11	Intracellular trafficking, secretion, and vesicular transport
lactate dehydrogenase, putative	PBANKA_1340400	36958.5	3	8	2	8	0.129	0.431	0.0928	0.377	VLQDYANIPSHK-VNPGDVQGFVIGAHGDK-YccVNGIPLcDFTK	HcPHAFVVVTTNPVDcMAK-IcGMAGVLHSAR-ISILGASDIGcTLAHMIcEK-NLGDVVLHDFR-NTSLELLDLmPEGSVcFAPSSAIVEIIEAYLK-VIELDLNTQEKELFDDSLK-VNPGDVQGFVIGAHGDK-YccVNGIPLcDFTK	IcGMAGVLHSAR-VIELDLNTQEKELFDDSLK	ISILGASDIGcTLAHMIcEK-NLGDVVLHDFRK-NTSLELLDLmPEGSVcFAPSSAIVEIIEAYLK-VIELDLNTQEK-VIELDLNTQEKELFDDSLK-VLQDYANIPSHK-VNPGDVQGFVIGAHGDK-YccVNGIPLcDFTK	0	0	0	0	0	0	0	0	3	9	3	8	Metabolism
RuvB-like helicase 1, putative	PBANKA_1427700	57854.3		2	1	2		0.069	0.0375	0.069		NIIQNVTLYDLDISNVQPK-TLESNLAPIVILATNR	NIIQNVTLYDLDISNVQPK	NIIQNVTLYDLDISNVQPK-TLESNLAPIVILATNR		0	0	0		0	0	0		2	1	2	Cell division, DNA maintenance, and Chromatin dynamics
aspartyl protease, putative	PBANKA_1449000	65384.9	1	3	3	9	0.0295	0.12	0.0884	0.286	YVDcTNEEcTEILGSNK	INLNVTDDNSEYDVNKDFILDTYDYFISLPR-NIFGLcLIDGGGFISFGGYDK-YVDcTNEEcTEILGSNK	GSEEYEDLDTSYR-NIFGLcLIDGGGFISFGGYDK-YVDcTNEEcTEILGSNK	GSEEYEDLDTSYR-INLNVTDDNSEYDVNK-INLNVTDDNSEYDVNKDFILDTYDYFISLPR-KITYNYFGcITENENLNINENTSGIIGLANDYK-NIFGLcLIDGGGFISFGGYDK-NPLLSIGDDSDNLIWTNYSESTNELYK-STDLKYVDcTNEEcTEILGSNK-VVVPPHDYIINDGDNNYK-YVDcTNEEcTEILGSNK	0	0	0	0	0	0	0	0	1	3	4	10	Unknown function
ubiquitin-60S ribosomal protein L40, putative	PBANKA_1141700	14617.8	1	2	1	2	0.125	0.227	0.125	0.227	TITLDVEPSDTIENVK	IQDKEGIPPDQQR-TITLDVEPSDTIENVK	TITLDVEPSDTIENVK	IQDKEGIPPDQQR-TITLDVEPSDTIENVK	0	1	0	1	0	sp|P62984|RL40_MOUSE,sp|P0CG50|UBC_MOUSE	0	sp|P62984|RL40_MOUSE,sp|P0CG50|UBC_MOUSE	1	4	3	6	Translation, ribosomal structure and biogenesis
DNA replication licensing factor MCM5, putative	PBANKA_0610200	85550.9	3	7	4	11	0.0646	0.127	0.0726	0.212	mQELPEAVPTGDMPR-QQTVFENNEISATPISER-YDDMSGNDLNFDVEER	KPDNYSAILAR-LDDIYKQQTVFENNEISATPISER-mQELPEAVPTGDMPR-QcMVFEAMSPSEQK-QQTVFENNEISATPISER-VDGTNFSYLHVLGFQK-YDDMSGNDLNFDVEER	LDDIYKQQTVFENNEISATPISER-mQELPEAVPTGDMPR-QQTVFENNEISATPISER-YDDmSGNDLNFDVEER	FVVVPGIIVQASKPQHK-HVQMSIDLFSASTAETAK-LDDIYKQQTVFENNEISATPISER-mQELPEAVPTGDMPR-NNNFTLDLKLDDIYK-QcMVFEAMSPSEQK-QQTVFENNEISATPISER-SVAPELYGMDEVKK-VDGTNFSYLHVLGFQK-VYVHGVLTSYNPNPKPTR-YDDMSGNDLNFDVEER	0	0	0	0	0	0	0	0	3	7	6	14	Cell division, DNA maintenance, and Chromatin dynamics
N-ethylmaleimide-sensitive fusion protein, putative	PBANKA_0401600	88128.4	3	6		2	0.0631	0.148		0.0502	GNDYIEDDEIALNTcQR-ILIIcTTSEYQFMR-NNFNFEELGIGALDEEFK	DMASEAASDcNSIITSEIFLK-FITPENLIGYSESGR-GNDYIEDDEIALNTcQR-GSGASSGSGVNDSIVNQLLSK-LQSQDLALTNIGFINSGVYNNLK-NNFNFEELGIGALDEEFK		GSGASSGSGVNDSIVNQLLSK-NNFNFEELGIGALDEEFK	0	0		0	0	0		0	3	6		2	Post-translational modification, protein turnover, and chaperones

## Sheet: Plasmodium total list
		number of proteins	165	191	224	351
		number of spectra																					583	1107	935	1834
		number of peptides	407	695	662	1165
			Total number of peptides				Percentage sequence coverage				Peptide sequence				Number of shared peptides				Other Proteins				Total number of spectra
Protein name	Protein accession numbers	Protein molecular weight (Da)	01 - WT	01 - GEXP15	02 - WT	02 - GEXP15	01 - WT	01 - GEXP15	02 - WT	02 - GEXP15	01 - WT	01 - GEXP15	02 - WT	02 - GEXP15	01 - WT	01 - GEXP15	02 - WT	02 - GEXP15	01 - WT	01 - GEXP15	02 - WT	02 - GEXP15	01 - WT	01 - GEXP15	02 - WT	02 - GEXP15
PbGEXP15-mCherry	PBANKA_0515400	104702		65		63		0		0		AKKPVQLPGAYNVNIK-AYVKHPADIPDYLK-DGGHYDAEVK-DGTGENLQSSK-DGTGENLQSSKDR-DKFAQSFSEDcSFEINDIQSAIINAEEK-DRVTPNELQVNIR-DSNSTSDDNEKNNASYSK-DYFGYEIEPFNmK-EKEEASGDTIQNEHK-EKISNEDDTDNEDDFESYGIGSGGGGR-EVDSSTDDNEYDIQNK-FAQSFSEDcSFEINDIQSAIINAEEK-FKVHmEGSVNGHEFEIEGEGEGRPYEGTQTAK-GEEDNMAIIKEFMR-GTNFPSDGPVMQK-GTNFPSDGPVMQKK-HSTGGmDELYK-IETELVScHDNTEK-ILEYNEMDEDEEEEDIQNNFLK-ILEYNEmDEDEEEEDIQNNFLKK-ISNEDDTDNEDDFES…		AKKPVQLPGAYNVNIK-AYVKHPADIPDYLK-DGTGENLQSSKDR-DKFAQSFSEDcSFEINDIQSAIINAEEK-DRVTPNELQVNIR-DSNSTSDDNEKNNASYSK-DYFGYEIEPFNmK-EEASGDTIQNEHK-EEASGDTIQNEHKK-EKEDNANVEK-EKEEASGDTIQNEHK-EKISNEDDTDNEDDFESYGIGSGGGGR-EVDSSTDDNEYDIQNK-EVDSSTDDNEYDIQNKK-FAQSFSEDcSFEINDIQSAIINAEEK-GEEDNmAIIKEFMR-GTNFPSDGPVMQK-GTNFPSDGPVMQKK-HSTGGMDELYK-IETELVScHDNTEK-ILEYNEmDEDEEEEDIQNNFLK-ILEYNEmDEDEEEEDIQNNFLKK-ISNEDDTDNEDDF…		0		0		0		0		227		272
U5 small nuclear ribonucleoprotein component, putative	PBANKA_1202200	138152		25		34		0.296		0.384		ADIDDDPINR-FVPSPVYSNQK-GDQTDNLMVYIIK-GNNNSGSSSVSFFK-IETIcNLLNKTEEEK-IFFNDDEDAEIFYPFNK-IFFNDDEDAEIFYPFNKK-ILGEGYTLDDDEDMISR-IMDcLTSYTDTR-IYcDLHNSYNINIDEFSK-IYDGAEVFIEEEDTQDIEQATINK-IYDGAEVFIEEEDTQDIEQATINKINANVER-KGLTEDVTINR-KNDNNTDISAMR-LLEPILFTEIIcSGDSVSSVYNVLSR-NDNNTDISAMR-NENSNIDEYLHTMDK-NFDLVETSLPNNNFSFK-NNIIQGFcWATK-STLNYNIDQDVISLLTNK-SVILRPLEPSPIQHLAR-VAcEPINPSELPK-VITHLWVYEGR-VSDPVVQFNETIT…		ELmNDIVQGLVHLK-FFDDPmLLNIKGEFSEYF-FVPSPVYSNQK-GDQTDNLmVYIIK-GLTEDVTINR-GNNNSGSSSVSFFK-IETIcNLLNKTEEEK-IFFNDDEDAEIFYPFNK-IFFNDDEDAEIFYPFNKK-IFGYVTSEEKDFLIPFLK-ILGEGYTLDDDEDMISR-IMDcLTSYTDTR-ImDcLTSYTDTRLDEQAR-IYcDLHNSYNINIDEFSK-IYDGAEVFIEEEDTQDIEQATINK-IYDGAEVFIEEEDTQDIEQATINKINANVER-KGLTEDVTINR-KNDNNTDISAMR-KNENSNIDEYLHTMDK-KNFDLVETSLPNNNFSFK-LLEPILFTEIIcSGDSVSSVYNVLSR-LSDEFDEVIKK-NDNNTDISAMR-NEN…		0		0		0		0		49		62
pre-mRNA-processing-splicing factor 8, putative	PBANKA_1003100	344391		15		24		0.0885		0.134		AGLSHEEDQLIPNLYR-AYDIAGPYNDVNQFLSFQNVNIETR-FLTENPDPNNENVVGYNNK-HGTEIIVSTLSPHEQQTFTTK-LIVDHNIADYITAK-mNSScADILLFANYK-NIYVNNAATAITSK-QILMSSGSTTFTK-QQIAELEKTNLDNIEQQMK-SLPIEEQPKQIIVTR-STTINSINDYTYVIAK-TDMIQALGGVEGILEHTLFK-TFEGNLTTKPINGAIFILNPK-TIILTcSFTPGScTINAYK-YISTWESEFLESQR		AGLSHEEDQLIPNLYR-EELGFIEQAYDNPYETLSR-ELGGLGmLSmGHILIPESDLR-FLTENPDPNNENVVGYNNK-GNSEANATNTEPSNAYEQNVVISSGTK-GTNFNSFANYPYTSNQYWIDIQLR-HGTEIIVSTLSPHEQQTFTTK-ITDAYLDQYLWYEGDLR-ITLEDLEDSWDKGIPR-LGNQLFSDFQDDNYFYLFNLK-LIVDHNIADYITAK-LNQSQREELGFIEQAYDNPYETLSR-mNSScADILLFANYK-NIYVNNAATAITSK-QILmSSGSTTFTK-QLSYGINMYTSYINDYSGK-STTINSINDYTYVIAK-TAEEVASLIR-TDMIQALGGVEGILEHTLFK-TFEGNLTTKPINGAIFILNPK-TIILTcSFTPG…		1		1		sp|Q99PV0|PRP8_MOUSE		sp|Q99PV0|PRP8_MOUSE		21		32
U5 small nuclear ribonucleoprotein 40 kDa protein, putative	PBANKA_0707800	36810.8		7		8		0.394		0.422		GDTIYTSSVDNSIK-GHTDYISGLDINNDETILASISADEK-KGDTIYTSSVDNSIK-LAFNNDNLLAcGSGDSYLYIYDYK-mEIVQSDGYVLDVDKR-NcIYTIQDNFPLLcVcGNK-SHTSVINSLNIIDYNTFVTcSDDGSLK		EcETVNVFR-GDTIYTSSVDNSIK-GHTDYISGLDINNDETILASISADEK-KGDTIYTSSVDNSIK-LAFNNDNLLAcGSGDSYLYIYDYK-mEIVQSDGYVLDVDKR-NcIYTIQDNFPLLcVcGNK-SHTSVINSLNIIDYNTFVTcSDDGSLK		0		0		0		0		13		18
HSP40, subfamily A, putative	PBANKA_0610900	48418.6		2		7		0.059		0.238		AYEVLSDEEKR-DVIcTNcEGHGGPK		AYEVLSDEEKR-DVIcTNcEGHGGPK-KYDIENTDcEVVTcK-LTMQQQQQQQEAYDEDGHQPEMEGGR-mFFSSGFPFDSMGGQQPR-YDIENTDcEVVTcK-YHSSVLHQTEVTcNGcR		0		0		0		0		2		7
proteasome subunit alpha type-5, putative	PBANKA_0211500	28349		3		5		0.238		0.379		FLAASIGSAQEGAELLLQENYNK-LGSTAIGIcVNDGVILASER-QVMEDKLSSSNVEIASIK		FLAASIGSAQEGAELLLQENYNK-LGSTAIGIcVNDGVILASER-NMSFEEAEILALTVLR-QVMEDKLSSSNVEIASIK-ScVELISELALDFSNLSDSK		0		0		0		0		3		5
ATP-dependent RNA helicase DDX6	PBANKA_1217700	49377.6	1	3		7	0.0462	0.104		0.231	GYEKPSPIQEESIPVALAGK	GIDIQSVNVVINFDFPK-LYNAVHILcGTPGR-QILmYSATFPVTVK		EKQILMYSATFPVTVK-GIDIQSVNVVINFDFPK-GYEKPSPIQEESIPVALAGK-IQcMVTTGGTSLR-ITELGYSSFYIHAR-KITELGYSSFYIHAR-QIYLSDAHEINLMDELTLK	0	0		0	0	0		0	1	3		9
DNA/RNA-binding protein Alba 4, putative	PBANKA_1360300	42166.6		3	1	7		0.128	0.0508	0.316		GSDNTTGSVFIVTFK-IETSYSYFNTNYSYTPGLK-ISPGYVSFcEKPDK	IETSYSYFNTNYSYTPGLK	AVKENSEKPDDEVK-DAWIETTGLQVFNHNEKEQ-GSDNTTGSVFIVTFK-IETSYSYFNTNYSYTPGLK-ISPGYVSFcEKPDK-QNSIDETEFPNSK-YIILSGLGDALPLcVQLQASLQSK		0	0	0		0	0	0		3	1	7
60S acidic ribosomal protein P0, putative	PBANKA_0918000	34861.2		1		5		0.0381		0.248		TVYDDGVIYDAK		GQIEIQENVHLIK-ILIVHVDNVGSDQMASVR-LNMGFVFcKDDLSEVR-SVGIITEASYPHVFVEAFK-TVYDDGVIYDAK		0		0		0		0		1		5
glycerol kinase, putative	PBANKA_1364300	56557.9		3	1	6		0.0858	0.024	0.214		AFmQFNADILNTNIEVSK-GNcYTDVTNASR-NKEYTFNSNMDAK	GNcYTDVTNASR	AFmQFNADILNTNIEVSK-FNDDDKPNYALEGSIGTAGSGVSWLENVNLIK-GNcYTDVTNASR-IVYSScGLITTVcYK-NKEYTFNSNMDAK-TLLMDISTLQWDPEmcK		0	0	0		0	0	0		3	1	6
proteasome subunit alpha type-6, putative	PBANKA_1223100	29620.4		3		3		0.219		0.219		AcVIGNKEQESISILER-HLTIFSPDGNLYQIEYAIK-SEASEYLYNNGYNLNVETLcR		AcVIGNKEQESISILER-HLTIFSPDGNLYQIEYAIK-SEASEYLYNNGYNLNVETLcR		0		0		0		0		3		3
26S proteasome regulatory subunit RPN7, putative	PBANKA_0919000	46575.7		2		3		0.0407		0.0763		IDKVNDSIESNQPNER-VNDSIESNQPNER		IDKVNDSIESNQPNER-IQEASENFDYVDTK-VNDSIESNQPNER		0		0		0		0		2		3
proteasome subunit beta type-4, putative	PBANKA_1226500	29774.3		2		2		0.148		0.148		GVEYEEPYILNcDLNSR-TVmSFSGELADAQYLHELLTR		GVEYEEPYILNcDLNSR-TVMSFSGELADAQYLHELLTR		0		0		0		0		3		2
alkaline phosphatase, putative	PBANKA_0813400	53185.6		2		3		0.0773		0.11		ISINSSNGEEVISANQSFNNQK-LYIDPNDENNQVK		ISINSSNGEEVISANQSFNNQK-LYIDPNDENNQVK-TMYLDYLGVDKNDIR		0		0		0		0		2		3
phosphoglycerate mutase, putative	PBANKA_0408400	126186		1		4		0.015		0.0571		DILVTDASEHLGFSER		DILVTDASEHLGFSER-EGNYYFNDEVSYK-GKNDDNSENNMYNLGR-NNDNYNISNSIVPNNK		0		0		0		0		1		4
replication factor C subunit 5, putative	PBANKA_0936500	40519.8		1		4		0.0544		0.152		NIcDNENVSSNYNSTNFFK		DAEFLSEGAQAGLR-IFVFKDAEFLSEGAQAGLR-LSSHFSYLSEcSYDK-NIcDNENVSSNYNSTNFFK		0		0		0		0		1		4
dynein heavy chain, putative	PBANKA_0416100	684886		2	1	3		0.00583	0.00274	0.00874		IAFEVENLNNASPATVSR-SLLLNNTIDNNANTGK	SLLLNNTIDNNANTGK	IAFEVENLNNASPATVSR-ILSQGSDINIIQSELIK-SLLLNNTIDNNANTGK		0	0	0		0	0	0		2	1	5
ATP-dependent 6-phosphofructokinase, putative	PBANKA_0919900	159667	1	11	1	9	0.0123	0.119	0.0123	0.0908	mDIENAQIHLSELQEER	DYNPNLEYLYSPSK-GLLNNEIcIINDNNIK-HNTTIQVIENNFGNK-INcDTFNYINK-ITDFYIISENPINTK-mDIENAQIHLSELQEER-NENINSENNKDYNPNLEYLYSPSK-NHMNNLTNTITEK-QNHDSDILSVTDTSNITNNNK-TEMEVAQIVNQEFVSDQLEK-YHYVSPVPISMK	mDIENAQIHLSELQEER	GLLNNEIcIINDNNIK-HNTTIQVIENNFGNK-INcDTFNYINK-ISTNDNILIYK-KQNHDSDILSVTDTSNITNNNK-mDIENAQIHLSELQEER-NHMNNLTNTITEK-QNHDSDILSVTDTSNITNNNK-TEMEVAQIVNQEFVSDQLEK	0	0	0	0	0	0	0	0	3	11	2	12
60S ribosomal protein L4, putative	PBANKA_1106700	46134.5				3				0.107				IINSDQVQASLLDK-LGAGYETSAESWGTGR-VNNAYYNAIATSVK				0				0				4
histone H4, putative	PBANKA_0941900	11456.3				2				0.243				DNIQGITKPAIR-TVTAMDIVYSLKR				1				sp|P62806|H4_MOUSE				4
WD repeat-containing protein, putative	PBANKA_0942400	67632.2				4				0.123				GHTNSVEGIHFVEK-NINLYNPILcSSYNSK-NLcVGTTNNNDNIYLINIK-YSINTIFNcNNYIYTGGSDcLIK				0				0				4
DNA replication licensing factor MCM2, putative	PBANKA_1024900	111370	2	5	1	7	0.036	0.0865	0.0196	0.124	NVIVSSSAYEPIPQDLLQK-VSIHEAMEQQSISISK	cAVIAAANPIYGR-cNScDTTLSEVPIYFSDGK-NVIVSSSAYEPIPQDLLQK-VSIHEAMEQQSISISK-YGFPILQTEIEANNIER	NVIVSSSAYEPIPQDLLQK	cAVIAAANPIYGR-cNScDTTLSEVPIYFSDGK-ENLHLSSDETDIPDLSNLESAK-ITLQESPNSVPAGR-NVIVSSSAYEPIPQDLLQK-VSIHEAMEQQSISISK-YGFPILQTEIEANNIER	0	0	0	0	0	0	0	0	2	5	1	8
proteasome subunit alpha type-2, putative	PBANKA_0107100	26446.4		2		2		0.14		0.132		KTPNELIEENSIYK-YNSDIEVEDAIHTAILTLK		aDGEYNFSLTTFSPTGK-KTPNELIEENSIYK		0		0		0		0		2		2
26S proteasome regulatory subunit RPN9, putative	PBANKA_0514500	46326.7		1		2		0.0462		0.0821		LIYAYNEGSIDMFNDVVK		LIYAYNEGSIDmFNDVVK-SKNILScQIDEIQK		0		0		0		0		1		3
protein disulfide isomerase related protein, putative	PBANKA_0914300	49215.7		3	1	3		0.104	0.0355	0.104		KPHTAIDYNESR-TVESLNEFDELINSQKK-VIVLNDSNFDQNVLK	VIVLNDSNFDQNVLK	KPHTAIDYNESR-TVESLNEFDELINSQKK-VIVLNDSNFDQNVLK		0	0	0		0	0	0		3	1	3
succinyl-CoA ligase [ADP-forming] subunit beta, putative	PBANKA_1013200	51538.7	1	3	1	4	0.0502	0.12	0.0502	0.159	GSPSNFLDVGGSATENEIAEALK	GSPSNFLDVGGSATENEIAEALK-LNFDDNAEYR-NSDSIcLLGSSVGGSSIEDISK	GSPSNFLDVGGSATENEIAEALK	cIIcQDMNLAAEK-GSPSNFLDVGGSATENEIAEALK-ININIKDGLTDGQSR-NSDSIcLLGSSVGGSSIEDISK	0	0	0	0	0	0	0	0	1	3	1	5
proteasome subunit alpha type-7, putative	PBANKA_1130500	27180.8		2	1	3		0.141	0.0747	0.212		YIDEQEVNSLVEIIDNER-YYLNmDQPAPVDYIAK	YIDEQEVNSLVEIIDNER	EIcIYQTEPSGIYASWK-YIDEQEVNSLVEIIDNER-YYLNmDQPAPVDYIAK		0	0	0		0	0	0		2	1	4
glideosome-associated connector	PBANKA_1137800	291422		1	1	5		0.00768	0.00691	0.0418		NVEGVVNEYSEEDEELFNAR	ASQDLGTLEWTVGENVDR	APLENPTDALQYTDATLQK-ASQDLGTLEWTVGENVDR-NVEGVVNEYSEEDEELFNAR-SNFDVVNGGSVLLcNILFR-TIEPINQYGGISGIANALSAVSINSSISETGLK		0	0	0		0	0	0		1	1	5
T-complex protein 1 subunit gamma, putative	PBANKA_1444100	60837.9		2	1	3		0.0517	0.0295	0.0867		cDEIVEKDIGTK-IGDDYYSFFVEcENPR	IGDDYYSFFVEcENPR	IGDDYYSFFVEcENPR-KTQLSNIQASR-MmLDPLGGIVITNDGNcILR		0	0	0		0	0	0		2	1	4
proteasome subunit beta type-3, putative	PBANKA_0205400	24509.6		2		2		0.17		0.147		LGSNSFTTVSTNFTK-QETDMNIDcFSNMLSNILYSNR		LGSNSFTTVSTNFTK-TNVYEPYLNAYDLIGAK		0		0		0		0		2		2
proteasome subunit alpha type-3, putative	PBANKA_0808200	28730.3		3	1	3		0.192	0.08	0.248		AINNNNTSISLEcK-GEIYcIEPSGAcYK-IYYVNNNIIITYAGLDGDAR	IYYVNNNIIITYAGLDGDAR	AINNNNTSISLEcKDGVIScSINTTLEK-GEIYcIEPSGAcYK-IYYVNNNIIITYAGLDGDAR		0	0	0		0	0	0		3	1	3
small nuclear ribonucleoprotein Sm D3, putative	PBANKA_0811000	12852.7		2		2		0.31		0.31		GILLFAEDNmNcLLANVTVVK-LIHEGIGHTISVETK		GILLFAEDNMNcLLANVTVVK-LIHEGIGHTISVETK		0		0		0		0		2		2
secreted ookinete protein, putative	PBANKA_0619200	54719		4	1	2		0.142	0.0459	0.0668		AFPYNVNNLSmFVSSK-NAPYQLPYLVGHYDSR-TPmDSNSIALYFLALSQNAFSK-YLINDLEILFGVYK	TPmDSNSIALYFLALSQNAFSK	AFPYNVNNLSmFVSSK-NAPYQLPYLVGHYDSR		0	0	0		0	0	0		4	1	2
protein phosphatase, putative	PBANKA_0607400	162066		1		3		0.0121		0.0384		ITNNILETNNSIEDNNK		ALNEFFNSLNENAIK-EYADAYGSSTAIVGILDEYTGK-ITNNILETNNSIEDNNK		0		0		0		0		1		3
conserved Plasmodium protein, unknown function	PBANKA_1115200	132847		2		2		0.0272		0.0299		IILGTIAEYTNYNPK-TYSEQYPLSFYLNYYK		MISTmSNLLVVDEGFDTK-TYSEQYPLSFYLNYYK		0		0		0		0		2		2
proteasome subunit beta type-2, putative	PBANKA_1334100	22865.1		2		2		0.179		0.179		GKDFIILGADTYSINSIIK-NVHLYQYQNSTSLYVK		GKDFIILGADTYSINSIIK-NVHLYQYQNSTSLYVK		0		0		0		0		2		2
thioredoxin reductase, putative	PBANKA_0824700	71404.1		5	1			0.167	0.0265			AQKDEYDVDISSTcLSK-IITDEFScTNIPNIFAVGDIAENVPELAPVAIK-NPINDNFNVNDNNK-YILIATGcRPNIPDDVIGAK-YNFIPTSIYTPIEYGScGYSEEK	AQKDEYDVDISSTcLSK			0	0			0	0			5	1
eukaryotic translation initiation factor 3 subunit L, putative	PBANKA_0110400	67673.2				2				0.0634				FYSLQSANEQAYTDLFYR-VAFVNNVFNINNEEITSK				0				0				3
carbamoyl phosphate synthetase, putative	PBANKA_1406700	247658				3				0.026				LKEINEIIAPYGSAK-NNcLALGTSLESILITENR-TTFSLGGLNSSFINNEEELVEK				0				0				3
FACT complex subunit SPT16	PBANKA_1232200	127572				2				0.0319				NLSSNYEDNNDIFVLR-NTSYNISVGFENVQMPDSK				0				0				3
60S ribosomal protein L18-2, putative	PBANKA_1354500	21525				1				0.0909				IVDAGGEcLTFDQLALR				0				0				3
26S protease regulatory subunit 6B, putative	PBANKA_0715600	45194.4		1	1	4		0.0329	0.0329	0.154		YIITASDFEQGYR	YIITASDFEQGYR	ENSPSIIFIDEVDAIATK-MNISSDVNIENFVVR-YIITASDFEQGYR-YTDLGGLDTQKQEMR		0	0	0		0	0	0		1	1	4
erythrocyte membrane-associated antigen, putative	PBANKA_0801200	233921	1	1		3	0.00933	0.0113		0.027	ILAVADSNVAANNLVEGLK	SITFISSVPTQYQSPYVFTPEIR		ILAVADSNVAANNLVEGLK-SITFISSVPTQYQSPYVFTPEIR-TANVTEENRPIIK	0	0		0	0	0		0	1	1		4
proteasome subunit beta type-6, putative	PBANKA_0832600	31723.4		2	1	3		0.124	0.0509	0.167		LIYANNNFLScGLIFGGYDK-YAIYNDNSSGGIVR	YAIYNDNSSGGIVR	NFVEEYTITNTQIHFDY-QQLYSVNLNGSIIQK-YAIYNDNSSGGIVR		0	0	0		0	0	0		2	1	3
NADP-specific glutamate dehydrogenase, putative	PBANKA_1026200	52982.3	1	3	1	6	0.0468	0.121	0.0468	0.202	AANAGGVAISGLEMSQNFQFTK	AANAGGVAISGLEMSQNFQFTK-QTAIVSGSGNVALYcVQK-TEATGYGLVYFVLEVLK	AANAGGVAISGLEMSQNFQFTK	cTLAFPcATQNEIDLDDAK-IEEYLNHSSTAK-NGcILVGEGANMPSTIEAINYLK-NIFISSSESALK-NSLTGLSMGGAK-TEATGYGLVYFVLEVLK	0	0	0	0	0	0	0	0	1	4	2	6
endoplasmin, putative	PBANKA_1437300	93251.4	2	5	3	9	0.0421	0.101	0.0606	0.181	NIDVLFLTESVDEScIQR-NNNDEQYIWESTADAK	FIYYASGESYEYLSK-KIDDQNVEEINIDDAIK-NIDVLFLTESVDEScIQR-NNNDEQYIWESTADAK-SISLDTYVENMKPDQK	NIDVLFLTESVDEScIQR-NNNDEQYIWESTADAK-SVENPKDPELVESIK	FIYYASGESYEYLSK-FLSLSDESILKDEK-GIVDSDDLPLNVSR-KIDDQNVEEINIDDAIK-LVDAPcAVVSTEWGLSGQMEK-NIDVLFLTESVDEScIQR-NNNDEQYIWESTADAK-SISLDTYVENMKPDQK-SVENPKDPELVESIK	0	0	0	0	0	0	0	0	2	5	3	11
asparagine synthetase [glutamine-hydrolyzing]	PBANKA_0407600	66382.8	2	7	2	3	0.0585	0.215	0.0534	0.0912	AIEWDEQFKVNPDQSGR-SIQTGTINNINGAcVGK	AFSGYLPDHILYR-HRGPDWNGIVVEENGDGTTNVLTHER-LSIVDVLSGQQPLYDDKK-mVLSGEGSDEIFGGYLYFHK-SFSIGLKDSPDLK-SIQTGTINNINGAcVGK-VPFLDLEFLDLVmNIDPK	LNSPIPNNKIDLEK-SIQTGTINNINGAcVGK	LSIVDVLSGQQPLYDDKK-SIQTGTINNINGAcVGK-VPFLDLEFLDLVMNIDPK	0	0	0	0	0	0	0	0	2	9	2	3
mannose-1-phosphate guanyltransferase, putative	PBANKA_1022300	47082.3	1	2	1	4	0.0435	0.0773	0.0435	0.174	DSVINSYSYIDNSIIGSK	DSVINSYSYIDNSIIGSK-GQSLYLNSFQNLDK	DSVINSYSYIDNSIIGSK	DSVINSYSYIDNSIIGSK-GQSLYLNSFQNLDK-NNcFLGENVVLGNNVILGEGcR-SGVNEIILAIAYKPDNIK	0	0	0	0	0	0	0	0	1	2	1	4
karyopherin beta, putative	PBANKA_1238800	127833	2	4	3	11	0.0249	0.0604	0.0426	0.173	IVEIIEGLSNPDSR-NSVSDVAVLDEcEK	EQAVTAIAVIAGVIEEDFLK-IVEIIEGLSNPDSR-NSVSDVAVLDEcEK-SEcINLIScIVEDNNSPLIK	EQAVTAIAVIAGVIEEDFLK-IVEIIEGLSNPDSR-NSVSDVAVLDEcEK	AYSELSDGPEFIHILYNK-EQAVTAIAVIAGVIEEDFLK-IVEIIEGLSNPDSR-IVSLISSLDQSYLSNLASTSLTNK-LWLNNLPIKEDESEGR-NENELNYDFDNSLK-NNEDVDDDELLIIDREEELEQTYR-NSVSDVAVLDEcEK-SEcINLIScIVEDNNSPLIK-SNLcSNIIDLSSK-VQSHATAAFVNFAEELEK	0	0	0	0	0	0	0	0	2	4	3	11
conserved Plasmodium protein, unknown function	PBANKA_1451500	43101.1		1		2		0.0515		0.0894		FYYIFSSDVPSLNAQTLEK		FYYIFSSDVPSLNAQTLEK-sSDKLPIcLIcDQK		0		0		0		0		1		2
small nuclear ribonucleoprotein Sm D1, putative	PBANKA_0922800	13919.8		1		2		0.163		0.252		YYILSDSLPLDTLLVDDTPK		LTNENVTIELK-YYILSDSLPLDTLLVDDTPK		0		0		0		0		1		2
AAR2 protein, putative	PBANKA_1403900	66108.6		2		1		0.0753		0.0412		LGLHIPDLSFVYEEYQPTYVNDD-SVTSYINDEVINKIEPVNK		LGLHIPDLSFVYEEYQPTYVNDD		0		0		0		0		2		1
replication factor C subunit 2, putative	PBANKA_0314700	37672.6			1	3			0.0606	0.152			ITVDSVLDVSGLPGNDVILK	ALNEYFVmSQDINDSIK-ITVDSVLDVSGLPGNDVILK-NENIDISDNALSK			0	0			0	0			1	4
small nuclear ribonucleoprotein G, putative	PBANKA_0708400	9450.7		1		2		0.193		0.398		GNSISYWEcLDKVTIK		GNSISYWEcLDKVTIK-GYDTFmNLVLDNTIEIK		0		0		0		0		1		2
ribonuclease H2 subunit C, putative	PBANKA_0816200	36781.8		1		2		0.0639		0.105		YTYNYDYYDIYPQNVELTNK		NINNcAEFNNPNK-YTYNYDYYDIYPQNVELTNK		0		0		0		0		1		2
NAD(P)H-dependent glutamate synthase, putative	PBANKA_1009500	336308		1		1		0.00675		0.00675		TVAIIGSGPSGLTAAQQLNK		TVAIIGSGPSGLTAAQQLNK		0		0		0		0		1		2
tubulin gamma chain, putative	PBANKA_1226600	51611.3		1		2		0.0398		0.0642		LILSTDSVVVIDNTSLNR		LILSTDSVVVIDNTSLNR-VINSIQTSEYR		0		0		0		0		1		2
conserved Plasmodium protein, unknown function	PBANKA_1304500	55312.1		1		2		0.0412		0.0716		LSASSIFENASNIYSTISK		EATGVTDIYDINQK-LSASSIFENASNIYSTISK		0		0		0		0		1		2
lactate dehydrogenase, putative	PBANKA_1340400	36958.5	3	8	2	8	0.129	0.431	0.0928	0.377	VLQDYANIPSHK-VNPGDVQGFVIGAHGDK-YccVNGIPLcDFTK	HcPHAFVVVTTNPVDcMAK-IcGMAGVLHSAR-ISILGASDIGcTLAHMIcEK-NLGDVVLHDFR-NTSLELLDLmPEGSVcFAPSSAIVEIIEAYLK-VIELDLNTQEKELFDDSLK-VNPGDVQGFVIGAHGDK-YccVNGIPLcDFTK	IcGMAGVLHSAR-VIELDLNTQEKELFDDSLK	ISILGASDIGcTLAHMIcEK-NLGDVVLHDFRK-NTSLELLDLmPEGSVcFAPSSAIVEIIEAYLK-VIELDLNTQEK-VIELDLNTQEKELFDDSLK-VLQDYANIPSHK-VNPGDVQGFVIGAHGDK-YccVNGIPLcDFTK	0	0	0	0	0	0	0	0	3	9	3	8
40S ribosomal protein S3, putative	PBANKA_1329300	24736.9	1		1	4	0.0586		0.0586	0.194	ILAEDGYSGVEVR		ILAEDGYSGVEVR	FINDGVFQAELNEFLAR-GLcAMAQAESLR-ILAEDGYSGVEVR-KFINDGVFQAELNEFLAR	0		0	0	0		0	0	1		1	5
importin alpha re-exporter, putative	PBANKA_0833600	153316	1	1		3	0.014	0.014		0.0411	GIIINDYNNNANIIDLVK	GIIINDYNNNANIIDLVK		GIIINDYNNNANIIDLVK-NLLVIFTQSISNNFEEIR-YILQNINQNNYNVEFNK	0	0		0	0	0		0	1	1		3
RuvB-like helicase 1, putative	PBANKA_1427700	57854.3		2	1	2		0.069	0.0375	0.069		NIIQNVTLYDLDISNVQPK-TLESNLAPIVILATNR	NIIQNVTLYDLDISNVQPK	NIIQNVTLYDLDISNVQPK-TLESNLAPIVILATNR		0	0	0		0	0	0		2	1	2
aspartyl protease, putative	PBANKA_1449000	65384.9	1	3	3	9	0.0295	0.12	0.0884	0.286	YVDcTNEEcTEILGSNK	INLNVTDDNSEYDVNKDFILDTYDYFISLPR-NIFGLcLIDGGGFISFGGYDK-YVDcTNEEcTEILGSNK	GSEEYEDLDTSYR-NIFGLcLIDGGGFISFGGYDK-YVDcTNEEcTEILGSNK	GSEEYEDLDTSYR-INLNVTDDNSEYDVNK-INLNVTDDNSEYDVNKDFILDTYDYFISLPR-KITYNYFGcITENENLNINENTSGIIGLANDYK-NIFGLcLIDGGGFISFGGYDK-NPLLSIGDDSDNLIWTNYSESTNELYK-STDLKYVDcTNEEcTEILGSNK-VVVPPHDYIINDGDNNYK-YVDcTNEEcTEILGSNK	0	0	0	0	0	0	0	0	1	3	4	10
calcium-transporting ATPase, putative	PBANKA_0207000	127362				2				0.0357				DLGETVAMTGDGVNDAPALK-EASDIVLADDNFNTIVEAIK				0				0				2
60S ribosomal protein L3, putative	PBANKA_0511900	44367.3				1				0.0544				NIPVTNVFNTNEMIDVISVTK				0				0				2
ADP/ATP transporter on adenylate translocase, putative	PBANKA_0520200	33807.1				2				0.0997				TSFAADFLMGGVSAAISK-VSQEQGVTSLWR				0				0				2
ribonucleoside-diphosphate reductase large subunit, putative	PBANKA_0611600	97056.8	10	16	7	20	0.215	0.327	0.148	0.417	ETISTESTVTQNAcPLR-EVYDFIMEHKDR-GSPASQGILQFDmWNAK-GTNGISNGLVPMLR-KGEEEDVSFDQILK-NSLLLAPMPTASTSQILGNNESFEPYTSNIYYR-TcELDELAAQTcAYMATTHPDFSILAAR-TQAATDAIKFTVDTQVAK-VLSGEFFVVNPHLLK-VTQGVINGMYSGIK	DLFYAIWVPDLFmK-EVYDFIMEHKDR-GSPASQGILQFDmWNAK-GVFIDQSQSLNIYIQKPTFAK-IFETmYYAALEmSVELAQVHGPYESYK-KGEEEDVSFDQILK-LYTKYEEENLGK-NSLLLAPmPTASTSQILGNNESFEPYTSNIYYR-SDSIEGIFETLKQcALISK-STNDDIGKVAEALYTYK-TAGGIGVAVQDIR-TcELDELAAQTcAYmATTHPDFSILAAR-TQAATDAIKFTVDTQVAK-VAEALYTYKDIR-VLSGEFFVVNPHLLK-VTQGVINGMYSGIK	DLFYAIWVPDLFMK-ETISTESTVTQNAcPLR-EVYDFIMEHKDR-GSPASQGILQFDMWNAK-NSLLLAPmPTASTSQILGNNESFEPYTSNIYYR-TQAATDAIKFTVDTQVAK-VTQGVINGMYSGIK	cSNLccEIIEYTSPDEVAVcNLASIALcK-DLFYAIWVPDLFMK-ETISTESTVTQNAcPLR-EVYDFIMEHKDR-GEEEDVSFDQILKR-GSPASQGILQFDmWNAK-GVFIDQSQSLNIYIQKPTFAK-IFETmYYAALEmSVELAQVHGPYESYK-KGEEEDVSFDQILK-LSYGLHELVDPAR-LYTKYEEENLGK-NSLLLAPMPTASTSQILGNNESFEPYTSNIYYR-NWTLMcPNEcPGLSESWGDEFEK-STNDDIGKVAEALYTYK-TAGGIGVAVQDIR-TcELDELAAQTcAYMATTHPDFSILAAR-TPSGKPIQTMYVLNR-TQAATDAIKFTVDTQVAK-VLSGEFFVVNPHLLK-VTQGVINGMYSGIK	0	0	0	0	0	0	0	0	13	21	9	34
calcium-dependent protein kinase 4	PBANKA_0615200	60593.6	1	3	5	6	0.0227	0.0966	0.155	0.17	LTTIDETKELTK	DNVNIDIPSLELSITNIK-ISANELAQLFGLGDVSSDcWK-LTTIDETKELTK	DNVNIDIPSLELSITNIK-IGTAYYIAPDVLHGTYDEK-ISANELAQLFGLGDVSSDcWK-LAQAALLYMGSK-LTTIDETKELTK	DALEHEWIR-DNVNIDIPSLELSITNIK-IGTAYYIAPDVLHGTYDEK-ISANELAQLFGLGDVSSDcWK-LTTIDETKELTK-QVLSGITYMHK	0	0	0	0	0	0	0	0	1	6	5	9
40S ribosomal protein S11, putative	PBANKA_0807600	18720.1				2				0.155				aTALDVQHER-EGDIVTVGQcRPLSK				0				0				2
ATP-dependent (S)-NAD(P)H-hydrate dehydratase, putative	PBANKA_0905100	41718.8				2				0.111				IcIIGGNEIYSGAPFLSAmTTLR-mEEFPFSSSLDLSHLNK				0				0				2
heat shock protein 101	PBANKA_0931200	103208				2				0.043				ITGSPPGYVGFSDSGQLTEAVR-TIVINSEGTNEVLAEAK				0				0				2
60S ribosomal protein L21, putative	PBANKA_1018600	18713.5				1				0.106				INYGDYVDIVcDSSQQK				0				0				2
adenylosuccinate synthetase, putative	PBANKA_1131100	50041.2				2				0.0524				EINNLGNNILDR-GNYPLEYEQLR				0				0				2
RuvB-like helicase 3, putative	PBANKA_1138200	53848.4				2				0.0758				ALESEQSPIVIMATNR-TQGFLALFSGDTGEIKNEIR				0				0				2
ubiquitin-60S ribosomal protein L40, putative	PBANKA_1141700	14617.8	1	2	1	2	0.125	0.227	0.125	0.227	TITLDVEPSDTIENVK	IQDKEGIPPDQQR-TITLDVEPSDTIENVK	TITLDVEPSDTIENVK	IQDKEGIPPDQQR-TITLDVEPSDTIENVK	0	1	0	1	0	sp|P62984|RL40_MOUSE,sp|P0CG50|UBC_MOUSE	0	sp|P62984|RL40_MOUSE,sp|P0CG50|UBC_MOUSE	1	4	3	6
membrane associated histidine-rich protein 1b	PBANKA_1145900	31761				1				0.054				GEEQPAFEcPLVTLR				0				0				2
pyridoxal kinase, putative	PBANKA_1230800	37841.4				2				0.0937				ILNTVQYYSK-YASNADILTPNQYELELLcDK				0				0				2
60S ribosomal protein L12, putative	PBANKA_1231800	18214.7				2				0.212				EILGTcNSIGcTVDGK-KPTTIQEMIDNGDIDVPDN				0				0				2
ATP-dependent RNA helicase DDX23, putative	PBANKA_1233300	108608				2				0.0437				AYTVLNQcNYVIIDEADR-QLPPLTYETSQDGPYALIIAPSR				0				0				2
proteasome subunit alpha type-1, putative	PBANKA_1301400	28895.8	1	4	3	5	0.0593	0.253	0.206	0.285	NLYDTDNIIYSPEGR	cSLSSETELNADNTSLAIVGK-LYQVEYANEATK-NLYDTDNIIYSPEGR-SNGSYFEYEAISFGAR	cSLSSETELNADNTSLAIVGK-NLYDTDNIIYSPEGR-SNGSYFEYEAISFGAR	cSLSSETELNADNTSLAIVGK-IDDYIGVTMSGITSDAK-LFKIDDYIGVTMSGITSDAK-NLYDTDNIIYSPEGR-SNGSYFEYEAISFGAR	0	0	0	0	0	0	0	0	1	4	3	6
60S ribosomal protein L6, putative	PBANKA_1338300	21647.1				2				0.258				FLDGIYVSEVTTVEKDE-SPSVKDEIYVSGADIENVSLTAALIHQSVLcR				0				0				2
26S proteasome regulatory subunit RPN3, putative	PBANKA_1351800	58540.8				2				0.062				AMQYPDENEKTENVEAK-ILAIQLDYSESHSK				0				0				2
26S protease regulatory subunit 7, putative	PBANKA_1410000	46818.4				2				0.0667				KVENDITGLVTNINK-QMLNEEQPLQVAR				0				0				2
26S protease regulatory subunit 8, putative	PBANKA_1461800	48008.4				2				0.0735				IATDMNNcSGAEVK-VPDSTYEMVGGLDQQVK				0				0				2
pre-mRNA-processing factor 19, putative	PBANKA_0406800	56680.8				2				0.0521				NNcQEEINNLR-NQLSHcLYQYDAATR				0				0				2
dynein-associated protein, putative	PBANKA_1018300	69658.3	1	1	1	4	0.0321	0.0321	0.0321	0.113	SNIISNNLGGTLSPDNPTK	SNIISNNLGGTLSPDNPTK	SNIISNNLGGTLSPDNPTK	EYLSFSDIQIQDQQIK-NcLLYNLNEINNPYQILYSK-SNIISNNLGGTLSPDNPTK-YSEEYINIESVK	0	0	0	0	0	0	0	0	1	1	1	4
subtilisin-like protease 1	PBANKA_1107100	67317.1	1	1	1	2	0.0284	0.0284	0.0284	0.0551	LDDAQEMITTNSVETTK	LDDAQEmITTNSVETTK	LDDAQEMITTNSVETTK	IcVIDSGIDYNHPDLK-LDDAQEmITTNSVETTK	0	0	0	0	0	0	0	0	1	2	1	3
proteasome subunit beta type-5, putative	PBANKA_1209800	30612		2				0.104				AASTILSNILYQYK-ASmGSFISSQNVEK				0				0				2
dynein heavy chain, putative	PBANKA_0507300	623517				1				0.00377				SIESVNTAELENGNNQLGAK				0				0				2
conserved Plasmodium protein, unknown function	PBANKA_0704700	57271.8				2				0.0821				EGDINHPDIENSNINLEK-GYSNDPSVVYGGILNSGSFIQR				0				0				2
DNA repair helicase, putative	PBANKA_1034100	124972				2				0.0327				GVIIcGLPYGNVYDSK-VNSIIVTSGTLSPVEPFSK				0				0				2
replication factor C subunit 3, putative	PBANKA_1326800	39321.5				2				0.102				ILNcLQVVSLSHK-NmVIDENVILSTLDIPLPTEIK				0				0				2
karyopherin alpha, putative	PBANKA_1425100	61111.9		3	4	6		0.106	0.132	0.213		LLNSEKEDVcEQAVWALGNIAGDSAEcR-SSEYVTQLNSTK-TVGNIVTGDDLQTDVVVK	EYVLNQNSLPLLLK-LLNSEKEDVcEQAVWALGNIAGDSAEcR-SSEYVTQLNSTK-TVGNIVTGDDLQTDVVVK	LLNSEKEDVcEQAVWALGNIAGDSAEcR-SNQNDSTNDSLYNTSSNNSSNTLEMLK-SSEYVTQLNSTK-TVGNIVTGDDLQTDVVVK-VVELLSHGSFLVQTPALR-VVIDNNAVPYLVR		0	0	0		0	0	0		3	4	8
serine/threonine protein phosphatase PP1	PBANKA_1028300	34965	2	2		3	0.115	0.0493		0.155	aLEIDIDNVISKLIEVR-TFIDcFNcLPVAAIIDEK	AHQVVEDGYEFFAK-AHQVVEDGYEFFAKR		AHQVVEDGYEFFAK-EIFLNQPILLELEAPIK-GVSFTFGQDVVHNFLR	0	2		1	0	sp|P63087|PP1G_MOUSE,sp|P62137|PP1A_MOUSE,sp|P62141|PP1B_MOUSE		sp|P62137|PP1A_MOUSE,sp|P63087|PP1G_MOUSE,sp|P62141|PP1B_MOUSE	2	3		3
heat shock protein 110, putative	PBANKA_1219300	94902.5	2	5	3	5	0.0383	0.0837	0.0586	0.0945	ANNFLSTIDSLQEQEK-LISDNTAVALDYGMYR	ANNFLSTIDSLQEQEK-ITAFYENNPDLPDNcVK-LISDNTAVALDYGmYR-TLVADESVAR-VEQLYTTDSIR	ANNFLSTIDSLQEQEK-ITAFYENNPDLPDNcVK-LISDNTAVALDYGMYR	ANNFLSTIDSLQEQEK-cEILcDIADNTLGGR-DVEKEFNDVTQMAQK-ITAFYENNPDLPDNcVK-LISDNTAVALDYGmYR	0	0	0	0	0	0	0	0	2	6	3	6
LCCL domain-containing protein	PBANKA_1035200	148210		4	2	2		0.0506	0.0222	0.0238		IGAQFLVScLEDcTNSK-ININTNNIDGNAK-LLDSTGSPTSNGIGR-NVQINTEEFYLNcSDNLLSER	LLDSTGSPTSNGIGR-SSTQNNIQSYIAEK	IGAQFLVScLEDcTNSK-SSTQNNIQSYIAEK		0	0	0		0	0	0		4	2	2
glutamate--tRNA ligase, putative	PBANKA_1362000	94138.6	1	3	2	3	0.0212	0.0548	0.0361	0.0548	ISYTSDYFQLLEEYcIK	AAFLNNYYANIYEGK-AYADDTNVDEMR-ISYTSDYFQLLEEYcIK	AYADDTNVDEMR-ISYTSDYFQLLEEYcIK	AAFLNNYYANIYEGK-AYADDTNVDEMR-ISYTSDYFQLLEEYcIK	0	0	0	0	0	0	0	0	1	4	2	3
DNA replication licensing factor MCM5, putative	PBANKA_0610200	85550.9	3	7	4	11	0.0646	0.127	0.0726	0.212	mQELPEAVPTGDMPR-QQTVFENNEISATPISER-YDDMSGNDLNFDVEER	KPDNYSAILAR-LDDIYKQQTVFENNEISATPISER-mQELPEAVPTGDMPR-QcMVFEAMSPSEQK-QQTVFENNEISATPISER-VDGTNFSYLHVLGFQK-YDDMSGNDLNFDVEER	LDDIYKQQTVFENNEISATPISER-mQELPEAVPTGDMPR-QQTVFENNEISATPISER-YDDmSGNDLNFDVEER	FVVVPGIIVQASKPQHK-HVQMSIDLFSASTAETAK-LDDIYKQQTVFENNEISATPISER-mQELPEAVPTGDMPR-NNNFTLDLKLDDIYK-QcMVFEAMSPSEQK-QQTVFENNEISATPISER-SVAPELYGMDEVKK-VDGTNFSYLHVLGFQK-VYVHGVLTSYNPNPKPTR-YDDMSGNDLNFDVEER	0	0	0	0	0	0	0	0	3	7	6	14
N-ethylmaleimide-sensitive fusion protein, putative	PBANKA_0401600	88128.4	3	6		2	0.0631	0.148		0.0502	GNDYIEDDEIALNTcQR-ILIIcTTSEYQFMR-NNFNFEELGIGALDEEFK	DMASEAASDcNSIITSEIFLK-FITPENLIGYSESGR-GNDYIEDDEIALNTcQR-GSGASSGSGVNDSIVNQLLSK-LQSQDLALTNIGFINSGVYNNLK-NNFNFEELGIGALDEEFK		GSGASSGSGVNDSIVNQLLSK-NNFNFEELGIGALDEEFK	0	0		0	0	0		0	3	6		2
splicing factor 3B subunit 3, putative	PBANKA_1449400	138348	1		1	4	0.0131		0.0131	0.0534	ESVLIFFYDSNQNVIR		ESVLIFFYDSNQNVIR	DNKENLTISSPLEAHK-ESVLIFFYDSNQNVIR-NINVEILcLSIQQIQQNK-VPEEAKQEEYGIANK	0		0	0	0		0	0	1		1	4
hexokinase, putative	PBANKA_1122900	55461.3		6	5	4		0.211	0.17	0.132		ISYGTLEEFVDNFVYELK-mLDScISDIPTGQER-QTWDMDFTDEQIYALR-VILADKAENLIIIPADDGSGK-VScVVNDAVGTLMScAYQK-YIMGEFNDLDDNNEK	GTYYAIDFGGTNFR-MLDScISDIPTGQER-VILADKAENLIIIPADDGSGK-VScVVNDAVGTLMScAYQK-YIMGEFNDLDDNNEK	HATASQLFDHFAER-MLDScISDIPTGQER-VILADKAENLIIIPADDGSGK-YIMGEFNDLDDNNEK		0	0	0		0	0	0		7	5	5
DNA replication licensing factor MCM4, putative	PBANKA_1415600	107508	7	9	4	13	0.112	0.161	0.0636	0.231	AILHEVMEQQTVTIAK-FDLIYLVIDQANENEDKK-LmNIATFQSLIDPLSGR-LNEQGNISFTSEVIQR-LTEQNNTSSVILNR-NEDGTVEDNLEKLNEQGNISFTSEVIQR-TSILASANPINSR	AILHEVMEQQTVTIAK-FDLIYLVIDQANENEDKK-LmNIATFQSLIDPLSGR-LNEQGNISFTSEVIQR-LTEQNNTSSVILNR-NEDGTVEDNLEKLNEQGNISFTSEVIQR-NVVTPDEANEAVR-QGETPQSISVYAYDDLIDYTKPGDNVELTGILK-TSILASANPINSR	LmNIATFQSLIDPLSGR-LNEQGNISFTSEVIQR-LTEQNNTSSVILNR-YLNQSNTGSQFLR	AILHEVmEQQTVTIAK-DSETKEYILESGAVVLSDK-FDLIYLVIDQANENEDKK-IDFDQVNLGQTSQHK-LKNVVTPDEANEAVR-LMNIATFQSLIDPLSGR-LNEQGNISFTSEVIQR-LNNcNDDENDTDGVK-LTEQNNTSSVILNR-NEDGTVEDNLEKLNEQGNISFTSEVIQR-QGETPQSISVYAYDDLIDYTKPGDNVELTGILK-SEIHILLcGDPSTAK-YLNQSNTGSQFLR	0	0	0	0	0	0	0	0	7	9	4	15
actin II	PBANKA_1030100	42656.3		5	6	6		0.226	0.322	0.293		EEYDESGPSIVHR-ELYNNIVLSGGTTMYNYIGER-PEESIALVVDNGSGMVK-VSPEEHPVLLTEAPLNPK-YPIEHGIVTNWDDMEK	EEYDESGPSIVHR-ELYNNIVLSGGTTMYNYIGER-PEESIALVVDNGSGMVK-TEEVEEMYELPDGNLITVGSER-TTGIVLDSGDGVTHTVPIYEGYVLPHAINR-VSPEEHPVLLTEAPLNPK	cPEALFNPSLIGR-EEYDESGPSIVHR-ELYNNIVLSGGTTMYNYIGER-PEESIALVVDNGSGMVK-TTGIVLDSGDGVTHTVPIYEGYVLPHAINR-YPIEHGIVTNWDDMEK		2	1	2		PBANKA_1459300.1-p1-sp|P60710|ACTB_MOUSE,sp|P63260|ACTG_MOUSE,PBANKA_1459300.1-p1	PBANKA_1459300.1-p1	PBANKA_1459300.1-p1-sp|P60710|ACTB_MOUSE,sp|P63260|ACTG_MOUSE,PBANKA_1459300.1-p1		6	6	8
T-complex protein 1 subunit zeta, putative	PBANKA_0107300	61437.4		2	1	1		0.0681	0.0534	0.0295		NAIDDNcVISGAGAFEIAAYNK-ScTIFIQAPNDYTIK	IcSSIDENLGDGSSSNLIITTGLIYLSEK	FKETGEMYNFAVFNQK		0	0	0		0	0	0		2	1	1
V-type proton ATPase subunit C, putative	PBANKA_0207200	45275.6		1		1		0.0522		0.0522		LLGSNVcIDTNILDVPTNLK		LLGSNVcIDTNILDVPTNLK		0		0		0		0		1		1
40S ribosomal protein S19, putative	PBANKA_0522800	20026.6	1	1	1	2	0.0988	0.0988	0.0988	0.18	SILQQLENIGYVEQNPK	SILQQLENIGYVEQNPK	SILQQLENIGYVEQNPK	LTIKGENAINNFAR-SILQQLENIGYVEQNPK	0	0	0	0	0	0	0	0	1	1	1	3
phosphoenolpyruvate carboxylase	PBANKA_1017900	130173		1		1		0.0134		0.0161		ITIQGEVITQDFGLK		NNFDNIQEIMIGYSDSGK		0		0		0		0		1		1
protein SEY1, putative	PBANKA_1026600	106851		1		1		0.0186		0.0186		TGINTTYLNNGDNIYAR		TGINTTYLNNGDNIYAR		0		0		0		0		1		1
26S proteasome regulatory subunit RPN6, putative	PBANKA_1039600	73153.1		2	1	1		0.0723	0.0354	0.0354		DIENLINFTTSNENYFSVLPQAK-NLTIDNYGNLLEFTSSNAGDMR	NLTIDNYGNLLEFTSSNAGDMR	NLTIDNYGNLLEFTSSNAGDMR		0	0	0		0	0	0		2	1	1
DNA mismatch repair protein MSH6, putative	PBANKA_1105100	142658		1		1		0.0187		0.0187		GTSSFDGTAIALSTLEQISDTIK		GTSSFDGTAIALSTLEQISDTIK		0		0		0		0		1		1
membrane associated histidine-rich protein 1a	PBANKA_1145800	20369.6		1	2	2		0.095	0.173	0.173		NQIGYAAGFLGDVSHER	NQIGYAAGFLGDVSHER-YIANESSATFSYLK	NQIGYAAGFLGDVSHER-YIANESSATFSYLK		0	0	0		0	0	0		1	2	4
26S protease regulatory subunit 10B, putative	PBANKA_1404900	44723.2		1	1	2		0.0407	0.0356	0.0662		IVVSSIVDKYIGESAR	VNYNQIGGLSEQIR	AMASNINcNFMR-VNYNQIGGLSEQIR		0	0	0		0	0	0		1	1	2
40S ribosomal protein S19, putative	PBANKA_1416300	16877		1		1		0.117		0.117		GIELDKLLELNQEELVK		GIELDKLLELNQEELVK		0		0		0		0		1		1
serine hydroxymethyltransferase, putative	PBANKA_1450200	49626.8		2	1	1		0.0611	0.0317	0.0317		LQEVcNTINISINK-SNSEGYIDLDVVR	LQEVcNTINISINK	LQEVcNTINISINK		0	0	0		0	0	0		2	1	1
pre-mRNA-splicing helicase BRR2, putative	PBANKA_0522900	288200		1		1		0.00571		0.00571		YVDNNVSNINNVNK		YVDNNVSNINNVNK		0		0		0		0		1		1
proteasome subunit alpha type-4, putative	PBANKA_1130400	27672.1		1		1		0.0894		0.0894		YLYNYNDVEPVAQLVVQIcDIK		YLYNYNDVEPVAQLVVQIcDIK		0		0		0		0		1		1
small nuclear ribonucleoprotein E, putative	PBANKA_1363000	10994.7		1		1		0.17		0.223		ILGFDEYMNmVLDESK		ILGFDEYMNMVLDESKEISVK		0		0		0		0		1		1
mitochondrial-processing peptidase subunit beta, putative	PBANKA_0834400	54989.6		1		1		0.0313		0.0313		LAEQYFSNIKPQDEK		LAEQYFSNIKPQDEK		0		0		0		0		1		1
exonuclease V, mitochondrial, putative	PBANKA_1322400	41864.7		1		1		0.0568		0.0568		LFEIYEcDPNFEFTDPNLVK		LFEIYEcDPNFEFTDPNLVK		0		0		0		0		1		1
eukaryotic translation initiation factor 3 subunit G, putative	PBANKA_0715200	31555.7	1	1	1	1	0.0706	0.0706	0.0706	0.0706	VTNLSEDVNESELSNLFGR	VTNLSEDVNESELSNLFGR	VTNLSEDVNESELSNLFGR	VTNLSEDVNESELSNLFGR	0	0	0	0	0	0	0	0	1	2	1	2
replication factor C subunit 4, putative	PBANKA_1455100	37673.7	2	1	1	5	0.104	0.0625	0.0625	0.268	SIIVSGNmPNLLLAGAPGTGK-YDLGSEAIQIEFLK	SIIVSGNMPNLLLAGAPGTGK	SIIVSGNmPNLLLAGAPGTGK	IIILDEVDSMTTAAQQSLR-KAVLELNASDDR-SIIVSGNmPNLLLAGAPGTGK-YRPEYLEDVVGNPFVINTLK-YTDDGLETITFIADGDLR	0	0	0	0	0	0	0	0	2	2	2	6
60S ribosomal protein L30e, putative	PBANKA_0503600	11813.2		1	1	2		0.148	0.12	0.296		IScLVITDVGDSDIIK	LVIVSSNcPPIQR	IScLVITDVGDSDIIKTNE-LVIVSSNcPPIQR		0	0	0		0	0	0		1	1	2
transcription factor IIb, putative	PBANKA_1108000	45620.6		1	1	1		0.0564	0.0564	0.0564		LSSIEILSENTSDSYIYTAPGK	LSSIEILSENTSDSYIYTAPGK	LSSIEILSENTSDSYIYTAPGK		0	0	0		0	0	0		1	1	2
structural maintenance of chromosomes protein 3, putative	PBANKA_0716000	139081		1		1		0.0153		0.0128		TNIDNFSNNIEQLDEELR		TQDEDNALNLSNTSK		0		0		0		0		1		1
dihydrolipoyllysine-residue succinyltransferase component of 2-oxoglutarate dehydrogenase complex, putative	PBANKA_1419100	47833.6		1		1		0.0591		0.0591		NKNDNTFNNESNYGGLSSYQYNNER		NKNDNTFNNESNYGGLSSYQYNNER		0		0		0		0		1		1
DNA replication licensing factor MCM3, putative	PBANKA_1241800	107303	4	5	6	10	0.072	0.0974	0.111	0.183	AScGQANSTNSGLGR-FVIQETPEDAPTGQMPR-GSSGVGLTAAIVTDQDTGER-VAIHEVMEQQTVTVAK	FVIQETPEDAPTGQMPR-GSSGVGLTAAIVTDQDTGER-LIcNINNFQTGNEQFELLAK-LVQSVYIGEAVHDINADVR-VAIHEVMEQQTVTVAK	FVIQETPEDAPTGQMPR-GSSGVGLTAAIVTDQDTGER-INNNIISEYESGR-LIcNINNFQTGNEQFELLAK-LVQSVYIGEAVHDINADVR-VAIHEVMEQQTVTVAK	AScGQANSTNSGLGR-FVIQETPEDAPTGQMPR-GSSGVGLTAAIVTDQDTGER-IINSLNEMDGAPIYYVK-INNNIISEYESGR-LIcNINNFQTGNEQFELLAK-LVQSVYIGEAVHDINADVR-STDNQDNGNPMIDDQQPASAK-VAIHEVMEQQTVTVAK-VVcIDEFDKMQQTDR	0	0	0	0	0	0	0	0	4	6	7	15
T-complex protein 1 subunit alpha, putative	PBANKA_0916200	60136.9	1	6	5	6	0.0368	0.186	0.157	0.219	mLVDNIGDVTITNDGATILK	EQLAIAEFAESLLIIPK-FEPASLGYcDEVYEEK-ILALNASYDSIDLVcK-ILESGANVILTTQGIDDMPLK-LTLSSIDGTEKFEPASLGYcDEVYEEK-MLVDNIGDVTITNDGATILK	FEPASLGYcDEVYEEK-GANDFVLDEMER-ILALNASYDSIDLVcK-ILESGANVILTTQGIDDMPLK-MLVDNIGDVTITNDGATILK	FEPASLGYcDEVYEEK-ILALNASYDSIDLVcK-ILESGANVILTTQGIDDMPLK-ILVNLSELQDQEVGDGTTSVVLLASELLR-LHLGVQVNINDPNELEK-mLVDNIGDVTITNDGATILK	0	0	0	0	0	0	0	0	2	8	6	7
tubulin beta chain, putative	PBANKA_1206900	49789.8	13	15	15	18	0.425	0.499	0.47	0.62	AILMDLEPGTMDSVR-EAEGcDcLQGFQITHSLGGGTGSGMGTLLISK-EIVHVQAGQcGNQIGAK-EVDEQMLNVQNK-FWEVISDEHGIDPSGTYR-GDSDLQLER-KEAEGCDCLQGFQITHSLGGGTGSGmGTLLISK-mAVTFVGNSTAIQEMFK-mAVTFVGNSTAIQEmFKR-mREIVHVQAGQcGNQIGAK-NSSYFVEWIPHNTK-VDVFYNEATGGR-VSDTVVEPYNATLSVHQLVENADEVQVIDNEALYDIcFR	AILMDLEPGTMDSVR-ALTVPELTQQMFDAK-EAEGcDcLQGFQITHSLGGGTGSGMGTLLISK-EIVHVQAGQcGNQIGAK-EVDEQMLNVQNK-FWEVISDEHGIDPSGTYR-IMETFSVFPSPK-KEAEGcDcLQGFQITHSLGGGTGSGmGTLLISK-LTTPTYGDLNHLVSAAmSGVTcSLR-MAVTFVGNSTAIQEmFK-MAVTFVGNSTAIQEMFKR-mREIVHVQAGQcGNQIGAK-mSTKEVDEQMLNVQNK-VDVFYNEATGGR-VSDTVVEPYNATLSVHQLVENADEVQVIDNEALYDIcFR	AILMDLEPGTMDSVR-ALTVPELTQQmFDAK-EAEGcDcLQGFQITHSLGGGTGSGMGTLLISK-EIVHVQAGQcGNQIGAK-EVDEQmLNVQNK-FWEVISDEHGIDPSGTYR-GHYTEGAELIDAVLDVVR-GHYTEGAELIDAVLDVVRK-KEAEGcDcLQGFQITHSLGGGTGSGmGTLLISK-MAVTFVGNSTAIQEmFK-mAVTFVGNSTAIQEmFKR-mREIVHVQAGQcGNQIGAK-VDVFYNEATGGR-VSDQFTAMFR-VSDTVVEPYNATLSVHQLVENADEVQVIDNEALYDIcFR	AGPFGQLFRPDNFVFGQTGAGNNWAK-AILMDLEPGTMDSVR-EAEGcDcLQGFQITHSLGGGTGSGMGTLLISK-EIVHVQAGQcGNQIGAK-EVDEQMLNVQNK-FWEVISDEHGIDPSGTYR-GHYTEGAELIDAVLDVVRK-KEAEGcDcLQGFQITHSLGGGTGSGmGTLLISK-KLAVNLIPFPR-LTTPTYGDLNHLVSAAMSGVTcSLR-MAVTFVGNSTAIQEMFK-mAVTFVGNSTAIQEMFKR-MREIVHVQAGQcGNQIGAK-mSTKEVDEQMLNVQNK-NSSYFVEWIPHNTK-SSVcDIPPKGLK-VDVFYNEATGGR-VSDTVVEPYNATLSVHQLVENADEVQVIDNEALYDIcFR	1	2	2	1	sp|P99024|TBB5_MOUSE,sp|Q7TMM9|TBB2A_MOUSE	sp|Q9D6F9|TBB4A_MOUSE,sp|P68372|TBB4B_MOUSE,sp|Q9ERD7|TBB3_MOUSE,sp|Q922F4|TBB6_MOUSE-sp|P68372|TBB4B_MOUSE,sp|Q7TMM9|TBB2A_MOUSE,sp|P99024|TBB5_MOUSE	sp|Q9D6F9|TBB4A_MOUSE,sp|P68372|TBB4B_MOUSE,sp|Q9ERD7|TBB3_MOUSE-sp|P68372|TBB4B_MOUSE,sp|Q7TMM9|TBB2A_MOUSE,sp|P99024|TBB5_MOUSE	sp|P68372|TBB4B_MOUSE,sp|Q7TMM9|TBB2A_MOUSE,sp|P99024|TBB5_MOUSE	27	40	35	76
chromatin assembly factor 1 protein WD40 domain, putative	PBANKA_0203000	50533.3	2	6	8	7	0.0897	0.312	0.336	0.341	LNFSPNDSSILASASNNR-YALTcGNDGSINVYDYNDLSAK	INESYEGFDFcPEK-LNFSPNDSSILASASNNR-mFIGSTAEDNTLQFWQLK-TTEPAQQVLGQQVPVNAISLNTFTGHFASGSDNGK-YALTcGNDGSINVYDYNDLSAK-YKSPINDVSPTNDPNLILAcADDGYILmYDLR	INESYEGFDFcPEK-LNFSPNDSSILASASNNR-MFIGSTAEDNTLQFWQLK-SPINDVSPTNDPNLILAcADDGYILMYDLR-TNSGLLYDFVcR-TNSGLLYDFVcRK-TTEPAQQVLGQQVPVNAISLNTFTGHFASGSDNGK-YALTcGNDGSINVYDYNDLSAK	INESYEGFDFcPEK-LNFSPNDSSILASASNNR-MFIGSTAEDNTLQFWQLK-TNSGLLYDFVcRK-TTEPAQQVLGQQVPVNAISLNTFTGHFASGSDNGK-YALTcGNDGSINVYDYNDLSAK-YKSPINDVSPTNDPNLILAcADDGYILMYDLR	0	0	0	0	0	0	0	0	3	11	12	17
merozoite TRAP-like protein	PBANKA_0512800	66778.6	1		1	3	0.0405		0.0405	0.1	HIINcPFIIETQDcITDINGEIVYK		HIINcPFIIETQDcITDINGEIVYK	HIINcPFIIETQDcITDINGEIVYK-NGEAANNLVDTGNDDSTMR-QSGESIFNSGFADIPASK	0		0	0	0		0	0	1		1	3
endoplasmic reticulum chaperone BiP, putative	PBANKA_0818900	72149.9	3	11	12	16	0.0676	0.249	0.266	0.312	ITPSYVSFVDGER-SKIDEIVLVGGSTR-TLLPYEIVNNEGKPNIR	DKPTTFAPEQISAMVLEK-EAEDWLNNNSNADSEALK-ITPSYVSFVDGER-ITPSYVSFVDGERK-LEATLHPTQTVFDVKR-LKEVEAIcQPIIVK-mKEIAQSFLGKPVK-NGRVEILNNDLGNR-SKIDEIVLVGGSTR-SQTFSTYQDNQPAVLIQVFEGER-TLLPYEIVNNEGKPNIR	AKFEELNDDLFR-DKPTTFAPEQISAMVLEK-EAEDWLNNNSNADSEALK-IINEPTAAALAYGLDKK-ITPSYVSFVDGER-ITPSYVSFVDGERK-LEATLHPTQTVFDVK-LKEVEAIcQPIIVK-SKIDEIVLVGGSTR-SQTFSTYQDNQPAVLIQVFEGER-TLLPYEIVNNEGKPNIR-VEILNNDLGNR	AKFEELNDDLFR-DKPTTFAPEQISAMVLEK-EAEDWLNNNSNADSEALK-IINEPTAAALAYGLDK-IINEPTAAALAYGLDKK-ITPSYVSFVDGER-ITPSYVSFVDGERK-LEATLHPTQTVFDVK-LEATLHPTQTVFDVKR-LKEVEAIcQPIIVK-mKEIAQSFLGKPVK-NAVVTVPAYFNDAQR-SKIDEIVLVGGSTR-SQTFSTYQDNQPAVLIQVFEGER-TLLPYEIVNNEGKPNIR-VEILNNDLGNR	0	0	1	2	0	0	sp|P63017|HSP7C_MOUSE,sp|P17156|HSP72_MOUSE	sp|P63017|HSP7C_MOUSE,sp|P17156|HSP72_MOUSE,sp|P20029|BIP_MOUSE,sp|P16627|HS71L_MOUSE-sp|P63017|HSP7C_MOUSE,sp|P17156|HSP72_MOUSE	3	13	15	18
pyruvate kinase, putative	PBANKA_1125600	55549	6	9	12	15	0.227	0.358	0.452	0.575	AQAQRPNcTLGMLLDTK-LLYQSLVNAIQTPISVQEAVAR-LVTDYSYLGDETcIAcSYTK-NATAGASLQSAANITLR-VLETHDDHVITEVLNNATIGEK-YKPScTILALSASDSTVR	AEVTDVANAVLDGTDcVMLSGETAGGK-AEVTDVANAVLDGTDcVmLSGETAGGKFPVEAVTIMSK-LLYQSLVNAIQTPISVQEAVAR-LPQSVKPGSIILIADGSVScR-LVTDYSYLGDETcIAcSYTK-NATAGASLQSAANITLR-SAVETAESIEASVIITLTETGYTAR-VLETHDDHVITEVLNNATIGEK-YKPScTILALSASDSTVR	AEVTDVANAVLDGTDcVMLSGETAGGK-AEVTDVANAVLDGTDcVmLSGETAGGKFPVEAVTIMSK-DKDDILNFAIPmGcNFIAASFIQSAEDVR-ILAEADGIMIAR-LPQSVKPGSIILIADGSVScR-LVTDYSYLGDETcIAcSYTK-NATAGASLQSAANITLR-SAVETAESIEASVIITLTETGYTAR-SVETLVQLIDAGMDIcR-VGSFQGTDNVLR-VLETHDDHVITEVLNNATIGEK-YKPScTILALSASDSTVR	AEVTDVANAVLDGTDcVmLSGETAGGK-AEVTDVANAVLDGTDcVMLSGETAGGKFPVEAVTIMSK-AQAQRPNcTLGMLLDTK-AQAQRPNcTLGMLLDTKGPEIR-cNLQGKPIITATQMLESMTK-DKDDILNFAIPmGcNFIAASFIQSAEDVR-KTHIVcTLGPAcK-LLYQSLVNAIQTPISVQEAVAR-LPQSVKPGSIILIADGSVScR-LVTDYSYLGDETcIAcSYTK-NATAGASLQSAANITLR-NIVKPGDSAIcIHGIKEEVSGSTNLMK-SAVETAESIEASVIITLTETGYTAR-VLETHDDHVITEVLNNATIGEK-YKPScTILALSASDSTVR	0	0	0	0	0	0	0	0	8	16	19	30
RNA-binding protein, putative	PBANKA_0103900	82061	1			1	0.0272			0.0272	TITGAGAVIVDAPDNIENVK			TITGAGAVIVDAPDNIENVK	0			0	0			0	1			2
T-complex protein 1 subunit theta, putative	PBANKA_0310900	60812.1	1	3	5	6	0.0295	0.0994	0.144	0.188	ILATNSGYNNTDVVNR	ENAQIMILNcGLEAATTETK-ILATNSGYNNTDVVNR-SNSFVYGGGcTEVQLYSK	EISSILQTSFGPK-GATTNLLDETER-ILATNSGYNNTDVVNR-LNGGNLIDSQFLmGmVISK-SNSFVYGGGcTEVQLYSK	ENAQIMILNcGLEAATTETK-GATTNLLDETER-ILATNSGYNNTDVVNR-LGYNEIDKILEESISFK-NIEAcKEISSILQTSFGPK-SNSFVYGGGcTEVQLYSK	0	0	0	0	0	0	0	0	1	3	5	7
40S ribosomal protein S2, putative	PBANKA_0510900	29744.5	1	2	1	2	0.0494	0.0989	0.0494	0.0989	FAQYTGAQAIAGR	FAQYTGAQAIAGR-WTPGMLTNQIIQK	FAQYTGAQAIAGR	FAQYTGAQAIAGR-WTPGMLTNQIIQK	0	0	0	0	0	0	0	0	2	3	1	2
ATP-dependent 6-phosphofructokinase, putative	PBANKA_0816400	146774	2	6	4	4	0.02	0.0701	0.0423	0.0408	TLFEEQSEYFEMLR-VVQDIADVVcAR	QSPGAMNVLcGLYR-SLGcMSELQTSR-TLFEEQSEYFEMLR-TYSEIIGNLcTDVK-YLVDLNSPLFNVLTQVR-YNEESQVIGFLGGIDGLYSK	SLGcMSELQTSR-TLFEEQSEYFEMLR-VVQDIADVVcAR-YLVDLNSPLFNVLTQVR	SLGcmSELQTSR-SPGPIQFNGYLSNSR-TLFEEQSEYFEMLR-TSNPSEPFDASK	0	0	0	0	0	0	0	0	2	6	4	4
elongation factor 1-gamma, putative	PBANKA_1352000	46788.3	1			2	0.0471			0.0943	LPVLITPQGSLFESNAIGK			LNIPTFEIGIDDNKDEFIK-LPVLITPQGSLFESNAIGK	0			0	0			0	1			2
ubiquitin-activating enzyme E1, putative	PBANKA_1440700	128963			1	2			0.0125	0.0375			NLNNISISYAQDNK	NLNNISISYAQDNK-SNAVLSNLQELNNYVHVYNYTEDLNNSK			0	0			0	0			1	2
heat shock protein 90, putative	PBANKA_0805700	83217.6	7	6	9	15	0.149	0.154	0.178	0.329	DNSMTSYMLSK-EGLDIEDSEEAKK-GVVDSEDLPLNISR-KPEEVTNEEYASFYK-NNDDEQYVWESAAGGSFTVTKDETNEK-SGDEMIGLKDYVDR-VEDVTEELENAEK	GVVDSEDLPLNISR-GYEVIYmVDPIDEYAVQQLK-ITDSPcVLVTSEFGWSANMER-KPEEVTNEEYASFYK-NNDDEQYVWESAAGGSFTVTKDETNEK-SGDEMIGLKDYVDR	DIYYITGESINAVSNSPFLEALTK-EGLDIEDSEEAKK-ELISNASDALDKIR-GVVDSEDLPLNISR-IIPDKTNNTLTIEDSGIGMTK-KPEEVTNEEYASFYK-SGDEMIGLKDYVDR-TNNTLTIEDSGIGMTK-VEDVTEELENAEK	DIYYITGESINAVSNSPFLEALTK-EGLDIEDSEEAKK-GVVDSEDLPLNISR-GYEVIYMVDPIDEYAVQQLK-IIPDKTNNTLTIEDSGIGMTK-ITDSPcVLVTSEFGWSANMER-KPEEVTNEEYASFYK-LGLSIDEDDNNDIELPPLEETIEGVDSK-NNDDEQYVWESAAGGSFTVTK-NNDDEQYVWESAAGGSFTVTKDETNEK-SFETLKAEYEGLcK-SGDEmIGLKDYVDR-SLTNDWEDHLAVK-TNNTLTIEDSGIGMTK-VEDVTEELENAEK	1	1	2	2	sp|P07901|HS90A_MOUSE,sp|P11499|HS90B_MOUSE	sp|P07901|HS90A_MOUSE,sp|P11499|HS90B_MOUSE	sp|P08113|ENPL_MOUSE,sp|P11499|HS90B_MOUSE-sp|P07901|HS90A_MOUSE,sp|P11499|HS90B_MOUSE	sp|P07901|HS90A_MOUSE,sp|P11499|HS90B_MOUSE-sp|P11499|HS90B_MOUSE	9	10	15	29
conserved Plasmodium protein, unknown function	PBANKA_1120100	150469	3	5	2	4	0.0356	0.0596	0.0255	0.048	IATSQNANDVFISQYLIK-SSVDASGNTITPYDR-YSNYDSDVFFNIR	DLINLQLNDLNNGGETIYK-IATSQNANDVFISQYLIK-IIEGINMSYEQK-SSVDASGNTITPYDR-YSNYDSDVFFNIR	IATSQNANDVFISQYLIK-SSVDASGNTITPYDR	IATSQNANDVFISQYLIK-sGGEVIIEKNPSSK-SSFTSLAcYPNINGR-SSVDASGNTITPYDR	0	0	0	0	0	0	0	0	4	7	4	6
26S proteasome regulatory subunit p55, putative	PBANKA_0502200	55281.4		1	2	3		0.0236	0.0557	0.105		DKTEYILEQMR	DKTEYILEQMR-IAQDFSAETDELLAK	DKTEYILEQMR-IAQDFSAETDELLAK-LAQLINSTNEESENLLLELVSNK		0	0	0		0	0	0		1	2	3
glutamine--tRNA ligase, putative	PBANKA_1346600	100884	3	2	2	6	0.0622	0.0305	0.0364	0.116	ANPESNDDTYNVEK-SIEENLILFENMK-VVITNFDDNLYNNTNYYELTALNHPK	ANPESNDDTYNVEK-NcNVGcPIQFER	ANPESNDDTYNVEK-SGNPSTSNTTETGENVK	ANPESNDDTYNVEK-GSLKEPGINSPYR-NcNVGcPIQFER-QGDAYVDDQSIEEIRK-SGNPSTSNTTETGENVKK-VVITNFDDNLYNNTNYYELTALNHPK	0	0	0	0	0	0	0	0	3	2	2	6
DNA replication licensing factor MCM7, putative	PBANKA_0803100	94676.7	6	6	3	9	0.149	0.135	0.0605	0.164	GSSSVGLTAAVLKDPNTGETTLEGGALVLADK-INNEDASGYSTDESEKEAFNNLFR-IVNADcIGSLSTFEcEVIR-SAIYEVMEQQTVSIAK-VQELANQLPEGDIPR-VRDSDIIETPDFEEAIR	GSSSVGLTAAVLKDPNTGETTLEGGALVLADK-IVNADcIGSLSTFEcEVIR-SAIYEVMEQQTVSIAK-SSVLAAANPINGR-VQELANQLPEGDIPR-VRDSDIIETPDFEEAIR	IVNADcIGSLSTFEcEVIR-SAIYEVmEQQTVSIAK-VQELANQLPEGDIPR	DPNTGETTLEGGALVLADK-DSDIIETPDFEEAIR-GSSSVGLTAAVLKDPNTGETTLEGGALVLADK-INNEDASGYSTDESEKEAFNNLFR-IVNADcIGSLSTFEcEVIR-SAIYEVMEQQTVSIAK-SSVLAAANPINGR-VQELANQLPEGDIPR-VRDSDIIETPDFEEAIR	0	0	0	0	0	0	0	0	7	7	5	12
26S proteasome regulatory subunit RPN1, putative	PBANKA_0303600	110708	2	3	3	7	0.0322	0.0705	0.0655	0.132	mLTTVNENLEPLPVSVR-VGQAVDIVGQAGNPK	LSNMISALSTTIGYESNIVK-MLTTVNENLEPLPVSVR-NIKDEEAVQNQYYANNSITTTSISTSPISGPSK	MLTTVNENLEPLPVSVR-NIKDEEAVQNQYYANNSITTTSISTSPISGPSK-VGQAVDIVGQAGNPK	DLDVEEPKLPEDIYK-EIAEcIIDTVLER-LSNMISALSTTIGYESNIVK-mLTTVNENLEPLPVSVR-NIKDEEAVQNQYYANNSITTTSISTSPISGPSK-QNLSSSFVNAFVNAGFcK-VGQAVDIVGQAGNPK	0	0	0	0	0	0	0	0	3	3	4	8
actin I	PBANKA_1459300	41885.8	4	9	11	15	0.218	0.348	0.468	0.58	AAPEEHPVLLTEAPLNPK-gDEEVQALVIDNGSGNVK-SYELPDGNIITVGNER-TTGIVLDSGDGVSHTVPIYEGYALPHAIMR	AAPEEHPVLLTEAPLNPK-DLYGNIVLSGGTTMYEGIGER-EAAGIHTTTFNSIK-EAAGIHTTTFNSIKK-EEYDESGPSIVHR-gDEEVQALVIDNGSGNVK-GYGFSTSAEKEIVR-SYELPDGNIITVGNER-YPIEHGIVTNWDDMEK	AAPEEHPVLLTEAPLNPK-DLYGNIVLSGGTTmYEGIGER-EAAGIHTTTFNSIK-EAAGIHTTTFNSIKK-EEYDESGPSIVHR-gDEEVQALVIDNGSGNVK-LcYIALNFDEEMKTSEQSSDIEK-NPGIMVGmEEKDAFVGDEAQTK-SYELPDGNIITVGNER-TSEQSSDIEK-TTGIVLDSGDGVSHTVPIYEGYALPHAIMR	AAPEEHPVLLTEAPLNPK-DAFVGDEAQTKR-DLYGNIVLSGGTTmYEGIGER-EAAGIHTTTFNSIK-EAAGIHTTTFNSIKK-EEYDESGPSIVHR-FRcPEALFQPSFLGK-gDEEVQALVIDNGSGNVK-IWHHTFYNELR-LcYIALNFDEEmKTSEQSSDIEK-mTQImFESFNVPAmYVAIQAVLSLYSSGR-NPGIMVGmEEKDAFVGDEAQTK-SYELPDGNIITVGNER-TSEQSSDIEKSYELPDGNIITVGNER-YPIEHGIVTNWDDMEK	0	2	1	3	0	PBANKA_1030100.1-p1-sp|P60710|ACTB_MOUSE,sp|P63260|ACTG_MOUSE,PBANKA_1030100.1-p1	PBANKA_1030100.1-p1	PBANKA_1030100.1-p1-sp|P60710|ACTB_MOUSE,sp|P63260|ACTG_MOUSE,sp|P68134|ACTS_MOUSE-sp|P60710|ACTB_MOUSE,sp|P63260|ACTG_MOUSE,PBANKA_1030100.1-p1	7	10	14	22
aspartate aminotransferase, putative	PBANKA_0302300	47429.9				1				0.0415				INVSGITMSNIDYITEK				0				0				1
protein transport protein SEC31, putative	PBANKA_0311000	156643				1				0.0115				GLQNEGGNSNNPYLIK				0				0				1
DNA-directed RNA polymerase II subunit RPB2, putative	PBANKA_0312400	148263				1				0.0114				VSPSIDDEEDIIIQR				0				0				1
conserved Plasmodium protein, unknown function	PBANKA_0314600	59601.6		1				0.0397				NVYQNTNIFEEETEQNNSNK				0				0				1
FAD-dependent glycerol-3-phosphate dehydrogenase, putative	PBANKA_0404800	71142.8				1				0.0223				VIINATGPQGDIIR				0				0				1
eukaryotic translation initiation factor 3 subunit K, putative	PBANKA_0408600	28002.6				1				0.0723				NISTYFNDDNLTSYINK				0				0				1
DNA polymerase delta catalytic subunit, putative	PBANKA_0501300	126562				1				0.01				TKETVEAYYcK				0				0				1
phosphomannomutase, putative	PBANKA_0501700	28313.4		1				0.0735				NNEQYFSENIINFLGENK				0				0				1
MORN repeat-containing protein 1, putative	PBANKA_0515200	41215.1				1				0.0412				SGEGELIYSSGDKFK				0				0				1
leucine-rich repeat protein	PBANKA_0516600	36739.3				1				0.0645				VIENLETLVNLEELYLSSNK				0				0				1
methionine--tRNA ligase, putative	PBANKA_0518700	104708				1				0.0156				DVFFTTGADEHGLK				0				0				1
nucleosome assembly protein, putative	PBANKA_0602700	40319.7				1				0.0696				NNNTVSHVIEDHDEEILVYLNDIR				0				0				1
ubiquitin-conjugating enzyme E2, putative	PBANKA_0602800	16540.1		1				0.184				VLLSISSLLTDPNADDPLVPEIAHVYK				0				0				1
non-SERCA-type Ca2+ -transporting P-ATPase, putative	PBANKA_0610400	167958				1				0.0127				GFEPSGGIFDSLELTSEIK				0				0				1
DnaJ protein, putative	PBANKA_0706800	75403		1				0.0294				LGSEGSEGQLFIQPVYILR				0				0				1
S-adenosylmethionine synthetase, putative	PBANKA_0823100	45099.8				1				0.0373				FVLGGPAADAGLTGR				0				0				1
glutamine-dependent NAD(+) synthetase, putative	PBANKA_0827500	101539				1				0.0183				YDcSSGDIDIIGNVSK				0				0				1
26S protease regulatory subunit 6A, putative	PBANKA_0917900	50979.3				1				0.0421				TmLELLNQLDGFSTDETVK				0				0				1
heat shock protein 90, putative	PBANKA_0929900	92221.7				1				0.0175				GIIDcEDMPLNISR				0				0				1
40S ribosomal protein S4, putative	PBANKA_0941500	29845.9				1				0.0728				LSNIFVIGDALKPYISLPR				0				0				1
60S acidic ribosomal protein P1, putative	PBANKA_0943600	12898.1				1				0.269				DIEGLLSNLSVGGGAPAASAQVATETADDGKK				0				0				1
voltage-dependent anion-selective channel protein, putative	PBANKA_1012800	33301.2				1				0.0588				SGFTFSNNTYNIYTNFK				0				0				1
60S ribosomal protein L14, putative	PBANKA_1013100	17926				1				0.0833				TALTEDEKLNLSK				0				0				1
coatomer subunit beta, putative	PBANKA_1014900	145633				1				0.0159				TVILEDGTYATEAFANTQNK				0				0				1
transcription factor BTF3, putative	PBANKA_1018500	19937.6				1				0.092				IGASYFGDVDEIcIYK				0				0				1
serine/threonine protein phosphatase 7	PBANKA_1020100	111582				1				0.0199				FGLPSSNNIYIFNGDIADR				0				0				1
eukaryotic translation initiation factor 2 subunit gamma, putative	PBANKA_1031900	51264.5				1				0.0452				NFVSGTAADSAPIIPISAVLK				0				0				1
CTP synthase, putative	PBANKA_1032300	85876.1				1				0.0212				VPLILDQQNFcINVLK				0				0				1
choline kinase	PBANKA_1040100	52185.7				1				0.0249				EcSVSQNPSIR				0				0				1
orotate phosphoribosyltransferase, putative	PBANKA_1112400	29632.4				1				0.0791				VIIIDDVFTcGTALTEIFNK				0				0				1
T-complex protein 1 subunit delta, putative	PBANKA_1134100	57940.4	2	5	6	5	0.0662	0.189	0.214	0.206	ITDINNDKNVDLNNIR-LGYAENVVTESVGYGEIVK	AFSDALELIPYTLAENAGLSPLHIVTELR-AILPGGAAPEmELSQK-ITDINNDKNVDLNNIR-LGGTIEDTEIVDGLIFTSNK-LGYAENVVTESVGYGEIVK	AILPGGAAPEMELSQK-AQDVEAGDGTTSVVVMcGSLLSVcK-ITDINNDKNVDLNNIR-LGGTIEDTEIVDGLIFTSNK-LGYAENVVTESVGYGEIVK-TcNcVPVASLDYFTPDK	AFSDALELIPYTLAENAGLSPLHIVTELR-LGGTIEDTEIVDGLIFTSNK-LGYAENVVTESVGYGEIVK-TcNcVPVASLDYFTPDK-TGTISNmIDENVIQPLLVTSTAIK	0	0	0	0	0	0	0	0	2	5	6	7
26S proteasome regulatory subunit RPN11, putative	PBANKA_1144000	35153.6				1				0.0386				TREEILLENIGK				0				0				1
40S ribosomal protein S3A, putative	PBANKA_1215600	29986.4				1				0.0496				DcYTDFcGLSITR				0				0				1
26S proteasome regulatory subunit RPN10, putative	PBANKA_1222900	47960.1				1				0.0308				IIEcPENEENLSK				0				0				1
eukaryotic translation initiation factor 3 subunit B, putative	PBANKA_1232500	84186				1				0.0307				DISFSPNENYVLTWDGTPASLR				0				0				1
single-stranded DNA-binding protein, putative	PBANKA_1235200	36031.4				1				0.0744				INNLSNmLFLTNIENLTSPITIK				0				0				1
adenosylhomocysteinase, putative	PBANKA_1235600	53677.5	5	6	9	9	0.167	0.14	0.259	0.259	ALTWGENGEGPDLIVDDGADASYLVHK-IIGMSEETTTGVLR-KIIGMSEETTTGVLR-KLNATLTQLDDNQcEFLGVSK-NNGLLFTAINVNDSVTK	IIGmSEETTTGVLR-ILPDPESGKNEEER-KIIGmSEETTTGVLR-KLNATLTQLDDNQcEFLGVSK-LNATLTQLDDNQcEFLGVSK-NNGLLFTAINVNDSVTK	ALTWGENGEGPDLIVDDGADASYLVHK-GETLEEYWWcVEK-IIGMSEETTTGVLR-ILPDPESGKNEEER-KIIGMSEETTTGVLR-KLNATLTQLDDNQcEFLGVSK-LNATLTQLDDNQcEFLGVSK-LQMEISETEmPGIMTIR-NNGLLFTAINVNDSVTK	ALTWGENGEGPDLIVDDGADASYLVHK-GETLEEYWWcVEK-IIGMSEETTTGVLR-ILPDPESGKNEEER-KIIGMSEETTTGVLR-KLNATLTQLDDNQcEFLGVSK-LNATLTQLDDNQcEFLGVSK-LQMEISETEMPGIMTIR-NNGLLFTAINVNDSVTK	0	0	0	0	0	0	0	0	8	11	14	22
DNA primase small subunit, putative	PBANKA_1302600	52901.3				1				0.0291				IFDYLPYSNTSTK				0				0				1
26S proteasome regulatory subunit RPN2, putative	PBANKA_1329700	138094				1				0.0148				EANNLIEELINDKDAIIR				0				0				1
protein transport protein SEC61 subunit alpha, putative	PBANKA_1359000	52301.7				1				0.0254				IIDVDQSLKEDR				0				0				1
40S ribosomal protein S7, putative	PBANKA_1401300	22483.5				1				0.113				TLTSVYDSVLEDIVSPSEIIGK				0				0				1
DNA ligase I, putative	PBANKA_1402600	102709	1	2	2	3	0.0212	0.0412	0.0412	0.0612	VAPDYQNVEAGVGEALILK	DLQQIEDLGIIAEScScK-VAPDYQNVEAGVGEALILK	DLQQIEDLGIIAEScScK-VAPDYQNVEAGVGEALILK	DLQQIEDLGIIAEScScK-NAYcDINNDSDIFEcMEK-VAPDYQNVEAGVGEALILK	0	0	0	0	0	0	0	0	2	2	2	4
60S ribosomal protein L24, putative	PBANKA_1407600	18951.3				1				0.0675				AVcGLSVEDIR				0				0				1
DNA/RNA-binding protein Alba 1, putative	PBANKA_1423300	26881.6				1				0.0702				TVSFIDILLSRDQLDVK				0				0				1
40S ribosomal protein S16, putative	PBANKA_1423600	16361.2				1				0.0833				GGGQTSQIYAIR				0				0				1
conserved protein, unknown function	PBANKA_1426100	72007.1				1				0.0378				INIPIFNNQNLDENNTNEQQELK				0				0				1
SUMO-activating enzyme subunit 2, putative	PBANKA_1451600	73846.7				1				0.0268				NIDIIDIDTIDITNLNR				0				0				1
vacuolar protein sorting-associated protein 26, putative	PBANKA_1463200	34619.4				1				0.0505				mLANIFGSVcSIDLK				0				0				1
small nuclear ribonucleoprotein Sm D2, putative	PBANKA_0315200	11799.5				1				0.099				DNAQVLINcR				0				0				1
eukaryotic initiation factor 4A-III, putative	PBANKA_0523100	44685.3				1				0.0359				NLNETQIIILSPTR				0				0				1
histone deacetylase 1, putative	PBANKA_0826500	50947.9				1				0.0492				YYSVNVPLNDGITDEAFVDLFK				0				0				1
parasitophorous vacuolar protein 1	PBANKA_0919100	44699.3				1				0.0515				NDSYIDAVNAVLEKPEDNYK				0				0				1
pre-mRNA-processing factor 6, putative	PBANKA_0937400	133109		1				0.0138				INNTNMLSLNDLGEAR				0				0				1
histone H2B, putative	PBANKA_0941800	13258.2				1				0.127				SmNImNSFLVDTFEK				0				0				1
autophagy-related protein 18, putative	PBANKA_1211300	43537.5				1				0.0342				IYNTNPFTQTYSR				0				0				1
cysteine desulfurase, putative	PBANKA_0211300	61678.7				1				0.0259				NIIFHTDASQAAGK				0				0				1
Maf-like protein, putative	PBANKA_0415000	52820				1				0.0372				ScTIINETTDITLLYNK				0				0				1
DNA/RNA-binding protein Alba 3, putative	PBANKA_1204400	11991.6	2	1	2	4	0.28	0.103	0.28	0.692	AENSIQVSMTK-IAIGAASImEKEDIGQIIK	AENSIQVSmTK	AENSIQVSMTK-IAIGAASImEKEDIGQIIK	IAIGAASIMEKEDIGQIIK-IQTAYFSSDR-MFTGNEEKNPFDEVIITGLGSATK-tSTEDISQERAENSIQVSMTK	0	0	0	0	0	0	0	0	2	1	2	5
prodrug activation and resistance esterase, putative	PBANKA_1220300	43397.6				1				0.0371				AVQNLNNDISYFPK				0				0				1
splicing factor 3B subunit 5, putative	PBANKA_1132100	9996.7				1				0.165				LAYFSIAENEPIAK				0				0				1
LCCL domain-containing protein	PBANKA_0204500	121569	1	1	1	2	0.02	0.02	0.0153	0.0353	INEQEIGSNYLYSENFISNSR	INEQEIGSNYLYSENFISNSR	NIYGSDLYSLESPIcK	INEQEIGSNYLYSENFISNSR-NIYGSDLYSLESPIcK	0	0	0	0	0	0	0	0	1	1	1	2
kinesin-8, putative	PBANKA_0202700	168824		1				0.011				GYNSTVFAYGATGAGK				0				0				1
calmodulin, putative	PBANKA_1010600	16935.6		1				0.114				EAFSLFDKDGDGTITTK				1				sp|P0DP26|CALM1_MOUSE,sp|P0DP27|CALM2_MOUSE,sp|P0DP28|CALM3_MOUSE				1
WD repeat-containing protein 16, putative	PBANKA_1361500	85060.9		1				0.0332				TLDDQTILTGSGDGYVSLINVPER				0				0				1
AP endonuclease (DNA-[apurinic or apyrimidinic site] lyase), putative	PBANKA_0404100	63072.4				1				0.0296				FVNEINADVLcFQEVR				0				0				1
40S ribosomal protein S23, putative	PBANKA_0405300	16116.1				1				0.193				KITAFVPGDGcLNFIDENDEVLVSGFGR				0				0				1
DNA polymerase delta small subunit, putative	PBANKA_0406300	54668.5				1				0.0608				HYNYENNSNNFILTNPTYTQQFSSIYNIR				0				0				1
inorganic pyrophosphatase, putative	PBANKA_0414100	43473.6				1				0.0572				YNNQLNQTDFNISYFQNINDK				0				0				1
WD repeat-containing protein 66, putative	PBANKA_0415800	130753				1				0.018				YIESQSNTMQIFIEQLGGEK				0				0				1
citrate synthase, mitochondrial, putative	PBANKA_0506700	65204.2				1				0.0424				TIIYTYPNTPISIcTPNNVIGGLR				0				0				1
28 kDa ookinete surface protein	PBANKA_0514900	23520.1				1				0.0845				VcGEYSIcINQGNFGLEK				0				0				1
eukaryotic translation initiation factor 3 subunit C, putative	PBANKA_0604800	108919				1				0.0205				LAENINEVMEQNELALNMK				0				0				1
conserved Plasmodium protein, unknown function	PBANKA_0605600	274719				1				0.00476				QmLETEKmLLK				0				0				1
heat shock protein DNAJ homologue Pfj4, putative	PBANKA_0609900	27879.7				1				0.0776				VNYYEVLGVPQDADISVIK				0				0				1
conserved Plasmodium protein, unknown function	PBANKA_0612300	99059				1				0.0192				NLDTDEQFFAGLFGNK				0				0				1
NIMA related kinase 4	PBANKA_0616700	36490.9				1				0.0516				QTIENDNLGANEQEVK				0				0				1
nuclear cap-binding protein subunit 2, putative	PBANKA_0717500	28544				1				0.0753				EGATQSVNFLNNSILDGR				0				0				1
conserved Plasmodium protein, unknown function	PBANKA_0810800	66634.9				1				0.0285				TSNIYENDENVYIYNK				0				0				1
DNA primase large subunit, putative	PBANKA_0812000	63724.4				1				0.0261				GAGMTLDENIQTNR				0				0				1
leucine-rich repeat protein	PBANKA_0902600	35972.9				1				0.0954				NKLENLELLDISSNPIENLNFYEIIPNIK				0				0				1
armadillo repeat protein PF16	PBANKA_0917400	57753.3				1				0.0216				NAcNcLSQIAK				0				0				1
structural maintenance of chromosomes protein 1, putative	PBANKA_0917500	192470				1				0.00864				NLLTNYDEELIQER				0				0				1
dynein heavy chain, putative	PBANKA_0925400	604578				1				0.00367				TSFNDLYEYNILNNEWILR				0				0				1
dynein light chain 2, putative	PBANKA_0933600	24033.6				1				0.068				SLWNVETDNYISAK				0				0				1
mitogen-activated protein kinase 2	PBANKA_0933700	61125.9				1				0.0249				APELILLQENYTK				0				0				1
vacuolar protein sorting-associated protein 35, putative	PBANKA_0937100	112726				1				0.0167				DPFNFENNSIIYTSEK				0				0				1
malate:quinone oxidoreductase, putative	PBANKA_1116300	59228.3				1				0.0288				LSQSFIESSQNLNNK				0				0				1
SNF2 helicase, putative	PBANKA_1123500	292634				1				0.00555				TWTcSWHEccLCFR				0				0				1
DNA polymerase epsilon catalytic subunit A, putative	PBANKA_1129100	334320				1				0.00389				EVDASSLIcQR				0				0				1
YOP1-like protein, putative	PBANKA_1135000	18366.3				1				0.0719				IcDIVYTNVPK				0				0				1
conserved Plasmodium protein, unknown function	PBANKA_1201100	106815				1				0.0219				LSNIINNTPQISASYIDLDK				0				0				1
PRE-binding protein, putative	PBANKA_1210200	111208				1				0.0206				TTLNISGcNDDIENFISYIK				0				0				1
Plasmodium exported protein (PHIST), unknown function	PBANKA_1229000	131471				1				0.0132				ASNYNSDTDAVIDSK				0				0				1
mitochondrial import receptor subunit TOM22, putative	PBANKA_1239500	16355.3				1				0.1				IVANNEESSLALPR				0				0				1
trailer hitch homolog	PBANKA_1301300	39070.3				1				0.0504				QSYVIGELESQPNPVLK				0				0				1
conserved Plasmodium protein, unknown function	PBANKA_1320100	93351.3				1				0.0177				LSDSScNEFENIER				0				0				1
nuclear movement protein, putative	PBANKA_1350600	41777.3				1				0.0479				ANINYGNSSSGNmFFGK				0				0				1
conserved Plasmodium protein, unknown function	PBANKA_1417900	124136				1				0.0152				NISFNENNEMLNSIEK				0				0				1
conserved Plasmodium protein, unknown function	PBANKA_1420100	118730				1				0.0151				NLEFPQSDNANLNTK				0				0				1
cullin-1, putative	PBANKA_1426500	100889				1				0.0249				YLDENVVEINNNLFNAAEYTR				0				0				1
conserved Plasmodium protein, unknown function	PBANKA_1431500	42172.5				1				0.039				GINDNDINNSNNNR				0				0				1
DNA replication licensing factor MCM6, putative	PBANKA_1131600	107061	7	8	6	11	0.1	0.128	0.0809	0.154	IHPNYAGPSAEGVISNK-KNENSLVSQGLTGIK-LLSETNENDPENIILR-LQEIAQESPPGSMPR-NENSLVSQGLTGIK-TFAQNVNIPAPLLSR-VAIHEAMEQQTISITK	IHPNYAGPSAEGVISNK-ISNEKEINLDEPEK-KNENSLVSQGLTGIK-LLSETNENDPENIILR-LQEIAQESPPGSMPR-NDIVDSVHAGDR-TFAQNVNIPAPLLSR-VAIHEAMEQQTISITK	ISNEKEINLDEPEK-KNENSLVSQGLTGIK-LLSETNENDPENIILR-LQEIAQESPPGSMPR-NENSLVSQGLTGIK-VAIHEAMEQQTISITK	AESTEHLDEWIYK-FNDNSNMSVNQR-IHPNYAGPSAEGVISNK-ISNEKEINLDEPEK-KNENSLVSQGLTGIK-LLSETNENDPENIILR-LQEIAQESPPGSMPR-NDIVDSVHAGDR-NENSLVSQGLTGIK-TFAQNVNIPAPLLSR-VAIHEAMEQQTISITK	0	0	0	0	0	0	0	0	7	8	8	14
heat shock protein 60, putative	PBANKA_1214000	62248.2		2	3	3		0.0639	0.0829	0.0898		ELDSVQTDNYDQR-TAISDAASIASLLTTTEVAIVDSK	AAVEEGIVPGGGSALLFASK-ELDSVQTDNYDQR-VGGISEVEVNEIKDR	ELDSVQTDNYDQR-TAISDAASIASLLTTTEVAIVDSK-VGGISEVEVNEIKDR		0	0	0		0	0	0		2	3	3
heat shock protein 70	PBANKA_0711900	75222.3	9	15	20	23	0.18	0.297	0.361	0.405	ATAGDTHLGGEDFDNR-EAEAVcSPIMSK-IINEPTAAAIAYGLHKK-NENVDIIANDQGNR-NSLENYcYGVK-QKEAEAVcSPIMSK-SGIEEKPMIEVVYQGEK-SQIFTTYADNQPGVLIQVYEGER-TTPSYVAFTDTER	ARFEELcIDYFR-ATAGDTHLGGEDFDNR-IINEPTAAAIAYGLHKK-KSQIFTTYADNQPGVLIQVYEGER-NAVITVPAYFNDSQR-NENVDIIANDQGNR-NQLAGKDEYEAK-NSLENYcYGVK-QKEAEAVcSPImSK-SGIEEKPMIEVVYQGEK-SGIEEKPMIEVVYQGEKK-SQIFTTYADNQPGVLIQVYEGER-SVHEVVLVGGSTR-TLSSSTQATIEIDSLFEGIDYSVTVSR-TTPSYVAFTDTER	ARFEELcIDYFR-ATAGDTHLGGEDFDNR-IINEPTAAAIAYGLHK-IINEPTAAAIAYGLHKK-KSQIFTTYADNQPGVLIQVYEGER-LFHPEEISSMVLQK-LQPNEVETcMK-LVNFcVEDFKR-MKENAEAFLGK-NENVDIIANDQGNR-NQLAGKDEYEAK-NSLENYcYGVK-QKEAEAVcSPIMSK-QNHITITNDKGR-SGIEEKPMIEVVYQGEK-SGIEEKPMIEVVYQGEKK-SQIFTTYADNQPGVLIQVYEGER-SVHEVVLVGGSTR-TLSSSTQATIEIDSLFEGIDYSVTVSR-TTPSYVAFTDTER	AKPNLPESNIAIGIDLGTTYScVGVWR-ATAGDTHLGGEDFDNR-IINEPTAAAIAYGLHK-IINEPTAAAIAYGLHKK-KLFHPEEISSMVLQK-KSQIFTTYADNQPGVLIQVYEGER-KSVHEVVLVGGSTR-LQPNEVETcMK-LVNFcVEDFKR-MKENAEAFLGK-NENVDIIANDQGNR-NPENTVFDAKR-NQLAGKDEYEAK-NSLENYcYGVK-QKEAEAVcSPIMSK-QNHITITNDKGR-SGIEEKPMIEVVYQGEK-SGIEEKPMIEVVYQGEKK-SQIFTTYADNQPGVLIQVYEGER-STGKQNHITITNDK-SVHEVVLVGGSTR-TLSSSTQATIEIDSLFEGIDYSVTVSR-TTPSYVAFTDTER	2	3	2	2	sp|P17879|HS71B_MOUSE,sp|Q61696|HS71A_MOUSE-sp|P63017|HSP7C_MOUSE,sp|P17879|HS71B_MOUSE,sp|Q61696|HS71A_MOUSE	sp|P17879|HS71B_MOUSE,sp|Q61696|HS71A_MOUSE-sp|P38647|GRP75_MOUSE-sp|P63017|HSP7C_MOUSE,sp|P17879|HS71B_MOUSE,sp|Q61696|HS71A_MOUSE	sp|P17879|HS71B_MOUSE,sp|Q61696|HS71A_MOUSE,sp|P16627|HS71L_MOUSE-sp|P63017|HSP7C_MOUSE,sp|P17879|HS71B_MOUSE,sp|Q61696|HS71A_MOUSE,sp|P17156|HSP72_MOUSE,sp|P16627|HS71L_MOUSE	sp|P17879|HS71B_MOUSE,sp|Q61696|HS71A_MOUSE,sp|P16627|HS71L_MOUSE-sp|P63017|HSP7C_MOUSE,sp|P17156|HSP72_MOUSE,sp|P17879|HS71B_MOUSE,sp|Q61696|HS71A_MOUSE,sp|P16627|HS71L_MOUSE	23	31	32	47
leucine--tRNA ligase, putative	PBANKA_1121700	146890	7	7	8	11	0.101	0.102	0.125	0.122	GATQNTQYDIMK-GNFITIENSINQYTSDGTR-IALADAGDSIEDANFNTDTANSAIMK-LSNPGNPSIFIYNTKE-NNQGFIYSEPEVLVIDR-SGENAENAENAENVENAEK-TFNDLIFENEINYLTNK	GATQNTQYDIMK-GNFITIENSINQYTSDGTR-IALADAGDSIEDANFNTDTANSAIMK-NNQGFIYSEPEVLVIDR-SGENAENAENAENVENAEKR-SNYLNNIENDLFILAK-TFNDLIFENEINYLTNK	GATQNTQYDIMK-GNFITIENSINQYTSDGTR-GTLNIDHNDLNDAFFDYVFDISNNTTNISK-IALADAGDSIEDANFNTDTANSAIMK-NNQGFIYSEPEVLVIDR-SGENAENAENAENVENAEK-SNYLNNIENDLFILAK-TFNDLIFENEINYLTNK	GATQNTQYDIMK-GNFITIENSINQYTSDGTR-IALADAGDSIEDANFNTDTANSAIMK-LSNPGNPSIFIYNTK-LSNPGNPSIFIYNTKE-NNFQTYNDVLYK-NNQGFIYSEPEVLVIDR-SFITTNINPYYNK-SGENAENAENAENVENAEK-SGENAENAENAENVENAEKR-TFNDLIFENEINYLTNK	0	0	0	0	0	0	0	0	11	12	11	19
p1/s1 nuclease, putative	PBANKA_1030600	38778.9	3	3	2	4	0.128	0.134	0.0884	0.174	ALmNTYPPEYFGNR-GDFGGTAINVNYNNR-NYGSYFSYNFQLR	EYYKDTDNSLTISR-GDFGGTAINVNYNNR-HTVYSLPNAYVINLK	EYYKDTDNSLTISR-GDFGGTAINVNYNNR	EYYKDTDNSLTISR-GDFGGTAINVNYNNR-HTVYSLPNAYVINLK-KILNEQIALGGYR	0	0	0	0	0	0	0	0	3	3	2	4
elongation factor 1-alpha	PBANKA_1133300,PBANKA_1133400	48959.8	3	8	8	11	0.111	0.323	0.336	0.442	AGMVLNFAPSAVVSEcK-EVLEEARPGDNIGFNVK-FTAQVIILNHPGEIK	AGmVLNFAPSAVVSEcK-EVLEEARPGDNIGFNVK-KEPGAVSAK-KPMVVETFTEYPPLGR-NmITGTSQADVALLVVPAEVGGFEGAFSK-THINLVVIGHVDSGK-VGYQADKVDFIPISGFEGDNLIEK-YFFTVIDAPGHKDFIK	AGmVLNFAPSAVVSEcK-EVLEEARPGDNIGFNVK-FTAQVIILNHPGEIK-KPmVVETFTEYPPLGR-NMITGTSQADVALLVVPAEVGGFEGAFSK-THINLVVIGHVDSGK-VGYQADKVDFIPISGFEGDNLIEK-YFFTVIDAPGHKDFIK	AGmVLNFAPSAVVSEcK-EGQTKEHALLAFTLGVK-EVLEEARPGDNIGFNVK-FTAQVIILNHPGEIK-KPMVVETFTEYPPLGR-NGYTPVLDcHTSHIScK-NMITGTSQADVALLVVPAEVGGFEGAFSK-QIVVGVNKmDTVK-THINLVVIGHVDSGK-VGYQADKVDFIPISGFEGDNLIEK-YFFTVIDAPGHKDFIK	0	1	1	1	0	sp|P10126|EF1A1_MOUSE	sp|P10126|EF1A1_MOUSE	sp|P10126|EF1A1_MOUSE	4	12	18	18
activator of Hsp90 ATPase, putative	PBANKA_0404600	41219.7		1	1	1		0.0371	0.0371	0.0543		IQQDINNNNNVNK	IQQDINNNNNVNK	GYISVNEIISDFSADDQNK		0	0	0		0	0	0		1	1	1
proteasome activator 28 subunit beta, putative	PBANKA_0809100	32814.2		1	1	1		0.0755	0.0755	0.0755		IEDGNNFGVGIQEEAIQELAR	IEDGNNFGVGIQEEAIQELAR	IEDGNNFGVGIQEEAIQELAR		0	0	0		0	0	0		1	1	1
CUGBP Elav-like family member 2, putative	PBANKA_1032700	58892.4	1	1		1	0.0256	0.0276		0.0256	IAIENAEKPIEVR	YGINMNNANENEAK		IAIENAEKPIEVR	0	0		0	0	0		0	1	1		1
purine nucleoside phosphorylase, putative	PBANKA_1113000	27007.5		1	1	1		0.0533	0.0533	0.0533		VLcDSYVDLAYNR	VLcDSYVDLAYNR	VLcDSYVDLAYNR		0	0	0		0	0	0		1	1	1
26S protease regulatory subunit 4, putative	PBANKA_1206600	49712.2		1	1	1		0.0447	0.0447	0.0447		APLESYADIGGLESQIQEIK	APLESYADIGGLESQIQEIK	APLESYADIGGLESQIQEIK		0	0	0		0	0	0		1	1	1
cAMP-dependent protein kinase regulatory subunit, putative	PBANKA_1438000	49673.8		1	1	1		0.0688	0.0275	0.0275		TFNAGDVIINEGEQGDTFYILTDGNATALK	AESTcQVVYLER	AESTcQVVYLER		0	0	0		0	0	0		1	1	1
osmiophilic body protein G377	PBANKA_1463000	309237	6	7	9	15	0.0391	0.0453	0.0579	0.0921	EIILNEVNYITSDSAR-LANLEADLQNIPNFDSK-LAQDLAASYDQNVYIPK-NmDETNNNTNLIEGSLK-SEQQFQQIVYTLNDTTAPK-TNIASTQSNEISYLER	EIILNEVNYITSDSAR-LAQDLAASYDQNVYIPK-LSSNNNLYYDNFDEFIQK-NMDETNNNTNLIEGSLK-SEQQFQQIVYTLNDTTAPK-TNIASTQSNEISYLER-YISDNDDIFYYFINK	EIILNEVNYITSDSAR-LANLEADLQNIPNFDSK-LAQDLAASYDQNVYIPK-LSSNNNLYYDNFDEFIQK-NmDETNNNTNLIEGSLK-SEQQFQQIVYTLNDTTAPK-TNIASTQSNEISYLER-YAADLVNISEIDISPR-YISDNDDIFYYFINK	EIILNEVNYITSDSAR-EIIVDQFTHLR-IIYKNELNLEDIIDEK-IYNEFLmSLPEQDKR-IYYIHNNVDIYPVINK-LAQDLAASYDQNVYIPK-LSSNNNLYYDNFDEFIQK-NKDLFTYSNVINVVEK-NMDETNNNTNLIEGSLK-QINEININVSELSK-SEQQFQQIVYTLNDTTAPK-SHEQILQTIPWAEQIYSK-TNIASTQSNEISYLER-YAADLVNISEIDISPR-YISDNDDIFYYFINK	0	0	0	0	0	0	0	0	7	7	12	18
alpha tubulin 1	PBANKA_0417700	50206.5	4	8	7	11	0.163	0.296	0.267	0.428	AVcmISNSTAIAEVFSR-cVFVDLEPTVVDEVR-FDGALNVDVTEFQTNLVPYPR-QLFHPEQLISGKEDAANNFAR	ANDDAFNTFFSETGAGK-AVcmISNSTAIAEVFSR-cGINYQPPTVVPGGDLAK-cVFVDLEPTVVDEVR-FDGALNVDVTEFQTNLVPYPR-IHFmLSSYAPVVSAEK-QLFHPEQLISGKEDAANNFAR-YMAccLMYR	ANDDAFNTFFSETGAGK-AVcmISNSTAIAEVFSR-cVFVDLEPTVVDEVR-FDGALNVDVTEFQTNLVPYPR-IHFmLSSYAPVVSAEK-NLDIERPTYTNLNR-QLFHPEQLISGKEDAANNFAR	AFVHWYVGEGMEEGEFSEAR-ANDDAFNTFFSETGAGK-AVcMISNSTAIAEVFSR-AYHEQLSVSEITNSAFEPANMMAK-cGINYQPPTVVPGGDLAK-cVFVDLEPTVVDEVR-FDGALNVDVTEFQTNLVPYPR-IHFmLSSYAPVVSAEK-MDQKFDLMYAK-NLDIERPTYTNLNR-QLFHPEQLISGKEDAANNFAR	4	6	5	8	PBANKA_0522700.1-p1	PBANKA_0522700.1-p1	PBANKA_0522700.1-p1-PBANKA_0522700.1-p1,sp|P68373|TBA1C_MOUSE,sp|P05214|TBA3_MOUSE,sp|Q9JJZ2|TBA8_MOUSE,sp|P68368|TBA4A_MOUSE	PBANKA_0522700.1-p1,sp|P68373|TBA1C_MOUSE,sp|P05214|TBA3_MOUSE,sp|Q9JJZ2|TBA8_MOUSE,sp|P68368|TBA4A_MOUSE-PBANKA_0522700.1-p1	18	19	23	34
V-type proton ATPase subunit B, putative	PBANKA_1003800	55830.9	1	1	4	5	0.0304	0.0364	0.142	0.174	VcLFLNLANDPTIER	EmIQTGISTIDVMNSIVR	EMIQTGISTIDVMNSIVR-GYPGYMYSDLSTIYER-IDHPYVSDQLYSNYAIAQDVK-VcLFLNLANDPTIER	EmIQTGISTIDVMNSIVR-GYPGYmYSDLSTIYER-IDHPYVSDQLYSNYAIAQDVK-KAVIQVFEGTSGIDNK-VcLFLNLANDPTIER	0	0	0	0	0	0	0	0	1	1	6	8
elongation factor 2, putative	PBANKA_1314800	93377.1	5	8	6	9	0.111	0.175	0.119	0.185	AYPLAEGLPEDIDKGK-cIYAcELTAVPR-ETVTEESTITcLGK-VTDGALVVVDTIEGVcVQTETVLYQALGER-YRVENLYEGPmDDEAANAIR	ALLELQmEVEDIYQTFAR-AYPLAEGLPEDIDKGK-DLKDEYAQIDFIVSDPVVSYR-ETVTEESTITcLGK-LVEPIYLVDIScPQDVVSGVYSVLNKR-VENLYEGPMDDEAANAIR-VTDGALVVVDTIEGVcVQTETVLYQALGER-YRVENLYEGPmDDEAANAIR	ETVTEESTITcLGK-LVEPIYLVDIScPQDVVSGVYSVLNK-VENLYEGPMDDEAANAIR-VNFTVDQVR-VTDGALVVVDTIEGVcVQTETVLYQALGER-YRVENLYEGPmDDEAANAIR	ALLELQMEVEDIYQTFAR-ANYLHSNYQWDK-DLKDEYAQIDFIVSDPVVSYR-ETVTEESTITcLGK-KcIYAcELTAVPR-LVEPIYLVDIScPQDVVSGVYSVLNK-VENLYEGPMDDEAANAIR-VTDGALVVVDTIEGVcVQTETVLYQALGER-YRVENLYEGPmDDEAANAIR	0	0	0	0	0	0	0	0	7	13	15	15
eukaryotic initiation factor 4a, putative	PBANKA_1331900	45370.8	3	4	3	7	0.128	0.198	0.136	0.317	GIDVQQVSLVINYDLPcSPDTYIHR-GIYSYGFEKPSAIQQR-KDELTLEGIR	GIDVQQVSLVINYDLPcSPDTYIHR-GIYSYGFEKPSAIQQR-GYDTIGQAQSGTGK-LVPDIQVALFSATmPQEILELTTR	GIYSYGFEKPSAIQQR-GYDTIGQAQSGTGK-LVPDIQVALFSATmPQEILELTTR	GIDVQQVSLVINYDLPcSPDTYIHR-GIYSYGFEKPSAIQQR-GYDTIGQAQSGTGK-KVDILTQEMHNR-LDTLcDLYETLTITQSIIYcNTR-LVPDIQVALFSATmPQEILELTTR-QFYVAVEKEEWK	0	0	0	0	0	0	0	0	6	5	5	9
alpha tubulin 2	PBANKA_0522700	49719.4	8	9	9	12	0.318	0.387	0.358	0.5	AVcmISNSTAIAEVFSR-AYHEQLSVSEITNSAFEPASMMAK-cVFVDLEPTVVDEVR-FDGALNVDVTEFQTNLVPYPR-GHYTIGKEIVDIcLDR-IHFmLSSYAPIISAEK-QLFHPEQLISGKEDAANNFAR-SIQFVDWcPTGFK	AVcmISNSTAIAEVFSR-AYHEQLSVSEITNSAFEPASMmAK-cGINYQPPTVVPGGDLAK-cVFVDLEPTVVDEVR-FDGALNVDVTEFQTNLVPYPR-IHFmLSSYAPIISAEK-KLADNcTGLQGFLmFNAVGGGTGSGLGcLLLER-QLFHPEQLISGKEDAANNFAR-YMAccLMYR	AVcmISNSTAIAEVFSR-AYHEQLSVSEITNSAFEPASMMAK-cVFVDLEPTVVDEVR-FDGALNVDVTEFQTNLVPYPR-IHFMLSSYAPIISAEK-KLADNcTGLQGFLmFNAVGGGTGSGLGcLLLER-LADNcTGLQGFLmFNAVGGGTGSGLGcLLLER-NLDIERPTYTNLNR-QLFHPEQLISGKEDAANNFAR	AFVHWYVGEGMEEGEFSEAR-AVcMISNSTAIAEVFSR-AYHEQLSVSEITNSAFEPASmMAK-cGINYQPPTVVPGGDLAK-cVFVDLEPTVVDEVR-FDGALNVDVTEFQTNLVPYPR-GHYTIGKEIVDIcLDR-IHFmLSSYAPIISAEK-LADNcTGLQGFLMFNAVGGGTGSGLGcLLLER-MDQKFDLMYAK-NLDIERPTYTNLNR-QLFHPEQLISGKEDAANNFAR	5	6	5	8	PBANKA_0417700.1-p1-sp|P68368|TBA4A_MOUSE	PBANKA_0417700.1-p1	PBANKA_0417700.1-p1-PBANKA_0417700.1-p1,sp|P68373|TBA1C_MOUSE,sp|P05214|TBA3_MOUSE,sp|Q9JJZ2|TBA8_MOUSE,sp|P68368|TBA4A_MOUSE	PBANKA_0417700.1-p1,sp|P68373|TBA1C_MOUSE,sp|P05214|TBA3_MOUSE,sp|Q9JJZ2|TBA8_MOUSE,sp|P68368|TBA4A_MOUSE-PBANKA_0417700.1-p1	26	26	33	48
40S ribosomal protein S5, putative	PBANKA_0619100	21743.6	1		1	2	0.067		0.067	0.191	VNQAIYLIcTGAR		VNQAIYLIcTGAR	SISEcLAEEIIHcANESSSSYAIK-VNQAIYLIcTGAR	0		0	0	0		0	0	1		1	2
small GTP-binding protein sar1, putative	PBANKA_0718800	21916.1	1		1	2	0.0995		0.0995	0.194	QLLETEELSNVPFVVLGNK		QLLETEELSNVPFVVLGNK	DYFAAVDAVVFMIDTTDR-QLLETEELSNVPFVVLGNK	0		0	0	0		0	0	1		1	2
erythrocyte membrane antigen 1	PBANKA_1000600	35834.9	1		1	1	0.0502		0.0502	0.0502	FIDEPTSVVLEVcNER		FIDEPTSVVLEVcNER	FIDEPTSVVLEVcNER	0		0	0	0		0	0	1		1	2
cell division cycle protein 48 homologue, putative	PBANKA_1118600	90843.5	3	4	5	7	0.065	0.0883	0.0957	0.134	AAAPcVLFFDELDSIGTQR-LIVEEATNDDNSVVALNTK-TAGFSGADLAELcQR	AVASEcSANFVSIK-LEELASNTHGFVGADLAQLcTEAALTcIR-SVSQADLIKYDNFR-TAGFSGADLAELcQR	AAAPcVLFFDELDSIGTQR-AVASEcSANFVSIK-GQVVVIAATNR-LIVEEATNDDNSVVALNTK-TAGFSGADLAELcQR	AVASEcSANFVSIK-GQVVVIAATNR-LDQLIYIPLPDLAAR-LEELASNTHGFVGADLAQLcTEAALTcIR-LIVEEATNDDNSVVALNTK-LSPDVKLEELASNTHGFVGADLAQLcTEAALTcIR-TAGFSGADLAELcQR	0	0	0	0	0	0	0	0	6	4	6	11
60S ribosomal protein L23, putative	PBANKA_1346700	14975.3	1		1	2	0.115		0.144	0.252	NLYIIAVQGFGScLNR		ITLSLPVGALINccDNSGGK	ITLSLPVGALINccDNSGGK-LPAASLGDMVLATVK	0		0	0	0		0	0	1		1	2
V-type proton ATPase catalytic subunit A, putative	PBANKA_1410400	68353.2	2	1	6	8	0.0524	0.0245	0.159	0.206	LAEMPADSGYPAYLGAR-TcLVANTSNMPVAAR	TcLVANTSNMPVAAR	DMGYNATMMADSTSR-LAEMPADSGYPAYLGAR-LNDIVTGGDIFGYVDENK-QLEQYFDNFDPDFLSLR-TcLVANTSNMPVAAR-YSNSEVIIYVGcGER	DMGYNATMMADSTSR-GNEMAEILSDFPELTTR-LAEMPADSGYPAYLGAR-LNDIVTGGDIFGYVDENK-QLEQYFDNFDPDFLSLR-TcLVANTSNMPVAAR-VTGDTLLLTGQR-YSNSEVIIYVGcGER	1	0	1	0	sp|P50516|VATA_MOUSE	0	sp|P50516|VATA_MOUSE	0	2	1	6	9
proline--tRNA ligase	PBANKA_1429600	88158.4	2	2	1	2	0.0464	0.0464	0.0252	0.0464	AIQAATSHYLGTNFAK-FGGANFTSTNETFISESGR	AIQAATSHYLGTNFAK-FGGANFTSTNETFISESGR	FGGANFTSTNETFISESGR	AIQAATSHYLGTNFAK-FGGANFTSTNETFISESGR	0	0	0	0	0	0	0	0	2	2	2	3
rab specific GDP dissociation inhibitor, putative	PBANKA_1456200	52038.2	1	1	2	2	0.0374	0.0374	0.0793	0.0793	NVTDFIYNDNNQVcGIK	NVTDFIYNDNNQVcGIK	NVTDFIYNDNNQVcGIK-SPFIYPLYGLGGIPEGFSR	NVTDFIYNDNNQVcGIK-SPFIYPLYGLGGIPEGFSR	0	0	0	0	0	0	0	0	1	2	3	3
RNA-binding protein, putative	PBANKA_0707400	32905.8		1	2	2		0.0625	0.125	0.125		GYGFVSFNNPESALNAIK	GYGFVSFNNPESALNAIK-YGNVVQVYYVPATAQSPR	GYGFVSFNNPESALNAIK-YGNVVQVYYVPATAQSPR		0	0	0		0	0	0		1	2	2
secreted ookinete protein, putative	PBANKA_1113400	85120.7			5	5			0.115	0.129			LIYNYVAGNNTYTYILK-NNYVLQTSDLNTNK-NSINLYNNNIIYFTLPSPEYEK-NVVINPSSENTQNNK-TSQDIQLAIIcPVTK	FILcNASSNGGINWTEK-LIYNYVAGNNTYTYILK-NVVINPSSENTQNNK-SIDPLSLQDYSINELDIFEK-SLISSPYEcHSATSTDLITFTTQK			0	0			0	0			5	6
40S ribosomal protein S12, putative	PBANKA_0405400	15462.1	2		1	3	0.183		0.106	0.211	aDAESVDNNVVIEEK-AVFDNVTAIQK		aDAESVDNNVVIEEK	aDAESVDNNVVIEEK-VcFLSNVcSEPAYK-VcFLSNVcSEPAYKK	0		0	0	0		0	0	2		1	3
succinyl-CoA synthetase alpha subunit, putative	PBANKA_0938500	35529.2	2	2	4	4	0.0942	0.0912	0.179	0.179	SGTLTYEGVNQTTK-VFIDKNTTVIcQGLTGK	LIGPNcPGIIKPGESK-SGTLTYEGVNQTTK	LIGPNcPGIIKPGESK-NAGVHVVINPTK-SGTLTYEGVNQTTK-VFIDKNTTVIcQGLTGK	LIGPNcPGIIKPGESK-NAGVHVVINPTK-SGTLTYEGVNQTTK-VFIDKNTTVIcQGLTGK	0	0	0	0	0	0	0	0	2	2	4	5
M1-family alanyl aminopeptidase, putative	PBANKA_1410300	123361	5	7	5	5	0.0949	0.139	0.0733	0.0968	EFSAPVYIKDNLTDEER-EISINNNKLTEGEDYTYDNEFLTIFAK-FDEDYFGLEYDLSR-LNLVAVSDFNVGAMENK-SSLNMcTNENYADEDLVFDGVGLSIK	EFSAPVYIKDNLTDEER-EISINNNKLTEGEDYTYDNEFLTIFAK-ENNVLELSLTPVNDEFINAIK-LNLVAVSDFNVGAmENK-MYQTILGDDYYKK-SSLNMcTNENYADEDLVFDGVGLSIK-TDYKPSGFTIDNVTLNINIFDNETIVR	EFSAPVYIKDNLTDEER-FDEDYFGLEYDLSR-LNLVAVSDFNVGAMENK-LTEGEDYTYDNEFLTIFAK-SDRSDIYSIIK	EFSAPVYIKDNLTDEER-EISINNNKLTEGEDYTYDNEFLTIFAK-EVDPIVLADTKDYIYK-LNLVAVSDFNVGAmENK-SSLNMcTNENYADEDLVFDGVGLSIK	0	0	0	0	0	0	0	0	6	7	6	7
high molecular weight rhoptry protein 2	PBANKA_0830200	160036	1		3	4	0.00886		0.0295	0.0473	LSENVANDYFSK		LSENVANDYFSK-NMESLIYLDTQISR-NQESESLINIKNEK	NMESLIYLDTQISR-NQESESLINIKNEK-SKHTITSSINNNK-SNIEDFVNVNLSVYQWNPDILEK	0		0	0	0		0	0	1		3	4
14-3-3 protein	PBANKA_0712600	30204.5	6	6	8	11	0.37	0.355	0.462	0.599	AFDDAITEFDNVSEDSYK-AFDDAITEFDNVSEDSYKDSTLIMQLLR-ATDIAENELPSTHPIR-DNLTLWTSDLQGDQTEEK-LAEQAERYDEMADAMR-TLVEQcVNNDKDELTVEER	ATDIAENELPSTHPIR-DNLTLWTSDLQGDQTEEK-EASNFAQEAYQK-KLIPNTSESESK-LAEQAERYDEMADAMR-TLVEQcVNNDKDELTVEER	AFDDAITEFDNVSEDSYK-AFDDAITEFDNVSEDSYKDSTLImQLLR-ATDIAENELPSTHPIR-DNLTLWTSDLQGDQTEEK-EASNFAQEAYQK-LAEQAERYDEMADAMR-TLVEQcVNNDKDELTVEER-YISEFScDEGKK	AFDDAITEFDNVSEDSYK-AFDDAITEFDNVSEDSYKDSTLImQLLR-ATDIAENELPSTHPIR-DNLTLWTSDLQGDQTEEK-EASNFAQEAYQK-KLIPNTSESESK-KVEEELNSIcQDILNLLTK-LAEQAERYDEMADAMR-LIPNTSESESKVFYYK-TLVEQcVNNDKDELTVEER-YISEFScDEGKK	0	0	0	0	0	0	0	0	8	7	9	12
phosphoglucomutase, putative	PBANKA_1210900	68163.9	2	5	6	5	0.0573	0.138	0.153	0.121	DLTTGYDSQTSDKK-YLSDQTEEVINNYNEEELNK	AIEYNDNNYNTLYcYEEALGHALTK-DLTTGYDSQTSDKK-VYLFGQTVATPILcYSSFK-YLSDQTEEVINNYNEEELNK-YLSDQTEEVINNYNEEELNKLFLK	AIEYNDNNYNTLYcYEEALGHALTK-DLTTGYDSQTSDKK-LYGENGAQLISPVDK-YGYmYDETLTGFK-YLSDQTEEVINNYNEEELNK-YLSDQTEEVINNYNEEELNKLFLK	DLTTGYDSQTSDKK-LYGENGAQLISPVDK-VYLFGQTVATPILcYSSFK-YLSDQTEEVINNYNEEELNK-YLSDQTEEVINNYNEEELNKLFLK	0	0	0	0	0	0	0	0	2	5	7	5
T-complex protein 1 subunit eta, putative	PBANKA_0406500	59628		3	5	3		0.115	0.163	0.115		cIGNSEIVPGAGSIEMQLSK-SQDDEVGDGTTSVVVVAGELLNEAK-VLLNDGIEPNMIIDGFR	SQDDEVGDGTTSVVVVAGELLNEAK-TFSYAGFEQQPK-VLLNDGIEPNMIIDGFR-VTGGScLDTQLIYGVAFK-YLSHNAGYDSTDILNK	cIGNSEIVPGAGSIEMQLSK-SQDDEVGDGTTSVVVVAGELLNEAK-VLLNDGIEPNMIIDGFR		0	0	0		0	0	0		3	5	3
glucose-6-phosphate dehydrogenase-6-phosphogluconolactonase, putative	PBANKA_1317500	109714	6	4	5	7	0.0916	0.0747	0.0947	0.139	AYVPEAYETLLSEcYK-QLSNENGYVVIGLSGGK-SIASIKLEDTVIGQYVK-SNNDDTNNNINSNISENASIDK-SNNDDTNNNINSNISENASIDKSK-YMETEDLTDFNKK	QLSNENGYVVIGLSGGK-SIASIKLEDTVIGQYVK-SNNDDTNNNINSNISENASIDKSK-YMETEDLTDFNKK	AYVPEAYETLLSEcYK-MIDSSNTTVIAcGHK-SNNDDTNNNINSNISENASIDK-YFIGNYLSPESFENFDVYITQEER-YMETEDLTDFNKK	AYVPEAYETLLSEcYK-NmLLNFYVNPNYNLYPAFK-QLSNENGYVVIGLSGGK-SIASIKLEDTVIGQYVK-SLNADNNVNLSLLNEQVYFTTTNNFDVR-SNNDDTNNNINSNISENASIDK-YMETEDLTDFNKK	0	0	0	0	0	0	0	0	6	4	5	8
early transcribed membrane protein	PBANKA_0201600	18672.2			1	1			0.113	0.113			NLNTPNEDEPSIPSTDDNTR	NLNTPNEDEPSIPSTDDNTR			0	0			0	0			1	1
phenylalanine--tRNA ligase alpha subunit, putative	PBANKA_0203800	65585.2		1	1			0.0288	0.0288			SFNIYDLTDEGNNYLK	SFNIYDLTDEGNNYLK			0	0			0	0			1	1
conserved protein, unknown function	PBANKA_0208600	32331			1	1			0.0549	0.0549			NTLITEGGSGVSLNR	NTLITEGGSGVSLNR			0	0			0	0			1	1
hexose transporter	PBANKA_0302500	56389.4			1	1			0.0297	0.0297			GGEIGTSPYISLEER	GGEIGTSPYISLEER			0	0			0	0			1	1
ATP-dependent RNA helicase UAP56, putative	PBANKA_0306800	53032.5	1	1	4	3	0.0687	0.0579	0.206	0.17	AISESGFEHPSEVQQETIPAAITGTDILcQAK	aAIDHNVQDELVDYEDDDNMLDNKDVK	aAIDHNVQDELVDYEDDDNmLDNKDVK-AISESGFEHPSEVQQETIPAAITGTDILcQAK-INIVINYDMPENSDSYLHR-TAVFVLSILQQLETNDSK	aAIDHNVQDELVDYEDDDNMLDNKDVK-AISESGFEHPSEVQQETIPAAITGTDILcQAK-FEVAISEMPNKIDcNEYINQ	0	0	0	0	0	0	0	0	1	1	4	4
apoptosis-inducing factor, putative	PBANKA_0617900	74621.5	1			1	0.0244			0.0244	NISNLDTSSELYNEIK			NISNLDTSSELYNEIK	0			0	0			0	1			1
tryptophan-rich protein	PBANKA_0623300	41913.9			1	1			0.038	0.038			GHIDNELYDSIER	GHIDNELYDSIER			0	0			0	0			1	1
bifunctional dihydrofolate reductase-thymidylate synthase, putative	PBANKA_0719300	68887.5	1	2	3	2	0.0273	0.0613	0.0988	0.0613	YFSSVTSYINENNYIR	INNSYNcDVLFPEINENLFK-YFSSVTSYINENNYIR	INNSYNcDVLFPEINENLFK-ITSISDVYNSNNTTLDFIIYSK-YFSSVTSYINENNYIR	INNSYNcDVLFPEINENLFK-YFSSVTSYINENNYIR	0	0	0	0	0	0	0	0	1	2	3	2
elongation factor 1-beta, putative	PBANKA_0814200	30034.2	1			1	0.07			0.07	aSNNANLLTVKGESDYGK			aSNNANLLTVKGESDYGK	0			0	0			0	1			1
inosine-5'-monophosphate dehydrogenase, putative	PBANKA_0821700	55900.8	1	3	6	3	0.0375	0.107	0.209	0.107	YLVEDKIFGTVYDPTNDIK	AQGTAVYHVSNYAHTR-IGmGSGSIcTTQDVcAVGR-YLVEDKIFGTVYDPTNDIK	AQGTAVYHVSNYAHTR-IGMGSGSIcTTQDVcAVGR-LVGIITGIDYLYLTNPDVK-SILPIVNDNYELIALVcR-TPIISSPMDTVTEHK-YLVEDKIFGTVYDPTNDIK	AQGTAVYHVSNYAHTR-IGMGSGSIcTTQDVcAVGR-YLVEDKIFGTVYDPTNDIK	0	0	0	0	0	0	0	0	1	4	6	3
cytosolic glyoxalase II, putative	PBANKA_1004000	30363.6	1			1	0.057			0.057	VIGSAYETTPGATEK			VIGSAYETTPGATEK	0			0	0			0	1			1
CCR4-associated factor 16, putative	PBANKA_1010800	29683.6	3	1	2	2	0.187	0.07	0.136	0.136	GSISFFSDINSIVSDNK-IQALSDLNLVFEK-mDSIIINNLTYNYYHPLR	mDSIIINNLTYNYYHPLR	GSISFFSDINSIVSDNK-mDSIIINNLTYNYYHPLR	GSISFFSDINSIVSDNK-mDSIIINNLTYNYYHPLR	0	0	0	0	0	0	0	0	3	2	2	3
26S proteasome regulatory subunit RPN13, putative	PBANKA_1028700	29571.3	1			1	0.0556			0.0556	FNSIIENDLGNDTR			FNSIIENDLGNDTR	0			0	0			0	1			1
malate dehydrogenase, putative	PBANKA_1117700	34315.7	1	1	1	1	0.0447	0.0639	0.0639	0.0767	EGMSREDLIGINGK	TGAHPIEFILTEEEQAcYQK	TGAHPIEFILTEEEQAcYQK	IIGTNNIKDITDSDVIVITAGVQR	0	0	0	0	0	0	0	0	1	1	1	1
protein transport protein Sec24A, putative	PBANKA_1137200	106435			1	1			0.0159	0.0212			IYNSGNSGNSNTDLK	ILFFLSSVPNIGDLTVNVNR			0	0			0	0			1	1
polyubiquitin binding protein, putative	PBANKA_1139400	99918	1	1	1	1	0.0188	0.0188	0.0188	0.0188	IGSNMVNDDNIDIAPR	IGSNMVNDDNIDIAPR	IGSNMVNDDNIDIAPR	IGSNMVNDDNIDIAPR	0	0	0	0	0	0	0	0	1	1	1	1
single-strand telomeric DNA-binding protein GBP2, putative	PBANKA_1205000	27844.1			1	1			0.073	0.073			NAIDALNFcNFDGYILK	NAIDALNFcNFDGYILK			0	0			0	0			1	1
M17 leucyl aminopeptidase, putative	PBANKA_1309900	72098			1	1			0.0268	0.0236			EScNFDDGLAIFLVNSK	NSYRPGDIITASNGK			0	0			0	0			1	1
phosphoribosylpyrophosphate synthetase, putative	PBANKA_1340300	48217.9	1	1			0.0349	0.0372			FADGEVSMQFLDSIR	IENSPLEEVVVTDTVK			0	0			0	0			1	1
thioredoxin peroxidase 2, putative	PBANKA_1430800	24728	1			1	0.0744			0.0605	GGIGNINFTLVSDINK			NYNVLYDNSFALR	0			0	0			0	1			1
macrophage migration inhibitory factor	PBANKA_1444000	12935.5	3	4	5	4	0.328	0.603	0.698	0.603	FSGSNEGYcFVR-ILSNHLSVKPR-PccELITNISIPDDK	AQNTLSEIEDAISNILGKPVAYIMSNYDYQK-FSGSNEGYcFVR-PccELITNISIPDDK-SNNSLLADKITK	AQNTLSEIEDAISNILGKPVAYImSNYDYQK-FSGSNEGYcFVR-ILSNHLSVKPR-PccELITNISIPDDK-SNNSLLADKITK	AQNTLSEIEDAISNILGKPVAYImSNYDYQK-FSGSNEGYcFVR-PccELITNISIPDDK-SNNSLLADKITK	0	0	0	0	0	0	0	0	5	8	8	5
6-phosphogluconate dehydrogenase, decarboxylating, putative	PBANKA_1318400	53360.7		1	1			0.0403	0.0403			DNLTDNYLVDVILDIAGAK	DNLTDNYLVDVILDIAGAK			0	0			0	0			1	1
phosphoglucomutase-2	PBANKA_0715500	34970	1	1	1	1	0.0671	0.0671	0.0671	0.0671	LINDPNLNEGTPYLPNPIPR	LINDPNLNEGTPYLPNPIPR	LINDPNLNEGTPYLPNPIPR	LINDPNLNEGTPYLPNPIPR	0	0	0	0	0	0	0	0	1	1	1	1
centrin-2, putative	PBANKA_1310400	19370.3	1			1	0.0952			0.0952	IFNLFDDDKTGSISLK			IFNLFDDDKTGSISLK	0			0	0			0	1			1
inner membrane complex sub-compartment protein 1	PBANKA_1209400	16419	1	1	1	1	0.14	0.14	0.14	0.14	YINDDEILETFSSAEINEFK	YINDDEILETFSSAEINEFK	YINDDEILETFSSAEINEFK	YINDDEILETFSSAEINEFK	0	0	0	0	0	0	0	0	1	1	1	1
gamete egress and sporozoite traversal protein	PBANKA_1312700	28798.4	1	1			0.0402	0.0522			EIDQIEKEEK	TLEATNKLDEDAK			0	0			0	0			1	1
biotin protein ligase, putative	PBANKA_1323600	34749.5	1	1	2	2	0.0502	0.0502	0.104	0.104	VIIDQDNNQVIGYLK	VIIDQDNNQVIGYLK	GIENDGTIILVDDNNR-VIIDQDNNQVIGYLK	GIENDGTIILVDDNNR-VIIDQDNNQVIGYLK	0	0	0	0	0	0	0	0	1	1	2	2
ubiquitin-conjugating enzyme, putative	PBANKA_1424900	19065.2	1			1	0.121			0.121	LQIDSPYGVSGSPIGNDIMK			LQIDSPYGVSGSPIGNDIMK	0			0	0			0	1			1
replication protein A1, small fragment	PBANKA_0416600	56541.9		1	1			0.037	0.037			GLDEDTLDYLFNYDFLYK	GLDEDTLDYLFNYDFLYK			0	0			0	0			1	1
CRAL/TRIO domain-containing protein, putative	PBANKA_0920800	35241.5			1	1			0.0635	0.0635			TYDNIFQNTVFSDDNYVLR	TYDNIFQNTVFSDDNYVLR			0	0			0	0			1	1
ras-related protein Rab-11B, putative	PBANKA_1354100	25821		1	1			0.0482	0.0614			AQIWDTAGQER	ENNLFFSEASAVSK			0	0			0	0			1	1
glyceraldehyde-3-phosphate dehydrogenase	PBANKA_1326400	36582.3	13	10	12	11	0.617	0.493	0.567	0.516	AGRSALLNIIPASTGAAK-EASEGPLKGILGYTEEEVVSQDFVHDSR-FPcEVTPTEGGIMVGNKK-GILGYTEEEVVSQDFVHDSR-HAIDVVcESTGVFLTK-IVSWYDNEWGYSNR-SALLNIIPASTGAAK-SAQERSDIEVVAINDPFmDISHLIYLLK-SDIEVVAINDPFmDISHLIYLLK-SSIFDLKAGLALNDNFFK-VIHENFGIVEGLMTTVHASTANQLVVDGPSK-VPIGTVSVVDLVcR-YNSSQTIVSNAScTTNcLAPIAK	DDTPIYVMGINHEK-FPcEVTPTEGGIMVGNK-FPcEVTPTEGGIMVGNKK-GILGYTEEEVVSQDFVHDSR-HAIDVVcESTGVFLTK-HDSVHGKFPcEVTPTEGGIMVGNK-IVSWYDNEWGYSNR-SDIEVVAINDPFMDISHLIYLLK-VIHENFGIVEGLmTTVHASTANQLVVDGPSK-YNSSQTIVSNAScTTNcLAPIAK	EASEGPLKGILGYTEEEVVSQDFVHDSR-FPcEVTPTEGGIMVGNK-GILGYTEEEVVSQDFVHDSR-HAIDVVcESTGVFLTK-HDSVHGKFPcEVTPTEGGIMVGNK-IKEASEGPLK-IVSWYDNEWGYSNR-SDIEVVAINDPFmDISHLIYLLK-VIHENFGIVEGLmTTVHASTANQLVVDGPSK-VPIGTVSVVDLVcR-VVVYNERDPAQIPWGK-YNSSQTIVSNAScTTNcLAPIAK	DDTPIYVMGINHEK-FPcEVTPTEGGIMVGNK-FPcEVTPTEGGIMVGNKK-GILGYTEEEVVSQDFVHDSR-HAIDVVcESTGVFLTK-HDSVHGKFPcEVTPTEGGIMVGNK-IVSWYDNEWGYSNR-SDIEVVAINDPFmDISHLIYLLK-VIHENFGIVEGLmTTVHASTANQLVVDGPSK-VImSAPPKDDTPIYVMGINHEK-YNSSQTIVSNAScTTNcLAPIAK	0	0	0	0	0	0	0	0	22	21	23	23
fructose-bisphosphate aldolase 2	PBANKA_1308600	39852.8	15	11	15	16	0.531	0.474	0.531	0.539	AEANSLATYGK-ALHDNGVLLEGALLKPNMVTAGYDcTEK-AVLLQRAEANSLATYGK-EVAQELAETAK-FDNIKIENTVENR-FISGAILFEETLFQK-GILAADESTQTIKK-GKPTDLSIQEVSWGLAR-GLVSIPcTDDEK-GLVSIPcTDDEKSTQGLDGLAER-LVPIVEPEILADGAHTIEVcATVTQK-STQGLDGLAER-TKTDDIGFFTVR-VDKGLVSIPcTDDEK-YKGGAGGSTAGASLYEK	AEANSLATYGK-ALHDNGVLLEGALLKPNmVTAGYDcTEK-EVAQELAETAK-FDNIKIENTVENR-GILAADESTQTIKK-GKPTDLSIQEVSWGLAR-GLVSIPcTDDEKSTQGLDGLAER-LVPIVEPEILADGAHTIEVcATVTQK-TKTDDIGFFTVR-VDKGLVSIPcTDDEK-YKGGAGGSTAGASLYEK	AEANSLATYGK-ALHDNGVLLEGALLKPNmVTAGYDcTEK-ALQASVLNTWQGK-EVAQELAETAKK-FDNIKIENTVENR-GGAGGSTAGASLYEK-GGAGGSTAGASLYEKK-GILAADESTQTIK-GILAADESTQTIKK-GKPTDLSIQEVSWGLAR-GLVSIPcTDDEKSTQGLDGLAER-LVPIVEPEILADGAHTIEVcATVTQK-TKTDDIGFFTVR-YASIcQQNK-YKGGAGGSTAGASLYEK	ALHDNGVLLEGALLKPNmVTAGYDcTEK-ALQASVLNTWQGK-EVAQELAETAK-EVAQELAETAKK-FDNIKIENTVENR-GGAGGSTAGASLYEK-GILAADESTQTIKK-GKPTDLSIQEVSWGLAR-GLVSIPcTDDEK-GLVSIPcTDDEKSTQGLDGLAER-LVPIVEPEILADGAHTIEVcATVTQK-NEAGVPLVNLLHDEGIIPGIK-NEAGVPLVNLLHDEGIIPGIKVDK-TKTDDIGFFTVR-VDKGLVSIPcTDDEK-YKGGAGGSTAGASLYEK	0	0	0	0	0	0	0	0	21	18	23	25
receptor for activated c kinase, putative	PBANKA_0703900	35584	6	6	7	5	0.366	0.317	0.354	0.314	GVLEGGHSDWVTSVSTPTDAK-LIVWNINPDDESGEIGTAK-mDNIKEAQVILK-NLEAHTGVLNTVTISPDGSLcASGGKDGVAK-SFIGHTSDVFSVSFSPDNR-YTITEQQHTDWITcVR	GVLEGGHSDWVTSVSTPTDAK-LIVWNINPDDESGEIGTAK-LIVWNINPDDESGEIGTAKK-NLEAHTGVLNTVTISPDGSLcASGGK-SFIGHTSDVFSVSFSPDNR-YTITEQQHTDWITcVR	GVLEGGHSDWVTSVSTPTDAK-LIVWNINPDDESGEIGTAK-LIVWNINPDDESGEIGTAKK-mDNIKEAQVILK-NLEAHTGVLNTVTISPDGSLcASGGK-SFIGHTSDVFSVSFSPDNR-YTITEQQHTDWITcVR	GVLEGGHSDWVTSVSTPTDAK-LIVWNINPDDESGEIGTAK-NLEAHTGVLNTVTISPDGSLcASGGK-SFIGHTSDVFSVSFSPDNR-YTITEQQHTDWITcVR	0	0	0	0	0	0	0	0	10	10	11	9
T-complex protein 1 subunit beta, putative	PBANKA_0405200	59091		1	4	3		0.0394	0.148	0.0919		IVLGAGcSEMLMSNAVDNLAR	LANcLGAEIASTFEEGLNIK-LSQITSATEAVEMILR-SLHDALAVLSETLKDNR-YAGIDINKGDVGNIMELGIYESYNSK	QIPTYILDNGGFDSSEIVSK-QLIYNYPEQIFR-VNVHSFEDIQDLENEEK		0	0	0		0	0	0		1	4	3
triosephosphate isomerase, putative	PBANKA_1303800	27843.2	1		3	3	0.0605		0.194	0.21	TATPEQAQEVHKEIR		FGNGSYTGEVSAEIAK-ILYGGSVSVENcTSLIK-TATPEQAQEVHKEIR	AFVDLIENFDNVILAYEPIWAIGTGK-AVVcFGESLEQR-NLNIEYVLIGHFER	0		0	0	0		0	0	1		3	3
proliferating cell nuclear antigen 2, putative	PBANKA_1441400	30318.8	3		1	2	0.197		0.0568	0.136	ASALSDEVLISLSPNIPVSIK-DTMILSTTGSDIKVTK-QFTNDMPDVSITcSK		QFTNDMPDVSITcSK	ASALSDEVLISLSPNIPVSIK-QFTNDMPDVSITcSK	0		0	0	0		0	0	3		1	3
heat shock protein 70, putative	PBANKA_0914400	73169.1		1	3	2		0.0256	0.0739	0.0528		SQVFSTAADNQTQVSIK	SQVFSTAADNQTQVSIK-TQTEINLPFITANQTGPK-TTPSVVAFTNDNQR	SQVFSTAADNQTQVSIK-TQTEINLPFITANQTGPK		0	0	0		0	0	0		1	3	2
kelch protein K13, putative	PBANKA_1356700	85054.5	23	27	34	30	0.392	0.57	0.627	0.546	AIEEQKLQDER-ALFETEVYDR-AWIEVAPLNTPR-DLGESEALLKEAEFYGIK-DNNSIDLNSLNVSNNNLNGNNIVSNDGGNK-DSLLESIDLSVLDSNFDSK-DTWFLSSNLNIPR-EIFMDSGASSINMNEDNSTMHNIR-IGNNNINGSTGAPTNK-IGNNNINGSTGAPTNKK-IIETELSDSSDFENmVGDLR-IYcIGGYDGSSIIPNVEAYDHR-IYKNTNNINDTYEK-KIIETELSDSSDFENMVGDLR-LNSIEVYDEK-LNSIEVYDEKmNK-MKAWIEVAPLNTPR-MNKWENFPYALLEAR-NLNNITKDNINNK-NTNNINDTYEKK-SNSISNFSVTYER-SSAMcVAFDNK-YLNKNDSAFMAMNK	AIEEQKLQDER-ALFETEVYDR-AWIEVAPLNTPR-AYFGSAVLNNFLYVFGGNNYDYK-DLGESEALLKEAEFYGIK-DSLLESIDLSVLDSNFDSK-EIFMDSGASSINMNEDNSTMHNIR-HTLTQQKDSFIEK-IEDNSSFVNIKDSLLESIDLSVLDSNFDSK-IGNNNINGSTGAPTNK-IIETELSDSSDFENMVGDLR-IVDANIATETMIDINVGGALFETSR-IYcIGGYDGSSIIPNVEAYDHR-IYKNTNNINDTYEK-KIIETELSDSSDFENmVGDLR-KLDIDISNGYK-LNSIEVYDEKmNK-mKAWIEVAPLNTPR-mNFGATTLSDSYIITGGENGDVLNScHFFSPDTNEWQIGPPLLVPR-mNKWENFPYALLEAR-RN…	AIEEQKLQDER-ALFETEVYDR-AWIEVAPLNTPR-AYFGSAVLNNFLYVFGGNNYDYK-DLGESEALLKEAEFYGIK-DNNSIDLNSLNVSNNNLNGNNIVSNDGGNK-DSLLESIDLSVLDSNFDSK-DTWFLSSNLNIPR-EIFMDSGASSINmNEDNSTMHNIR-IEDNSSFVNIKDSLLESIDLSVLDSNFDSK-IGNNNINGSTGAPTNK-IGNNNINGSTGAPTNKK-IIETELSDSSDFENmVGDLR-IVDANIATETmIDINVGGALFETSR-IYcIGGYDGSSIIPNVEAYDHR-IYKNTNNINDTYEK-KEIFMDSGASSINMNEDNSTMHNIR-KIIETELSDSSDFENMVGDLR-KLDIDISNGYK-LNSIEVYDEKmNK-LVLYL…	AIEEQKLQDER-AWIEVAPLNTPR-AYFGSAVLNNFLYVFGGNNYDYK-DLGESEALLKEAEFYGIK-DSLLESIDLSVLDSNFDSK-EIFMDSGASSINMNEDNSTMHNIR-IEDNSSFVNIKDSLLESIDLSVLDSNFDSK-IGNNNINGSTGAPTNK-IGNNNINGSTGAPTNKK-IIETELSDSSDFENMVGDLR-IVDANIATETMIDINVGGALFETSR-IYcIGGYDGSSIIPNVEAYDHR-IYKNTNNINDTYEK-KAYFGSAVLNNFLYVFGGNNYDYK-KIIETELSDSSDFENmVGDLR-KLDIDISNGYK-KMNFGATTLSDSYIITGGENGDVLNScHFFSPDTNEWQIGPPLLVPR-LNSIEVYDEKmNK-MKAWIEVAPLNTPR…	0	0	0	0	0	0	0	0	69	69	101	73
ubiquitin carboxyl-terminal hydrolase 13, putative	PBANKA_0715900	99627	2		1	2	0.0324		0.022	0.0406	NLNINAEGGFIDNK-YINNLDNFLLTLDR		NTEINQNNLDSIISMGISK	HGEIDNVTNKQEIDEK-NTEINQNNLDSIISMGISK	0		0	0	0		0	0	2		1	2
glutathione S-transferase, putative	PBANKA_1023900	24040.1	2	2	3	2	0.185	0.132	0.249	0.185	EIPFNQVPILEIGGLILAQSQSIVR-mMDNIVLYYFDAR	EIPFNQVPILEIGGLILAQSQSIVR-EKEIPFNQVPILEIGGLILAQSQSIVR	AHTELISNIPNIK-EIPFNQVPILEIGGLILAQSQSIVR-mMDNIVLYYFDAR	EIPFNQVPILEIGGLILAQSQSIVR-mMDNIVLYYFDAR	0	0	0	0	0	0	0	0	2	2	3	2
exported protein IBIS1	PBANKA_1365500	37409		1	2	1		0.0703	0.135	0.0703		NLNSLGIDQIFNDEHGGYAFLAK	NLNSLGIDQIFNDEHGGYAFLAK-TQSYEDSSTENASTSYMSTLK	NLNSLGIDQIFNDEHGGYAFLAK		0	0	0		0	0	0		1	2	1
proliferating cell nuclear antigen 1, putative	PBANKA_1137900	30676.5	3	5	4	2	0.168	0.325	0.226	0.117	ESTSEDDVGVTIK-NLSEFSDTVFIEIDSNSIK-YEIKDTSPDSDALK	ESTSEDDVGVTIK-LFEcIKDLVNDANIDADENGLK-NLSEFSDTVFIEIDSNSIK-SSILSDVVILGLSDSRPIEFK-YEIKDTSPDSDALK	DLVNDANIDADENGLK-ESTSEDDVGVTIK-NLSEFSDTVFIEIDSNSIK-YEIKDTSPDSDALK	ESTSEDDVGVTIK-NLSEFSDTVFIEIDSNSIK	0	0	0	0	0	0	0	0	4	5	5	2
deoxyribose-phosphate aldolase, putative	PBANKA_0505800	29261.3	8	4	9	8	0.443	0.256	0.489	0.443	AVDDGVDEIDLVINYK-FLSSFAcHPDNFR-IAcVINFPHGTDSIEK-IIENIDEGLKEATNLTQSVK-KFLSSFAcHPDNFR-VIIEVGELKNEDLIIK-VQVHATPSSVEYIIK-VSGGISDLNTASHYILLAR	IAcVINFPHGTDSIEK-IIENIDEGLKEATNLTQSVK-VIIEVGELKNEDLIIK-VQVHATPSSVEYIIK	AVDDGVDEIDLVINYK-AVDDGVDEIDLVINYKK-IAcVINFPHGTDSIEK-IIENIDEGLKEATNLTQSVK-IKQEINPFKPK-KFLSSFAcHPDNFR-VIIEVGELKNEDLIIK-VQVHATPSSVEYIIK-VSGGISDLNTASHYILLAR	AVDDGVDEIDLVINYK-FLSSFAcHPDNFR-IAcVINFPHGTDSIEK-IIENIDEGLKEATNLTQSVK-KFLSSFAcHPDNFR-VIIEVGELKNEDLIIK-VQVHATPSSVEYIIK-VSGGISDLNTASHYILLAR	0	0	0	0	0	0	0	0	8	4	9	9
merozoite surface protein 1	PBANKA_0831000	198678	1		1	1	0.0112		0.0112	0.0128	SGSGSGSGSVVSSTPEEVAR		SGSGSGSGSVVSSTPEEVAR	GVTASASPAAATTPTSADAATQR	0		0	0	0		0	0	1		1	1
40S ribosomal protein S21, putative	PBANKA_0905000	9190.6	1		1	1	0.22		0.22	0.22	NGVYTGENETFAISGYVR		NGVYTGENETFAISGYVR	NGVYTGENETFAISGYVR	0		0	0	0		0	0	1		1	1
60S ribosomal protein L28, putative	PBANKA_0906500	14582.9	1		1	1	0.111		0.111	0.111	NSSGLVNDNAVNIR		NSSGLVNDNAVNIR	NSSGLVNDNAVNIR	0		0	0	0		0	0	1		1	1
kelch domain-containing protein, putative	PBANKA_0922500	63442.4	1		1	1	0.0288		0.0288	0.0288	IALNTDTNNQNTISSK		IALNTDTNNQNTISSK	IALNTDTNNQNTISSK	0		0	0	0		0	0	1		1	1
glutamate dehydrogenase, putative	PBANKA_1228200	140182	1	1	1	1	0.0157	0.0157	0.0157	0.0157	SLVGGPDGDLGSNAIFQSK	SLVGGPDGDLGSNAIFQSK	SLVGGPDGDLGSNAIFQSK	SLVGGPDGDLGSNAIFQSK	0	0	0	0	0	0	0	0	2	1	2	2
chaperone binding protein, putative	PBANKA_1348900	61005.2	1		1	1	0.0275		0.0275	0.0275	KIEEANDIDLNSQK		KIEEANDIDLNSQK	KIEEANDIDLNSQK	0		0	0	0		0	0	1		1	1
conserved protein, unknown function	PBANKA_1424200	77348.8	1		1	1	0.0212		0.0212	0.0212	NAEDPDYYFLQQQR		NAEDPDYYFLQQQR	NAEDPDYYFLQQQR	0		0	0	0		0	0	1		1	1
calcyclin binding protein, putative	PBANKA_1452600	26604.1	1		1	1	0.0841		0.0841	0.0841	NDNNISYSSVPSFAWNQEK		NDNNISYSSVPSFAWNQEK	NDNNISYSSVPSFAWNQEK	0		0	0	0		0	0	1		1	1
40S ribosomal protein S17, putative	PBANKA_1456100	16078.4	1		1	1	0.117		0.117	0.117	SQIDVNVIYVEPDTVK		SQIDVNVIYVEPDTVK	SQIDVNVIYVEPDTVK	0		0	0	0		0	0	1		1	1
dynein light chain 1, putative	PBANKA_1429400	10774.4	1		1	1	0.237		0.237	0.237	NVDMTEEMQIDAIDcANQALQK		NVDMTEEMQIDAIDcANQALQK	NVDMTEEMQIDAIDcANQALQK	0		0	0	0		0	0	1		1	1
conserved Plasmodium protein, unknown function	PBANKA_1205300	12843	1		1	1	0.125		0.125	0.125	ELFPQENEFNNNLR		ELFPQENEFNNNLR	ELFPQENEFNNNLR	0		0	0	0		0	0	1		1	1
thioredoxin-like protein	PBANKA_1325700	14383.2	1		1	1	0.0992		0.223	0.223	IYQEIQNEEEYK		NGEIIQQVQGcNTPYIFSLINEHLANK	NGEIIQQVQGcNTPYIFSLINEHLANK	0		0	0	0		0	0	1		1	1
conserved Plasmodium protein, unknown function	PBANKA_1344200	33913.9	1		1	1	0.0521		0.0521	0.0521	NQFSELGNTNTKEEK		NQFSELGNTNTKEEK	NQFSELGNTNTKEEK	0		0	0	0		0	0	1		1	1
tetratricopeptide repeat protein, putative	PBANKA_0604300	38783.4	1		4	3	0.0485		0.173	0.124	ELSQKDLLNYSYVFIR		DTYEDVQIQINDLKR-ISNIEADEHANKK-QIEEEGEEGKEK-TAQELFDMGNLEFKESK	DTYEDVQIQINDLKR-ELNVEDSLHPDLR-ISNIEADEHANKK	0		0	0	0		0	0	1		4	3
RuvB-like helicase 2, putative	PBANKA_0940900	53408.7	1		3	2	0.0337		0.0968	0.107	mEINLTNISISNDGKK		HIEQADELFMDAK-mEINLTNISISNDGKK-mPFVFLSGSEVYSNEIK	EVVQQISLHDIDLANANPTVGEDLASVLNSYLRPK-mEINLTNISISNDGKK	0		0	0	0		0	0	1		4	3
serine repeat antigen 2	PBANKA_0305000	123988			1				0.0258				NATEEPQSDDASISSNETNVVNNSVIKPR				0				0				1
ADP-ribosylation factor, putative	PBANKA_0505100	20862.5			1				0.0773				NISFTVWDVGGQDK				1				sp|P84078|ARF1_MOUSE				1
EF-hand calcium-binding domain-containing protein, putative	PBANKA_0509200	102688			1				0.0151				NLVTNDYDNASFK				0				0				1
Sec1 family protein, putative	PBANKA_0517800	74097.7			1				0.0265				VLIYDSEGQNILAPLLK				0				0				1
adenylate kinase 2, putative	PBANKA_0713900	31869.1	1				0.0582				AKDPVTNINYNLQIVK				0				0				1
SAP domain-containing protein, putative	PBANKA_0813500	28219			1				0.0607				FGTDSVSTPAALESR				0				0				1
26S proteasome regulatory subunit RPN8, putative	PBANKA_0813900	36841.7	1				0.0502				IGAFEAEDVGVEFLLK				0				0				1
dipeptidyl aminopeptidase 1, putative	PBANKA_0931300	78698.1			1				0.0294				GVNYVAIENHAIYIDPDFTR				0				0				1
phenylalanine--tRNA ligase beta subunit, putative	PBANKA_0942900	72644.6			1				0.0304				SDVYYELVSINDPSFLDER				0				0				1
glycine--tRNA ligase, putative	PBANKA_1022800	95047.4	1				0.0222				DYSNNSDQNNNNTFELTR				0				0				1
conserved Plasmodium protein, unknown function	PBANKA_1023500	55081.2			1				0.034				NSTFNQYTDILNVELK				0				0				1
mini-chromosome maintenance complex-binding protein, putative	PBANKA_1030500	107177			1				0.0175				mNILNQIDTFFLDYTK				0				0				1
CUGBP Elav-like family member 1, putative	PBANKA_1135700	57188.5	1				0.0294				YISQNGVNTFQQMAR				0				0				1
PI31 domain-containing protein, putative	PBANKA_1208500	33832.6			1				0.049				YTPYNTSDNFFISK				0				0				1
cysteine--tRNA ligase, putative	PBANKA_1213600	78383.2			1				0.0195				SEEEKVNFTELAR				0				0				1
Hsc70-interacting protein	PBANKA_1242300	47690.3			1				0.0402				DcTEALNLNVDSANAYK				0				0				1
HSP90 co-chaperone p23, putative	PBANKA_1317400	28117.6			1				0.0824				LGNMGGDMSNLAGLGGMDQFK				0				0				1
conserved protein, unknown function	PBANKA_1348100	27102.6			1				0.0649				GIINDELLNIIQTER				0				0				1
4-nitrophenylphosphatase, putative	PBANKA_1421300	36776.9			1				0.0435				sLIVSEASQNNYFK				0				0				1
hydroxymethyldihydropterin pyrophosphokinase-dihydropteroate synthase, putative	PBANKA_1426700	79796.4	1	1	2	1	0.0279	0.0279	0.0559	0.0279	NIIGEDDPYDVSSLNDLVK	NIIGEDDPYDVSSLNDLVK	LLQNIQVYDDcPLFIGYSR-NIIGEDDPYDVSSLNDLVK	NIIGEDDPYDVSSLNDLVK	0	0	0	0	0	0	0	0	1	1	2	1
haloacid dehalogenase-like hydrolase, putative	PBANKA_1441100	32775.4			1				0.0625				GESNYVTEDNKYADFLQK				0				0				1
ATP synthase subunit beta, mitochondrial	PBANKA_1450300	57886.4			1				0.0356				SIAELGIYPAVDPLDSTSR				0				0				1
peptidyl-prolyl cis-trans isomerase FKBP35, putative	PBANKA_1460400	35025.9	1				0.0752				mENIENIENIEKIHLTDDGGVIK				0				0				1
conserved Plasmodium protein, unknown function	PBANKA_0416400	32473.7			1				0.0667				NNTILNNIEDMNSDNSSK				0				0				1
FACT complex subunit SSRP1, putative	PBANKA_1305300	57131.9	1	1	2	1	0.0426	0.0426	0.0751	0.0426	PADNTGSTSSNSPVISIGNIR	PADNTGSTSSNSPVISIGNIR	PADNTGSTSSNSPVISIGNIR-SEcIASLSNIPLLVPR	PADNTGSTSSNSPVISIGNIR	0	0	0	0	0	0	0	0	1	1	2	1
conserved Plasmodium protein, unknown function	PBANKA_1019700	136894	1				0.0136				INYYNTINDSIEASNR				0				0				1
calmodulin-like protein	PBANKA_1308100	24948.3	1				0.111				LNNEKNPNFYIcGNGYIAPLDIK				0				0				1
6-cysteine protein	PBANKA_1359700	48931.4	3	3	7	5	0.104	0.114	0.232	0.179	IILNNQQNSPQNIYHITR-NGNNVFQTFLLDDVLR-TVDIEYYYNAK	DFSDFDLNIILIPSLYNIDK-IILNNQQNSPQNIYHITR-TVDIEYYYNAK	DFSDFDLNIILIPSLYNIDK-IILNNQQNSPQNIYHITR-ISIPLDYNLSmR-KTENIDGcDFTVPK-NGFALSEINNDEEIcTVHIGR-STQVGSLDNKVIELK-TENIDGcDFTVPK	DFSDFDLNIILIPSLYNIDK-IILNNQQNSPQNIYHITR-STQVGSLDNKVIELK-TENIDGcDFTVPK-TVDIEYYYNAK	0	0	0	0	0	0	0	0	4	3	8	5
conserved Plasmodium protein, unknown function	PBANKA_0301300	9808.8			1				0.253				VTNAPGGNSSLSFGNYISEENER				0				0				1
nucleic acid binding protein, putative	PBANKA_0916100	31774.7			1				0.044				YANQDDIFNNLR				0				0				1
peptidyl-prolyl cis-trans isomerase, putative	PBANKA_0932200	21211.1			1				0.0885				LVQIEAVGTDSGKPLSR				0				0				1
thioredoxin, putative	PBANKA_0942500	49069.5			1				0.0524				GQTLPEFVLNENEDISSGKDEL				0				0				1
BolA-like protein, putative	PBANKA_1115400	9714			1				0.19				ScGcGTAFDAIIVSNK				0				0				1
chromatin assembly factor 1 subunit, putative	PBANKA_1344300	58878.7			1				0.0409				ILLGTHTSNQDSEYVYIGETK				0				0				1
ADP-ribosylation factor GTPase-activating protein, putative	PBANKA_1457800	33158.4			1				0.0574				FQTYLENYGVNDFIPER				0				0				1
protein DJ-1, putative	PBANKA_1126200	20707.4	6	3	7	6	0.392	0.196	0.481	0.471	ANIDVTTASIHETEK-ANIDVTTASIHETEKVQLQSK-GSNAISDcQVVIEMLR-HSLIDDVEAVAYPSFESDFK-RANIDVTTASIHETEK-VKDYIFDVIIIPGGmK	ANIDVTTASIHETEK-ANIDVTTASIHETEKVQLQSK-GSNAISDcQVVIEmLR	ANIDVTTASIHETEK-ANIDVTTASIHETEKVQLQSK-GSNAISDcQVVIEMLR-HSLIDDVEAVAYPSFESDFK-NcVTSLGPGTAVEFALK-RANIDVTTASIHETEK-VKDYIFDVIIIPGGmK	ANIDVTTASIHETEK-ANIDVTTASIHETEKVQLQSK-GSNAISDcQVVIEMLR-HSLIDDVEAVAYPSFESDFK-LYAAIcAAPAIVLHR-NcVTSLGPGTAVEFALK	0	0	0	0	0	0	0	0	8	4	11	8
ribonucleoside-diphosphate reductase small chain, putative	PBANKA_1036600	40486.9	2			1	0.0802			0.0487	SFIcESLPcDLIGMNSR-WINDTNSFAER			SFIcESLPcDLIGMNSR	0			0	0			0	2			1
actin-depolymerizing factor 1	PBANKA_1103100	13964.3			2	1			0.287	0.107			KIEGVNVFTSVVESALDVADFK-VNDNcVTEFNNMK	VNDNcVTEFNNMK			0	0			0	0			2	1
bergheilysin	PBANKA_1137000	133542			2	1			0.0331	0.0131			LAETNYESLEAILNR-TQVIALGSNDPLDAEQAFGFYVK	LAETNYESLEAILNR			0	0			0	0			2	1
ribonucleoside-diphosphate reductase small chain, putative	PBANKA_1214200	40136.2	2	1	2	2	0.0836	0.0418	0.0836	0.0836	AQYNDEILKENQFR-mDKEQYHTQEVLLK	mDKEQYHTQEVLLK	AQYNDEILKENQFR-mDKEQYHTQEVLLK	AQYNDEILKENQFR-mDKEQYHTQEVLLK	0	0	0	0	0	0	0	0	2	1	3	2
YEATS domain-containing protein, putative	PBANKA_1223600	26055	2			1	0.158			0.0769	VQEEIcDLMSEATILSK-VYFDDTSLSPISITHFVK			VQEEIcDLMSEATILSK	0			0	0			0	2			1
thioredoxin peroxidase 1	PBANKA_1302800	21654.8	5	3	5	3	0.333	0.195	0.323	0.179	AEAVFGDNNFGEVSLSDFIGK-AEAVFGDNNFGEVSLSDFIGKK-GKESMKPSEEGVAK-QGVVQHLLVNNLALGR-SYDVLFNESVALR	AEAVFGDNNFGEVSLSDFIGK-AEAVFGDNNFGEVSLSDFIGKK-QGVVQHLLVNNLALGR	AEAVFGDNNFGEVSLSDFIGK-AEAVFGDNNFGEVSLSDFIGKK-NVELLGcSVDSK-QGVVQHLLVNNLALGR-SYDVLFNESVALR	AEAVFGDNNFGEVSLSDFIGK-AEAVFGDNNFGEVSLSDFIGKK-SYDVLFNESVALR	0	0	0	0	0	0	0	0	5	3	5	3
tRNA import protein tRIP, putative	PBANKA_1306200	46175.7		1	2			0.0447	0.0844			SGVESLLNSGIVTcTNEK	SGVESLLNSGIVTcTNEK-TNIVENDDNVVFPEIK			0	0			0	0			1	2
G-protein coupled receptor, putative	PBANKA_1240200	55426.3		1	2			0.0318	0.0764			SQEKDNAIDNSDNLK	SQEKDNAIDNSDNLK-YISNEFLEEFEDNEENIILIK			0	0			0	0			1	2
enolase, putative	PBANKA_1214300	49028.2	1	2	10	4	0.0404	0.0762	0.345	0.13	AAVPSGASTGIYEALELR	AAVPSGASTGIYEALELR-DVQIVGDDLLVTNPTR	AAVPSGASTGIYEALELR-DVQIVGDDLLVTNPTR-IAmDVAASEFYNIETK-IEESLGANGSFAGDKFR-KIDNMMVQELDGSK-LSFQEFmIVPVGAPSFK-LTEAIGKDVQIVGDDLLVTNPTR-SGETEDVFIADLVVALR-TYDLDFKTPNNDK-VNQIGSITEAIEAcLLSQK	AAVPSGASTGIYEALELR-DVQIVGDDLLVTNPTR-IEESLGANGSFAGDKFR-LTEAIGKDVQIVGDDLLVTNPTR	1	1	1	1	sp|P21550|ENOB_MOUSE,sp|P17182|ENOA_MOUSE	sp|P21550|ENOB_MOUSE,sp|P17182|ENOA_MOUSE	sp|P21550|ENOB_MOUSE,sp|P17182|ENOA_MOUSE	sp|P21550|ENOB_MOUSE,sp|P17182|ENOA_MOUSE	3	5	15	5
tubulin-specific chaperone a, putative	PBANKA_0204200	19165.7	4	2	5	3	0.279	0.2	0.364	0.2	ELcYYEKEEQELK-NITFcSNYSEENLK-NITFcSNYSEENLKEK-SPNQIASTNDILQETTR	NITFcSNYSEENLKEK-SPNQIASTNDILQETTR	ELcYYEKEEQELK-NITFcSNYSEENLK-NITFcSNYSEENLKEK-SPNQIASTNDILQETTR-VLAHTNANFQNSLK	NITFcSNYSEENLK-NITFcSNYSEENLKEK-SPNQIASTNDILQETTR	0	0	0	0	0	0	0	0	4	2	5	3
serine repeat antigen 3	PBANKA_0304900	123206	1		1		0.0182		0.0146		QILSAVSVTSDAESSVVDVR		KVNSALATPPAPEVSK		0		0		0		0		1		1
glutathione peroxidase-like thioredoxin peroxidase	PBANKA_0610500	23559	2		2	2	0.15		0.125	0.15	GLEILGFPTYQFFNQEYK-QScDISQFNQEK		QScDISQFNQEK-SDLKPSIYDYNVK	GLEILGFPTYQFFNQEYK-QScDISQFNQEK	0		0	0	0		0	0	2		3	2
casein kinase 1, putative	PBANKA_0912100	37675.1	2		1	1	0.0867		0.0372	0.0433	NTSFEFVTYLNYcR-YASINTHLGIEQSR		NRFDQIADQEGR	NTSFEFVTYLNYcR	0		0	0	0		0	0	2		1	1
GTP-binding nuclear protein RAN/TC4, putative	PBANKA_0930300	24886.7	1		2	1	0.0607		0.159	0.0607	TQFNVWDTAGQEK		EAEKELEQAAAVAIDEEDIEN-TQFNVWDTAGQEK	TQFNVWDTAGQEK	0		0	0	0		0	0	1		2	1
pyridoxine biosynthesis protein PDX2, putative	PBANKA_0931800	25676.4	1		1		0.111		0.111		NKDDNIENEYGNDFSLGGLDIEITR		NKDDNIENEYGNDFSLGGLDIEITR		0		0		0		0		1		1
merozoite surface protein 8	PBANKA_1102200	46740.1	1		2	1	0.0416		0.0831	0.0416	YIPELEIINYALYNGPK		cPINSNcYVIDNVETcR-YIPELEIINYALYNGPK	cPINSNcYVIDNVETcR	0		0	0	0		0	0	1		2	1
hypoxanthine-guanine phosphoribosyltransferase, putative	PBANKA_1210800	26526.7	2		5	3	0.182		0.359	0.199	ADFTGFSVPNFFLVGcGLDYNENFR-NVLIVEDIIDTGNTLSK		ADFTGFSVPNFFLVGcGLDYNENFR-DLNHVcIISEEGIK-IHNYYIADASTNSYR-LEIVSEDLScLK-NVLIVEDIIDTGNTLSK	DLNHVcIISEEGIK-IHNYYIADASTNSYR-NVLIVEDIIDTGNTLSK	0		0	0	0		0	0	2		5	3
40S ribosomal protein S11, putative	PBANKA_1231000	16075	2	1	1	1	0.185	0.0993	0.0993	0.0993	IEDVTPIPTDSTR-VPQPETAIVSGPQPK	VPQPETAIVSGPQPK	VPQPETAIVSGPQPK	VPQPETAIVSGPQPK	0	0	0	0	0	0	0	0	3	1	1	1
mitochondrial-processing peptidase subunit alpha, putative	PBANKA_1237900	61266.6	1		1		0.0318		0.0318		LYVSESNIENYTSENLR		LYVSESNIENYTSENLR		0		0		0		0		1		1
ADP-ribosylation factor, putative	PBANKA_0518500	20240.9	1		2	1	0.0899		0.219	0.0899	NTNAIIYVIDSSDDER		LQLGDIVQTIPTIGFNVETVNYK-NTNAIIYVIDSSDDER	NTNAIIYVIDSSDDER	0		0	0	0		0	0	1		2	1
1-cys-glutaredoxin-like protein-1, putative	PBANKA_0403100	19422.5	1		1		0.119		0.119		GTPEQPLcGFSASVVQILNK		GTPEQPLcGFSASVVQILNK		0		0		0		0		1		1
actin-depolymerizing factor 2	PBANKA_1137500	16715.7	1		1		0.112		0.112		VSGVNVSDEcIYEFNR		VSGVNVSDEcIYEFNR		0		0		0		0		1		1
meiosis-specific nuclear structural protein 1, putative	PBANKA_1409600	59507.9	1		1		0.0289		0.0289		ALQHALQNDEGYKR		ALQHALQNDEGYKR		0		0		0		0		1		1
6-cysteine protein	PBANKA_1359600	52910.2			3	1			0.141	0.0637			SSEITYLDSQLNIGNIEYYEDIHGNNEIR-TEIPIEQTGLIEYTLEENDTNQDYSER-VYSDIEGKTEIPIEQTGLIEYTLEENDTNQDYSER	SSEITYLDSQLNIGNIEYYEDIHGNNEIR			0	0			0	0			3	1
ras-related protein Rab-1B, putative	PBANKA_1112300	22907.5			2				0.15				FADDTYTDSYISTIGVDFK-LQIWDTAGQER				1				sp|P62821|RAB1A_MOUSE,sp|Q91V41|RAB14_MOUSE				2
parasitophorous vacuolar protein 5	PBANKA_0826700	25254.5			2				0.14				DGNSAYILINFAcDR-QLQGTYYEIATNASDK				0				0				2
nucleoside diphosphate kinase b, putative	PBANKA_1142400	17124.2			2				0.114				KLIGETNPLNSNVGTIR-LIGETNPLNSNVGTIR				0				0				2
conserved Plasmodium protein, unknown function	PBANKA_0814400	20328.5	1		2	1	0.0914		0.194	0.0914	LATTNMIYFIDLSTLK		LATTNMIYFIDLSTLK-SGNIFFHNDKYcEVTEQR	LATTNmIYFIDLSTLK	0		0	0	0		0	0	1		3	1
nicotinate phosphoribosyltransferase, putative	PBANKA_1127700	79521.4	1		3	1	0.0247		0.0871	0.0247	DANSILINNITIAQNNK		DANSILINNITIAQNNK-LTDDHENSINNNYSGNLVENTYTK-NANESELLAFVAFAQINPK	DANSILINNITIAQNNK	0		0	0	0		0	0	1		3	1
ubiquitin-conjugating enzyme E2, putative	PBANKA_1132600	22789.9	3	1	2	1	0.188	0.124	0.262	0.124	ITEmGFSEDQAK-KITEMGFSEDQAK-TALLSIQALLSDPQPDDPQDAEVAK	TALLSIQALLSDPQPDDPQDAEVAK	GPEGTPYEGGHFTLAITIPNDYPYNPPK-TALLSIQALLSDPQPDDPQDAEVAK	TALLSIQALLSDPQPDDPQDAEVAK	0	0	0	0	0	0	0	0	4	1	2	1
T-complex protein 1 subunit epsilon, putative	PBANKA_1218200	59187.1	1	1	6	2	0.0393	0.0393	0.2	0.0766	IIVSEDNNVTVTNDGATILEK	IIVSEDNNVTVTNDGATILEK	DLLSNIVVDAVLSVADmK-IADGFENAcNIALK-IGDMIEEGIFETFNSK-IIVSEDNNVTVTNDGATILEK-ILPGGGASEIYAALEIEK-mNIAIDEYGQPFVILREEEK	IIVSEDNNVTVTNDGATILEK-mNIAIDEYGQPFVILREEEK	0	0	0	0	0	0	0	0	1	1	8	2
coatomer subunit zeta, putative	PBANKA_0717400	25253.1	3		2	1	0.237		0.174	0.0731	AIQDSLNNITNNNIGK-LYMNENDIQDLTSLNQAISSAK-QLDAIIILDEYGNR		AIQDSLNNITNNNIGK-LYMNENDIQDLTSLNQAISSAK	AIQDSLNNITNNNIGK	0		0	0	0		0	0	3		2	1
glutaredoxin-like protein	PBANKA_0105500	25295.4	2		2		0.0694		0.0694		IKYNTYDILQDEDIR-YNTYDILQDEDIR		IKYNTYDILQDEDIR-YNTYDILQDEDIR		0		0		0		0		2		2
protein disulfide isomerase	PBANKA_0702800	55413.5	1		3		0.0394		0.11		ASLGINEFPGLAYQSSEGR		GLSQEYGITGYPTMILFNK-LIPEYNEAAIMLSEK-TPITIDDVSQSYEGSSEEL		0		0		0		0		1		3
multiprotein-bridging factor 1, putative	PBANKA_0920000	15626	2		2		0.206		0.206		IEQETENFKIDR-LVNEPESVIKEYENGK		IEQETENFKIDR-LVNEPESVIKEYENGK		0		0		0		0		2		2
aminopeptidase P, putative	PBANKA_1318100	89899.1	2		3	1	0.0477		0.0863	0.0232	FLTFNDLTLYPYEK-LLDYYLLTPEEIADINEYHQTIR		IYYLTNYSGADGILILTK-LMDYDSVVSYLTNNVSSK-NFIFPSFSTISAIGPNSAVIHYESTEDTNAK	LMDYDSVVSYLTNNVSSK	0		0	0	0		0	0	2		5	1
thioredoxin 1, putative	PBANKA_1320900	11638.5	2		2		0.375		0.375		NGVAVETLMGANEGALK-VNVDEASEVTEKENITSmPTFK		NGVAVETLmGANEGALK-VNVDEASEVTEKENITSMPTFK		0		0		0		0		3		3
phosphoglycerate kinase, putative	PBANKA_0823400	45496.8			6				0.233				ADYNVPIENGEVKDTTR-FHIEEEGKGVDAAGNK-IADKFDNNANTK-LGDIFINDAFGTAHR-LLGEDVLFLNDcVGSDIEK-TIIWNGPQGVFEMENFAK				0				0				6
L-lactate dehydrogenase	PBANKA_1340100	34424.6	1		3		0.0506		0.168		ALDTSHTNVMAYSNcK		ALDTSHTNVMAYSNcK-DVNAHIVGAHGNK-VSGSNTYDDLKDADVVIVTAGFTK		0		0		0		0		1		7
