# Supplementary material for: Essential role of GEXP15, a specific Protein Phosphatase type 1 partner, in Plasmodium berghei in asexual erythrocytic proliferation and transmission
Source: PLoS Pathog. 2019 Jul 26;15(7):e1007973. doi: 10.1371/journal.ppat.1007973 (PMC6685639; doi:10.1371/journal.ppat.1007973)
Supplement: S3 Table — The table shows the protein name, accession number and molecular weight of identified proteins and the number of peptides and spectra identified for each experiment are indicated. Three experiments were performed with HA antibodies on WT schizonts as negative control and PbPP1-HA schizonts. Here, we present the protein co-immunoprecipitated with PbPP1-HA in at least two experiments with peptides ≥ 2 and with peptides and spectra ≥ 2 fold compared with the control strain. Blank cells represent 0 peptide/spectrum identified. Percentage of sequence coverage, peptide sequence, number of shared peptides and other proteins are indicated in reduced columns. In the second sheet, all proteins immunoprecipitated are shown. (XLSX) [file ppat.1007973.s008.xlsx]

## Sheet: Filtered proteins
S3 Table. Identified proteins after PbPP1-HA immunoprecipitation in P. berghei schizonts. The table shows the protein name, accession number and molecular weight of identified proteins and the number of peptides and spectra identified for each experiment are indicated. Three experiments were performed with HA antibodies on WT schizonts as negative control and PbPP1-HA schizonts. Here, we present …
		number of proteins	58	177	16	111	73	177
		number of spectra																															181	2010	28	729	215	1917
		number of peptides	152	1126	24	378	168	1129
			Total number of peptides						Percentage sequence coverage						Peptide sequence						Number of shared peptides						Other Proteins						Total number of spectra						Biological process
Protein name	Protein accession numbers	Protein molecular weight (Da)	01 - WT	01 - PP1	02 - WT	02 - PP1	03 - WT	03 - PP1	01 - WT	01 - PP1	02 - WT	02 - PP1	03 - WT	03 - PP1	01 - WT	01 - PP1	02 - WT	02 - PP1	03 - WT	03 - PP1	01 - WT	01 - PP1	02 - WT	02 - PP1	03 - WT	03 - PP1	01 - WT	01 - PP1	02 - WT	02 - PP1	03 - WT	03 - PP1	01 - WT	01 - PP1	02 - WT	02 - PP1	03 - WT	03 - PP1
serine/threonine protein phosphatase PP1-HA	PBANKA_1028300	34965	4	25		22		26	0.191	0.934		0.763		0.944	AHQVVEDGYEFFAK	AHQVVEDGYEFFAK		AHQVVEDGYEFFAK		AHQVVEDGYEFFAK	0	8		9		9	0	sp|P62137|PP1A_MOUSE,sp|P63087|PP1G_MOUSE,sp|P62141|PP1B_MOUSE		sp|P62141|PP1B_MOUSE,sp|P63087|PP1G_MOUSE,sp|P62137|PP1A_MOUSE		sp|P62137|PP1A_MOUSE,sp|P63087|PP1G_MOUSE,sp|P62141|PP1B_MOUSE	5	308		163		212	Post-translational modification, protein turnover, and chaperones
leucine-rich repeat protein	PBANKA_0516600	36739.3		19		16		20		0.703		0.706		0.723		aTYNVLGEITTFDENETIISHQYSR		aTYNVLGEITTFDENETIISHQYSR		aTYNVLGEITTFDENETIISHQYSR		0		0		0		0		0		0		111		47		51	Post-translational modification, protein turnover, and chaperones
protein phosphatase inhibitor 2, putative	PBANKA_1218500	16665.2		8		8		5		0.528		0.549		0.472		ILEPNTPFNFIVmDSASEDETSK		GVSNIDFKEK		ILEPNTPFNFIVMDSASEDETSK		0		0		0		0		0		0		56		36		17	Post-translational modification, protein turnover, and chaperones
conserved Plasmodium protein, unknown function	PBANKA_0621300	205148		24		22		9		0.177		0.162		0.0662		DNSQNNNNTFNSR		DNSQNNNNTFNSR		DNSQNNNNTFNSR		0		0		0		0		0		0		48		30		17	Unknown function
regulator of chromosome condensation-PP1-interacting protein, putative	PBANKA_0820800	292209		27		14		1		0.174		0.0794		0.00437		ESIPFNFNPIcK		AFEIEGKNESK		SIIAFLSQIGK		0		0		0		0		0		0		39		26		2	Post-translational modification, protein turnover, and chaperones
nucleolar protein Nop52, putative	PBANKA_0831900	65515.8		10		6		10		0.245		0.136		0.225		DNGINLVYDYIEK		NFYNLFDTSNTK		DNGINLVYDYIEK		0		0		0		0		0		0		17		13		21	Translation, ribosomal structure and biogenesis
glideosome-associated connector	PBANKA_1137800	291422		25		4	4	18		0.144		0.0165	0.0165	0.103		AISNLSLYTANIK		GNIVDQTLSIMNINK	AISNLSLYTANIK	AISNLSLYTANIK		0		0	0	0		0		0	0	0		33		5	5	34	Pathogenicity
rhoptry neck protein 2	PBANKA_1315700	236568		8		5		8		0.0514		0.0341		0.05		AVLTNSTLASmK		LImEQNLYADFYK		AVLTNSTLASmK		0		0		0		0		0		0		10		5		19	Pathogenicity
conserved Plasmodium protein, unknown function	PBANKA_0515400	77381.2		10		7		12		0.165		0.122		0.229		DGTGENLQSSK		DGTGENLQSSK		DGTGENLQSSK		0		0		0		0		0		0		10		7		15	Unknown function
RTR1 domain-containing protein, putative	PBANKA_0310800	97351.7		9		6		10		0.128		0.0833		0.123		DVcSYINTISK		KNEFINNISK		DVcSYINTISK		0		0		0		0		0		0		10		7		14	Unknown function
40S ribosomal protein S3A, putative	PBANKA_1215600	29986.4		10		1		10		0.424		0.0496		0.355		DcYTDFcGLSITR		DcYTDFcGLSITR		EATNILTAELK		0		0		0		0		0		0		14		1		13	Translation, ribosomal structure and biogenesis
karyopherin beta, putative	PBANKA_1238800	127833		18	1	4	12	12		0.235	0.00888	0.0453	0.134	0.15		ALSAISELIEAAR	LNTTNYLLVR	ALSAISELIEAAR	ALSAISELIEAAR	ALSAISELIEAAR		0	0	0	0	0		0	0	0	0	0		24	1	5	19	24	Intracellular trafficking, secretion, and vesicular transport
ATP-dependent RNA helicase UAP56, putative	PBANKA_0306800	53032.5		11		2		6		0.388		0.0601		0.172		AISESGFEHPSEVQQETIPAAITGTDILcQAK		ILVSTDLFGR		FLQNPVEIFIDDEAK		0		0		0		0		0		0		15		2		10	RNA processing and modification
60S ribosomal protein L4, putative	PBANKA_1106700	46134.5	1	12		7	2	13	0.0316	0.382		0.221	0.0706	0.394	NDLIEYIFTNISK	aTIRPLANVYSINGK		EVPLVASNDIESIQK	LGAGYETSAESWGTGR	aTIRPLANVYSINGK	0	0		0	0	0	0	0		0	0	0	1	16		14	2	19	Translation, ribosomal structure and biogenesis
pre-mRNA-processing-splicing factor 8, putative	PBANKA_1003100	344391		12				8		0.0526				0.037		DNPNLLFSIAGFEVR				DNPNLLFSIAGFEVR		0				0		0				0		16				10	RNA processing and modification
DNA-directed RNA polymerase II subunit RPB2, putative	PBANKA_0312400	148263		11		1		11		0.11		0.0107		0.117		IFIGPTFYQR		SSGGLLVATLPYIR		FGQLSLDRPFFDEK		0		0		0		0		0		0		12		1		13	Transcription
PRE-binding protein, putative	PBANKA_1210200	111208		12		2	2	23		0.135		0.0206	0.0216	0.268		AFPSLHDVTNIQSR		IQTTYFVYVDK	DVLENLVQTEGK	AEFEAFIGTINSSISK		0		0	0	0		0		0	0	0		16		2	2	31	RNA processing and modification
serine repeat antigen 1	PBANKA_0305100	154920		11		4	2	9		0.124		0.0405	0.0242	0.101		APSTSVNSSEQQTGK		IIPIQNFDIK	APSTSVNSSEQQTGK	APSTSVNSSEQQTGK		1		0	0	0		0		0	0	0		17		5	2	12	Post-translational modification, protein turnover, and chaperones
26S protease regulatory subunit 10B, putative	PBANKA_1404900	44723.2		5		2		6		0.165		0.0763		0.214		ALQSVGQIIGQVLK		ALQSVGQIIGQVLK		ALQSVGQIIGQVLK		1		0		1		0		0		0		7		3		15	Post-translational modification, protein turnover, and chaperones
DnaJ protein, putative	PBANKA_0706800	75403		10		1		9		0.251		0.0294		0.207		HTYcYAIIIDQINNEHNINYLK		LGSEGSEGQLFIQPVYILR		GDNGAITSTYIDK		0		0		0		0		0		0		12		1		12	Post-translational modification, protein turnover, and chaperones
carbamoyl phosphate synthetase, putative	PBANKA_1406700	247658		14		1	2	15		0.0831		0.00511	0.00975	0.0892		ADINNSEEAIK		NVEEAVEVANK	IALGYDLVSLK	ALNLNFIDLATR		0		0	0	0		0		0	0	0		18		1	2	23	Metabolism
conserved Plasmodium protein, unknown function	PBANKA_1331400	301558		11				7		0.0579				0.0366		GIVTDFLNNELPHGK				INYLGDQIPNGR		0				0		0				0		13				11	Unknown function
nucleolar GTP-binding protein 1, putative	PBANKA_0111200	78448.5		2		1		18		0.0384		0.0192		0.257		ANVEVQPYSFTTK		ANVEVQPYSFTTK		ANVEVQPYSFTTK		0		0		0		0		0		0		2		1		21	Translation, ribosomal structure and biogenesis
multidrug resistance protein 1, putative	PBANKA_1237800	160949		11	1	2	1	11		0.116	0.012	0.0197	0.0113	0.106		IGVVSQDPLLFSNSIK	ILLLDEATSSLDSHSEK	ILLLDEATSSLDSHSEK	IGVVSQDPLLFSNSIK	FAAIDEFIESLPNK		0	0	0	0	0		0	0	0	0	0		12	1	2	1	21	Transport
heat shock protein 60, putative	PBANKA_1214000	62248.2	7	12		3		11	0.169	0.304		0.0864		0.259	AGDGTTTATILAR	AGDGTTTATILAR		AGDGTTTATILAR		AAVEEGIVPGGGSALLFASK	0	0		0		0	0	0		0		0	8	16		3		19	Post-translational modification, protein turnover, and chaperones
conserved protein, unknown function	PBANKA_0601600	201938		5		1		12		0.0403		0.00863		0.0765		DVLNSNSSTTNIR		GVAFNFENNNVYDNK		DSLQNEILFR		0		0		0		0		0		0		8		1		14	Unknown function
U5 small nuclear ribonucleoprotein component, putative	PBANKA_1202200	138152		6		9		6		0.0696		0.0905		0.0604		AIYSSFLLATPR		AIYSSFLLATPR		AIYSSFLLATPR		0		0		0		0		0		0		7		9		6	RNA processing and modification
coatomer alpha subunit, putative	PBANKA_0105400	160591		4		1		10		0.0376		0.0108		0.0897		ALGFDFLNK		NLSQPFSNSPFGVLK		AGNIQIGLK		0		0		0		0		0		0		5		1		16	Intracellular trafficking, secretion, and vesicular transport
26S protease regulatory subunit 7, putative	PBANKA_1410000	46818.4		7		5		4		0.224		0.145		0.124		AcILFIDEVDAIGGSR		IEFSLPDLEGR		FVTLGIDPPK		1		2		1		0		sp|P46471|PRS7_MOUSE		0		9		6		7	Post-translational modification, protein turnover, and chaperones
calcium-transporting ATPase, putative	PBANKA_0207000	127362		6		1		8		0.0893		0.00804		0.0973		EASDIVLADDNFNTIVEAIK		SNVNTIISR		EASDIVLADDNFNTIVEAIK		0		0		0		0		0		0		8		1		13	Transport
DNA-directed RNA polymerase II subunit RPB1, putative	PBANKA_0807000	261065		9		1		6		0.0519		0.00606		0.0364		GIDWLLQEIEK		IGTGVFDIIIDNQK		IGTGVFDIIIDNQK		0		0		0		0		0		0		11		1		9	Transcription
T-complex protein 1 subunit alpha, putative	PBANKA_0916200	60136.9		9		1		5		0.25		0.0166		0.123		FEPASLGYcDEVYEEK		IAFLDFPLK		FEPASLGYcDEVYEEK		0		0		0		0		0		0		10		3		8	Post-translational modification, protein turnover, and chaperones
conserved protein, unknown function	PBANKA_1425900	154433		9		8	3	17		0.0921		0.0744	0.0238	0.164		DEAIIYEYINR		DEAIIYEYINR	IVESFVNTYK	AIIDIIKNIEFR		0		0	0	0		0		0	0	0		9		9	6	27	Unknown function
26S protease regulatory subunit 8, putative	PBANKA_1461800	48008.4		6		2		4		0.209		0.0498		0.128		ELRDEIQYLLEAASYVGEIAKPmGK		AVcTEAGMFALR		GVLLYGPPGTGK		2		1		3		0		0		sp|P62196|PRS8_MOUSE,PBANKA_1410000.1-p1,PBANKA_1404900.1-p1,sp|P62192|PRS4_MOUSE,PBANKA_1206600.1-p1		10		3		7	Post-translational modification, protein turnover, and chaperones
myosin E, putative	PBANKA_0112200	228361		9		2	3	14		0.0644		0.0112	0.0179	0.0945		ANENSFNIFYYIINGSSDK		MGPLLIFINPK	INNNISNEETIEK	ELcSLDANIILK		0		0	0	0		0		0	0	0		12		3	3	25	Cytoskeleton
conserved protein, unknown function	PBANKA_0622800	89466.7		6		1		10		0.0991		0.0159		0.18		ISHDEYLIQNK		NNFQQFIINFVK		ENILQSYILATPIDAATTNEILTNR		0		0		0		0		0		0		6		1		12	Unknown function
rhoptry neck protein 5, putative	PBANKA_0713100	131898	1	19		3	4	18	0.0122	0.204		0.0314	0.0497	0.225	VLMTTLSDPLDILK	cFDDTIEINYK		EGVRPDSVVTVK	LDIDITQTTSK	DINFIILNKDGK	0	0		0	0	0	0	0		0	0	0	1	24		3	4	26	Pathogenicity
26S protease regulatory subunit 4, putative	PBANKA_1206600	49712.2		6		1		4		0.199		0.0268		0.107		AIcTEAGLLALR		AVANETSATFLR		AVANETSATFLR		3		0		3		0		0		0		9		1		8	Post-translational modification, protein turnover, and chaperones
40S ribosomal protein S11, putative	PBANKA_0807600	18720.1		4		2	2	5		0.28		0.124	0.124	0.366		aTALDVQHER		aTALDVQHER	aTALDVQHER	aTALDVQHER		1		0	0	1		0		0	0	0		11		4	2	9	Translation, ribosomal structure and biogenesis
ADP/ATP transporter on adenylate translocase, putative	PBANKA_0520200	33807.1		4		5		3		0.173		0.233		0.133		MLIQTQDSIPEIK		GAGGALVLVFYDELQR		GAGGALVLVFYDELQR		0		0		0		0		0		0		6		6		5	Energy production and conversion
60S ribosomal protein L23, putative	PBANKA_1346700	14975.3		3		1		3		0.317		0.108		0.317		ITLSLPVGALINccDNSGGK		LPAASLGDMVLATVK		ITLSLPVGALINccDNSGGK		0		0		0		0		0		0		6		5		6	Translation, ribosomal structure and biogenesis
T-complex protein 1 subunit gamma, putative	PBANKA_1444100	60837.9	2	10		2		9	0.0498	0.207		0.0498		0.197	LGIDGVTGEIIDVSSK	IDDVVSGIGKDDK		KSVIESVASAFEIIPK		GVSDLAQHFLVK	0	0		0		0	0	0		0		0	2	12		2		12	Post-translational modification, protein turnover, and chaperones
nucleolar protein 5, putative	PBANKA_1207000	53176.6		6				7		0.175				0.19		HPSSTLQILGSEK				AGSLISLAK		0				0		0				0		6				10	Unknown function
T-complex protein 1 subunit zeta, putative	PBANKA_0107300	61437.4	1	9		4		5	0.0276	0.208		0.0939		0.109	LSEDLVDSIQIVYNK	ETGEMYNFAVFNQK		GIDPmSLDLLAK		MLVSASGAIK	0	0		0		0	0	0		0		0	1	9		5		7	Post-translational modification, protein turnover, and chaperones
clathrin heavy chain, putative	PBANKA_1434700	230178		6	1	2	1	9		0.0403	0.00604	0.0121	0.00604	0.0594		FIASTNLANMQLIGDR	NLQNLLILTAIK	NLQNLLILTAIK	NLQNLLILTAIK	ADSVIIHPNDPILALR		1	1	1	1	1		0	sp|Q68FD5|CLH1_MOUSE	sp|Q68FD5|CLH1_MOUSE	sp|Q68FD5|CLH1_MOUSE	0		12	1	3	3	15	Intracellular trafficking, secretion, and vesicular transport
coatomer subunit gamma, putative	PBANKA_0903900	113496		5		1		8		0.0766		0.0163		0.121		IKDDLLYTTELNNEGFR		VLSQTIDPLLAAQIEK		FVEHLTDQVYIENISPFIEK		0		0		0		0		0		0		5		1		10	Intracellular trafficking, secretion, and vesicular transport
26S protease regulatory subunit 6A, putative	PBANKA_0917900	50979.3		6		1		6		0.186		0.0355		0.186		AcASQTNATFLK		LAGPQLVQMFIGDGAK		AcASQTNATFLK		1		1		2		0		sp|O88685|PRS6A_MOUSE		0		6		2		8	Post-translational modification, protein turnover, and chaperones
CUGBP Elav-like family member 2, putative	PBANKA_1032700	58892.4		4				6		0.112				0.16		GFAFVSYDNVDSAINAVK				GFAFVSYDNVDSAINAVK		0				0		0				0		8				7	RNA processing and modification
40S ribosomal protein S3, putative	PBANKA_1329300	24736.9	2	7		4	2	6	0.126	0.405		0.23	0.126	0.347	FINDGVFQAELNEFLAR	GcEVIVSGK		ILAEDGYSGVEVR	FINDGVFQAELNEFLAR	FRDGYLISTGEPSK	0	0		0	0	0	0	0		0	0	0	3	17		11	4	10	Translation, ribosomal structure and biogenesis
karyopherin alpha, putative	PBANKA_1425100	61111.9		9		1	2	5		0.277		0.0257	0.0569	0.121		EYVLNQNSLPLLLK		EYVLNQNSLPLLLK	VVELLSHGSFLVQTPALR	EYVLNQNSLPLLLK		0		0	0	0		0		0	0	0		11		1	2	10	Intracellular trafficking, secretion, and vesicular transport
60S ribosomal protein L3, putative	PBANKA_0511900	44367.3		5				3		0.153				0.119		DKNNASTDADITEK				DKNNASTDADITEK		1				1		0				0		9				5	Translation, ribosomal structure and biogenesis
60S ribosomal protein L1, putative	PBANKA_1305100	24821		6		1	1	7		0.327		0.0783	0.0783	0.336		KAINDVFEGTK		KYDAFLASQVILPQIPK	KYDAFLASQVILPQIPK	FPSLITHNDKINDK		0		0	0	0		0		0	0	0		7		2	1	10	Translation, ribosomal structure and biogenesis
60S ribosomal protein L14, putative	PBANKA_1013100	17926		3		1		4		0.244		0.0833		0.321		LcLIEYGPYAGK		VIVDGAGITGVPK		LcFIVDIITITR		0		0		0		0		0		0		5		2		7	Translation, ribosomal structure and biogenesis
rhoptry-associated protein 1	PBANKA_1032100	70692.6	3	17		1	5	24	0.0546	0.351		0.0232	0.0811	0.432	FPSADLPDYK	DNIYEANAYLYEHIAPSIK		LNFGNSVNTFGPYK	LDIFSLANK	DLKFPSADLPDYK	0	0		0	0	0	0	0		0	0	0	3	24		5	6	54	Pathogenicity
eukaryotic translation initiation factor 3 subunit C, putative	PBANKA_0604800	108919		3				8		0.0357				0.0886		IPNFVIIYLDK				ALLQLSYNK		0				0		0				0		4				9	Translation, ribosomal structure and biogenesis
26S protease regulatory subunit 6B, putative	PBANKA_0715600	45194.4		6		2		4		0.208		0.0962		0.154		ILLELLNQmDGFDK		ENSPSIIFIDEVDAIATKR		ENSPSIIFIDEVDAIATK		0		0		0		0		0		0		7		2		4	Post-translational modification, protein turnover, and chaperones
40S ribosomal protein S15A, putative	PBANKA_0414600	14928.4	1	4				5	0.1	0.392				0.4	GYIGNFEIVDDHR	GYIGNFEIVDDHR				GYIGNFEIVDDHR	0	0				0	0	0				0	1	11				7	Translation, ribosomal structure and biogenesis
rhoptry neck protein 3, putative	PBANKA_1464900	264845		6		1		3		0.0369		0.00667		0.0173		IISIQEYVPLLEEK		LVISGSNSIIGDLVK		IISIQEYVPLLEEK		0		0		0		0		0		0		8		1		4	Pathogenicity
40S ribosomal protein S5, putative	PBANKA_1310800	29939.8	1	6		2	1	6	0.0554	0.365		0.0812	0.0554	0.317	ISSIEEIYLHSLPIK	AFVAIGDGNGHcGLGVK		GTQIVGAPTTK	ISSIEEIYLHSLPIK	AFVAIGDGNGHcGLGVK	0	0		0	0	0	0	0		0	0	0	1	11		2	1	10	Translation, ribosomal structure and biogenesis
60S ribosomal protein L6, putative	PBANKA_1351900	26745.2		4				6		0.286				0.255		NKNESLFMNDVIQQIK				DKFIQAAER		0				0		0				0		6				6	Translation, ribosomal structure and biogenesis
serine/arginine-rich splicing factor 1, putative	PBANKA_1232100	36274.1		2				2		0.0794				0.0921		EAGEcGHADVFK				IYVGNLPSHVTSR		0				0		0				0		6				6	RNA processing and modification
polyadenylate-binding protein 1, putative	PBANKA_1439200	93316.5		5			1	9		0.0935			0.0132	0.156		ELFEPYGTITSAK			ALDTLNYTNIK	ALDTLNYTNIK		0			0	0		0			0	0		6			1	11	Unknown function
small GTP-binding protein sar1, putative	PBANKA_0718800	21916.1		3		1		2		0.225		0.0576		0.157		IDKPDAASEDELR		ILFLGLDNAGK		ILFLGLDNAGK		0		0		0		0		0		0		6		2		4	Intracellular trafficking, secretion, and vesicular transport
60S ribosomal protein L13-2, putative	PBANKA_1423500	25419.7		2		2		4		0.112		0.0977		0.214		GSNVKPFYESIDVSK		IDQSYLAYK		IDQSYLAYK		0		0		0		0		0		0		3		3		6	Translation, ribosomal structure and biogenesis
60S ribosomal protein L7-3, putative	PBANKA_1019400	33286.6		2		1		4		0.0739		0.0387		0.169		EQFNDNADIR		NQTQDLMNFLK		EQFNDNADIR		0		0		0		0		0		0		3		1		8	Translation, ribosomal structure and biogenesis
T-complex protein 1 subunit theta, putative	PBANKA_0310900	60812.1	1	9		3	2	6	0.0295	0.195		0.07	0.0516	0.133	ILATNSGYNNTDVVNR	EISSILQTSFGPK		GATTNLLDETER	ILATNSGYNNTDVVNR	EISSILQTSFGPK	0	0		0	0	0	0	0		0	0	0	1	12		3	2	11	Post-translational modification, protein turnover, and chaperones
polyubiquitin, putative	PBANKA_0610300,PBANKA_1141700	25720.8	1	4		4	2	3	0.0699	0.205		0.205	0.109	0.148	TITLDVEPSDTIENVK	ESTLHLVLR		ESTLHLVLR	ESTLHLVLR	ESTLHLVLR	0	3		3	1	2	0	sp|P0CG50|UBC_MOUSE,sp|P62984|RL40_MOUSE		sp|P62984|RL40_MOUSE,sp|P0CG50|UBC_MOUSE	sp|P62984|RL40_MOUSE,sp|P0CG50|UBC_MOUSE	sp|P62984|RL40_MOUSE,sp|P0CG50|UBC_MOUSE	3	9		9	6	13	Post-translational modification, protein turnover, and chaperones
60S ribosomal protein L18, putative	PBANKA_1354400	21701.8		5			1	4		0.326			0.0598	0.272		ATPTDKNPNPNVYR			FPALHLPTLAK	ATPTDKNPNPNVYR		0			0	0		0			0	0		8			1	6	Translation, ribosomal structure and biogenesis
erythrocyte membrane-associated antigen, putative	PBANKA_0801200	233921		5				6		0.0319				0.0378		IEIDSIDGFQGK				FNLYEIEPLIAVLK		0				0		0				0		5				6	RNA processing and modification
rhoptry-associated protein 2/3	PBANKA_1101400	45700.4	3	8		4	3	12	0.113	0.284		0.129	0.101	0.415	ILSVTENEENSFHK	ESFFDALDSTLNcYTNK		FQNFSLFNLIK	FQNFSLFNLIK	AFNIYMIHTHANK	0	0		0	0	0	0	0		0	0	0	3	19		4	3	25	Pathogenicity
60S acidic ribosomal protein P0, putative	PBANKA_0918000	34861.2	1	10		3	5	11	0.0381	0.4		0.0984	0.197	0.438	VLDITEEDILEK	GQIEIQENVHLIK		GVANVAALSR	GVANVAALSR	GQIEIQENVHLIK	0	0		0	0	0	0	0		0	0	0	2	20		4	5	23	Translation, ribosomal structure and biogenesis
actin I	PBANKA_1459300	41885.8	7	19	2	13	8	15	0.25	0.636	0.0718	0.465	0.274	0.473	AGVAGDDAPR	AAPEEHPVLLTEAPLNPK	IWHHTFYNELR	AAPEEHPVLLTEAPLNPK	AGVAGDDAPR	AAPEEHPVLLTEAPLNPK	0	2	1	1	1	2	0	0	sp|P63260|ACTG_MOUSE,sp|P68033|ACTC_MOUSE,sp|P60710|ACTB_MOUSE	0	0	0	7	61	3	35	16	32	Cytoskeleton
60S ribosomal protein L17, putative	PBANKA_1364200	22854		2		1		2		0.126		0.0808		0.126		FLLNVLDNVQANAESK		FLLNVLDNVQANAESK		FLLNVLDNVQANAESK		0		0		0		0		0		0		4		3		4	Translation, ribosomal structure and biogenesis
Plasmodium exported protein (PHIST), unknown function	PBANKA_1229000	131471		4		2		3		0.05		0.0228		0.0351		ASNYNSDTDAVIDSK		ASNYNSDTDAVIDSK		ASNYNSDTDAVIDSK		0		0		0		0		0		0		5		2		4	Post-translational modification, protein turnover, and chaperones
40S ribosomal protein S19, putative	PBANKA_0522800	20026.6	2	3		4	1	10	0.128	0.227		0.308	0.0756	0.5	LLEPVPFVR	DVDAELFISAYAK		aEEFTDDIGVFSK	LYIHPDIGVGFLR	aEEFTDDIGVFSK	0	0		0	0	0	0	0		0	0	0	3	6		6	2	15	Translation, ribosomal structure and biogenesis
erythrocyte membrane associated protein 1	PBANKA_0836800	38265		5		1	1	3		0.182		0.0333	0.0333	0.097		FASSSISLK		VTEIMDEAVYR	LFVNLSGIIVK	LFVNLSGIIVK		0		0	0	0		0		0	0	0		7		2	1	3	Unknown function
60S ribosomal protein L5, putative	PBANKA_1019500	33884.2		5			1	5		0.235			0.0307	0.218		AFLDVGITR			AFLDVGITR	AFLDVGITR		0			0	0		0			0	0		6			1	8	Translation, ribosomal structure and biogenesis
60S ribosomal export protein NMD3, putative	PBANKA_0213400	95690.2				2		7				0.0292		0.115				IQNNNIETLK		EAEEIKETSIK				0		0				0		0				2		8	Translation, ribosomal structure and biogenesis
chromodomain-helicase-DNA-binding protein 1, putative	PBANKA_0508100	304731		4				3		0.018				0.0135		DSIEQTILER				DSIEQTILER		0				0		0				0		4				6	Transcription
26S proteasome regulatory subunit RPN6, putative	PBANKA_1039600	73153.1		5				5		0.0884				0.0932		DINTILcENNK				LIYLLcDYYINK		0				0		0				0		5				5	Post-translational modification, protein turnover, and chaperones
nucleolar protein 56, putative	PBANKA_0929600	57650.1		5				3		0.182				0.0721		ATSFLLNFLEQNLPNNK				ELLGNTLSAR		0				0		0				0		5				5	RNA processing and modification
coatomer subunit beta, putative	PBANKA_1014900	145633	1	9		2	1	9	0.0104	0.0971		0.0207	0.0104	0.0932	LLSNVDDVFNFIR	ILDPLIEAITK		ILDPLIEAITK	LLSNVDDVFNFIR	ILDPLIEAITK	0	0		0	0	0	0	0		0	0	0	1	11		2	3	17	Intracellular trafficking, secretion, and vesicular transport
acetyl-CoA synthetase, putative	PBANKA_1126500	107711		6		1	2	13		0.104		0.0147	0.0242	0.203		IDNIDIDENIFLNR		NIADGAMDISGIIK	IDDTLNVSGHR	ELYNNNDQYLIDGK		0		0	0	0		0		0	0	0		6		1	2	13	Metabolism
apical membrane antigen 1	PBANKA_0915000	63752		1		2		3		0.0234		0.0468		0.0899		LIGEALLPIGSYK		LIGEALLPIGSYK		GITIQNSEVSFLTPVATGDQSVR		0		0		0		0		0		0		1		3		6	Pathogenicity
60S ribosomal protein L15, putative	PBANKA_0717800	24082.6		4		1		3		0.254		0.0683		0.18		ALQGFVIYR		VLNSYWVGQDAVYK		ALQGFVIYR		0		0		0		0		0		0		5		1		4	Translation, ribosomal structure and biogenesis
cytoadherence linked asexual protein, putative	PBANKA_1400600	152175	10	25	2	15	4	17	0.091	0.256	0.0154	0.154	0.0455	0.16	AHVAPDLLSVLEGLLKPDTIEK	AHVAPDLLSVLEGLLKPDTIEK	FSTVTIDIMK	AHVAPDLLSVLEGLLKPDTIEK	AHVAPDLLSVLEGLLKPDTIEK	DNFSVFANNYmDFSPK	0	0	0	0	0	0	0	0	0	0	0	0	10	36	2	21	6	35	Unknown function
heat shock protein 110, putative	PBANKA_1219300	94902.5	2	8		5	3	10	0.0359	0.15		0.067	0.0395	0.148	ANNFLSTIDSLQEQEK	ANNFLSTIDSLQEQEK		GcVLSAAMLSK	IIATLLLYLIR	ANNFLSTIDSLQEQEK	0	0		0	0	0	0	0		0	0	0	2	9		6	4	12	Post-translational modification, protein turnover, and chaperones
26S proteasome regulatory subunit RPN2, putative	PBANKA_1329700	138094		6	1	3	2	5		0.0755	0.00984	0.032	0.0197	0.0492		EKNPQDDSSSVLSDGK	NQAFDYPSFLSK	FGATVGLGLLDISGR	FGATVGLGLLDISGR	EALGVALDAR		0	0	0	0	0		0	0	0	0	0		7	1	3	3	7	Post-translational modification, protein turnover, and chaperones
kelch domain-containing protein, putative	PBANKA_0922500	63442.4		2		2	1	4		0.045		0.045	0.0162	0.0829		IALNTDTNNQNTISSK		IALNTDTNNQNTISSK	IVFLFGGNK	GYFGSLcLLPYK		0		0	0	0		0		0	0	0		2		3	1	9	Unknown function
40S ribosomal protein S6, putative	PBANKA_1355100	35472.5		2				4		0.0935				0.197		GcIVGQDLSALNLALVK				GcIVGQDLSALNLALVK		0				0		0				0		5				4	Translation, ribosomal structure and biogenesis
eukaryotic translation initiation factor 3 subunit A, putative	PBANKA_1428700	152460		5				2		0.0515				0.0158		AVLAVLSIPR				AVLAVLSIPR		0				0		0				0		6				3	Translation, ribosomal structure and biogenesis
60S ribosomal protein L10, putative	PBANKA_1028400	25247.2		2		1	1	3		0.0913		0.0502	0.0502	0.224		IISDGVTcK		VDIGQVLLSIR	VDIGQVLLSIR	ADVNEFSGVVHLVSYEYEQISSEALEAAR		0		0	0	0		0		0	0	0		3		3	1	6	Translation, ribosomal structure and biogenesis
conserved Plasmodium protein, unknown function	PBANKA_1023500	55081.2		2		1		4		0.0574		0.0298		0.113		EVLATLLLSSLINK		EVLATLLLSSLINK		EVLATLLLSSLINK		0		0		0		0		0		0		2		1		6	Translation, ribosomal structure and biogenesis
40S ribosomal protein S17, putative	PBANKA_1456100	16078.4	2	4				5	0.197	0.234				0.35	ITEEVAIIPSK	ITEEVAIIPSK				ITEEVAIIPSK	0	0				0	0	0				0	2	6				7	Translation, ribosomal structure and biogenesis
plasmepsin IV	PBANKA_1034400	50485.8	1	2		1		5	0.0333	0.0578		0.0244		0.164	DGTPVSILYGSGGIK	DGTPVSILYGSGGIK		YDSSASNTYEK		DGTPVSILYGSGGIK	0	0		0		0	0	0		0		0	1	4		1		6	Post-translational modification, protein turnover, and chaperones
high molecular weight rhoptry protein 2	PBANKA_0830200	160036	16	30	3	25	4	25	0.151	0.3	0.0258	0.224	0.0355	0.222	AIGNSENYDNIMNIIK	AIGNSENYDNImNIIK	LSENVANDYFSK	AIGNSENYDNImNIIK	EIGKDLITNIELLESK	DcNINQNYTPLAK	0	0	0	0	0	0	0	0	0	0	0	0	18	42	3	29	6	35	Pathogenicity
26S proteasome regulatory subunit RPN1, putative	PBANKA_0303600	110708	3	9		3	5	23	0.0433	0.143		0.0453	0.0715	0.371	EIIDTSGILTSSLFALK	AELATEEYIPINDTLEGIVILK		EIAEcIIDTVLER	AGSLIAFGLAcTNVK	AELATEEYIPINDTLEGIVILK	0	0		0	0	0	0	0		0	0	0	3	12		4	7	38	Post-translational modification, protein turnover, and chaperones
phosphoribosylpyrophosphate synthetase, putative	PBANKA_1340300	48217.9	2	8		1	1	7	0.0837	0.247		0.0279	0.0233	0.242	VPVDNLEAQLIGLDYFTK	ITAVIPYYGYAR		LSVSVLVADAIR	VPISAADVAR	ITAVIPYYGYAR	0	0		0	0	0	0	0		0	0	0	3	13		1	1	11	Metabolism
eukaryotic translation initiation factor 3 subunit I, putative	PBANKA_0614500	37214.3		4			1	4		0.205			0.0703	0.211		ADRPLNTcDISPLFR			NHIILAGGQAAEHVTTTATGEGK	FQTLLYDIIHANELGSIK		0			0	0		0			0	0		5			1	6	Translation, ribosomal structure and biogenesis
40S ribosomal protein S9, putative	PBANKA_1234800	22147.2		4		1	1	3		0.249		0.0582	0.0582	0.159		HIDFATASPFGGSRPGR		QMVDIPSFLVR	LDYVLGLTLPK	IFQGEALLR		0		0	0	0		0		0	0	0		5		1	1	5	Translation, ribosomal structure and biogenesis
60 kDa chaperonin, putative	PBANKA_1446800	79837.8	4	8			1	12	0.0707	0.167			0.0226	0.209	DYGSPLIINDGVTIAK	DKYGFGYDVNTNK			DYGSPLIINDGVTIAK	AGDGTSSTALMTATITK	0	0			0	0	0	0			0	0	4	12			1	13	Post-translational modification, protein turnover, and chaperones
DNA/RNA-binding protein Alba 4, putative	PBANKA_1360300	42166.6		4				3		0.131				0.104		ENSEKPDDEVK				DAWIETTGLQVFNHNEK		0				0		0				0		5				3	RNA processing and modification
golgi protein 2	PBANKA_0924800	135586		4				2		0.0445				0.021		DGDQNGGSGLESLTK				ELLNQLESLINK		0				0		0				0		4				4	Unknown function
nucleolar preribosomal GTPase, putative	PBANKA_1243400	62244.6		3				3		0.0781				0.0819		NPLIYLDKDIIDFIK				EINIETLDDSTINNIK		0				0		0				0		5				3	Translation, ribosomal structure and biogenesis
signal recognition particle subunit SRP72, putative	PBANKA_0912200	95868.7		2				5		0.0375				0.0876		EAIKDDINIINPETLFLVSK				EAIKDDINIINPETLFLVSK		0				0		0				0		2				6	Unknown function
replication factor C subunit 1, putative	PBANKA_0316000	99238.9		3				4		0.0441				0.0616		ILNEEELLELLPK				INFPSAFGK		0				0		0				0		3				5	Cell division, DNA maintenance, and Chromatin dynamics
ATP-dependent RNA helicase DBP1, putative	PBANKA_1426900	104223	1	12		2	5	17	0.0154	0.178		0.022	0.0726	0.251	LFLTSFLVLDEADR	ELAVQIFYDSK		NILVATDVAAR	GADIIVATPGR	AGNIGIATSFVNDDNK	0	1		0	1	1	0	0		0	PBANKA_1441900.1-p1	0	2	14		2	6	33	Cell division, DNA maintenance, and Chromatin dynamics
T-complex protein 1 subunit eta, putative	PBANKA_0406500	59628	1	8	1			2	0.0223	0.232	0.0186			0.0408	sHLMSLPIVLLK	IDNPNEYNSIVQAEWDIIFQK	NSGANIVLSR			NSGANIVLSR	0	0	0			0	0	0	0			0	1	10	1			3	Post-translational modification, protein turnover, and chaperones
GTP-binding nuclear protein RAN/TC4, putative	PBANKA_0930300	24886.7	1	5		2	2	3	0.0654	0.308		0.126	0.117	0.178	SNYNFEKPFLWLAR	LILVGDGGVGK		SNYNFEKPFLWLAR	LILVGDGGVGK	LILVGDGGVGK	1	1		0	0	1	sp|P62827|RAN_MOUSE	0		0	0	0	1	8		3	2	4	Intracellular trafficking, secretion, and vesicular transport
40S ribosomal protein S12, putative	PBANKA_0405400	15462.1		3		1		4		0.225		0.106		0.324		AVFDNVTAIQK		aDAESVDNNVVIEEK		AVFDNVTAIQK		0		0		0		0		0		0		3		1		4	Translation, ribosomal structure and biogenesis
40S ribosomal protein S8e, putative	PBANKA_1033900	24994	1	2	1		1	4	0.0688	0.119	0.0688		0.0688	0.303	IIDVVYNASNNELVR	IIDVVYNASNNELVR	IIDVVYNASNNELVR		IIDVVYNASNNELVR	IIDVVYNASNNELVR	1	1	1		1	1	sp|P62242|RS8_MOUSE	sp|P62242|RS8_MOUSE	sp|P62242|RS8_MOUSE		sp|P62242|RS8_MOUSE	sp|P62242|RS8_MOUSE	1	6	1		1	9	Translation, ribosomal structure and biogenesis
serine repeat antigen 3	PBANKA_0304900	123206	3	4		2		5	0.0411	0.0566		0.0255		0.0566	LLYNNMFGQFIK	AQEGAGLATQK		LLYNNMFGQFIK		AFAFISYVK	0	0		0		0	0	0		0		0	3	4		2		5	Post-translational modification, protein turnover, and chaperones
eukaryotic translation initiation factor 3 subunit B, putative	PBANKA_1232500	84186	1	7			4	14	0.0126	0.14			0.0656	0.235	EYTQLEIFR	DISFSPNENYVLTWDGTPASLR			EYTQLEIFR	DEHLLVNSVAWSNcGR	0	0			0	0	0	0			0	0	1	9			4	21	Translation, ribosomal structure and biogenesis
40S ribosomal protein S15, putative	PBANKA_1135100	17258.8		4			1	2		0.344			0.113	0.185		AHGVATTIPEDLYFLIK			AHGVATTIPEDLYFLIK	AHGVATTIPEDLYFLIK		0			0	0		0			0	0		6			1	2	Translation, ribosomal structure and biogenesis
40S ribosomal protein S5, putative	PBANKA_0619100	21743.6	2	6		1	1	5	0.113	0.479		0.067	0.067	0.433	QAVDVSPLR	AcVYTPHTAGR		VNQAIYLIcTGAR	VNQAIYLIcTGAR	AcVYTPHTAGR	1	1		0	0	1	sp|P97461|RS5_MOUSE	0		0	0	0	3	9		2	1	8	Translation, ribosomal structure and biogenesis
nicotinate phosphoribosyltransferase, putative	PBANKA_1127700	79521.4		3		2	1	3		0.0653		0.0421	0.0174	0.0552		AQGPDGALSGSR		AQGPDGALSGSR	AQGPDGALSGSR	AQGPDGALSGSR		0		0	0	0		0		0	0	0		3		3	1	3	Metabolism
eukaryotic translation initiation factor 3 subunit L, putative	PBANKA_0110400	67673.2		3			1	5		0.088			0.0194	0.129		IELLNSPDENAK			ILSQILIYLSK	FFIDYFIHQISMcK		0			0	0		0			0	0		3			1	8	Translation, ribosomal structure and biogenesis
ethanolamine-phosphate cytidylyltransferase	PBANKA_1360500	64064.9				3		3				0.0555		0.0698				GVTPIYTQEER		GVTPIYTQEER				0		0				0		0				4		3	Metabolism
conserved protein, unknown function	PBANKA_1426100	72007.1		2				4		0.0312				0.105		ILNPIVLcLR				IIEDDIKQETLDSLK		0				0		0				0		3				4	Unknown function
60S ribosomal protein L24, putative	PBANKA_1407600	18951.3		3				3		0.19				0.19		AVcGLSVEDIR				AVcGLSVEDIR		0				0		0				0		4				3	Translation, ribosomal structure and biogenesis
protein transport protein SEC13	PBANKA_1445400	76701.3		2				4		0.0335				0.0728		LATcSNDNTVK				IVILWIEDASNNK		0				0		0				0		2				5	Intracellular trafficking, secretion, and vesicular transport
60S ribosomal protein L18-2, putative	PBANKA_1354500	21525		2				2		0.171				0.171		IVDAGGEcLTFDQLALR				IVDAGGEcLTFDQLALR		0				0		0				0		4				3	Translation, ribosomal structure and biogenesis
eukaryotic initiation factor 4a, putative	PBANKA_1331900	45370.8	4	13	1	5	3	7	0.118	0.45	0.0251	0.158	0.0854	0.249	GYDTIGQAQSGTGK	DELTLEGIR	VLVTTDLLAR	GIYSYGFEKPSAIQQR	GYDTIGQAQSGTGK	FNNENDIEGNTEEIVDTFDALGLNEK	0	0	0	0	0	0	0	0	0	0	0	0	8	35	2	13	5	20	RNA processing and modification
serine repeat antigen 2	PBANKA_0305000	123988	3	10	1			5	0.0321	0.102	0.0125			0.0508	ILIDVEDLNTNLKK	ILIDVEDLNTNLK	ILIDVEDLNTNLKK			INNIELSAK	0	1	0			0	0	0	0			0	3	12	1			5	Post-translational modification, protein turnover, and chaperones
elongation factor 1-gamma, putative	PBANKA_1352000	46788.3	1	4		2	1	4	0.0298	0.132		0.0546	0.0323	0.132	YVMGSGSAVNNK	HIQDTFScLNK		LYTTIINQK	YSFAVISVLGENK	HIQDTFScLNK	0	0		0	0	0	0	0		0	0	0	1	5		2	1	5	Translation, ribosomal structure and biogenesis
RNA-binding protein, putative	PBANKA_0103900	82061		4			2	6		0.0639			0.0327	0.105		ILTLSGSPENK			ILASVLILQK	ILASVLILQK		0			0	0		0			0	0		5			2	6	RNA processing and modification
40S ribosomal protein S16, putative	PBANKA_1423600	16361.2	2	3		2	1	5	0.167	0.25		0.167	0.0833	0.271	GGGQTSQIYAIR	GGGQTSQIYAIR		GGGQTSQIYAIR	GGGQTSQIYAIR	GGGQTSQIYAIR	0	0		0	0	0	0	0		0	0	0	3	6		3	1	6	Translation, ribosomal structure and biogenesis
V-type H(+)-translocating pyrophosphatase, putative	PBANKA_1320500	76122.4		3			1	3		0.0726			0.0237	0.0726		AADVGADLSGK			AIAGFGLGGSSIALFSR	AADVGADLSGK		0			0	0		0			0	0		3			1	7	Energy production and conversion
40S ribosomal protein S20e, putative	PBANKA_1201900	13513.4		3		1		2		0.203		0.0763		0.203		EKNLNVSGPVR		GAIDNEKYR		EKNLNVSGPVR		0		0		0		0		0		0		4		1		2	Translation, ribosomal structure and biogenesis
FAD-dependent glycerol-3-phosphate dehydrogenase, putative	PBANKA_0404800	71142.8	1	3		2	2	7	0.0287	0.0606		0.0431	0.0431	0.161	SHEIIEDENGLISILGGK	DTDFLATELSK		VIINATGPQGDIIR	VIINATGPQGDIIR	GSLVYYDGQHNDTR	0	0		0	0	0	0	0		0	0	0	1	3		3	2	9	Energy production and conversion
60S ribosomal protein L12, putative	PBANKA_1231800	18214.7	2	5		2	3	5	0.109	0.376		0.109	0.2	0.376	IEQVYSIAR	EILGTcNSIGcTVDGK		IEQVYSIAR	IEQVYSIAR	EILGTcNSIGcTVDGK	1	1		1	1	0	0	0		0	0	0	2	10		3	3	7	Translation, ribosomal structure and biogenesis
parasitophorous vacuolar protein 1	PBANKA_0919100	44699.3		3			1	3		0.116			0.0593	0.111		EGLEISYDNNELDDSK			LPEHFQDIGVGYLSTIKPSFFHK	IDIEINDEHRPIHK		0			0	0		0			0	0		4			1	4	Pathogenicity
60S ribosomal protein L2, putative	PBANKA_1231700	27891.1	1	2		2	1	4	0.05	0.115		0.0923	0.05	0.223	APLSVGNVLPIGK	APLSVGNVLPIGK		AMVGVVGAGGR	APLSVGNVLPIGK	AMVGVVGAGGR	0	0		0	0	0	0	0		0	0	0	2	4		3	1	5	Translation, ribosomal structure and biogenesis
importin alpha re-exporter, putative	PBANKA_0833600	153316		2				4		0.0225				0.0411		LQMINNENINETVLR				GIIINDYNNNANIIDLVK		0				0		0				0		2				4	Transport
pre-mRNA-splicing helicase BRR2, putative	PBANKA_0522900	288200		3				2		0.0159				0.0106		INDIIYSSFLILEK				ALVNEQVQSFGLR		0				0		0				0		3				3	RNA processing and modification
60S ribosomal protein L13, putative	PBANKA_1202400	23769.2		2				3		0.124				0.173		IKEEALGLIKPEER				IKEEALGLIKPEER		0				0		0				0		3				3	Translation, ribosomal structure and biogenesis
60S ribosomal protein L30e, putative	PBANKA_0503600	11813.2		3				2		0.444				0.296		cGVHDYHGDNNDLGTAcGK				cGVHDYHGDNNDLGTAcGK		0				0		0				0		4				2	Translation, ribosomal structure and biogenesis
RNA-binding protein musashi, putative	PBANKA_0817700	40235.9		2				4		0.0669				0.142		cNDAVTSSPSTR				cNDAVTSSPSTR		0				0		0				0		2				4	RNA processing and modification
RNA-binding protein, putative	PBANKA_0707400	32905.8		3				2		0.146				0.125		GWAFITYEQR				GYGFVSFNNPESALNAIK		0				0		0				0		4				2	RNA processing and modification
membrane associated histidine-rich protein 1a	PBANKA_1145800	20369.6	1	2		1	1	2	0.095	0.173		0.095	0.095	0.173	NQIGYAAGFLGDVSHER	ImHPQDEDPAELSK		NQIGYAAGFLGDVSHER	NQIGYAAGFLGDVSHER	NQIGYAAGFLGDVSHER	0	0		0	0	0	0	0		0	0	0	3	6		4	2	5	Unknown function
histone H2B variant, putative	PBANKA_1420600	13749.6		3			1	3		0.236			0.0732	0.276		LLLPGELSK			LLLPGELSK	LLLPGELSK		0			0	0		0			0	0		4			1	3	Cell division, DNA maintenance, and Chromatin dynamics
40S ribosomal protein S19, putative	PBANKA_1416300	16877	1	2		1		2	0.0759	0.241		0.131		0.297	LLELNQEELVK	LLELNQEELVK		NMTIIPEMVGSIVAVHNGK		NMTIIPEMVGSIVAVHNGK	0	0		0		0	0	0		0		0	2	4		2		3	Translation, ribosomal structure and biogenesis
CUGBP Elav-like family member 1, putative	PBANKA_1135700	57188.5	1	2	1	1		2	0.0235	0.0528	0.0235	0.0235		0.047	TLDQQLGSLQVK	TLDQQLGSLQVK	TLDQQLGSLQVK	TLDQQLGSLQVK		MASISEADNAIR	0	0	0	0		0	0	0	0	0		0	1	3	1	1		4	RNA processing and modification
fam-a protein	PBANKA_1246161	30956.1		3		2		1		0.136		0.083		0.0377		HLLcTDPEETIK		DSNSSLFLFK		TEIDSEDDIR		2		2		1		PBANKA_0112721.1-p1		PBANKA_0112721.1-p1		PBANKA_0112721.1-p1		3		2		1	Unknown function
40S ribosomal protein S18, putative	PBANKA_0922100	17882.3	3	5		3	2	4	0.205	0.449		0.301	0.154	0.301	ILNTNVDGK	AGELTTEEINNIVHIMSSPSQFK		AGELTTEEINNIVHIMSSPSQFK	ILNTNVDGK	ILNTNVDGK	0	0		0	0	0	0	0		0	0	0	3	7		3	2	7	Translation, ribosomal structure and biogenesis
40S ribosomal protein S11, putative	PBANKA_1231000	16075	2	6	1	2	2	5	0.172	0.404	0.0728	0.172	0.185	0.45	TPGPGAQSALR	ADRDESSPYAAmmAAQDVAAR	TPGPGAQSALR	TPGPGAQSALR	TPGPGAQSALR	EGELVFGVAHIFASFNDTFIHVTDLSGR	0	1	1	1	0	0	0	0	sp|P62264|RS14_MOUSE	sp|P62264|RS14_MOUSE	0	0	3	11	1	4	2	8	Translation, ribosomal structure and biogenesis
T-complex protein 1 subunit delta, putative	PBANKA_1134100	57940.4	1	7		1	1	3	0.0246	0.244		0.0246	0.0246	0.0794	IASTGcNLLLIQK	AILPGGAAPEMELSQK		DAVNDLALDFLAK	DAVNDLALDFLAK	DAVNDLALDFLAK	0	0		0	0	0	0	0		0	0	0	1	7		1	2	5	Post-translational modification, protein turnover, and chaperones
HSP40, subfamily A, putative	PBANKA_0610900	48418.6	6	12		2	3	8	0.208	0.342		0.0566	0.104	0.347	AYEVLSDEEK	AYEVLSDEEK		ILIDcTNAGLIK	ILIDcTNAGLIK	AYEVLSDEEKR	0	0		0	0	0	0	0		0	0	0	6	14		3	3	8	Post-translational modification, protein turnover, and chaperones
golgi protein 1, putative	PBANKA_1418300	148552		3			1	4		0.0267			0.00708	0.0369		INVEFVcTK			INVEFVcTK	IETDNAYVYPLR		0			0	0		0			0	0		3			1	4	Unknown function
FACT complex subunit SPT16	PBANKA_1232200	127572		3				2		0.0374				0.0246		EFLITVNNSNATIEK				IDVIPVEYIDTIKK		0				0		0				0		3				2	Cell division, DNA maintenance, and Chromatin dynamics
exported protein 1	PBANKA_0926700	17944.5		3				2		0.289				0.283		ANVALATALSVVSALLLGGAGLVmYNTEK				ANVALATALSVVSALLLGGAGLVmYNTEK		0				0		0				0		3				2	Unknown function
rRNA 2'-O-methyltransferase fibrillarin, putative	PBANKA_1035100	33356.3		2				3		0.0673				0.131		LNVVPIVEDAR				LNVVPIVEDAR		0				0		0				0		2				3	RNA processing and modification
single-strand telomeric DNA-binding protein GBP2, putative	PBANKA_1205000	27844.1		2				3		0.0858				0.155		ADLKNEETTSK				LNDSKLEDR		0				0		0				0		2				3	Unknown function
succinyl-CoA synthetase alpha subunit, putative	PBANKA_0938500	35529.2		3				2		0.106				0.079		NIFAFIAGR				NTTVIcQGLTGK		0				0		0				0		3				2	Energy production and conversion
eukaryotic translation initiation factor 3 subunit M, putative	PBANKA_0720300	51421.2		3				2		0.0806				0.0576		ILVSAIGSDIIDAK				ILVSAIGSDIIDAK		0				0		0				0		3				2	Translation, ribosomal structure and biogenesis
conserved protein, unknown function	PBANKA_1424300	32586.9	3	7		2		2	0.144	0.254		0.0775		0.102	LDNDSQIVSLK	AcLNNPQDDGK		AcLNNPQDDGK		DGYSVIHLSR	0	0		0		0	0	0		0		0	5	12		2		2	Unknown function
fam-a protein, pseudogene	PBANKA_0112721	32596.8		2		2		1		0.0789		0.0789		0.0358		HLLcTDPEETIK		DSNSSLFLFK		TEIDSEDDIR		2		2		1		PBANKA_1246161.1-p1		PBANKA_1246161.1-p1		PBANKA_1246161.1-p1		2		2		1	Unknown function
conserved Plasmodium protein, unknown function	PBANKA_0605400	80770.5		2		1		2		0.0281		0.0133		0.0266		INVLEIFSK		INVLEIFSK		INVLEIFSK		0		0		0		0		0		0		2		1		2	Unknown function
exportin-1, putative	PBANKA_0401500	146659	1	2		1		2	0.0104	0.0209		0.00883		0.0193	LLDNIVEALLDTK	LLDNIVEALLDTK		DFAQNLLNQFK		DAEVFSLLSTVFK	0	0		0		0	0	0		0		0	1	2		1		3	Unknown function
lysophospholipase, putative	PBANKA_1220200	78118.6	1	3				3	0.0286	0.0687				0.073	GVEDDGTLDEGIEYNGTLNK	FAYELLEAADNLNKDIIK				FAYELLEAADNLNK	0	0				0	0	0				0	1	3				3	Metabolism
glucose-6-phosphate dehydrogenase-6-phosphogluconolactonase, putative	PBANKA_1317500	109714		3			3	8		0.0326			0.0358	0.0989		FLFDELNINK			ITVSLNLLSNSTSK	FISDEELYESWR		0			0	0		0			0	0		3			3	8	Metabolism
leucine--tRNA ligase, putative	PBANKA_1121700	146890	5	12		3			0.0544	0.148		0.0336			DILSFATFLVK	DILSFATFLVK		DILSFATFLVK			0	0		0			0	0		0			5	12		3			Translation, ribosomal structure and biogenesis
glideosome-associated protein 50, putative	PBANKA_0819000	44308.5		2			1	4		0.0759			0.0304	0.159		GSSYLSYYLLPLLK			VNSLQYFATLPK	GSSYLSYYLLPLLK		0			0	0		0			0	0		2			1	4	Pathogenicity
high molecular weight rhoptry protein 3, putative	PBANKA_0416000	105079	8	17	2	4	7	14	0.116	0.232	0.0275	0.0562	0.0925	0.196	AQQQIDNEEKPEIK	AITEGNNENSFK	AITEGNNENSFK	AITEGNNENSFK	AITEGNNENSFK	AITEGNNENSFK	0	0	0	0	0	0	0	0	0	0	0	0	10	27	2	7	10	28	Pathogenicity
rhoptry neck protein 4	PBANKA_0932000	88832.4		2				2		0.0331				0.0331		LELISLETcDK				LELISLETcDK		0				0		0				0		2				2	Pathogenicity
EH domain-containing protein, putative	PBANKA_0402800	61599.9		2				2		0.0397				0.051		IGPEPTTDK				LEcSNTNSDVLK		0				0		0				0		2				2	Unknown function
nucleolar preribosomal assembly protein, putative	PBANKA_0512500	47571.1		2				2		0.0729				0.0628		EIYQNETENDNPK				EIEQNKEIEQNK		0				0		0				0		2				2	Translation, ribosomal structure and biogenesis
26S proteasome regulatory subunit RPN9, putative	PBANKA_0514500	46326.7		2				2		0.0718				0.0718		ITLLALMDLAFKK				ITLLALMDLAFKK		0				0		0				0		2				2	Post-translational modification, protein turnover, and chaperones
RuvB-like helicase 3, putative	PBANKA_1138200	53848.4		2				2		0.0526				0.0505		TQGFLALFSGDTGEIK				ATEVTVQDVR		1				0		sp|Q9WTM5|RUVB2_MOUSE				0		2				2	Cell division, DNA maintenance, and Chromatin dynamics
cAMP-dependent protein kinase regulatory subunit, putative	PBANKA_1438000	49673.8		2				2		0.055				0.0528		DVFGELALLYNSK				AESTcQVVYLER		0				0		0				0		2				2	Signal transduction mechanisms
spermidine synthase, putative	PBANKA_0919300	36590		2		2				0.0685		0.0872				VNVFIEDASK		NVLVVGGGDGGIIR				0		0				0		0				2		2			Metabolism
tubulin beta chain, putative	PBANKA_1206900	49789.8	6	12	4	7	4	11	0.2	0.454	0.11	0.198	0.112	0.36	AILMDLEPGTMDSVR	AGPFGQLFRPDNFVFGQTGAGNNWAK	ALTVPELTQQMFDAK	AILMDLEPGTMDSVR	EIVHVQAGQcGNQIGAK	AGPFGQLFRPDNFVFGQTGAGNNWAK	1	2	2	2	0	2	0	0	sp|Q922F4|TBB6_MOUSE,sp|P68372|TBB4B_MOUSE,sp|Q9ERD7|TBB3_MOUSE	0	0	0	7	23	6	13	4	14	Cytoskeleton
exported protein 2	PBANKA_1334300	31524.1	1	6		1	2	5	0.0409	0.23		0.0409	0.0743	0.156	IPITDMINILK	EIVGNNKVEEATEcILR		IPITDMINILK	FWVSEPYLK	FWVSEPYLK	0	0		0	0	0	0	0		0	0	0	3	11		1	2	6	Unknown function
ADP-ribosylation factor, putative	PBANKA_0505100	20862.5	2	6	1			2	0.116	0.492	0.0608			0.138	DAIILVFANK	DAIILVFANK	ILMVGLDAAGK			ILMVGLDAAGK	1	1	1			2	0	0	sp|P61205|ARF3_MOUSE,sp|P84078|ARF1_MOUSE			sp|P61205|ARF3_MOUSE,sp|P84078|ARF1_MOUSE,sp|P84084|ARF5_MOUSE	2	8	1			2	Intracellular trafficking, secretion, and vesicular transport
glutamate--tRNA ligase, putative	PBANKA_1362000	94138.6		2			3	8		0.0374			0.0548	0.128		AAFLNNYYANIYEGK			AAFLNNYYANIYEGK	AAFLNNYYANIYEGK		0			0	0		0			0	0		2			3	10	Translation, ribosomal structure and biogenesis
thioredoxin peroxidase 1	PBANKA_1302800	21654.8	1	3			1	2	0.0667	0.256			0.0667	0.154	SYDVLFNESVALR	AEAVFGDNNFGEVSLSDFIGK			KTPLSQGGIGNIK	AEAVFGDNNFGEVSLSDFIGK	0	0			0	0	0	0			0	0	1	5			1	2	Metabolism
chaperone protein ClpB1, putative	PBANKA_0714200	119013	1	3			3	8	0.0125	0.0364			0.0393	0.102	AIDLIDEAASNLK	ILNETFVENDTIR			AIDLIDEAASNLK	AHPDVYNLLLR	0	0			0	0	0	0			0	0	1	3			3	10	Post-translational modification, protein turnover, and chaperones
RuvB-like helicase 2, putative	PBANKA_0940900	53408.7	1	2				2	0.0232	0.0442				0.0421	EAALFLVDLIK	EAALFLVDLIK				EAALFLVDLIK	0	0				0	0	0				0	1	2				2	Cell division, DNA maintenance, and Chromatin dynamics
T-complex protein 1 subunit epsilon, putative	PBANKA_1218200	59187.1	4	8			1	2	0.101	0.215			0.0187	0.0486	DLLSNIVVDAVLSVADmK	DLLSNIVVDAVLSVADmK			LNITNAEAYR	IAILTcPFEPPKPK	0	1			0	1	0	0			0	sp|P80316|TCPE_MOUSE	4	10			1	2	Post-translational modification, protein turnover, and chaperones

## Sheet: Plasmodium total list
		number of proteins	164	485	43	186	201	555
		number of spectra																															1036	3684	148	1134	1223	3628
		number of peptides	715	2191	112	608	730	2214
			Total number of peptides						Percentage sequence coverage						Peptide sequence						Number of shared peptides						Other Proteins						Total number of spectra
Protein name	Protein accession numbers	Protein molecular weight (Da)	01 - WT	01 - PP1	02 - WT	02 - PP1	03 - WT	03 - PP1	01 - WT	01 - PP1	02 - WT	02 - PP1	03 - WT	03 - PP1	01 - WT	01 - PP1	02 - WT	02 - PP1	03 - WT	03 - PP1	01 - WT	01 - PP1	02 - WT	02 - PP1	03 - WT	03 - PP1	01 - WT	01 - PP1	02 - WT	02 - PP1	03 - WT	03 - PP1	01 - WT	01 - PP1	02 - WT	02 - PP1	03 - WT	03 - PP1
serine/threonine protein phosphatase PP1	PBANKA_1028300	34965	4	25		22		26	0.191	0.934		0.763		0.944	AHQVVEDGYEFFAK	AHQVVEDGYEFFAK		AHQVVEDGYEFFAK		AHQVVEDGYEFFAK	0	8		9		9	0	sp|P62137|PP1A_MOUSE,sp|P63087|PP1G_MOUSE,sp|P62141|PP1B_MOUSE		sp|P62141|PP1B_MOUSE,sp|P63087|PP1G_MOUSE,sp|P62137|PP1A_MOUSE		sp|P62137|PP1A_MOUSE,sp|P63087|PP1G_MOUSE,sp|P62141|PP1B_MOUSE	5	308		163		212
leucine-rich repeat protein	PBANKA_0516600	36739.3		19		16		20		0.703		0.706		0.723		aTYNVLGEITTFDENETIISHQYSR		aTYNVLGEITTFDENETIISHQYSR		aTYNVLGEITTFDENETIISHQYSR		0		0		0		0		0		0		111		47		51
protein phosphatase inhibitor 2, putative	PBANKA_1218500	16665.2		8		8		5		0.528		0.549		0.472		ILEPNTPFNFIVmDSASEDETSK		GVSNIDFKEK		ILEPNTPFNFIVMDSASEDETSK		0		0		0		0		0		0		56		36		17
conserved Plasmodium protein, unknown function	PBANKA_0621300	205148		24		22		9		0.177		0.162		0.0662		DNSQNNNNTFNSR		DNSQNNNNTFNSR		DNSQNNNNTFNSR		0		0		0		0		0		0		48		30		17
regulator of chromosome condensation-PP1-interacting protein, putative	PBANKA_0820800	292209		27		14		1		0.174		0.0794		0.00437		ESIPFNFNPIcK		AFEIEGKNESK		SIIAFLSQIGK		0		0		0		0		0		0		39		26		2
nucleolar protein Nop52, putative	PBANKA_0831900	65515.8		10		6		10		0.245		0.136		0.225		DNGINLVYDYIEK		NFYNLFDTSNTK		DNGINLVYDYIEK		0		0		0		0		0		0		17		13		21
glideosome-associated connector	PBANKA_1137800	291422		25		4	4	18		0.144		0.0165	0.0165	0.103		AISNLSLYTANIK		GNIVDQTLSIMNINK	AISNLSLYTANIK	AISNLSLYTANIK		0		0	0	0		0		0	0	0		33		5	5	34
rhoptry neck protein 2	PBANKA_1315700	236568		8		5		8		0.0514		0.0341		0.05		AVLTNSTLASmK		LImEQNLYADFYK		AVLTNSTLASmK		0		0		0		0		0		0		10		5		19
conserved Plasmodium protein, unknown function	PBANKA_0515400	77381.2		10		7		12		0.165		0.122		0.229		DGTGENLQSSK		DGTGENLQSSK		DGTGENLQSSK		0		0		0		0		0		0		10		7		15
RTR1 domain-containing protein, putative	PBANKA_0310800	97351.7		9		6		10		0.128		0.0833		0.123		DVcSYINTISK		KNEFINNISK		DVcSYINTISK		0		0		0		0		0		0		10		7		14
40S ribosomal protein S3A, putative	PBANKA_1215600	29986.4		10		1		10		0.424		0.0496		0.355		DcYTDFcGLSITR		DcYTDFcGLSITR		EATNILTAELK		0		0		0		0		0		0		14		1		13
karyopherin beta, putative	PBANKA_1238800	127833		18	1	4	12	12		0.235	0.00888	0.0453	0.134	0.15		ALSAISELIEAAR	LNTTNYLLVR	ALSAISELIEAAR	ALSAISELIEAAR	ALSAISELIEAAR		0	0	0	0	0		0	0	0	0	0		24	1	5	19	24
ATP-dependent RNA helicase UAP56, putative	PBANKA_0306800	53032.5		11		2		6		0.388		0.0601		0.172		AISESGFEHPSEVQQETIPAAITGTDILcQAK		ILVSTDLFGR		FLQNPVEIFIDDEAK		0		0		0		0		0		0		15		2		10
60S ribosomal protein L4, putative	PBANKA_1106700	46134.5	1	12		7	2	13	0.0316	0.382		0.221	0.0706	0.394	NDLIEYIFTNISK	aTIRPLANVYSINGK		EVPLVASNDIESIQK	LGAGYETSAESWGTGR	aTIRPLANVYSINGK	0	0		0	0	0	0	0		0	0	0	1	16		14	2	19
pre-mRNA-processing-splicing factor 8, putative	PBANKA_1003100	344391		12				8		0.0526				0.037		DNPNLLFSIAGFEVR				DNPNLLFSIAGFEVR		0				0		0				0		16				10
DNA-directed RNA polymerase II subunit RPB2, putative	PBANKA_0312400	148263		11		1		11		0.11		0.0107		0.117		IFIGPTFYQR		SSGGLLVATLPYIR		FGQLSLDRPFFDEK		0		0		0		0		0		0		12		1		13
PRE-binding protein, putative	PBANKA_1210200	111208		12		2	2	23		0.135		0.0206	0.0216	0.268		AFPSLHDVTNIQSR		IQTTYFVYVDK	DVLENLVQTEGK	AEFEAFIGTINSSISK		0		0	0	0		0		0	0	0		16		2	2	31
serine repeat antigen 1	PBANKA_0305100	154920		11		4	2	9		0.124		0.0405	0.0242	0.101		APSTSVNSSEQQTGK		IIPIQNFDIK	APSTSVNSSEQQTGK	APSTSVNSSEQQTGK		1		0	0	0		0		0	0	0		17		5	2	12
26S protease regulatory subunit 10B, putative	PBANKA_1404900	44723.2		5		2		6		0.165		0.0763		0.214		ALQSVGQIIGQVLK		ALQSVGQIIGQVLK		ALQSVGQIIGQVLK		1		0		1		0		0		0		7		3		15
DnaJ protein, putative	PBANKA_0706800	75403		10		1		9		0.251		0.0294		0.207		HTYcYAIIIDQINNEHNINYLK		LGSEGSEGQLFIQPVYILR		GDNGAITSTYIDK		0		0		0		0		0		0		12		1		12
carbamoyl phosphate synthetase, putative	PBANKA_1406700	247658		14		1	2	15		0.0831		0.00511	0.00975	0.0892		ADINNSEEAIK		NVEEAVEVANK	IALGYDLVSLK	ALNLNFIDLATR		0		0	0	0		0		0	0	0		18		1	2	23
conserved Plasmodium protein, unknown function	PBANKA_1331400	301558		11				7		0.0579				0.0366		GIVTDFLNNELPHGK				INYLGDQIPNGR		0				0		0				0		13				11
nucleolar GTP-binding protein 1, putative	PBANKA_0111200	78448.5		2		1		18		0.0384		0.0192		0.257		ANVEVQPYSFTTK		ANVEVQPYSFTTK		ANVEVQPYSFTTK		0		0		0		0		0		0		2		1		21
multidrug resistance protein 1, putative	PBANKA_1237800	160949		11	1	2	1	11		0.116	0.012	0.0197	0.0113	0.106		IGVVSQDPLLFSNSIK	ILLLDEATSSLDSHSEK	ILLLDEATSSLDSHSEK	IGVVSQDPLLFSNSIK	FAAIDEFIESLPNK		0	0	0	0	0		0	0	0	0	0		12	1	2	1	21
heat shock protein 60, putative	PBANKA_1214000	62248.2	7	12		3		11	0.169	0.304		0.0864		0.259	AGDGTTTATILAR	AGDGTTTATILAR		AGDGTTTATILAR		AAVEEGIVPGGGSALLFASK	0	0		0		0	0	0		0		0	8	16		3		19
conserved protein, unknown function	PBANKA_0601600	201938		5		1		12		0.0403		0.00863		0.0765		DVLNSNSSTTNIR		GVAFNFENNNVYDNK		DSLQNEILFR		0		0		0		0		0		0		8		1		14
U5 small nuclear ribonucleoprotein component, putative	PBANKA_1202200	138152		6		9		6		0.0696		0.0905		0.0604		AIYSSFLLATPR		AIYSSFLLATPR		AIYSSFLLATPR		0		0		0		0		0		0		7		9		6
coatomer alpha subunit, putative	PBANKA_0105400	160591		4		1		10		0.0376		0.0108		0.0897		ALGFDFLNK		NLSQPFSNSPFGVLK		AGNIQIGLK		0		0		0		0		0		0		5		1		16
26S protease regulatory subunit 7, putative	PBANKA_1410000	46818.4		7		5		4		0.224		0.145		0.124		AcILFIDEVDAIGGSR		IEFSLPDLEGR		FVTLGIDPPK		1		2		1		0		sp|P46471|PRS7_MOUSE		0		9		6		7
calcium-transporting ATPase, putative	PBANKA_0207000	127362		6		1		8		0.0893		0.00804		0.0973		EASDIVLADDNFNTIVEAIK		SNVNTIISR		EASDIVLADDNFNTIVEAIK		0		0		0		0		0		0		8		1		13
DNA-directed RNA polymerase II subunit RPB1, putative	PBANKA_0807000	261065		9		1		6		0.0519		0.00606		0.0364		GIDWLLQEIEK		IGTGVFDIIIDNQK		IGTGVFDIIIDNQK		0		0		0		0		0		0		11		1		9
T-complex protein 1 subunit alpha, putative	PBANKA_0916200	60136.9		9		1		5		0.25		0.0166		0.123		FEPASLGYcDEVYEEK		IAFLDFPLK		FEPASLGYcDEVYEEK		0		0		0		0		0		0		10		3		8
conserved protein, unknown function	PBANKA_1425900	154433		9		8	3	17		0.0921		0.0744	0.0238	0.164		DEAIIYEYINR		DEAIIYEYINR	IVESFVNTYK	AIIDIIKNIEFR		0		0	0	0		0		0	0	0		9		9	6	27
26S protease regulatory subunit 8, putative	PBANKA_1461800	48008.4		6		2		4		0.209		0.0498		0.128		ELRDEIQYLLEAASYVGEIAKPmGK		AVcTEAGMFALR		GVLLYGPPGTGK		2		1		3		0		0		sp|P62196|PRS8_MOUSE,PBANKA_1410000.1-p1,PBANKA_1404900.1-p1,sp|P62192|PRS4_MOUSE,PBANKA_1206600.1-p1		10		3		7
merozoite surface protein 1	PBANKA_0831000	198678	11	36		10	17	34	0.0888	0.274		0.081	0.133	0.255	DIISDEIEYFSNK	AESEEDIPADDFELDNLYK		DIISDEIEYFSNK	DIISDEIEYFSNK	DIISDEIEYFSNK	0	0		0	0	0	0	0		0	0	0	12	70		15	25	67
myosin E, putative	PBANKA_0112200	228361		9		2	3	14		0.0644		0.0112	0.0179	0.0945		ANENSFNIFYYIINGSSDK		MGPLLIFINPK	INNNISNEETIEK	ELcSLDANIILK		0		0	0	0		0		0	0	0		12		3	3	25
conserved protein, unknown function	PBANKA_0622800	89466.7		6		1		10		0.0991		0.0159		0.18		ISHDEYLIQNK		NNFQQFIINFVK		ENILQSYILATPIDAATTNEILTNR		0		0		0		0		0		0		6		1		12
rhoptry neck protein 5, putative	PBANKA_0713100	131898	1	19		3	4	18	0.0122	0.204		0.0314	0.0497	0.225	VLMTTLSDPLDILK	cFDDTIEINYK		EGVRPDSVVTVK	LDIDITQTTSK	DINFIILNKDGK	0	0		0	0	0	0	0		0	0	0	1	24		3	4	26
26S protease regulatory subunit 4, putative	PBANKA_1206600	49712.2		6		1		4		0.199		0.0268		0.107		AIcTEAGLLALR		AVANETSATFLR		AVANETSATFLR		3		0		3		0		0		0		9		1		8
40S ribosomal protein S11, putative	PBANKA_0807600	18720.1		4		2	2	5		0.28		0.124	0.124	0.366		aTALDVQHER		aTALDVQHER	aTALDVQHER	aTALDVQHER		1		0	0	1		0		0	0	0		11		4	2	9
ADP/ATP transporter on adenylate translocase, putative	PBANKA_0520200	33807.1		4		5		3		0.173		0.233		0.133		MLIQTQDSIPEIK		GAGGALVLVFYDELQR		GAGGALVLVFYDELQR		0		0		0		0		0		0		6		6		5
60S ribosomal protein L23, putative	PBANKA_1346700	14975.3		3		1		3		0.317		0.108		0.317		ITLSLPVGALINccDNSGGK		LPAASLGDMVLATVK		ITLSLPVGALINccDNSGGK		0		0		0		0		0		0		6		5		6
T-complex protein 1 subunit gamma, putative	PBANKA_1444100	60837.9	2	10		2		9	0.0498	0.207		0.0498		0.197	LGIDGVTGEIIDVSSK	IDDVVSGIGKDDK		KSVIESVASAFEIIPK		GVSDLAQHFLVK	0	0		0		0	0	0		0		0	2	12		2		12
nucleolar protein 5, putative	PBANKA_1207000	53176.6		6				7		0.175				0.19		HPSSTLQILGSEK				AGSLISLAK		0				0		0				0		6				10
T-complex protein 1 subunit zeta, putative	PBANKA_0107300	61437.4	1	9		4		5	0.0276	0.208		0.0939		0.109	LSEDLVDSIQIVYNK	ETGEMYNFAVFNQK		GIDPmSLDLLAK		MLVSASGAIK	0	0		0		0	0	0		0		0	1	9		5		7
clathrin heavy chain, putative	PBANKA_1434700	230178		6	1	2	1	9		0.0403	0.00604	0.0121	0.00604	0.0594		FIASTNLANMQLIGDR	NLQNLLILTAIK	NLQNLLILTAIK	NLQNLLILTAIK	ADSVIIHPNDPILALR		1	1	1	1	1		0	sp|Q68FD5|CLH1_MOUSE	sp|Q68FD5|CLH1_MOUSE	sp|Q68FD5|CLH1_MOUSE	0		12	1	3	3	15
coatomer subunit gamma, putative	PBANKA_0903900	113496		5		1		8		0.0766		0.0163		0.121		IKDDLLYTTELNNEGFR		VLSQTIDPLLAAQIEK		FVEHLTDQVYIENISPFIEK		0		0		0		0		0		0		5		1		10
26S protease regulatory subunit 6A, putative	PBANKA_0917900	50979.3		6		1		6		0.186		0.0355		0.186		AcASQTNATFLK		LAGPQLVQMFIGDGAK		AcASQTNATFLK		1		1		2		0		sp|O88685|PRS6A_MOUSE		0		6		2		8
CUGBP Elav-like family member 2, putative	PBANKA_1032700	58892.4		4				6		0.112				0.16		GFAFVSYDNVDSAINAVK				GFAFVSYDNVDSAINAVK		0				0		0				0		8				7
40S ribosomal protein S3, putative	PBANKA_1329300	24736.9	2	7		4	2	6	0.126	0.405		0.23	0.126	0.347	FINDGVFQAELNEFLAR	GcEVIVSGK		ILAEDGYSGVEVR	FINDGVFQAELNEFLAR	FRDGYLISTGEPSK	0	0		0	0	0	0	0		0	0	0	3	17		11	4	10
karyopherin alpha, putative	PBANKA_1425100	61111.9		9		1	2	5		0.277		0.0257	0.0569	0.121		EYVLNQNSLPLLLK		EYVLNQNSLPLLLK	VVELLSHGSFLVQTPALR	EYVLNQNSLPLLLK		0		0	0	0		0		0	0	0		11		1	2	10
60S ribosomal protein L3, putative	PBANKA_0511900	44367.3		5				3		0.153				0.119		DKNNASTDADITEK				DKNNASTDADITEK		1				1		0				0		9				5
60S ribosomal protein L1, putative	PBANKA_1305100	24821		6		1	1	7		0.327		0.0783	0.0783	0.336		KAINDVFEGTK		KYDAFLASQVILPQIPK	KYDAFLASQVILPQIPK	FPSLITHNDKINDK		0		0	0	0		0		0	0	0		7		2	1	10
60S ribosomal protein L14, putative	PBANKA_1013100	17926		3		1		4		0.244		0.0833		0.321		LcLIEYGPYAGK		VIVDGAGITGVPK		LcFIVDIITITR		0		0		0		0		0		0		5		2		7
rhoptry-associated protein 1	PBANKA_1032100	70692.6	3	17		1	5	24	0.0546	0.351		0.0232	0.0811	0.432	FPSADLPDYK	DNIYEANAYLYEHIAPSIK		LNFGNSVNTFGPYK	LDIFSLANK	DLKFPSADLPDYK	0	0		0	0	0	0	0		0	0	0	3	24		5	6	54
eukaryotic translation initiation factor 3 subunit C, putative	PBANKA_0604800	108919		3				8		0.0357				0.0886		IPNFVIIYLDK				ALLQLSYNK		0				0		0				0		4				9
26S protease regulatory subunit 6B, putative	PBANKA_0715600	45194.4		6		2		4		0.208		0.0962		0.154		ILLELLNQmDGFDK		ENSPSIIFIDEVDAIATKR		ENSPSIIFIDEVDAIATK		0		0		0		0		0		0		7		2		4
40S ribosomal protein S15A, putative	PBANKA_0414600	14928.4	1	4				5	0.1	0.392				0.4	GYIGNFEIVDDHR	GYIGNFEIVDDHR				GYIGNFEIVDDHR	0	0				0	0	0				0	1	11				7
rhoptry neck protein 3, putative	PBANKA_1464900	264845		6		1		3		0.0369		0.00667		0.0173		IISIQEYVPLLEEK		LVISGSNSIIGDLVK		IISIQEYVPLLEEK		0		0		0		0		0		0		8		1		4
40S ribosomal protein S5, putative	PBANKA_1310800	29939.8	1	6		2	1	6	0.0554	0.365		0.0812	0.0554	0.317	ISSIEEIYLHSLPIK	AFVAIGDGNGHcGLGVK		GTQIVGAPTTK	ISSIEEIYLHSLPIK	AFVAIGDGNGHcGLGVK	0	0		0	0	0	0	0		0	0	0	1	11		2	1	10
60S ribosomal protein L6, putative	PBANKA_1351900	26745.2		4				6		0.286				0.255		NKNESLFMNDVIQQIK				DKFIQAAER		0				0		0				0		6				6
serine/arginine-rich splicing factor 1, putative	PBANKA_1232100	36274.1		2				2		0.0794				0.0921		EAGEcGHADVFK				IYVGNLPSHVTSR		0				0		0				0		6				6
polyadenylate-binding protein 1, putative	PBANKA_1439200	93316.5		5			1	9		0.0935			0.0132	0.156		ELFEPYGTITSAK			ALDTLNYTNIK	ALDTLNYTNIK		0			0	0		0			0	0		6			1	11
small GTP-binding protein sar1, putative	PBANKA_0718800	21916.1		3		1		2		0.225		0.0576		0.157		IDKPDAASEDELR		ILFLGLDNAGK		ILFLGLDNAGK		0		0		0		0		0		0		6		2		4
60S ribosomal protein L13-2, putative	PBANKA_1423500	25419.7		2		2		4		0.112		0.0977		0.214		GSNVKPFYESIDVSK		IDQSYLAYK		IDQSYLAYK		0		0		0		0		0		0		3		3		6
60S ribosomal protein L7-3, putative	PBANKA_1019400	33286.6		2		1		4		0.0739		0.0387		0.169		EQFNDNADIR		NQTQDLMNFLK		EQFNDNADIR		0		0		0		0		0		0		3		1		8
T-complex protein 1 subunit theta, putative	PBANKA_0310900	60812.1	1	9		3	2	6	0.0295	0.195		0.07	0.0516	0.133	ILATNSGYNNTDVVNR	EISSILQTSFGPK		GATTNLLDETER	ILATNSGYNNTDVVNR	EISSILQTSFGPK	0	0		0	0	0	0	0		0	0	0	1	12		3	2	11
polyubiquitin, putative	PBANKA_0610300,PBANKA_1141700	25720.8	1	4		4	2	3	0.0699	0.205		0.205	0.109	0.148	TITLDVEPSDTIENVK	ESTLHLVLR		ESTLHLVLR	ESTLHLVLR	ESTLHLVLR	0	3		3	1	2	0	sp|P0CG50|UBC_MOUSE,sp|P62984|RL40_MOUSE		sp|P62984|RL40_MOUSE,sp|P0CG50|UBC_MOUSE	sp|P62984|RL40_MOUSE,sp|P0CG50|UBC_MOUSE	sp|P62984|RL40_MOUSE,sp|P0CG50|UBC_MOUSE	3	9		9	6	13
40S ribosomal protein S4, putative	PBANKA_0941500	29845.9		4		1	3	5		0.199		0.046	0.153	0.257		LLESIPLVILLR		LLESIPLVILLR	LLESIPLVILLR	LLESIPLVILLR		0		0	0	0		0		0	0	0		8		2	4	12
60S ribosomal protein L18, putative	PBANKA_1354400	21701.8		5			1	4		0.326			0.0598	0.272		ATPTDKNPNPNVYR			FPALHLPTLAK	ATPTDKNPNPNVYR		0			0	0		0			0	0		8			1	6
erythrocyte membrane-associated antigen, putative	PBANKA_0801200	233921		5				6		0.0319				0.0378		IEIDSIDGFQGK				FNLYEIEPLIAVLK		0				0		0				0		5				6
rhoptry-associated protein 2/3	PBANKA_1101400	45700.4	3	8		4	3	12	0.113	0.284		0.129	0.101	0.415	ILSVTENEENSFHK	ESFFDALDSTLNcYTNK		FQNFSLFNLIK	FQNFSLFNLIK	AFNIYMIHTHANK	0	0		0	0	0	0	0		0	0	0	3	19		4	3	25
60S acidic ribosomal protein P0, putative	PBANKA_0918000	34861.2	1	10		3	5	11	0.0381	0.4		0.0984	0.197	0.438	VLDITEEDILEK	GQIEIQENVHLIK		GVANVAALSR	GVANVAALSR	GQIEIQENVHLIK	0	0		0	0	0	0	0		0	0	0	2	20		4	5	23
actin I	PBANKA_1459300	41885.8	7	19	2	13	8	15	0.25	0.636	0.0718	0.465	0.274	0.473	AGVAGDDAPR	AAPEEHPVLLTEAPLNPK	IWHHTFYNELR	AAPEEHPVLLTEAPLNPK	AGVAGDDAPR	AAPEEHPVLLTEAPLNPK	0	2	1	1	1	2	0	0	sp|P63260|ACTG_MOUSE,sp|P68033|ACTC_MOUSE,sp|P60710|ACTB_MOUSE	0	0	0	7	61	3	35	16	32
myosin A	PBANKA_1355700	92347.1		8		1	13	17		0.152		0.0171	0.175	0.245		FVNAcVVNLK		SQTIIVSGESGAGK	DEGISTAELNYTSNK	DEGISTAELNYTSNK		0		0	0	0		0		0	0	0		9		1	14	28
protein phosphatase PPM8	PBANKA_0913400	66197.5	1	1				6	0.0208	0.0156				0.175	HSYYVSNVGDSR	DFDELATNK				HSYYVSNVGDSR	0	0				0	0	0				0	1	1				10
60S ribosomal protein L17, putative	PBANKA_1364200	22854		2		1		2		0.126		0.0808		0.126		FLLNVLDNVQANAESK		FLLNVLDNVQANAESK		FLLNVLDNVQANAESK		0		0		0		0		0		0		4		3		4
Plasmodium exported protein (PHIST), unknown function	PBANKA_1229000	131471		4		2		3		0.05		0.0228		0.0351		ASNYNSDTDAVIDSK		ASNYNSDTDAVIDSK		ASNYNSDTDAVIDSK		0		0		0		0		0		0		5		2		4
40S ribosomal protein S19, putative	PBANKA_0522800	20026.6	2	3		4	1	10	0.128	0.227		0.308	0.0756	0.5	LLEPVPFVR	DVDAELFISAYAK		aEEFTDDIGVFSK	LYIHPDIGVGFLR	aEEFTDDIGVFSK	0	0		0	0	0	0	0		0	0	0	3	6		6	2	15
erythrocyte membrane associated protein 1	PBANKA_0836800	38265		5		1	1	3		0.182		0.0333	0.0333	0.097		FASSSISLK		VTEIMDEAVYR	LFVNLSGIIVK	LFVNLSGIIVK		0		0	0	0		0		0	0	0		7		2	1	3
60S ribosomal protein L5, putative	PBANKA_1019500	33884.2		5			1	5		0.235			0.0307	0.218		AFLDVGITR			AFLDVGITR	AFLDVGITR		0			0	0		0			0	0		6			1	8
60S ribosomal export protein NMD3, putative	PBANKA_0213400	95690.2				2		7				0.0292		0.115				IQNNNIETLK		EAEEIKETSIK				0		0				0		0				2		8
chromodomain-helicase-DNA-binding protein 1, putative	PBANKA_0508100	304731		4				3		0.018				0.0135		DSIEQTILER				DSIEQTILER		0				0		0				0		4				6
26S proteasome regulatory subunit RPN6, putative	PBANKA_1039600	73153.1		5				5		0.0884				0.0932		DINTILcENNK				LIYLLcDYYINK		0				0		0				0		5				5
nucleolar protein 56, putative	PBANKA_0929600	57650.1		5				3		0.182				0.0721		ATSFLLNFLEQNLPNNK				ELLGNTLSAR		0				0		0				0		5				5
coatomer subunit beta, putative	PBANKA_1014900	145633	1	9		2	1	9	0.0104	0.0971		0.0207	0.0104	0.0932	LLSNVDDVFNFIR	ILDPLIEAITK		ILDPLIEAITK	LLSNVDDVFNFIR	ILDPLIEAITK	0	0		0	0	0	0	0		0	0	0	1	11		2	3	17
acetyl-CoA synthetase, putative	PBANKA_1126500	107711		6		1	2	13		0.104		0.0147	0.0242	0.203		IDNIDIDENIFLNR		NIADGAMDISGIIK	IDDTLNVSGHR	ELYNNNDQYLIDGK		0		0	0	0		0		0	0	0		6		1	2	13
apical membrane antigen 1	PBANKA_0915000	63752		1		2		3		0.0234		0.0468		0.0899		LIGEALLPIGSYK		LIGEALLPIGSYK		GITIQNSEVSFLTPVATGDQSVR		0		0		0		0		0		0		1		3		6
60S ribosomal protein L15, putative	PBANKA_0717800	24082.6		4		1		3		0.254		0.0683		0.18		ALQGFVIYR		VLNSYWVGQDAVYK		ALQGFVIYR		0		0		0		0		0		0		5		1		4
protein phosphatase inhibitor 3, putative	PBANKA_0515500	13065.9		1		1		1		0.139		0.139		0.139		sHGNSTITcLQDPSSR		sHGNSTITcLQDPSSR		sHGNSTITcLQDPSSR		0		0		0		0		0		0		7		2		1
cytoadherence linked asexual protein, putative	PBANKA_1400600	152175	10	25	2	15	4	17	0.091	0.256	0.0154	0.154	0.0455	0.16	AHVAPDLLSVLEGLLKPDTIEK	AHVAPDLLSVLEGLLKPDTIEK	FSTVTIDIMK	AHVAPDLLSVLEGLLKPDTIEK	AHVAPDLLSVLEGLLKPDTIEK	DNFSVFANNYmDFSPK	0	0	0	0	0	0	0	0	0	0	0	0	10	36	2	21	6	35
heat shock protein 110, putative	PBANKA_1219300	94902.5	2	8		5	3	10	0.0359	0.15		0.067	0.0395	0.148	ANNFLSTIDSLQEQEK	ANNFLSTIDSLQEQEK		GcVLSAAMLSK	IIATLLLYLIR	ANNFLSTIDSLQEQEK	0	0		0	0	0	0	0		0	0	0	2	9		6	4	12
26S proteasome regulatory subunit RPN2, putative	PBANKA_1329700	138094		6	1	3	2	5		0.0755	0.00984	0.032	0.0197	0.0492		EKNPQDDSSSVLSDGK	NQAFDYPSFLSK	FGATVGLGLLDISGR	FGATVGLGLLDISGR	EALGVALDAR		0	0	0	0	0		0	0	0	0	0		7	1	3	3	7
kelch domain-containing protein, putative	PBANKA_0922500	63442.4		2		2	1	4		0.045		0.045	0.0162	0.0829		IALNTDTNNQNTISSK		IALNTDTNNQNTISSK	IVFLFGGNK	GYFGSLcLLPYK		0		0	0	0		0		0	0	0		2		3	1	9
DnaJ protein, putative	PBANKA_1224200	92777.6		1				5		0.0172				0.0858		QVLNDSFTYENYLK				GNNPIDSQNPFNK		0				0		0				0		1				8
40S ribosomal protein S6, putative	PBANKA_1355100	35472.5		2				4		0.0935				0.197		GcIVGQDLSALNLALVK				GcIVGQDLSALNLALVK		0				0		0				0		5				4
26S proteasome regulatory subunit p55, putative	PBANKA_0502200	55281.4		6				1		0.188				0.0321		DKTEYILEQMR				IAQDFSAETDELLAK		0				0		0				0		6				3
fam-a protein	PBANKA_0001601,PBANKA_0007501,PBANKA_0600021,PBANKA_1300011	37262.1		1				5		0.0369				0.24		VYNPNLVMIQQR				ASYSLDVSGITDALDGSK		1				1		PBANKA_1100700.1-p1				0		1				8
eukaryotic translation initiation factor 3 subunit A, putative	PBANKA_1428700	152460		5				2		0.0515				0.0158		AVLAVLSIPR				AVLAVLSIPR		0				0		0				0		6				3
AP2 domain transcription factor, putative	PBANKA_0521700	319155		1				5		0.00432				0.0209		IEDENNIPLDAK				ASSLNLSSLK		0				0		0				0		1				8
60S ribosomal protein L10, putative	PBANKA_1028400	25247.2		2		1	1	3		0.0913		0.0502	0.0502	0.224		IISDGVTcK		VDIGQVLLSIR	VDIGQVLLSIR	ADVNEFSGVVHLVSYEYEQISSEALEAAR		0		0	0	0		0		0	0	0		3		3	1	6
conserved Plasmodium protein, unknown function	PBANKA_1023500	55081.2		2		1		4		0.0574		0.0298		0.113		EVLATLLLSSLINK		EVLATLLLSSLINK		EVLATLLLSSLINK		0		0		0		0		0		0		2		1		6
40S ribosomal protein S17, putative	PBANKA_1456100	16078.4	2	4				5	0.197	0.234				0.35	ITEEVAIIPSK	ITEEVAIIPSK				ITEEVAIIPSK	0	0				0	0	0				0	2	6				7
M17 leucyl aminopeptidase, putative	PBANKA_1309900	72098	3	4		5		1	0.0567	0.0756		0.0945		0.0205	LLSEFILNHSI	GITFDSGGYNLK		GITFDSGGYNLK		IVSSLVQILHDNK	0	0		0		0	0	0		0		0	3	6		7		1
plasmepsin IV	PBANKA_1034400	50485.8	1	2		1		5	0.0333	0.0578		0.0244		0.164	DGTPVSILYGSGGIK	DGTPVSILYGSGGIK		YDSSASNTYEK		DGTPVSILYGSGGIK	0	0		0		0	0	0		0		0	1	4		1		6
high molecular weight rhoptry protein 2	PBANKA_0830200	160036	16	30	3	25	4	25	0.151	0.3	0.0258	0.224	0.0355	0.222	AIGNSENYDNIMNIIK	AIGNSENYDNImNIIK	LSENVANDYFSK	AIGNSENYDNImNIIK	EIGKDLITNIELLESK	DcNINQNYTPLAK	0	0	0	0	0	0	0	0	0	0	0	0	18	42	3	29	6	35
26S proteasome regulatory subunit RPN1, putative	PBANKA_0303600	110708	3	9		3	5	23	0.0433	0.143		0.0453	0.0715	0.371	EIIDTSGILTSSLFALK	AELATEEYIPINDTLEGIVILK		EIAEcIIDTVLER	AGSLIAFGLAcTNVK	AELATEEYIPINDTLEGIVILK	0	0		0	0	0	0	0		0	0	0	3	12		4	7	38
phosphoribosylpyrophosphate synthetase, putative	PBANKA_1340300	48217.9	2	8		1	1	7	0.0837	0.247		0.0279	0.0233	0.242	VPVDNLEAQLIGLDYFTK	ITAVIPYYGYAR		LSVSVLVADAIR	VPISAADVAR	ITAVIPYYGYAR	0	0		0	0	0	0	0		0	0	0	3	13		1	1	11
60S ribosomal protein L35ae, putative	PBANKA_0906400	16483.5		1		2	1	1		0.0839		0.203	0.0839	0.0839		NQDPNFTLLSIR		mENEQIIQNNDTTTSVK	NQDPNFTLLSIR	NQDPNFTLLSIR		0		0	0	0		0		0	0	0		3		4	1	3
eukaryotic translation initiation factor 3 subunit I, putative	PBANKA_0614500	37214.3		4			1	4		0.205			0.0703	0.211		ADRPLNTcDISPLFR			NHIILAGGQAAEHVTTTATGEGK	FQTLLYDIIHANELGSIK		0			0	0		0			0	0		5			1	6
40S ribosomal protein S9, putative	PBANKA_1234800	22147.2		4		1	1	3		0.249		0.0582	0.0582	0.159		HIDFATASPFGGSRPGR		QMVDIPSFLVR	LDYVLGLTLPK	IFQGEALLR		0		0	0	0		0		0	0	0		5		1	1	5
60 kDa chaperonin, putative	PBANKA_1446800	79837.8	4	8			1	12	0.0707	0.167			0.0226	0.209	DYGSPLIINDGVTIAK	DKYGFGYDVNTNK			DYGSPLIINDGVTIAK	AGDGTSSTALMTATITK	0	0			0	0	0	0			0	0	4	12			1	13
DNA/RNA-binding protein Alba 4, putative	PBANKA_1360300	42166.6		4				3		0.131				0.104		ENSEKPDDEVK				DAWIETTGLQVFNHNEK		0				0		0				0		5				3
golgi protein 2	PBANKA_0924800	135586		4				2		0.0445				0.021		DGDQNGGSGLESLTK				ELLNQLESLINK		0				0		0				0		4				4
nucleolar preribosomal GTPase, putative	PBANKA_1243400	62244.6		3				3		0.0781				0.0819		NPLIYLDKDIIDFIK				EINIETLDDSTINNIK		0				0		0				0		5				3
signal recognition particle subunit SRP72, putative	PBANKA_0912200	95868.7		2				5		0.0375				0.0876		EAIKDDINIINPETLFLVSK				EAIKDDINIINPETLFLVSK		0				0		0				0		2				6
replication factor C subunit 1, putative	PBANKA_0316000	99238.9		3				4		0.0441				0.0616		ILNEEELLELLPK				INFPSAFGK		0				0		0				0		3				5
splicing factor 3B subunit 3, putative	PBANKA_1449400	138348		1				4		0.014				0.0484		LGEVFSQNILHLTFTPR				IINPINLQVIDK		0				0		0				0		1				7
ATP-dependent RNA helicase DBP1, putative	PBANKA_1426900	104223	1	12		2	5	17	0.0154	0.178		0.022	0.0726	0.251	LFLTSFLVLDEADR	ELAVQIFYDSK		NILVATDVAAR	GADIIVATPGR	AGNIGIATSFVNDDNK	0	1		0	1	1	0	0		0	PBANKA_1441900.1-p1	0	2	14		2	6	33
T-complex protein 1 subunit eta, putative	PBANKA_0406500	59628	1	8	1			2	0.0223	0.232	0.0186			0.0408	sHLMSLPIVLLK	IDNPNEYNSIVQAEWDIIFQK	NSGANIVLSR			NSGANIVLSR	0	0	0			0	0	0	0			0	1	10	1			3
GTP-binding nuclear protein RAN/TC4, putative	PBANKA_0930300	24886.7	1	5		2	2	3	0.0654	0.308		0.126	0.117	0.178	SNYNFEKPFLWLAR	LILVGDGGVGK		SNYNFEKPFLWLAR	LILVGDGGVGK	LILVGDGGVGK	1	1		0	0	1	sp|P62827|RAN_MOUSE	0		0	0	0	1	8		3	2	4
selenide water dikinase, putative	PBANKA_0811600	116887						7						0.0822						GFIEIFLESR						0						0						7
SWIB/MDM2 domain-containing protein, putative	PBANKA_0109700	94185.7						5						0.0723						FTSFFSTImVVR						0						0						7
pre-mRNA-splicing factor ATP-dependent RNA helicase PRP43, putative	PBANKA_0818600	89707.8						6						0.0908						IDGSWLLEVAK						0						0						7
40S ribosomal protein S12, putative	PBANKA_0405400	15462.1		3		1		4		0.225		0.106		0.324		AVFDNVTAIQK		aDAESVDNNVVIEEK		AVFDNVTAIQK		0		0		0		0		0		0		3		1		4
T-complex protein 1 subunit beta, putative	PBANKA_0405200	59091		7			1			0.184			0.0206			GASSHILEESER			ILTPLNLEGSR			0			0			0			0			7			1
40S ribosomal protein S8e, putative	PBANKA_1033900	24994	1	2	1		1	4	0.0688	0.119	0.0688		0.0688	0.303	IIDVVYNASNNELVR	IIDVVYNASNNELVR	IIDVVYNASNNELVR		IIDVVYNASNNELVR	IIDVVYNASNNELVR	1	1	1		1	1	sp|P62242|RS8_MOUSE	sp|P62242|RS8_MOUSE	sp|P62242|RS8_MOUSE		sp|P62242|RS8_MOUSE	sp|P62242|RS8_MOUSE	1	6	1		1	9
conserved Plasmodium protein, unknown function	PBANKA_0707700	131951		3		1	2	2		0.0454		0.014	0.0227	0.0227		FIDVNQITQR		VVLPNNEESDIIYDDR	FIDVNQITQR	FIDVNQITQR		0		0	0	0		0		0	0	0		5		1	2	7
serine repeat antigen 3	PBANKA_0304900	123206	3	4		2		5	0.0411	0.0566		0.0255		0.0566	LLYNNMFGQFIK	AQEGAGLATQK		LLYNNMFGQFIK		AFAFISYVK	0	0		0		0	0	0		0		0	3	4		2		5
eukaryotic translation initiation factor 3 subunit B, putative	PBANKA_1232500	84186	1	7			4	14	0.0126	0.14			0.0656	0.235	EYTQLEIFR	DISFSPNENYVLTWDGTPASLR			EYTQLEIFR	DEHLLVNSVAWSNcGR	0	0			0	0	0	0			0	0	1	9			4	21
40S ribosomal protein S15, putative	PBANKA_1135100	17258.8		4			1	2		0.344			0.113	0.185		AHGVATTIPEDLYFLIK			AHGVATTIPEDLYFLIK	AHGVATTIPEDLYFLIK		0			0	0		0			0	0		6			1	2
40S ribosomal protein S5, putative	PBANKA_0619100	21743.6	2	6		1	1	5	0.113	0.479		0.067	0.067	0.433	QAVDVSPLR	AcVYTPHTAGR		VNQAIYLIcTGAR	VNQAIYLIcTGAR	AcVYTPHTAGR	1	1		0	0	1	sp|P97461|RS5_MOUSE	0		0	0	0	3	9		2	1	8
nicotinate phosphoribosyltransferase, putative	PBANKA_1127700	79521.4		3		2	1	3		0.0653		0.0421	0.0174	0.0552		AQGPDGALSGSR		AQGPDGALSGSR	AQGPDGALSGSR	AQGPDGALSGSR		0		0	0	0		0		0	0	0		3		3	1	3
eukaryotic translation initiation factor 3 subunit L, putative	PBANKA_0110400	67673.2		3			1	5		0.088			0.0194	0.129		IELLNSPDENAK			ILSQILIYLSK	FFIDYFIHQISMcK		0			0	0		0			0	0		3			1	8
DNA polymerase delta catalytic subunit, putative	PBANKA_0501300	126562		1				4		0.0109				0.0419		VTGTPFVYLLTR				IQFDVYDLIK		0				0		0				0		1				6
ethanolamine-phosphate cytidylyltransferase	PBANKA_1360500	64064.9				3		3				0.0555		0.0698				GVTPIYTQEER		GVTPIYTQEER				0		0				0		0				4		3
conserved protein, unknown function	PBANKA_1426100	72007.1		2				4		0.0312				0.105		ILNPIVLcLR				IIEDDIKQETLDSLK		0				0		0				0		3				4
60S ribosomal protein L24, putative	PBANKA_1407600	18951.3		3				3		0.19				0.19		AVcGLSVEDIR				AVcGLSVEDIR		0				0		0				0		4				3
protein transport protein SEC13	PBANKA_1445400	76701.3		2				4		0.0335				0.0728		LATcSNDNTVK				IVILWIEDASNNK		0				0		0				0		2				5
60S ribosomal protein L28, putative	PBANKA_0906500	14582.9	1	1		1		3	0.103	0.103		0.111		0.19	aNISGALVWELTK	aNISGALVWELTK		NSSGLVNDNAVNIR		AESLIEEYTK	0	0		0		0	0	0		0		0	1	3		3		3
60S ribosomal protein L18-2, putative	PBANKA_1354500	21525		2				2		0.171				0.171		IVDAGGEcLTFDQLALR				IVDAGGEcLTFDQLALR		0				0		0				0		4				3
60S ribosomal protein L11a, putative	PBANKA_0617100	20253.6		1				3		0.0809				0.277		VLEQLTEQKPIFGK				LILNIcVGESGDR		0				0		0				0		4				3
eukaryotic initiation factor 4a, putative	PBANKA_1331900	45370.8	4	13	1	5	3	7	0.118	0.45	0.0251	0.158	0.0854	0.249	GYDTIGQAQSGTGK	DELTLEGIR	VLVTTDLLAR	GIYSYGFEKPSAIQQR	GYDTIGQAQSGTGK	FNNENDIEGNTEEIVDTFDALGLNEK	0	0	0	0	0	0	0	0	0	0	0	0	8	35	2	13	5	20
serine repeat antigen 2	PBANKA_0305000	123988	3	10	1			5	0.0321	0.102	0.0125			0.0508	ILIDVEDLNTNLKK	ILIDVEDLNTNLK	ILIDVEDLNTNLKK			INNIELSAK	0	1	0			0	0	0	0			0	3	12	1			5
elongation factor 1-gamma, putative	PBANKA_1352000	46788.3	1	4		2	1	4	0.0298	0.132		0.0546	0.0323	0.132	YVMGSGSAVNNK	HIQDTFScLNK		LYTTIINQK	YSFAVISVLGENK	HIQDTFScLNK	0	0		0	0	0	0	0		0	0	0	1	5		2	1	5
RNA-binding protein, putative	PBANKA_0103900	82061		4			2	6		0.0639			0.0327	0.105		ILTLSGSPENK			ILASVLILQK	ILASVLILQK		0			0	0		0			0	0		5			2	6
40S ribosomal protein S16, putative	PBANKA_1423600	16361.2	2	3		2	1	5	0.167	0.25		0.167	0.0833	0.271	GGGQTSQIYAIR	GGGQTSQIYAIR		GGGQTSQIYAIR	GGGQTSQIYAIR	GGGQTSQIYAIR	0	0		0	0	0	0	0		0	0	0	3	6		3	1	6
V-type H(+)-translocating pyrophosphatase, putative	PBANKA_1320500	76122.4		3			1	3		0.0726			0.0237	0.0726		AADVGADLSGK			AIAGFGLGGSSIALFSR	AADVGADLSGK		0			0	0		0			0	0		3			1	7
heat shock protein 70, putative	PBANKA_0914400	73169.1	4	5		1		5	0.098	0.112		0.0241		0.128	IINEPTAAALAFGLEK	ETAENYLGR		IINEPTAAALAFGLEK		IINEPTAAALAFGLEK	0	0		0		0	0	0		0		0	4	8		1		5
HAD superfamily protein, putative	PBANKA_0401800	126504						2						0.021						AYISVGVPEAK						0						0						6
40S ribosomal protein S20e, putative	PBANKA_1201900	13513.4		3		1		2		0.203		0.0763		0.203		EKNLNVSGPVR		GAIDNEKYR		EKNLNVSGPVR		0		0		0		0		0		0		4		1		2
FAD-dependent glycerol-3-phosphate dehydrogenase, putative	PBANKA_0404800	71142.8	1	3		2	2	7	0.0287	0.0606		0.0431	0.0431	0.161	SHEIIEDENGLISILGGK	DTDFLATELSK		VIINATGPQGDIIR	VIINATGPQGDIIR	GSLVYYDGQHNDTR	0	0		0	0	0	0	0		0	0	0	1	3		3	2	9
cell division cycle protein 48 homologue, putative	PBANKA_1118600	90843.5	2	11		2	6	11	0.027	0.217		0.0294	0.0945	0.199	ISILSAILR	AAAPcVLFFDELDSIGTQR		IQVLPIDDTIEGLAK	AVASEcSANFVSIK	AAAPcVLFFDELDSIGTQR	1	1		0	1	1	0	0		0	0	0	2	15		2	8	15
60S ribosomal protein L12, putative	PBANKA_1231800	18214.7	2	5		2	3	5	0.109	0.376		0.109	0.2	0.376	IEQVYSIAR	EILGTcNSIGcTVDGK		IEQVYSIAR	IEQVYSIAR	EILGTcNSIGcTVDGK	1	1		1	1	0	0	0		0	0	0	2	10		3	3	7
aminopeptidase P, putative	PBANKA_1318100	89899.1		6			4	1		0.116			0.0644	0.0296		FLTFNDLTLYPYEK			DKGIIDDIILFTK	ITPNIYLLDSGGQYLHGTTDVTR		0			0	0		0			0	0		6			4	1
parasitophorous vacuolar protein 1	PBANKA_0919100	44699.3		3			1	3		0.116			0.0593	0.111		EGLEISYDNNELDDSK			LPEHFQDIGVGYLSTIKPSFFHK	IDIEINDEHRPIHK		0			0	0		0			0	0		4			1	4
acyl-CoA synthetase, putative	PBANKA_1239900	76847.5	2	3			1	8	0.0341	0.0549			0.0163	0.166	IVTWDDLIEAGK	EIDPEIESTcNK			LSQGEYVAVEK	EIDPEIESTcNK	0	0			0	0	0	0			0	0	2	4			1	10
60S ribosomal protein L2, putative	PBANKA_1231700	27891.1	1	2		2	1	4	0.05	0.115		0.0923	0.05	0.223	APLSVGNVLPIGK	APLSVGNVLPIGK		AMVGVVGAGGR	APLSVGNVLPIGK	AMVGVVGAGGR	0	0		0	0	0	0	0		0	0	0	2	4		3	1	5
importin alpha re-exporter, putative	PBANKA_0833600	153316		2				4		0.0225				0.0411		LQMINNENINETVLR				GIIINDYNNNANIIDLVK		0				0		0				0		2				4
pre-mRNA-splicing helicase BRR2, putative	PBANKA_0522900	288200		3				2		0.0159				0.0106		INDIIYSSFLILEK				ALVNEQVQSFGLR		0				0		0				0		3				3
60S ribosomal protein L13, putative	PBANKA_1202400	23769.2		2				3		0.124				0.173		IKEEALGLIKPEER				IKEEALGLIKPEER		0				0		0				0		3				3
60S ribosomal protein L30e, putative	PBANKA_0503600	11813.2		3				2		0.444				0.296		cGVHDYHGDNNDLGTAcGK				cGVHDYHGDNNDLGTAcGK		0				0		0				0		4				2
RNA-binding protein musashi, putative	PBANKA_0817700	40235.9		2				4		0.0669				0.142		cNDAVTSSPSTR				cNDAVTSSPSTR		0				0		0				0		2				4
RNA-binding protein, putative	PBANKA_0707400	32905.8		3				2		0.146				0.125		GWAFITYEQR				GYGFVSFNNPESALNAIK		0				0		0				0		4				2
actin II	PBANKA_1030100	42656.3				1		1				0.0346		0.0346				EEYDESGPSIVHR		EEYDESGPSIVHR				1		1				PBANKA_1459300.1-p1		PBANKA_1459300.1-p1				3		3
protein transport protein SEC31, putative	PBANKA_0311000	156643	1	8		1	3	2	0.00937	0.0821		0.00648	0.0252	0.0209	STLLNALQDIVEK	FNTQMISGSSDISR		LNFEEALSR	INQYAELLANSGR	GLQNEGGNSNNPYLIK	0	0		0	0	0	0	0		0	0	0	1	9		1	3	5
membrane associated histidine-rich protein 1a	PBANKA_1145800	20369.6	1	2		1	1	2	0.095	0.173		0.095	0.095	0.173	NQIGYAAGFLGDVSHER	ImHPQDEDPAELSK		NQIGYAAGFLGDVSHER	NQIGYAAGFLGDVSHER	NQIGYAAGFLGDVSHER	0	0		0	0	0	0	0		0	0	0	3	6		4	2	5
acyl-CoA synthetase, putative	PBANKA_1453300	87008.8		4			4	5		0.069			0.0597	0.0836		EISNDINELKPTFLITVPR			GDEVILGEYVFK	EISNDINELKPTFLITVPR		0			0	0		0			0	0		5			4	6
DNA/RNA-binding protein Alba 3, putative	PBANKA_1204400	11991.6	3	4		1	1	5	0.374	0.374		0.103	0.0935	0.523	AENSIQVSMTK	AENSIQVSMTK		AENSIQVSMTK	IQTAYFSSDR	AENSIQVSmTK	0	0		0	0	0	0	0		0	0	0	4	6		1	1	9
alpha tubulin 1	PBANKA_0417700	50206.5	5	7		2	2	5	0.146	0.23		0.053	0.053	0.159	AFVHWYVGEGMEEGEFSEAR	AFVHWYVGEGMEEGEFSEAR		DVNAAVATIK	DVNAAVATIK	DVNAAVATIK	5	6		2	2	5	sp|Q9JJZ2|TBA8_MOUSE,PBANKA_0522700.1-p1,sp|P68369|TBA1A_MOUSE,sp|P68368|TBA4A_MOUSE	PBANKA_0522700.1-p1,sp|P68368|TBA4A_MOUSE,sp|P68369|TBA1A_MOUSE,sp|Q9JJZ2|TBA8_MOUSE		PBANKA_0522700.1-p1	PBANKA_0522700.1-p1	PBANKA_0522700.1-p1	6	11		4	4	10
serine/threonine protein phosphatase 7	PBANKA_1020100	111582					1	9					0.0115	0.13					LSNYDSVIINR	ATVQWIEYLSNTNNK					0	0					0	0					1	10
histone H2B variant, putative	PBANKA_1420600	13749.6		3			1	3		0.236			0.0732	0.276		LLLPGELSK			LLLPGELSK	LLLPGELSK		0			0	0		0			0	0		4			1	3
translocon component PTEX88	PBANKA_0941300	87392.3					1	10					0.0188	0.164					LILTEQLNSISNIR	ENNELFQYISYITHK					0	0					0	0					1	10
40S ribosomal protein S19, putative	PBANKA_1416300	16877	1	2		1		2	0.0759	0.241		0.131		0.297	LLELNQEELVK	LLELNQEELVK		NMTIIPEMVGSIVAVHNGK		NMTIIPEMVGSIVAVHNGK	0	0		0		0	0	0		0		0	2	4		2		3
conserved Plasmodium protein, unknown function	PBANKA_1211700	70677.4						5						0.0985						LNQAIYFVVNNK						0						0						5
ABC transporter E family member 1, putative	PBANKA_1144100	70146						5						0.107						AGAYGVVTSPFSVR						1						0						5
CUGBP Elav-like family member 1, putative	PBANKA_1135700	57188.5	1	2	1	1		2	0.0235	0.0528	0.0235	0.0235		0.047	TLDQQLGSLQVK	TLDQQLGSLQVK	TLDQQLGSLQVK	TLDQQLGSLQVK		MASISEADNAIR	0	0	0	0		0	0	0	0	0		0	1	3	1	1		4
ribosome assembly protein 4, putative	PBANKA_0903000	75540.1						5						0.0891						DNLDELINDLK						0						0						5
fam-a protein	PBANKA_1246161	30956.1		3		2		1		0.136		0.083		0.0377		HLLcTDPEETIK		DSNSSLFLFK		TEIDSEDDIR		2		2		1		PBANKA_0112721.1-p1		PBANKA_0112721.1-p1		PBANKA_0112721.1-p1		3		2		1
26S proteasome regulatory subunit RPN3, putative	PBANKA_1351800	58540.8		5						0.148						AMQYPDENEKTENVEAK						0						0						5
40S ribosomal protein S18, putative	PBANKA_0922100	17882.3	3	5		3	2	4	0.205	0.449		0.301	0.154	0.301	ILNTNVDGK	AGELTTEEINNIVHIMSSPSQFK		AGELTTEEINNIVHIMSSPSQFK	ILNTNVDGK	ILNTNVDGK	0	0		0	0	0	0	0		0	0	0	3	7		3	2	7
fructose-bisphosphate aldolase 2	PBANKA_1308600	39852.8	8	16		2	6	6	0.301	0.504		0.065	0.241	0.211	ALQASVLNTWQGK	AEANSLATYGK		AEANSLATYGK	ALQASVLNTWQGK	AEANSLATYGK	0	0		0	0	0	0	0		0	0	0	10	29		4	7	6
40S ribosomal protein S11, putative	PBANKA_1231000	16075	2	6	1	2	2	5	0.172	0.404	0.0728	0.172	0.185	0.45	TPGPGAQSALR	ADRDESSPYAAmmAAQDVAAR	TPGPGAQSALR	TPGPGAQSALR	TPGPGAQSALR	EGELVFGVAHIFASFNDTFIHVTDLSGR	0	1	1	1	0	0	0	0	sp|P62264|RS14_MOUSE	sp|P62264|RS14_MOUSE	0	0	3	11	1	4	2	8
pyruvate kinase, putative	PBANKA_1125600	55549	16	22	4	14	4	17	0.483	0.699	0.0861	0.401	0.129	0.536	AEVTDVANAVLDGTDcVMLSGETAGGK	AEVTDVANAVLDGTDcVmLSGETAGGK	ILAEADGIMIAR	EEVSGSTNLmK	IENIEGIINFDK	AQAQRPNcTLGMLLDTK	0	0	0	0	0	0	0	0	0	0	0	0	20	39	6	29	6	29
T-complex protein 1 subunit delta, putative	PBANKA_1134100	57940.4	1	7		1	1	3	0.0246	0.244		0.0246	0.0246	0.0794	IASTGcNLLLIQK	AILPGGAAPEMELSQK		DAVNDLALDFLAK	DAVNDLALDFLAK	DAVNDLALDFLAK	0	0		0	0	0	0	0		0	0	0	1	7		1	2	5
reticulocyte binding protein, putative	PBANKA_0316981	325932		5			1			0.0242			0.00325			ISDSYNILLDILK			DEIDDIIQK			5			1			PBANKA_1400091.1-p1,PBANKA_1000011.1-p1,PBANKA_0900900.1-p1,PBANKA_0944041.1-p1			PBANKA_0944041.1-p1,PBANKA_1000011.1-p1,PBANKA_0216801.1-p1,PBANKA_0600351.1-p1,PBANKA_1400091.1-p1,PBANKA_0900900.1-p1			5			1
reticulocyte binding protein, putative	PBANKA_1400091	326288		5			1			0.0241			0.00324			ISDSYNILLDILK			DEIDDIIQK			5			1			PBANKA_0316981.1-p1,PBANKA_1000011.1-p1,PBANKA_0900900.1-p1,PBANKA_0944041.1-p1			PBANKA_0944041.1-p1,PBANKA_1000011.1-p1,PBANKA_0216801.1-p1,PBANKA_0316981.1-p1,PBANKA_0600351.1-p1,PBANKA_0900900.1-p1			5			1
inner membrane complex protein 1g, putative	PBANKA_1240600	34316.5		3			2	3		0.101			0.0673	0.0976		ENNYcTTVScK			FSNINIYATK	FSNINIYATK		0			0	0		0			0	0		4			2	5
inosine-5'-monophosphate dehydrogenase, putative	PBANKA_0821700	55900.8	5	5		1		3	0.134	0.138		0.0217		0.0868	IFGTVYDPTNDIK	IFGTVYDPTNDIK		NLIDAGADVLR		LVGIITGIDYLYLTNPDVK	0	0		0		0	0	0		0		0	5	6		1		4
reticulocyte binding protein, putative	PBANKA_0944041	325999		5			2	1		0.0242			0.00614	0.00614		ISDSYNILLDILK			DEIDDIIQK	QIQNNPNKDEIDDIIQK		5			2	1		PBANKA_1400091.1-p1,PBANKA_0316981.1-p1,PBANKA_1000011.1-p1,PBANKA_0900900.1-p1			PBANKA_1000011.1-p1,PBANKA_0216801.1-p1,PBANKA_0316981.1-p1,PBANKA_0600351.1-p1,PBANKA_1400091.1-p1,PBANKA_0900900.1-p1	PBANKA_0900900.1-p1,PBANKA_1000011.1-p1		5			6	1
reticulocyte binding protein, putative	PBANKA_0900900	326487		5			2	1		0.0242			0.00613	0.00613		ISDSYNILLDILK			DEIDDIIQK	QIQNNPNKDEIDDIIQK		5			2	1		PBANKA_1400091.1-p1,PBANKA_0316981.1-p1,PBANKA_1000011.1-p1,PBANKA_0944041.1-p1			PBANKA_0944041.1-p1,PBANKA_1000011.1-p1,PBANKA_0216801.1-p1,PBANKA_0316981.1-p1,PBANKA_0600351.1-p1,PBANKA_1400091.1-p1	PBANKA_0944041.1-p1,PBANKA_1000011.1-p1		5			6	1
reticulocyte binding protein, putative	PBANKA_1000011	324593		5			5	1		0.0243			0.0159	0.00616		ISDSYNILLDILK			DEIDDIIQK	QIQNNPNKDEIDDIIQK		5			5	1		PBANKA_1400091.1-p1,PBANKA_0316981.1-p1,PBANKA_0900900.1-p1,PBANKA_0944041.1-p1			PBANKA_0944041.1-p1,PBANKA_0216801.1-p1,PBANKA_0316981.1-p1,PBANKA_0600351.1-p1,PBANKA_1400091.1-p1,PBANKA_0900900.1-p1	PBANKA_0944041.1-p1,PBANKA_0900900.1-p1		5			10	1
60S ribosomal protein L6, putative	PBANKA_1338300	21647.1		1			1	3		0.0526			0.0737	0.216		VVMWFGVPDR			ITIPEGVQVAINSR	ITIPEGVQVAINSR		0			0	0		0			0	0		2			1	6
HSP40, subfamily A, putative	PBANKA_0610900	48418.6	6	12		2	3	8	0.208	0.342		0.0566	0.104	0.347	AYEVLSDEEK	AYEVLSDEEK		ILIDcTNAGLIK	ILIDcTNAGLIK	AYEVLSDEEKR	0	0		0	0	0	0	0		0	0	0	6	14		3	3	8
golgi protein 1, putative	PBANKA_1418300	148552		3			1	4		0.0267			0.00708	0.0369		INVEFVcTK			INVEFVcTK	IETDNAYVYPLR		0			0	0		0			0	0		3			1	4
ribosome production factor 1, putative	PBANKA_0822700	39711		1				4		0.03				0.171		LDHTLDFLFK				NAIQNNFSTFILIEEGIDKHPK		0				0		0				0		1				4
CTP synthase, putative	PBANKA_1032300	85876.1	1	1		1		4	0.0172	0.0172		0.0119		0.0767	TNPIFLSFILASK	TNPIFLSFILASK		LNLENIVLK		TNPIFLSFILASK	0	0		0		0	0	0		0		0	1	1		1		4
60S ribosomal protein L36, putative	PBANKA_0937700	12726.9		1				2		0.186				0.274		STIKPSTGIAVGFNSGHIVTK				NKDLINDVVR		0				0		0				0		2				3
FACT complex subunit SPT16	PBANKA_1232200	127572		3				2		0.0374				0.0246		EFLITVNNSNATIEK				IDVIPVEYIDTIKK		0				0		0				0		3				2
exported protein 1	PBANKA_0926700	17944.5		3				2		0.289				0.283		ANVALATALSVVSALLLGGAGLVmYNTEK				ANVALATALSVVSALLLGGAGLVmYNTEK		0				0		0				0		3				2
rRNA 2'-O-methyltransferase fibrillarin, putative	PBANKA_1035100	33356.3		2				3		0.0673				0.131		LNVVPIVEDAR				LNVVPIVEDAR		0				0		0				0		2				3
single-strand telomeric DNA-binding protein GBP2, putative	PBANKA_1205000	27844.1		2				3		0.0858				0.155		ADLKNEETTSK				LNDSKLEDR		0				0		0				0		2				3
succinyl-CoA synthetase alpha subunit, putative	PBANKA_0938500	35529.2		3				2		0.106				0.079		NIFAFIAGR				NTTVIcQGLTGK		0				0		0				0		3				2
conserved protein, unknown function	PBANKA_1404700	59447.8		4				1		0.121				0.0237		ANANQDNAGSNIENTNVSNNK				YIFDSPILNLHR		0				0		0				0		4				1
autophagy-related protein 18, putative	PBANKA_1211300	43537.5		1				3		0.0368				0.0816		LFNTFDGSLLNEFR				LTFSSNIIGVR		0				0		0				0		1				4
protein GCN20, putative	PBANKA_0926600	90137.3		1				2		0.0259				0.0259		FNIPTNILYEPIYVLSGGQK				IENFNLSIGQR		0				0		0				0		1				4
eukaryotic translation initiation factor 3 subunit M, putative	PBANKA_0720300	51421.2		3				2		0.0806				0.0576		ILVSAIGSDIIDAK				ILVSAIGSDIIDAK		0				0		0				0		3				2
eukaryotic translation initiation factor 3 subunit D, putative	PBANKA_1206100	62210.4	9	12			1	7	0.246	0.277			0.0242	0.16	FIcQALLSGcDDIK	FIcQALLSGcDDIK			INSLQALGLEAVK	FIcQALLSGcDDIK	0	0			0	0	0	0			0	0	9	16			1	8
protein disulfide isomerase	PBANKA_0702800	55413.5	19	19	1	4	8	9	0.537	0.568	0.0207	0.118	0.241	0.29	ASLGINEFPGLAYQSSEGR	ASLGINEFPGLAYQSSEGR	LASVDATVER	LASVDATVER	ASLGINEFPGLAYQSSEGR	ASLGINEFPGLAYQSSEGR	0	0	0	0	0	0	0	0	0	0	0	0	51	48	1	8	8	14
elongation factor 1-alpha	PBANKA_1133300,PBANKA_1133400	48959.8	13	17	5	14	8	13	0.449	0.537	0.147	0.467	0.278	0.427	AGMVLNFAPSAVVSEcK	AGMVLNFAPSAVVSEcK	AGMVLNFAPSAVVSEcK	AGMVLNFAPSAVVSEcK	AGMVLNFAPSAVVSEcK	AGMVLNFAPSAVVSEcK	3	3	3	2	2	2	0	0	0	0	0	0	24	62	8	42	14	39
conserved protein, unknown function	PBANKA_1424300	32586.9	3	7		2		2	0.144	0.254		0.0775		0.102	LDNDSQIVSLK	AcLNNPQDDGK		AcLNNPQDDGK		DGYSVIHLSR	0	0		0		0	0	0		0		0	5	12		2		2
protein transport protein SEC61 subunit alpha, putative	PBANKA_1359000	52301.7		1			1	1		0.0254			0.0254	0.0254		IIDVDQSLKEDR			IIDVDQSLKEDR	IIDVDQSLKEDR		0			0	0		0			0	0		3			1	3
fam-a protein, pseudogene	PBANKA_0112721	32596.8		2		2		1		0.0789		0.0789		0.0358		HLLcTDPEETIK		DSNSSLFLFK		TEIDSEDDIR		2		2		1		PBANKA_1246161.1-p1		PBANKA_1246161.1-p1		PBANKA_1246161.1-p1		2		2		1
signal recognition particle subunit SRP68, putative	PBANKA_1120800	83835.9						4						0.0654						INFLINSISK						0						0						4
conserved Plasmodium protein, unknown function	PBANKA_0605400	80770.5		2		1		2		0.0281		0.0133		0.0266		INVLEIFSK		INVLEIFSK		INVLEIFSK		0		0		0		0		0		0		2		1		2
exportin-1, putative	PBANKA_0401500	146659	1	2		1		2	0.0104	0.0209		0.00883		0.0193	LLDNIVEALLDTK	LLDNIVEALLDTK		DFAQNLLNQFK		DAEVFSLLSTVFK	0	0		0		0	0	0		0		0	1	2		1		3
lysophospholipase, putative	PBANKA_1220200	78118.6	1	3				3	0.0286	0.0687				0.073	GVEDDGTLDEGIEYNGTLNK	FAYELLEAADNLNKDIIK				FAYELLEAADNLNK	0	0				0	0	0				0	1	3				3
N-acetyltransferase, GNAT family, putative	PBANKA_0504900	135988						4						0.045						EILFNLLANR						0						0						4
RNA-binding protein, putative	PBANKA_1036300	113954						3						0.0375						ALLLTNTILcGNK						0						0						4
ATP-dependent RNA helicase MAK5, putative	PBANKA_1309000	87936.4						4						0.0625						EGLVSIEVAK						0						0						4
60S ribosomal protein L7, putative	PBANKA_0405500	30491.4						4						0.222						IVEPYVTYGYPSLSTIR						0						0						4
glycerol kinase, putative	PBANKA_1364300	56557.9		3		1		1		0.12		0.0319		0.02		AcISGmSFNTSK		EVTALGAAVLAGLGVK		VENLVTEFSK		0		0		0		0		0		0		3		1		1
60S ribosomal protein L27, putative	PBANKA_1324400	16865.4						4						0.295						KAIIINTYEGQTR						0						0						4
inner membrane complex sub-compartment protein 3	PBANKA_1324300	17526.3		4						0.367						AIAFAmDSPGEER						0						0						4
40S ribosomal protein S27, putative	PBANKA_1406800	9201.1		2						0.341						LIPSPNSYFMDVK						0						0						4
histone H2A.Z, putative	PBANKA_1217600	16494.2		1	1	1	1	1		0.057	0.057	0.057	0.057	0.057		AGLQFPVGR	AGLQFPVGR	AGLQFPVGR	AGLQFPVGR	AGLQFPVGR		1	1	1	1	1		PBANKA_1117000.1-p1,sp|Q64523|H2A2C_MOUSE,sp|Q6GSS7|H2A2A_MOUSE	PBANKA_1117000.1-p1,sp|Q64523|H2A2C_MOUSE,sp|Q6GSS7|H2A2A_MOUSE	sp|Q64523|H2A2C_MOUSE,sp|Q6GSS7|H2A2A_MOUSE,PBANKA_1117000.1-p1	sp|Q64523|H2A2C_MOUSE,sp|Q6GSS7|H2A2A_MOUSE,PBANKA_1117000.1-p1	sp|Q64523|H2A2C_MOUSE,sp|Q6GSS7|H2A2A_MOUSE,PBANKA_1117000.1-p1		3	1	3	3	2
DNA/RNA-binding protein Alba 1, putative	PBANKA_1423300	26881.6	2	2		2	2	2	0.0826	0.0826		0.0868	0.0826	0.145	AVTLAEIIK	AVTLAEIIK		MTNYVNYGAK	AVTLAEIIK	cGSTVIADQYVSGQDNSEHVIQEK	0	0		0	0	0	0	0		0	0	0	3	5		2	2	8
glucose-6-phosphate dehydrogenase-6-phosphogluconolactonase, putative	PBANKA_1317500	109714		3			3	8		0.0326			0.0358	0.0989		FLFDELNINK			ITVSLNLLSNSTSK	FISDEELYESWR		0			0	0		0			0	0		3			3	8
early transcribed membrane protein	PBANKA_0517000	32859.5	5	7		2	3	5	0.291	0.374		0.0927	0.188	0.275	SDSPAKPDSPAKPDSAPK	NETQPNSDYKPSK		SESPTSSVSSTSLSK	SESPTSSVSSTSLSK	SESPTSSVSSTSLSK	0	0		0	0	0	0	0		0	0	0	8	23		2	3	8
reticulocyte binding protein, putative	PBANKA_0600351	326021		4			1			0.0195			0.00325			ITAQSELLK			DEIDDIIQK			4			1			PBANKA_1000100.1-p1,PBANKA_1400091.1-p1,PBANKA_0316981.1-p1,PBANKA_1000011.1-p1,PBANKA_0900900.1-p1,PBANKA_0501000.1-p1,PBANKA_0524841.1-p1,PBANKA_0944041.1-p1			PBANKA_0944041.1-p1,PBANKA_1000011.1-p1,PBANKA_0216801.1-p1,PBANKA_0316981.1-p1,PBANKA_1400091.1-p1,PBANKA_0900900.1-p1			4			1
leucine--tRNA ligase, putative	PBANKA_1121700	146890	5	12		3			0.0544	0.148		0.0336			DILSFATFLVK	DILSFATFLVK		DILSFATFLVK			0	0		0			0	0		0			5	12		3
tudor staphylococcal nuclease, putative	PBANKA_0912300	117860		3			5	7		0.0355			0.0691	0.0977		INNISGSENALR			EVINNVETIKEETYATETK	INNISGSENALR		0			0	0		0			0	0		3			5	11
glideosome-associated protein 50, putative	PBANKA_0819000	44308.5		2			1	4		0.0759			0.0304	0.159		GSSYLSYYLLPLLK			VNSLQYFATLPK	GSSYLSYYLLPLLK		0			0	0		0			0	0		2			1	4
high molecular weight rhoptry protein 3, putative	PBANKA_0416000	105079	8	17	2	4	7	14	0.116	0.232	0.0275	0.0562	0.0925	0.196	AQQQIDNEEKPEIK	AITEGNNENSFK	AITEGNNENSFK	AITEGNNENSFK	AITEGNNENSFK	AITEGNNENSFK	0	0	0	0	0	0	0	0	0	0	0	0	10	27	2	7	10	28
dynamin-like protein, putative	PBANKA_0903600	93525.5	3	10			5	9	0.0418	0.161			0.0663	0.143	LISVIDELR	IcVVGTQSSGK			IcVVGTQSSGK	EHINSLTDQIAGTNK	0	0			0	0	0	0			0	0	3	15			5	15
cleavage and polyadenylation specificity factor subunit 3, putative	PBANKA_1302400	108226		1				1		0.0107				0.0107		VLLPVFALGR				VLLPVFALGR		1				1		PBANKA_0806600.1-p1				PBANKA_0806600.1-p1		1				3
casein kinase 1, putative	PBANKA_0912100	37675.1		1				2		0.0279				0.0743		HPQLLYESK				SKHPQLLYESK		0				0		0				0		1				3
cleavage and polyadenylation specificity factor, putative	PBANKA_0806600	111816		1				1		0.0103				0.0103		VLIPVFAIGR				VLIPVFAIGR		1				1		PBANKA_1302400.1-p1				PBANKA_1302400.1-p1		1				3
rhoptry neck protein 4	PBANKA_0932000	88832.4		2				2		0.0331				0.0331		LELISLETcDK				LELISLETcDK		0				0		0				0		2				2
2-oxoglutarate dehydrogenase E1 component, putative	PBANKA_0710100	120560		1				3		0.00963				0.0337		IEQLSPFPFK				FNIDTIIDLVGYR		0				0		0				0		1				3
calcyclin binding protein, putative	PBANKA_1452600	26604.1		1				2		0.0487				0.0929		VIEDITVEIAK				ENIISEFNER		0				0		0				0		2				2
13 kDa ribonucleoprotein-associated protein, putative	PBANKA_0924400	15399.2		1				2		0.135				0.206		IFPLASPELTNQILDVIQR				IFPLASPELTNQILDVIQR		0				0		0				0		2				2
26S proteasome regulatory subunit RPN10, putative	PBANKA_1222900	47960.1		3				1		0.107				0.0237		IIEcPENEENLSK				SLLIAQLALK		0				0		0				0		3				1
40S ribosomal protein S26, putative	PBANKA_0314500	12534.4		1				1		0.112				0.112		EASVYSTFQLPK				EASVYSTFQLPK		0				0		0				0		3				1
EH domain-containing protein, putative	PBANKA_0402800	61599.9		2				2		0.0397				0.051		IGPEPTTDK				LEcSNTNSDVLK		0				0		0				0		2				2
nucleolar preribosomal assembly protein, putative	PBANKA_0512500	47571.1		2				2		0.0729				0.0628		EIYQNETENDNPK				EIEQNKEIEQNK		0				0		0				0		2				2
26S proteasome regulatory subunit RPN12, putative	PBANKA_0410300	35623.9		1				3		0.0495				0.139		KDDIPLYLYSLFMDR				ANDDIITLLK		0				0		0				0		1				3
fam-a protein	PBANKA_1100700	34525.9		1				3		0.0405				0.118		VYNPNLVMIQQR				TDIDSEDDIRK		1				2		PBANKA_0001601.1-p1,PBANKA_0007501.1-p1,PBANKA_0600021.1-p1,PBANKA_1300011.1-p1				PBANKA_0200600.1-p1,PBANKA_0317141.1-p1		1				3
26S proteasome regulatory subunit RPN9, putative	PBANKA_0514500	46326.7		2				2		0.0718				0.0718		ITLLALMDLAFKK				ITLLALMDLAFKK		0				0		0				0		2				2
SNF2 helicase, putative	PBANKA_1123500	292634		2				1		0.0103				0.00436		GTNSLGNESGGVNTK				LNVNIGNIDLK		0				0		0				0		2				2
RuvB-like helicase 3, putative	PBANKA_1138200	53848.4		2				2		0.0526				0.0505		TQGFLALFSGDTGEIK				ATEVTVQDVR		1				0		sp|Q9WTM5|RUVB2_MOUSE				0		2				2
ATP synthase subunit alpha, mitochondrial, putative	PBANKA_0313800	61365.3		3				1		0.0821				0.0237		EAYPGDIFYIHSK				IIDVNVGYELLGR		0				0		0				0		3				1
cAMP-dependent protein kinase regulatory subunit, putative	PBANKA_1438000	49673.8		2				2		0.055				0.0528		DVFGELALLYNSK				AESTcQVVYLER		0				0		0				0		2				2
spermidine synthase, putative	PBANKA_0919300	36590		2		2				0.0685		0.0872				VNVFIEDASK		NVLVVGGGDGGIIR				0		0				0		0				2		2
tubulin beta chain, putative	PBANKA_1206900	49789.8	6	12	4	7	4	11	0.2	0.454	0.11	0.198	0.112	0.36	AILMDLEPGTMDSVR	AGPFGQLFRPDNFVFGQTGAGNNWAK	ALTVPELTQQMFDAK	AILMDLEPGTMDSVR	EIVHVQAGQcGNQIGAK	AGPFGQLFRPDNFVFGQTGAGNNWAK	1	2	2	2	0	2	0	0	sp|Q922F4|TBB6_MOUSE,sp|P68372|TBB4B_MOUSE,sp|Q9ERD7|TBB3_MOUSE	0	0	0	7	23	6	13	4	14
eukaryotic translation initiation factor 5A, putative	PBANKA_0603200	17553.9	3	6		1	4	4	0.23	0.497		0.0745	0.236	0.236	AHIVGIDIFTGK	AHIVGIDIFTGK		AHIVGIDIFTGK	AHIVGIDIFTGK	AHIVGIDIFTGK	0	0		0	0	0	0	0		0	0	0	12	23		3	6	6
conserved Plasmodium protein, unknown function	PBANKA_1403800	394926	5	7				2	0.0202	0.0276				0.00802	GISLGFYEIFSK	ILSQGFINLLNSNK				LIVFTSNLIDILDEK	0	0				0	0	0				0	5	9				3
merozoite surface protein 8	PBANKA_1102200	46740.1	2	2			1	4	0.0611	0.0782			0.0367	0.144	IKDDLITILNLSDGK	IKDDLITILNLSDGK			IKDDLITILNLSDGK	IKDDLITILNLSDGK	0	0			0	0	0	0			0	0	3	2			1	7
exported protein 2	PBANKA_1334300	31524.1	1	6		1	2	5	0.0409	0.23		0.0409	0.0743	0.156	IPITDMINILK	EIVGNNKVEEATEcILR		IPITDMINILK	FWVSEPYLK	FWVSEPYLK	0	0		0	0	0	0	0		0	0	0	3	11		1	2	6
V-type proton ATPase catalytic subunit A, putative	PBANKA_1410400	68353.2	5	6	1		1	7	0.106	0.137	0.0278		0.0196	0.157	IANAcGDVYIFK	ISDILQQESDLNDIVQLVGK	LAEMPADSGYPAYLGAR		VTGDTLLLTGQR	ALEEEITTGLR	0	0	1		0	1	0	0	sp|P50516|VATA_MOUSE		0	0	6	7	1		1	7
40S ribosomal protein S2, putative	PBANKA_0510900	29744.5	5	5		2	2	2	0.259	0.327		0.0989	0.133	0.0951	AKDGVHIINLAK	AKDGVHIINLAK		FAQYTGAQAIAGR	FAQYTGAQAIAGR	AKDGVHIINLAK	0	0		0	0	0	0	0		0	0	0	10	10		3	2	3
phosphoglycerate kinase, putative	PBANKA_0823400	45496.8		3		1	1			0.0793		0.0361	0.0288			IADKFDNNANTK		LGDIFINDAFGTAHR	IVATLPTINYLK			0		0	0			0		0	0			3		1	1
ADP-ribosylation factor, putative	PBANKA_0505100	20862.5	2	6	1			2	0.116	0.492	0.0608			0.138	DAIILVFANK	DAIILVFANK	ILMVGLDAAGK			ILMVGLDAAGK	1	1	1			2	0	0	sp|P61205|ARF3_MOUSE,sp|P84078|ARF1_MOUSE			sp|P61205|ARF3_MOUSE,sp|P84078|ARF1_MOUSE,sp|P84084|ARF5_MOUSE	2	8	1			2
conserved Plasmodium protein, unknown function	PBANKA_0836200	79495.9		3			5	4		0.0587			0.107	0.0788		NQYDDYNNAVFADK			LLEGGASSSLYVQSSENNLR	NQYDDYNNAVFADK		0			0	0		0			0	0		3			8	11
glutamate--tRNA ligase, putative	PBANKA_1362000	94138.6		2			3	8		0.0374			0.0548	0.128		AAFLNNYYANIYEGK			AAFLNNYYANIYEGK	AAFLNNYYANIYEGK		0			0	0		0			0	0		2			3	10
alpha tubulin 2	PBANKA_0522700	49719.4	4	7	1	2	3	5	0.118	0.213	0.0289	0.0533	0.0822	0.16	AFVHWYVGEGMEEGEFSEAR	AFVHWYVGEGMEEGEFSEAR	SIQFVDWcPTGFK	DVNAAVATIK	DVNAAVATIK	DVNAAVATIK	4	6	1	2	3	5	sp|Q9JJZ2|TBA8_MOUSE,PBANKA_0417700.1-p1,sp|P68369|TBA1A_MOUSE,sp|P68368|TBA4A_MOUSE	PBANKA_0417700.1-p1,sp|P68368|TBA4A_MOUSE,sp|P68369|TBA1A_MOUSE,sp|Q9JJZ2|TBA8_MOUSE	sp|P68368|TBA4A_MOUSE	PBANKA_0417700.1-p1	PBANKA_0417700.1-p1	PBANKA_0417700.1-p1	5	12	1	4	5	9
thioredoxin peroxidase 1	PBANKA_1302800	21654.8	1	3			1	2	0.0667	0.256			0.0667	0.154	SYDVLFNESVALR	AEAVFGDNNFGEVSLSDFIGK			KTPLSQGGIGNIK	AEAVFGDNNFGEVSLSDFIGK	0	0			0	0	0	0			0	0	1	5			1	2
calcium-dependent protein kinase 1	PBANKA_0314200	60813					1	2					0.0229	0.0459					IVDFGLSSFFSK	IVDFGLSSFFSK					0	0					0	0					1	6
S-adenosylmethionine synthetase, putative	PBANKA_0823100	45099.8		1		1	1	2		0.0373		0.0373	0.0373	0.0746		FVLGGPAADAGLTGR		FVLGGPAADAGLTGR	FVLGGPAADAGLTGR	FVLGGPAADAGLTGR		0		0	0	0		0		0	0	0		1		1	1	4
40S ribosomal protein S7, putative	PBANKA_1401300	22483.5	1	2				1	0.0464	0.16				0.113	LISFAAVYK	LISFAAVYK				TLTSVYDSVLEDIVSPSEIIGK	0	0				0	0	0				0	1	3				2
serine--tRNA ligase, putative	PBANKA_0615400	61833						2						0.0504						IVNIVSGALNNAAALK						0						0						3
conserved protein, unknown function	PBANKA_0812200	99162.5						3						0.0397						IDSENNVSIHIR						0						0						3
fam-a protein	PBANKA_1100750	30348.7						2						0.0996						IINLSQILTIK						0						0						3
60S ribosomal protein L32, putative	PBANKA_0417500	15524.1		1		1		1		0.0763		0.0763		0.0763		QMNVSVINAK		QMNVSVINAK		QMNVSVINAK		0		0		0		0		0		0		1		2		1
MA3 domain-containing protein, putative	PBANKA_1321000	70792.9						3						0.0643						IIGYIDDYEIDFPNSK						0						0						3
DNA replication ATP-dependent helicase/nuclease DNA2, putative	PBANKA_0940200	106725						3						0.0471						ILFLDQIPTQNLFLK						0						0						3
40S ribosomal protein S24, putative	PBANKA_1234200	15273.2		1		1		2		0.0977		0.0977		0.195		LNNVNTIVLFGFK		LNNVNTIVLFGFK		GFGLIYNSVDAVK		0		0		0		0		0		0		1		1		2
eukaryotic translation initation factor 4 gamma, putative	PBANKA_1411300	118034		1		1		1		0.00987		0.00987		0.0158		FVIQDVFDLR		FVIQDVFDLR		INTDEIQTVVNEVINK		0		0		0		0		0		0		1		1		2
40S ribosomal protein S25, putative	PBANKA_1022000	11796.4		2		1		1		0.2		0.114		0.0857		EQIAAAAAASGR		EQIAAAAAASGR		LNHAVFIDK		0		0		0		0		0		0		2		1		1
ras-related protein Rab-2, putative	PBANKA_1445800	24430.9		1		1		2		0.0516		0.0563		0.117		NVEEAFLYTAR		EVSAEEGAQFAR		EVSAEEGAQFAR		0		0		0		0		0		0		1		1		2
thioredoxin-like protein, putative	PBANKA_1024000	74174.3						3						0.0717						ESVNNINIIQNVDGK						0						0						3
conserved protein, unknown function	PBANKA_0311200	65772.4						3						0.0535						NIENTNAIVHDNNSTR						0						0						3
DNA ligase I, putative	PBANKA_1402600	102709						3						0.0457						LTIQSVFNELK						0						0						3
YOP1-like protein, putative	PBANKA_1135000	18366.3	1	1		1		1	0.0654	0.0654		0.0654		0.0654	NIINLFPFEK	NIINLFPFEK		NIINLFPFEK		NIINLFPFEK	0	0		0		0	0	0		0		0	1	2		2		1
conserved Plasmodium protein, unknown function	PBANKA_0103300	235118						2						0.0108						INEQFDLSSNK						0						0						3
fam-a protein	PBANKA_0200600,PBANKA_0317141	32599.5		2		1		1		0.0851		0.0426		0.039		HLLcTDPEETVK		VYNPNLVMVQQR		TDIDSEDDIRK		0		1		1		0		PBANKA_1246161.1-p1,PBANKA_0112721.1-p1		PBANKA_1100700.1-p1		2		1		1
chromatin remodeling protein, putative	PBANKA_0942700	156020						2						0.0165						IDGSTVGDER						0						0						3
eukaryotic translation initiation factor eIF2A, putative	PBANKA_0610800	72948.1						3						0.0619						KNDLNVAEIIDIK						0						0						3
RNA-binding protein, putative	PBANKA_1345800	55952.7						2						0.0701						DQSYDDLNAFIK						0						0						3
RNA-binding protein, putative	PBANKA_1202700	86677						2						0.0308						IFVGNISPDAK						0						0						3
RNA (uracil-5-)methyltransferase, putative	PBANKA_0914600	92428						3						0.043						LINSNVLSIFSYALK						0						0						3
ATP-dependent protease ATPase subunit ClpY, putative	PBANKA_0808900	89557.4						3						0.0542						DLLPLIEGcVINTK						0						0						3
enoyl-CoA hydratase, putative	PBANKA_1019300	48900.7	1	5					0.029	0.188					VLIINGSDSNFR	LSINEGMLLSDSNAYLDcDR					0	0					0	0					1	6
apoptosis-inducing factor, putative	PBANKA_0617900	74621.5		3						0.0718						IAANNmINSNQK						0						0						3
BolA-like protein, putative	PBANKA_1115400	9714		2						0.369						LSLALKPVFLELIDK						0						0						3
ubiquitin-conjugating enzyme E2, putative	PBANKA_0602800	16540.1		2						0.306						IYHPNINTAGAIcLDILK						0						0						3
elongation factor Tu, putative	PBANKA_1345600	53734		3						0.0671						LLDAcDNYIDEPK						1						0						3
RNA-binding protein, putative	PBANKA_1409200	17405.1		2			2	2		0.143			0.162	0.143		TGVTMNQFK			TQHDITLTSADTR	TGVTMNQFK		0			0	0		0			0	0		3			3	2
reticulocyte binding protein, putative	PBANKA_0316600	320891	3	4		3	8	4	0.0154	0.0187		0.0132	0.0275	0.0187	ILIDNPDPQNNLIFK	ENISFIYVK		ENISFIYVK	ELTLEINEK	ENISFIYVK	3	4		3	8	4	PBANKA_0216801.1-p1	PBANKA_0216801.1-p1		PBANKA_0216801.1-p1	PBANKA_0216801.1-p1	PBANKA_0216801.1-p1	7	8		3	28	14
reticulocyte binding protein, putative	PBANKA_0100400	72091.9	7	14	1	4	10	6	0.15	0.352	0.0196	0.0995	0.201	0.137	IKDLcGNFTDK	IDIcTNHVVSNDDYDFK	NIIDLESVYNNK	IQAFNNVLNFIPHILIGK	IDIcTNHVVSNDDYDFK	ITDLANAYADFNINYK	3	6	1	3	6	3	0	0	PBANKA_0216761.1-p1	0	0	0	8	21	1	4	15	12
chaperone protein ClpB1, putative	PBANKA_0714200	119013	1	3			3	8	0.0125	0.0364			0.0393	0.102	AIDLIDEAASNLK	ILNETFVENDTIR			AIDLIDEAASNLK	AHPDVYNLLLR	0	0			0	0	0	0			0	0	1	3			3	10
peptidyl-prolyl cis-trans isomerase, putative	PBANKA_1216500	18818.8	4	4		2	1	2	0.247	0.247		0.124	0.0706	0.129	IVFELFNDITPR	IVFELFNDITPR		EGSNSGYVK	IVFELFNDITPR	IVFELFNDITPR	0	0		0	0	0	0	0		0	0	0	6	8		2	1	2
reticulocyte binding protein, putative	PBANKA_0216761	72341	5	10	1	4	7	5	0.109	0.221	0.0196	0.0899	0.119	0.109	FITVYPSIFYMK	FITVYPSIFYMK	NIIDLESVYNNK	LIIDVNLNQVQNK	IDQLQDVIYNYK	IDQLQDVIYNYK	3	6	1	3	6	3	0	0	PBANKA_0100400.1-p1	PBANKA_0100400.1-p1	0	0	6	13	1	4	9	9
heat shock protein 70	PBANKA_0711900	75222.3	25	32	7	16	22	23	0.367	0.411	0.127	0.29	0.341	0.369	ARFEELcIDYFR	ARFEELcIDYFR	ATAGDTHLGGEDFDNR	ATAGDTHLGGEDFDNR	ARFEELcIDYFR	ARFEELcIDYFR	4	4	3	4	4	4	0	0	sp|P16627|HS71L_MOUSE,sp|P17879|HS71B_MOUSE,sp|Q61696|HS71A_MOUSE	sp|P17879|HS71B_MOUSE,sp|Q61696|HS71A_MOUSE,sp|P16627|HS71L_MOUSE	0	0	42	89	12	38	34	63
glyceraldehyde-3-phosphate dehydrogenase	PBANKA_1326400	36582.3	9	10	2	4	8	11	0.478	0.507	0.0861	0.178	0.365	0.513	AGLALNDNFFK	AGLALNDNFFK	SALLNIIPASTGAAK	AGLALNDNFFK	AGLALNDNFFK	AGLALNDNFFK	0	0	0	0	0	0	0	0	0	0	0	0	27	27	4	16	12	25
protein phosphatase PPM10, putative	PBANKA_1207900	45201.7		2		1	1	1		0.0758		0.0354	0.0354	0.0354		EPSPDLQPYSINYTIR		SAYIYTISELETVR	SAYIYTISELETVR	SAYIYTISELETVR		0		0	0	0		0		0	0	0		2		1	2	2
protein MAK16, putative	PBANKA_0301500	40921.2		1				1		0.043				0.043		AANILNTVETELINR				AANILNTVETELINR		0				0		0				0		1				2
heat shock protein DNAJ homologue Pfj4, putative	PBANKA_0609900	27879.7		1				2		0.0367				0.0898		NFGFNDAQR				NFGFNDAQR		0				0		0				0		1				2
phosphoglucomutase-2	PBANKA_0715500	34970		1				2		0.0369				0.104		ALQLPLFAWLR				ALQLPLFAWLR		0				0		0				0		1				2
60S ribosomal protein L21, putative	PBANKA_1018600	18713.5		1				1		0.106				0.106		INYGDYVDIVcDSSQQK				INYGDYVDIVcDSSQQK		0				0		0				0		2				1
conserved Plasmodium protein, unknown function	PBANKA_0804100	177953		2				1		0.0223				0.007		FGGIGPDGYNANNTPNNNNR				IQNIIENNIFK		0				0		0				0		2				1
60S ribosomal protein L22, putative	PBANKA_0709100	16026.5		1				2		0.101				0.116		DTILDISGLEQFFK				DTILDISGLEQFFK		0				0		0				0		1				2
26S proteasome regulatory subunit RPN7, putative	PBANKA_0919000	46575.7		1				2		0.0331				0.0534		VNDSIESNQPNER				ISIFFNDINSTK		0				0		0				0		1				2
conserved Apicomplexan protein, unknown function	PBANKA_0941100	30004.5		2				1		0.0958				0.0498		EDLLQLLNEMLK				LIALVIQSIISAR		0				0		0				0		2				1
thioredoxin-related protein, putative	PBANKA_1365200	23634.5		1				2		0.0485				0.15		AWTELASEMK				FKIEGFPTLIYFK		0				0		0				0		1				2
60S ribosome subunit biogenesis protein NIP7, putative	PBANKA_1330100	20380		1				1		0.112				0.112		LLNITDIVLIHQSDVGEYLR				LLNITDIVLIHQSDVGEYLR		0				0		0				0		2				1
histone deacetylase 1, putative	PBANKA_0826500	50947.9		1				2		0.0447				0.0828		FGDYFPGTGDITDVGVNHGK				FGDYFPGTGDITDVGVNHGK		0				0		0				0		1				2
V-type proton ATPase subunit B, putative	PBANKA_1003800	55830.9		2				1		0.0688				0.0202		EMHVFVILTDMSSYADALR				FITQNTYESR		0				0		0				0		2				1
DNA/RNA-binding protein Alba 2, putative	PBANKA_1359200	23565.5		1				2		0.0594				0.104		IIEFSTTVPcMK				IIEFSTTVPcMK		0				0		0				0		1				2
RuvB-like helicase 2, putative	PBANKA_0940900	53408.7	1	2				2	0.0232	0.0442				0.0421	EAALFLVDLIK	EAALFLVDLIK				EAALFLVDLIK	0	0				0	0	0				0	1	2				2
DNA-directed RNA polymerase II subunit RPB3, putative	PBANKA_0823900	38596.1		2				1		0.0716				0.0269		IGLIPIDSR				IGLIPIDSR		0				0		0				0		2				1
AP-1 complex subunit beta, putative	PBANKA_1242700	107209		1				2		0.015				0.0363		VQPELAILAVNTFR				IAVSNETPNPLIVSGVQINK		0				0		0				0		1				2
flavoprotein subunit of succinate dehydrogenase, putative	PBANKA_0518200	70448.9		1				2		0.019				0.0412		LTNNSTDDIIVK				LGANSLLDIVVFGK		0				0		0				0		1				2
small nuclear ribonucleoprotein Sm D1, putative	PBANKA_0922800	13919.8		2				1		0.179				0.0894		LTNENVTIELK				QFLSLDHVTIR		0				0		0				0		2				1
histone H3, putative	PBANKA_0108800	15447		1				2		0.235				0.309		FQSSAVmALQEAAEAYLVGLFEDTNLcAIHAK				FQSSAVmALQEAAEAYLVGLFEDTNLcAIHAK		0				0		0				0		1				2
phosphoinositide phosphatase SAC1, putative	PBANKA_1130800	92777.4		1				2		0.0192				0.0396		TISGLFQDLYHTISR				GSIPVLWSQEPALNLRPK		0				0		0				0		1				2
transcription elongation factor SPT5, putative	PBANKA_0109200	136064		1				2		0.0136				0.0221		ENIALIFSPSLNTEFR				ENIALIFSPSLNTEFR		0				0		0				0		1				2
eukaryotic translation initiation factor 2 subunit beta, putative	PBANKA_1209000	25493.7		1				2		0.0446				0.0848		VEVIIDGTGK				HNIDLcISK		0				0		0				0		1				2
DNA-directed RNA polymerases I, II, and III subunit RPABC1, putative	PBANKA_1140600	24042.8		1				1		0.0683				0.0683		AILVTQNTLTPFAK				AILVTQNTLTPFAK		0				0		0				0		2				1
choline/ethanolaminephosphotransferase	PBANKA_1127000	44525.2		2				1		0.0538				0.0282		ELGISFLFVK				LcEPYWNFcVK		0				0		0				0		2				1
conserved Plasmodium protein, unknown function	PBANKA_1019700	136894		2				1		0.0187				0.00935		LDDINIEGSQK				NIEEEVEDASR		0				0		0				0		2				1
N-acetyltransferase, GNAT family, putative	PBANKA_0611800	59279.6		2				1		0.0433				0.0295		DNSSNScELDNK				VFTNNLNTDSLYFVK		0				0		0				0		2				1
casein kinase 2, alpha subunit	PBANKA_0938600	39975.2		2				1		0.0806				0.0328		TPSLIFEYINNIDFK				LLDIVKDPVTK		0				0		0				0		2				1
conserved Plasmodium protein, unknown function	PBANKA_0920400	226240		1				2		0.00789				0.0126		NLPFQYYQFIDILSK				NIDEIYETQQR		0				0		0				0		1				2
ATP-dependent RNA helicase DDX6	PBANKA_1217700	49377.6		2				1		0.067				0.0277		LLSPEFQPIVEELMK				NFIQGLILVPTR		0				0		0				0		2				1
histone H3 variant, putative	PBANKA_1117100	15441.9		2				1		0.309				0.0735		FQSQAVLALQEAAEAYLVGLFEDTNLcAIHAK				KSAPVSTGIK		0				0		0				0		2				1
calcium-dependent protein kinase 4	PBANKA_0615200	60593.6		2				1		0.0587				0.0227		DLKPENILLETK				LAQAALLYMGSK		0				0		0				0		2				1
skeleton-binding protein 1	PBANKA_1101300	90748.8	3	3		1	1	2	0.0748	0.0748		0.0171	0.0171	0.0433	AEQLNDVNNEAAQAEQVKPPNPLK	AEQLNDVNNEAAQAEQVKPPNPLK		LFLSQYDISPHGR	LFLSQYDISPHGR	LFLSQYDISPHGR	0	0		0	0	0	0	0		0	0	0	6	5		2	1	2
ATP-dependent RNA helicase DBP5, putative	PBANKA_1322700	77269.2		2			3	5		0.0383			0.0531	0.0944		ELAQQNYDVVGK			ELAQQNYDVVGK	ELAQQNYDVVGK		0			0	0		0			0	0		2			3	5
histone H2B, putative	PBANKA_0941800	13258.2	2	3		1	1	3	0.161	0.288		0.127	0.0763	0.288	LVLPGELAK	LVLPGELAK		SmNIMNSFLVDTFEK	LVLPGELAK	LVLPGELAK	0	0		0	0	0	0	0		0	0	0	3	5		1	1	3
asparagine--tRNA ligase, putative	PBANKA_0308600	66456.9	2	2	1	1	1	3	0.047	0.047	0.0209	0.0209	0.0209	0.0643	FTGTLILSPVQNTEK	FTGTLILSPVQNTEK	ITYTNAIELLTK	ITYTNAIELLTK	ITYTNAIELLTK	FTGTLILSPVQNTEK	0	0	0	0	0	0	0	0	0	0	0	0	3	2	1	1	1	5
ER membrane protein complex subunit 1, putative	PBANKA_1426300	130590		2			2	3		0.0232			0.0178	0.0285		SVNNLNISEFSILK			LAILNILINK	LAILNILINK		0			0	0		0			0	0		2			2	3
heat shock protein 101	PBANKA_0931200	103208	6	13			14	25	0.0937	0.184			0.223	0.375	ELIDDMDVYVDYNK	AEGGVDAANLLKPVLSK			AEGGVDAANLLKPVLSK	AcSFLQVQLSGKPR	0	0			0	0	0	0			0	0	6	15			16	45
hexokinase, putative	PBANKA_1122900	55461.3	4	6	3	4	2	4	0.107	0.168	0.081	0.123	0.0709	0.123	FMVNVLQSASSK	FMVNVLQSASSK	FMVNVLQSASSK	FMVNVLQSASSK	SAALAAAAIAAIAK	HATASQLFDHFAER	0	0	0	0	0	0	0	0	0	0	0	0	4	7	3	7	3	6
glutamine--tRNA ligase, putative	PBANKA_1346600	100884		1			1	3		0.0141			0.0129	0.0493		FDDTNPVTEDIR			SIcLNFGLSQK	EIYIDHDDFQENPASNFYR		0			0	0		0			0	0		1			1	3
60S ribosomal protein L38, putative	PBANKA_0918100	9674.9		1			1	1		0.123			0.123	0.123		IESSLLPSLK			IESSLLPSLK	IESSLLPSLK		0			0	0		0			0	0		2			1	1
N-ethylmaleimide-sensitive fusion protein, putative	PBANKA_0401600	88128.4		1			1	3		0.018			0.027	0.0592		TPNFSGAEIEGLVR			GSGASSGSGVNDSIVNQLLSK	FITPENLIGYSESGR		0			0	0		0			0	0		1			1	3
cGMP-dependent protein kinase	PBANKA_1008200	97906.8					1	4					0.0129	0.0736					ATVYINDEEIR	DILTGQLTFPDYVTDTDSINLIK					0	0					0	0					1	4
protein DJ-1, putative	PBANKA_1126200	20707.4		2			1	1		0.153			0.0688	0.0688		LASGFLLHPSITF			LASGFLLHPSITF	LASGFLLHPSITF		0			0	0		0			0	0		2			1	1
histone H2A, putative	PBANKA_1117000	14222.1	1	1	1	1	1	4	0.0677	0.0677	0.0677	0.0677	0.0677	0.511	AGLQFPVGR	AGLQFPVGR	AGLQFPVGR	AGLQFPVGR	AGLQFPVGR	AGLQFPVGR	1	1	1	1	1	1	sp|Q64523|H2A2C_MOUSE,sp|Q6GSS7|H2A2A_MOUSE	sp|Q64523|H2A2C_MOUSE,sp|Q6GSS7|H2A2A_MOUSE,PBANKA_1217600.1-p1	sp|Q64523|H2A2C_MOUSE,sp|Q6GSS7|H2A2A_MOUSE,PBANKA_1217600.1-p1	sp|Q64523|H2A2C_MOUSE,sp|Q6GSS7|H2A2A_MOUSE,PBANKA_1217600.1-p1	PBANKA_1217600.1-p1,sp|Q64523|H2A2C_MOUSE,sp|Q6GSS7|H2A2A_MOUSE	sp|Q64523|H2A2C_MOUSE,sp|Q6GSS7|H2A2A_MOUSE,PBANKA_1217600.1-p1	3	3	1	3	3	6
peroxiredoxin, putative	PBANKA_0511400	44509.7						1						0.0231						GIALFIYPK						0						0						2
glutamate synthase [NADH], putative	PBANKA_1009500	336308						1						0.00473						IGPSTVVQAIAEGR						0						0						2
serine/arginine-rich splicing factor 4, putative	PBANKA_0506600	55653.2						1						0.0229						IIVSNLPDNcK						0						0						2
ATP-dependent RNA helicase DDX1, putative	PBANKA_1236300	93923.7						2						0.0383						LLILDEADELINSDEK						0						0						2
conserved Plasmodium protein, unknown function	PBANKA_1358700	110163						2						0.031						DNTTNVGYIDDANYVK						0						0						2
periodic tryptophan protein 2, putative	PBANKA_1227900	126333						1						0.0118						INTNVIDDIVINK						0						0						2
AP-1 complex subunit mu-1, putative	PBANKA_1409900	52912.4						2						0.0566						FEIPYFTVSGITVR						0						0						2
translation elongation factor EF-1, subunit alpha, putative	PBANKA_0924900	59976.6						2						0.0451						LLGVEEDQISK						0						0						2
replication factor C subunit 5, putative	PBANKA_0936500	40519.8						2						0.0716						RPENITNTESK						0						0						2
serine/threonine protein phosphatase 5	PBANKA_1131900	82460.5						2						0.038						IENNNAPIYDR						0						0						2
ATP-dependent RNA helicase DDX5, putative	PBANKA_1309700	59106.9						2						0.0613						LIDLLEQNATNLR						0						0						2
AP2 domain transcription factor AP2-L	PBANKA_0214400	148306						2						0.0244						FSIDELGFYEAR						0						0						2
ATP-dependent RNA helicase DHX36, putative	PBANKA_0709500	90665.5						2						0.0306						AIDVNNNLTELGK						0						0						2
regulator of chromosome condensation, putative	PBANKA_1222100	74259.3						2						0.0338						SFLGSFYFSSTK						0						0						2
conserved Plasmodium protein, unknown function	PBANKA_1320400	78951						2						0.0346						NVSNLLESSK						0						0						2
nucleolar protein 10, putative	PBANKA_1228700	65961.5						2						0.0494						LSPDSYGNTNFDAK						0						0						2
periodic tryptophan protein 1, putative	PBANKA_1452200	58275						2						0.0479						DTNLLLSTSSDK						0						0						2
60S ribosomal subunit protein L24, putative	PBANKA_1105700	24864.2						2						0.0882						INLSLNYIK						0						0						2
serine/threonine protein kinase RIO2, putative	PBANKA_0521400	69296.2						1						0.0204						LTYLGYDFLALR						0						0						2
AP-3 complex subunit mu, putative	PBANKA_1304600	77010.8						2						0.03						INVILNNIK						0						0						2
transcription factor BTF3, putative	PBANKA_1018500	19937.6						2						0.144						IFEGLQGNK						0						0						2
ATP-dependent RNA helicase DBP9, putative	PBANKA_1455200	100687						2						0.0303						ILIIDEADVIHTK						0						0						2
ribosome biogenesis protein BOP1, putative	PBANKA_1036400	103237						2						0.0333						GNVFIYDLDLASSPYK						0						0						2
vacuolar protein sorting-associated protein 35, putative	PBANKA_0937100	112726						2						0.0303						LLLYLSNINDSR						0						0						2
tRNA (adenine(58)-N(1))-methyltransferase non-catalytic subunit TRM6, putative	PBANKA_0813800	67261.3						2						0.0383						LGDGFLLTALK						0						0						2
fam-a protein	PBANKA_0623500	40516.9						2						0.0565						ILWDLNGPK						0						0						2
parasitophorous vacuolar protein 2	PBANKA_1441700	52513.9						2						0.0502						IGTNSSNITK						0						0						2
pre-mRNA-splicing factor ATP-dependent RNA helicase PRP22, putative	PBANKA_0514100	133809						1						0.00947						INLGSIVLLLK						0						0						2
choline-phosphate cytidylyltransferase	PBANKA_1415100	100262						2						0.0254						GQIVQSLEER						0						0						2
glideosome-associated protein 40, putative	PBANKA_1115300	52118						1						0.024						SILPEWTDIER						0						0						2
rRNA (cytosine-C(5))-methyltransferase, putative	PBANKA_0918800	71971.5						2						0.0421						ILLDAPcSGTGVVNK						0						0						2
exoribonuclease, putative	PBANKA_1351100	98230.4						2						0.0228						DIQNFIINLR						0						0						2
bromodomain protein, putative	PBANKA_1300600	75118.2						2						0.041						IVYNENYLLGIGR						0						0						2
HD superfamily phosphohydrolase protein, putative	PBANKA_1453500	91052.6						2						0.032						DSLNIINAVIQDR						0						0						2
multidrug resistance protein 2, putative	PBANKA_1311700	109690						1						0.0148						IVIFDEATSSLDSK						0						0						2
U4/U6 small nuclear ribonucleoprotein PRP4, putative	PBANKA_1356900	71809.5						2						0.0407						IVTDAIFEPAYGR						0						0						2
26S proteasome regulatory subunit RPN11, putative	PBANKA_1144000	35153.6						2						0.0804						TIGVVVDPIQSVK						0						0						2
heat shock protein 110, putative	PBANKA_1357200	106166		1		1		1		0.0109		0.0142		0.0142		VDILLSEYLR		VLNEITNFFDPLK		VLNEITNFFDPLK		0		0		0		0		0		0		1		1		1
transcription elongation factor SPT6, putative	PBANKA_1036000	291306						1						0.00657						IIGTGSEYIEALDNTR						0						0						2
ATP-dependent RNA helicase DDX41, putative	PBANKA_1242500	71851.9						2						0.0364						LSYLLQVLQK						0						0						2
exported protein 3, putative	PBANKA_0509000	115759						2						0.0262						LFLQNLIYSANK						0						0						2
peptidyl-prolyl cis-trans isomerase, putative	PBANKA_0932200	21211.1	1	4					0.0521	0.281					TVENFVSIcK	AYFDISINDKPIGR					0	0					0	0					1	4
clustered-asparagine-rich protein, putative	PBANKA_1450700	45675.7		2						0.0831						SANSNINNSGNNSPMFR						0						0						2
ribosomal protein L27a, putative	PBANKA_1117500	16837.1		1						0.0608						LWGLLPEEK						0						0						2
cysteine desulfurase, putative	PBANKA_0211300	61678.7		2						0.0536						ADKNEVTETADNEIK						0						0						2
ATP synthase subunit delta, mitochondrial, putative	PBANKA_0901400	17545.2		1						0.11						VLQQMcAINDTTDDKWR						0						0						2
Plasmodium exported protein, unknown function	PBANKA_1200600	251051		2						0.00408						IIGQQVLDK						0						0						2
choline kinase	PBANKA_1040100	52185.7		2						0.0499						EcSVSQNPSIR						0						0						2
hydroxymethyldihydropterin pyrophosphokinase-dihydropteroate synthase, putative	PBANKA_1426700	79796.4		2						0.0456						NILGGLAIASYcFDK						0						0						2
FACT complex subunit SSRP1, putative	PBANKA_1305300	57131.9		2						0.0527						DNLIVFFDGFPDR						0						0						2
cysteine--tRNA ligase, putative	PBANKA_1213600	78383.2		2						0.0374						TDASDTASLDNDKK						0						0						2
DNA replication licensing factor MCM2, putative	PBANKA_1024900	111370		2						0.0257						GASAVGLTAGVR						0						0						2
ubiquitin-conjugating enzyme E2, putative	PBANKA_1132600	22789.9		1						0.0594						ITEMGFSEDQAK						0						0						2
small nuclear ribonucleoprotein Sm D3, putative	PBANKA_0811000	12852.7		2						0.207						GGSVSFMIFPDMLR						0						0						2
DNA-directed RNA polymerases I, II, and III subunit RPABC3, putative	PBANKA_1429500	16483		2						0.147						aSNILFEDR						0						0						2
DnaJ protein, putative	PBANKA_1127800	44231.6		2						0.066						GEQEDDDYNNTK						0						0						2
inner membrane complex protein 1c	PBANKA_1202000	32556.2		1						0.0432						YKEIEDTEEVIK						0						0						2
receptor for activated c kinase, putative	PBANKA_0703900	35584	8	8	1	2	4	6	0.382	0.407	0.0311	0.0901	0.152	0.273	GVLEGGHSDWVTSVSTPTDAK	GVLEGGHSDWVTSVSTPTDAK	LIIAEIYPVK	LIIAEIYPVK	LIIAEIYPVK	GVLEGGHSDWVTSVSTPTDAK	0	0	0	0	0	0	0	0	0	0	0	0	20	17	1	3	5	10
proline--tRNA ligase	PBANKA_1429600	88158.4	1	2		1	8	6	0.0146	0.0358		0.0252	0.126	0.107	DDTNINEEISK	AIQAATSHYLGTNFAK		FGGANFTSTNETFISESGR	AIQAATSHYLGTNFAK	AIQAATSHYLGTNFAK	0	0		0	0	0	0	0		0	0	0	1	3		1	9	7
heat shock protein 90, putative	PBANKA_0805700	83217.6	17	27	5	8	16	21	0.333	0.418	0.0861	0.144	0.276	0.344	DIYYITGESINAVSNSPFLEALTK	DIYYITGESINAVSNSPFLEALTK	DNSMTSYMLSK	DNSMTSYMLSK	DIYYITGESINAVSNSPFLEALTK	DIYYITGESINAVSNSPFLEALTK	3	4	2	2	4	4	0	0	0	0	0	0	23	47	8	14	23	40
T-complex protein 1 subunit epsilon, putative	PBANKA_1218200	59187.1	4	8			1	2	0.101	0.215			0.0187	0.0486	DLLSNIVVDAVLSVADmK	DLLSNIVVDAVLSVADmK			LNITNAEAYR	IAILTcPFEPPKPK	0	1			0	1	0	0			0	sp|P80316|TCPE_MOUSE	4	10			1	2
L-lactate dehydrogenase	PBANKA_1340100	34424.6	2	5		1	3	3	0.0728	0.234		0.0506	0.111	0.111	IVGLGGVLDTSR	ITDQELDAIFDR		YITVGGIPLQEFINNK	ITDQELDAIFDR	ITDQELDAIFDR	0	0		0	0	0	0	0		0	0	0	2	5		1	3	3
reticulocyte binding protein, putative, pseudogene	PBANKA_0524841	319986		2			7	4		0.00917			0.0312	0.018		ITAQSELLK			DDYNSYSNFR	DYIGIFDYSIPQSK		2			7	4		PBANKA_1000100.1-p1,PBANKA_1400091.1-p1,PBANKA_0600351.1-p1,PBANKA_0316981.1-p1,PBANKA_1000011.1-p1,PBANKA_0900900.1-p1,PBANKA_0501000.1-p1,PBANKA_0944041.1-p1			PBANKA_0501000.1-p1,PBANKA_1000100.1-p1	PBANKA_0501000.1-p1,PBANKA_1000100.1-p1		2			9	4
histone H4, putative	PBANKA_0941900	11456.3	3	5	1	2	1	4	0.33	0.437	0.117	0.243	0.117	0.34	DNIQGITKPAIR	DNIQGITKPAIR	DNIQGITKPAIR	DNIQGITKPAIR	DNIQGITKPAIR	DNIQGITKPAIR	1	1	1	1	1	1	sp|P62806|H4_MOUSE	sp|P62806|H4_MOUSE	sp|P62806|H4_MOUSE	sp|P62806|H4_MOUSE	sp|P62806|H4_MOUSE	sp|P62806|H4_MOUSE	5	13	2	3	6	8
ATP synthase subunit beta, mitochondrial	PBANKA_1450300	57886.4	11	16	1	2	5	6	0.319	0.458	0.0263	0.0582	0.124	0.148	DPPLFTDQSTEPALLITGIK	DPPLFTDQSTEPALLITGIK	FTQAGSEVSALLGR	FLSQPFAVAEVFTGKPGR	FLSQPFAVAEVFTGKPGR	FLSQPFAVAEVFTGKPGR	3	4	1	1	4	4	0	0	sp|P56480|ATPB_MOUSE	0	0	0	15	19	1	3	6	7
reticulocyte binding protein, putative	PBANKA_0501000	321164		2			8	4		0.00914			0.0347	0.0179		ITAQSELLK			DDYNSYSNFR	DYIGIFDYSIPQSK		2			8	4		PBANKA_1000100.1-p1,PBANKA_1400091.1-p1,PBANKA_0600351.1-p1,PBANKA_0316981.1-p1,PBANKA_1000011.1-p1,PBANKA_0900900.1-p1,PBANKA_0524841.1-p1,PBANKA_0944041.1-p1			PBANKA_0524841.1-p1,PBANKA_1000100.1-p1	PBANKA_0524841.1-p1,PBANKA_1000100.1-p1		2			10	4
reticulocyte binding protein, putative, pseudogene	PBANKA_1000100	321941		2			8	4		0.00912			0.0347	0.0179		ITAQSELLK			DDYNSYSNFR	DYIGIFDYSIPQSK		2			8	4		PBANKA_1400091.1-p1,PBANKA_0600351.1-p1,PBANKA_0316981.1-p1,PBANKA_1000011.1-p1,PBANKA_0900900.1-p1,PBANKA_0501000.1-p1,PBANKA_0524841.1-p1,PBANKA_0944041.1-p1			PBANKA_0501000.1-p1,PBANKA_0524841.1-p1	PBANKA_0524841.1-p1,PBANKA_0501000.1-p1		2			10	4
endoplasmic reticulum chaperone BiP, putative	PBANKA_0818900	72149.9	27	26	10	10	15	26	0.458	0.458	0.169	0.194	0.255	0.445	AKFEELNDDLFR	AKFEELNDDLFR	DAGAIAGLNIVR	DAGAIAGLNIVR	AKFEELNDDLFR	AKFEELNDDLFR	2	2	2	2	2	2	0	0	0	0	0	0	57	85	18	25	27	67
elongation factor 2, putative	PBANKA_1314800	93377.1	17	20	4	8	19	25	0.326	0.338	0.0541	0.131	0.302	0.411	ALLELQmEVEDIYQTFAR	ALLELQmEVEDIYQTFAR	ETVTEESTITcLGK	ETVTEESTITcLGK	ALLELQmEVEDIYQTFAR	ALLELQmEVEDIYQTFAR	1	1	0	0	0	1	0	0	0	0	0	0	23	30	5	11	27	48
protein transport protein SEC23, putative	PBANKA_0708000	86140.5	2	6			4	5	0.0303	0.105			0.0856	0.0711	ELLNAPHEDAK	ELLNAPHEDAK			AETDEPIDVLR	IcGAIGGcSSNK	0	0			0	0	0	0			0	0	2	6			4	5
protein phosphatase, putative	PBANKA_0921400	34112.3		2			2			0.066			0.0625			MDLNIISFLR			LVIVDVNPR			0			0			0			0			2			2
sortilin, putative	PBANKA_1315500	100953		2			9	2		0.0316			0.156	0.0316		DVDFVSTNNFGK			DVDFVSTNNFGK	DVDFVSTNNFGK		0			0	0		0			0	0		2			9	2
coatomer subunit beta, putative	PBANKA_0415500	116610		1			2	2		0.013			0.027	0.027		LIIFDYSNQNTIK			LIIFDYSNQNTIK	LIIFDYSNQNTIK		0			0	0		0			0	0		1			2	4
rhoptry-associated leucine zipper-like protein 1, putative	PBANKA_0619700	63087.8					1	3					0.0165	0.0919					NIINILMGK	LIIQVLELEGNLLDKEK					0	0					0	0					1	3
pescadillo homolog, putative	PBANKA_0939200	74385.5		1			1	2		0.0162			0.0162	0.0339		QENDLLNVKK			QENDLLNVKK	NNLINQSIILR		0			0	0		0			0	0		1			1	2
nucleosome assembly protein, putative	PBANKA_0602700	40319.7		1			1	2		0.0261			0.0348	0.058		FEYELFLLR			IGTPNLPEFWLR	FEYELFLLR		0			0	0		0			0	0		1			1	2
DNA helicase 60, putative	PBANKA_1441900	83714.6		1			1	1		0.0154			0.0154	0.0154		GADIIVATPGR			GADIIVATPGR	GADIIVATPGR		1			1	1		PBANKA_1426900.1-p1			PBANKA_1426900.1-p1	PBANKA_1426900.1-p1		1			1	2
protein arginine N-methyltransferase 5, putative	PBANKA_1137100	85803		1			1	2		0.0191			0.0191	0.0368		LIIIPLDVFFIDSK			LIIIPLDVFFIDSK	DNLSSQVYEIFER		0			0	0		0			0	0		1			1	2
aconitate hydratase, putative	PBANKA_1355200	102871		1			1	2		0.0131			0.0142	0.0372		DTAEFLGGDANK			YLEAGGLLSYLEK	ANYLASPALVVLLSLIGDVNK		0			0	0		0			0	0		1			1	2
40S ribosomal protein S21, putative	PBANKA_0905000	9190.6	3	4		1	1	1	0.5	0.61		0.11	0.11	0.11	EHGAVQINVGmVDK	EHGAVQINVGmVDK		VLVDIYIPR	VLVDIYIPR	VLVDIYIPR	0	0		0	0	0	0	0		0	0	0	4	8		1	1	1
polyadenylate-binding protein 2, putative	PBANKA_0824800	22914.3		1				1		0.0553				0.0553		TALSLSESFFK				TALSLSESFFK		0				0		0				0		1				1
eukaryotic translation initiation factor 6, putative	PBANKA_1347600	27214.7		1				1		0.0688				0.0688		GLLVSSIcTDQELLHLR				GLLVSSIcTDQELLHLR		0				0		0				0		1				1
pre-mRNA-processing factor 40, putative	PBANKA_1415000	93428.5		1				1		0.0165				0.0139		IDVLAAWESFYEK				ILFDEFTDALK		0				0		0				0		1				1
glycerol-3-phosphate dehydrogenase [NAD(+)], putative	PBANKA_1431900	41273				1		1				0.0299		0.0299				IGINETILFGK		IGINETILFGK				0		0				0		0				1		1
40S ribosomal protein S23, putative	PBANKA_0405300	16116.1		1				1		0.186				0.193		ITAFVPGDGcLNFIDENDEVLVSGFGR				KITAFVPGDGcLNFIDENDEVLVSGFGR		0				0		0				0		1				1
DNA replication licensing factor MCM7, putative	PBANKA_0803100	94676.7		1				1		0.0181				0.0145		VQELANQLPEGDIPR				VNFEIILIPSSR		0				0		0				0		1				1
splicing factor 3B subunit 1, putative	PBANKA_0407100	145533		1				1		0.0118				0.0118		VQENVIDLIGIIADK				VQENVIDLIGIIADK		0				0		0				0		1				1
glideosome associated protein with multiple membrane spans 1, putative	PBANKA_1338900	32447.3		1				1		0.0345				0.0345		NPLGILNFLR				NPLGILNFLR		0				0		0				0		1				1
elongation factor 1-beta, putative	PBANKA_0814200	30034.2		1				1		0.035				0.0428		LPVAFGLYK				aSNNANLLTVK		0				0		0				0		1				1
pre-mRNA-processing factor 19, putative	PBANKA_0406800	56680.8		1				1		0.018				0.018		HITFDYSGK				HITFDYSGK		0				0		0				0		1				1
DNA-directed RNA polymerase II subunit RPB11, putative	PBANKA_1403400	14206.4		1				1		0.135				0.135		LLSDNVHTILNQVSTLR				LLSDNVHTILNQVSTLR		0				0		0				0		1				1
ubiquitin-like protein, putative	PBANKA_0823000	161468		1				1		0.0123				0.0123		ANTNFNNIFNNNSSVFR				ANTNFNNIFNNNSSVFR		0				0		0				0		1				1
non-SERCA-type Ca2+ -transporting P-ATPase, putative	PBANKA_0610400	167958		1				1		0.0067				0.00804		SKTENVDVYR				TNVAYTHIAFIK		0				0		0				0		1				1
eukaryotic translation initiation factor 3 subunit F, putative	PBANKA_0819300	36057.8		1				1		0.0383				0.0383		VFSNDPFISIEK				VFSNDPFISIEK		0				0		0				0		1				1
dynein-related AAA-type ATPase, putative	PBANKA_1010300	860125		1				1		0.00179				0.00179		TALIDYISNVFGK				TALIDYISNVFGK		0				0		0				0		1				1
mannose-6-phosphate isomerase, putative	PBANKA_1228400	95525.4		1				1		0.016				0.0111		NSIASDIAGNNNK				YVFYEDFFR		0				0		0				0		1				1
ubiquitin carboxyl-terminal hydrolase 14, putative	PBANKA_1242000	63545.6		1				1		0.0257				0.0257		IVDTSNTVSVVTAK				IVDTSNTVSVVTAK		0				0		0				0		1				1
conserved Plasmodium protein, unknown function	PBANKA_0915300	123138		1				1		0.0107				0.0107		INYFDILEELK				INYFDILEELK		0				0		0				0		1				1
erythrocyte membrane antigen 1	PBANKA_1000600	35834.9		1				1		0.0282				0.0376		LSTSPEPPK				GIDYDPDLPNLK		0				0		0				0		1				1
vesicle-associated membrane protein, putative	PBANKA_1303700	26902.4		1				1		0.0513				0.0726		LVVVLNDESSSK				NIEFPLVHFQAVTQVVK		0				0		0				0		1				1
signal recognition particle subunit SRP54, putative	PBANKA_1313800	55803.9	1	1				1	0.03	0.03				0.03	LLGLGDIDGLVSTLK	LLGLGDIDGLVSTLK				LLGLGDIDGLVSTLK	0	0				0	0	0				0	1	2				1
HSP90 co-chaperone p23, putative	PBANKA_1317400	28117.6	1	1				1	0.0431	0.0431				0.0431	PLFPIVLWAQK	PLFPIVLWAQK				PLFPIVLWAQK	0	0				0	0	0				0	1	2				1
phosphoglycerate mutase, putative	PBANKA_0408400	126186		1				1		0.00842				0.0122		LLAFLDLLK				IIDNYDSVQDLIK		0				0		0				0		1				1
ER lumen protein retaining receptor 1, putative	PBANKA_1345400	32777.1		1				1		0.0528				0.0528		LLSIIPFEGYLPYDK				LLSIIPFEGYLPYDK		0				0		0				0		1				1
heat shock protein 90, putative	PBANKA_1307800	101682	1	2				1	0.0136	0.0341				0.0159	QLTENDYYSFYK	QLTENDYYSFYK				GIVDSENLPLNVGR	0	0				0	0	0				0	1	2				1
histone acetyltransferase GCN5, putative	PBANKA_0707300	151096		1				1		0.0092				0.0123		DQIINVLDYLEK				LQSLLPSETGLGYLHR		0				0		0				0		1				1
proliferating cell nuclear antigen 1, putative	PBANKA_1137900	30676.5		1				1		0.0474				0.0766		ESTSEDDVGVTIK				SSILSDVVILGLSDSRPIEFK		0				0		0				0		1				1
protein SEY1, putative	PBANKA_1026600	106851		1				1		0.0131				0.0153		NSLTILATSIYK				FESVFNYDEIDQPR		0				0		0				0		1				1
asparagine synthetase [glutamine-hydrolyzing]	PBANKA_0407600	66382.8	1	3					0.031	0.0637					LSIVDVLSGQQPLYDDKK	ITLENAVIK					0	0					0	0					1	3
eukaryotic translation initiation factor 2 subunit gamma, putative	PBANKA_1031900	51264.5	1	3					0.0301	0.0946					STLVHAISGVHTVR	LIGWGQINK					0	0					0	0					1	3
conserved protein, unknown function	PBANKA_1116800	53343.4		1		1				0.0246		0.0246				LLINQIQALNK		LLINQIQALNK				0		0				0		0				1		1
ubiquitin carboxyl-terminal hydrolase 2, putative	PBANKA_1231500	142410		1		1				0.0107		0.0115				FSSIFSGSQEVLK		TVILDNIQISNLFK				0		0				0		0				1		1
NADP-specific glutamate dehydrogenase, putative	PBANKA_1026200	52982.3	10	9		2	4		0.309	0.281		0.0468	0.0979		AANAGGVAISGLEMSQNFQFTK	AANAGGVAISGLEMSQNFQFTK		FLGFEQIFK	FLGFEQIFK		0	0		0	0		0	0		0	0		12	10		2	4
endoplasmin, putative	PBANKA_1437300	93251.4	31	33	10	16	26	25	0.469	0.45	0.156	0.255	0.405	0.33	APSINEQMFSK	APSINEQMFSK	APSINEQMFSK	DDLINNLGTIAK	APSINEQmFSK	APSINEQMFSK	0	0	0	0	0	0	0	0	0	0	0	0	57	66	12	30	40	51
reticulocyte binding protein, putative	PBANKA_0216801	147192	41	48	12	26	90	62	0.351	0.376	0.131	0.22	0.601	0.43	AIDLDKEIK	AILIYNDNR	AILIYNDNR	AILIYNDNR	AIDLDKEIK	AIDLDKEIK	3	4	0	3	12	4	0	0	0	0	0	0	82	92	13	39	360	216
hypoxanthine-guanine phosphoribosyltransferase, putative	PBANKA_1210800	26526.7	3	3			1	2	0.182	0.19			0.0433	0.139	IHNYYIADASTNSYR	IHNYYIADASTNSYR			TIAVSALYIK	IHNYYIADASTNSYR	0	0			0	0	0	0			0	0	3	5			1	2
protein transport protein Sec24A, putative	PBANKA_1137200	106435	1	1			2	4	0.0159	0.017			0.0329	0.0658	IYNSGNSGNSNTDLK	LENIPVESIEAYFYPR			IYNSGNSGNSNTDLK	ILFFLSSVPNIGDLTVNVNR	0	0			0	0	0	0			0	0	1	1			2	5
GrpE protein homolog, mitochondrial, putative	PBANKA_0923600	32887.7	1	2			1		0.0491	0.0912			0.0421		SLLDVADNLSLAIK	GTVATVIQPGYK			GTVATVIQPGYK		0	0			0		0	0			0		1	3			1
mitochondrial-processing peptidase subunit beta, putative	PBANKA_0834400	54989.6	3	3		1			0.0689	0.0689		0.0397			IKPFFcGSEIIIR	IKPFFcGSEIIIR		TQLISMFESSSTLAEEISR			0	0		0			0	0		0			3	4		1
thioredoxin peroxidase 2, putative	PBANKA_1430800	24728	5	7			2	1	0.344	0.46			0.0884	0.0744	GGIGNINFTLVSDINK	GGIGNINFTLVSDINK			GLFIIDLEGK	GGIGNINFTLVSDINK	0	0			0	0	0	0			0	0	5	14			2	1
acyl-CoA synthetase, putative	PBANKA_0311800	86211.8	3	7			14	15	0.0571	0.126			0.238	0.263	SPNFISTIIYTSGTSGKPK	ASIIVGVPK			ASIIVGVPK	ASDKPDPGYK	0	0			0	0	0	0			0	0	3	7			20	19
actin-depolymerizing factor 1	PBANKA_1103100	13964.3	3	5			1		0.287	0.484			0.172		IEGVNVFTSVVESALDVADFK	DLVDSIDKNNNIQcAYVVFDAVNK			IEGVNVFTSVVESALDVADFK		0	0			0		0	0			0		4	11			1
protein disulfide isomerase related protein, putative	PBANKA_0914300	49215.7	8	7		1	3	3	0.246	0.208		0.0355	0.0875	0.0898	GFSNDFINIAK	HIEQFDGNYK		VIVLNDSNFDQNVLK	SYIQILTSVIK	SYIQILTSVIK	0	0		0	0	0	0	0		0	0	0	12	10		1	3	4
pyruvate kinase 2, putative	PBANKA_0520000	84070.5	1	3			3		0.015	0.0463			0.0422		SIILFSNDFNK	LYLSGIDVFR			APIVVVTDNK		0	0			0		0	0			0		1	3			3
threonine--tRNA ligase, putative	PBANKA_0922300	103671		1			2	2		0.0135			0.027	0.0213		EINIELLDGSIK			EINIELLDGSIK	EISTNTVTVR		0			0	0		0			0	0		1			2	2
1-deoxy-D-xylulose 5-phosphate synthase, putative	PBANKA_1351000	119896		1			1	1		0.00874			0.00874	0.00874		IPLNIIINR			VLIIYNDNR	VLIIYNDNR		0			0	0		0			0	0		1			1	1
multiprotein-bridging factor 1, putative	PBANKA_0920000	15626		1			1	1		0.0735			0.0735	0.0735		VLGVNLPSPK			VLGVNLPSPK	VLGVNLPSPK		0			0	0		0			0	0		1			1	1
pre-mRNA-processing factor 6, putative	PBANKA_0937400	133109						1						0.0112						NLTNDSDIADINK						0						0						1
ATP-dependent RNA helicase DDX23, putative	PBANKA_1233300	108608						1						0.00959						LVINFDLPK						0						0						1
6-cysteine protein	PBANKA_1002600	44986.2						1						0.0251						SGSITAFYLK						0						0						1
conserved protein, unknown function	PBANKA_0509500	102510						1						0.0137						SFDGIIGFDILK						0						0						1
fam-a protein	PBANKA_1100900	68551.9						1						0.0164						SNNYNEIINK						0						0						1
DNA-binding chaperone, putative	PBANKA_1432500	101180						1						0.0128						LVDLAYNNDPR						0						0						1
vacuolar protein sorting-associated protein 16, putative	PBANKA_1454300	112611						1						0.0124						IIDEGIVIITER						0						0						1
methyltransferase, putative	PBANKA_1006900	104802						1						0.0112						GVLVINLLTR						0						0						1
translocation protein SEC63, putative	PBANKA_1417300	77769.4						1						0.0164						AYQTLTDEVSK						0						0						1
DNA topoisomerase 2, putative	PBANKA_1011400	168627						1						0.00883						IFDEIIVNAADVK						0						0						1
U3 small nucleolar RNA-associated protein 7, putative	PBANKA_0620100	69722.3						1						0.0232						NILSEQVTTINTVR						0						0						1
autophagy-related protein 8	PBANKA_0504100	14685.7						1						0.105						FLVPMNMLVGEFK						0						0						1
translation initiation factor IF-2, putative	PBANKA_0105600	106725						1						0.0139						IPVFSVNIGTVQK						0						0						1
eukaryotic translation initiation factor 4E, putative	PBANKA_0412800	26907.1						1						0.0617						IEIWYTTITDENVR						0						0						1
CCR4-associated factor 16, putative	PBANKA_1010800	29683.6	1	1				1	0.0389	0.0389				0.0389	STLLSILAGK	STLLSILAGK				STLLSILAGK	0	0				0	0	0				0	1	1				1
rho GTPase-activating protein, putative	PBANKA_1205400	60252.5						1						0.0247						SLLTILTPFVSTK						0						0						1
60S ribosomal protein L7-2, putative	PBANKA_1131200	30592						1						0.0431						NSTTFDFLQFK						0						0						1
StAR-related lipid transfer protein, putative	PBANKA_0208900	51153.5						1						0.034						INETSAFITDELVTK						0						0						1
60S ribosomal protein L44, putative	PBANKA_0403000	12066.1						1						0.107						GFGGQTKPVFK						0						0						1
conserved Plasmodium protein, unknown function	PBANKA_0305900	25814.8						1						0.0413						VFYDLFAIK						0						0						1
exportin-7, putative	PBANKA_0811300	134702						1						0.0147						GVELLNLSSNILGNFVR						0						0						1
H/ACA ribonucleoprotein complex subunit 1, putative	PBANKA_1408000	23026.2						1						0.065						FYIDESQTLPLSR						0						0						1
conserved Plasmodium protein, unknown function	PBANKA_1000500	72479.7						1						0.0189						AQELNIIPEWLK						1						PBANKA_0800300.1-p1						1
60S ribosomal protein L34, putative	PBANKA_1221200	18870.3						1						0.0549						AYGGSIcAK						0						0						1
conserved protein, unknown function	PBANKA_1323000	39702						1						0.0265						YIDVSDTEK						0						0						1
1-cys peroxiredoxin, putative	PBANKA_1228000	25395.6						1						0.05						ATILYPATTGR						0						0						1
succinyl-CoA ligase [ADP-forming] subunit beta, putative	PBANKA_1013200	51538.7						1						0.0262						AVALAEIIEIAK						0						0						1
26S proteasome regulatory subunit RPN8, putative	PBANKA_0813900	36841.7						1						0.0564						HVVVHPIVLLSVVDHYNR						0						0						1
heat shock protein J2, putative	PBANKA_0938300	63472.3						1						0.0181						TVDFNILSLK						0						0						1
conserved Plasmodium protein, unknown function	PBANKA_1317900	162496						1						0.00877						YIQNNFNDLLLR						0						0						1
ribosome biogenesis protein BRX1, putative	PBANKA_0213500	41626.2						1						0.0401						LVEIGPQFTLHIIK						0						0						1
ATP-dependent RNA helicase, putative	PBANKA_0100900	150880						1						0.0108						ALPQVQFILPLLLR						0						0						1
bifunctional dihydrofolate reductase-thymidylate synthase, putative	PBANKA_0719300	68887.5						1						0.0221						FNLNEYFPLLTTK						0						0						1
U3 small nucleolar RNA-interacting protein 2, putative	PBANKA_1441500	71522.7						1						0.0179						LLTSSSDYTIR						0						0						1
aspartate--tRNA ligase, putative	PBANKA_0210200	81212.7						1						0.0146						GEEILSGSQR						0						0						1
malate dehydrogenase, putative	PBANKA_1117700	34315.7						1						0.0383						DLYAGSTAIINK						0						0						1
pre-rRNA-processing protein PNO1, putative	PBANKA_1332500	29199.5						1						0.0591						NNWLELIKPIVTNLK						0						0						1
conserved Plasmodium protein, unknown function	PBANKA_0302000	33147.6						1						0.0362						TILFLPIcNK						0						0						1
AP-4 complex subunit epsilon, putative	PBANKA_0417300	141368						1						0.00899						LLELASLSISR						0						0						1
mRNA-binding protein PUF3, putative	PBANKA_1120300	78119.1						1						0.0182						NTNNDAIYNTLK						0						0						1
ATP synthase-associated protein, putative	PBANKA_1024800	16685						1						0.0764						NNSNTATFLGK						0						0						1
helicase SKI2W, putative	PBANKA_0811100	157786						1						0.0103						IPNVSTNALLNNPK						0						0						1
phenylalanine--tRNA ligase beta subunit, putative	PBANKA_0942900	72644.6						1						0.0144						TSLIVNLLK						0						0						1
importin subunit beta, putative	PBANKA_1422400	100413						1						0.0182						ISILTVLGDIATALNK						0						0						1
histidine--tRNA ligase, putative	PBANKA_1308900	124666						1						0.0122						AFLTELYETQYLK						0						0						1
U4/U6 small nuclear ribonucleoprotein PRP3, putative	PBANKA_1407800	79618.2						1						0.0177						VLGNSAVAQPSR						0						0						1
conserved Plasmodium protein, unknown function	PBANKA_1131500	66819.2						1						0.0215						TSGNTQVQGIEK						0						0						1
phosphoenolpyruvate carboxylase	PBANKA_1017900	130173						1						0.0134						ITIQGEVITQDFGLK						0						0						1
myosin A tail domain interacting protein MTIP, putative	PBANKA_1459500	23764.2						1						0.0539						ISIENASYNAR						0						0						1
Sec1 family protein, putative	PBANKA_0517800	74097.7						1						0.0202						AENFVQELNETGR						0						0						1
CLPTM1 domain-containing protein, putative	PBANKA_0911400	76932.5						1						0.0185						NESTNINNLILR						0						0						1
signal recognition particle receptor subunit alpha, putative	PBANKA_1142500	61863						1						0.0201						YDVILIDTAGR						0						0						1
eukaryotic initiation factor 4A-III, putative	PBANKA_0523100	44685.3						1						0.0359						NLNETQIIILSPTR						0						0						1
eukaryotic translation initiation factor 3 subunit G, putative	PBANKA_0715200	31555.7						1						0.0706						VTNLSEDVNESELSNLFGR						0						0						1
ubiquitin carboxyl-terminal hydrolase 13, putative	PBANKA_0715900	99627						1						0.0162						YINNLDNFLLTLDR						0						0						1
queuine tRNA-ribosyltransferase, putative	PBANKA_0615100	79249.4						1						0.0146						LPIWALEALK						0						0						1
kelch protein K13, putative	PBANKA_1356700	85054.5						1						0.0136						ALFETEVYDR						0						0						1
conserved Plasmodium protein, unknown function	PBANKA_1211600	97054.4						1						0.0145						NFNLLNTNIPLR						0						0						1
peptidyl-prolyl cis-trans isomerase, putative	PBANKA_1109800	85456.1						1						0.0122						VVLDIENVR						0						0						1
conserved Plasmodium protein, unknown function	PBANKA_0205200	214974						1						0.00796						NLFLNSSFLTDDQIR						0						0						1
DNA-directed RNA polymerases I and III subunit RPAC1, putative	PBANKA_0905700	38707.4						1						0.0539						VNIFQNTGVIADEILcHR						0						0						1
ubiquitin fusion degradation protein 1, putative	PBANKA_1024700	32060						1						0.0468						IILPQTALNALAR						0						0						1
large subunit GTPase 1, putative	PBANKA_1013500	93602.4						1						0.0124						LIVQEFIAGK						0						0						1
AMP deaminase, putative	PBANKA_1344400	81246.4						1						0.0158						SPVLLYLYYLK						0						0						1
ATP-dependent RNA helicase ROK1, putative	PBANKA_0505700	71011.9						1						0.0164						IFTTATLPGK						0						0						1
inositol-3-phosphate synthase, putative	PBANKA_1111400	69676.7						1						0.0165						VNNILVGNNK						0						0						1
60S ribosomal protein L23, putative	PBANKA_1338600	20693.2						1						0.0773						KIEEINTLVFIcDK						0						0						1
ribosome biogenesis regulatory protein, putative	PBANKA_0923500	29555.2						1						0.0447						LLKDEINQNNK						0						0						1
conserved Plasmodium protein, unknown function	PBANKA_1132400	110508						1						0.016						TNVASGNIVSTTYER						0						0						1
pre-mRNA-splicing factor SYF1, putative	PBANKA_1450500	110683						1						0.0175						EAFEEAIQTLTDDQAR						0						0						1
dipeptidyl aminopeptidase 3, putative	PBANKA_1002400	97134.3						1						0.0122						SNANIVNNSR						0						0						1
pyrroline-5-carboxylate reductase, putative	PBANKA_1134200	28330.1						1						0.0423						SLEQVVGNDAK						0						0						1
DNA replication licensing factor MCM6, putative	PBANKA_1131600	107061						1						0.0128						VQILAESINPIK						0						0						1
S-adenosyl-L-methionine-dependent tRNA 4-demethylwyosine synthase, putative	PBANKA_1239700	103926						1						0.0146						LEDALTDLVNDFR						0						0						1
malate:quinone oxidoreductase, putative	PBANKA_1116300	59228.3	1	1				1	0.0192	0.0212				0.025	REDISNVTQK	NFLFEIPILNK				FGPTALPLPLLER	0	0				0	0	0				0	1	1				1
polyribonucleotide 5'-hydroxyl-kinase Clp1, putative	PBANKA_0709200	67824.9						1						0.019						VLITGNNNSGK						0						0						1
tRNA (guanine(26)-N(2))-dimethyltransferase, putative	PBANKA_1417800	94816.6						1						0.0136						NVNYNNEFSIR						0						0						1
N-alpha-acetyltransferase 15, NatA auxiliary subunit, putative	PBANKA_1457400	146135						1						0.00814						VIADNDLLAR						0						0						1
mitochondrial-processing peptidase subunit alpha, putative	PBANKA_1237900	61266.6	4	4				1	0.105	0.116				0.0225	DIINSMALEFHK	DIINSMALEFHK				DIINSMALEFHK	0	0				0	0	0				0	5	5				1
H/ACA ribonucleoprotein complex subunit 4, putative	PBANKA_1025200	51453.1						1						0.0197						LILAGLLDK						0						0						1
conserved Plasmodium protein, unknown function	PBANKA_0800300	63616.3						1						0.0215						AQELNIIPEWLK						1						PBANKA_1000500.1-p1						1
60S ribosomal protein L31, putative	PBANKA_1103400	13982.9						1						0.118						MYTLVQHVMVDSYK						0						0						1
bromodomain protein 2, putative	PBANKA_1428900	113458						1						0.0131						TTNVNLSDESFLK						0						0						1
ATP-dependent zinc metalloprotease FTSH, putative	PBANKA_1328300	79316.6						1						0.0185						NNVTTGcSSDLQR						0						0						1
small nuclear ribonucleoprotein-associated protein B, putative	PBANKA_1027900	21781.7						1						0.0567						NLTPIVNPGFK						0						0						1
calmodulin, putative	PBANKA_1010600	16935.6			1	1		1			0.114	0.114		0.114			EAFSLFDKDGDGTITTK	EAFSLFDKDGDGTITTK		EAFSLFDKDGDGTITTK			1	1		1			sp|P0DP26|CALM1_MOUSE,sp|P0DP27|CALM2_MOUSE,sp|P0DP28|CALM3_MOUSE	sp|P0DP26|CALM1_MOUSE,sp|P0DP27|CALM2_MOUSE,sp|P0DP28|CALM3_MOUSE		sp|P0DP26|CALM1_MOUSE,sp|P0DP27|CALM2_MOUSE,sp|P0DP28|CALM3_MOUSE			1	1		1
conserved Plasmodium protein, unknown function	PBANKA_0925900	100010						1						0.0143						LQDYLNTTVVNK						0						0						1
ethanolamine kinase, putative	PBANKA_0923700	51005.7						1						0.023						LTASTLSIFR						0						0						1
AAA family ATPase, putative	PBANKA_0804600	75837.9						1						0.0231						NALASFLYYTGTESK						0						0						1
glutaredoxin-like protein	PBANKA_0105500	25295.4						1						0.0602						FSNAVVFMLNSLK						0						0						1
RNA-binding protein 34, putative	PBANKA_0504200	43960.1						1						0.0423						TVFVGNIPLNDVSNLK						0						0						1
ras-related protein Rab-5B, putative	PBANKA_1409100	21856.3						1						0.0564						VVLLGDSGVGK						1						sp|P46638|RB11B_MOUSE,sp|P62492|RB11A_MOUSE						1
BEACH domain-containing protein, putative	PBANKA_0924200	164417						1						0.00788						IIDFYDLLNVK						0						0						1
tryptophan--tRNA ligase, putative	PBANKA_1350700	76585.3						1						0.0166						SLYNFLLcPIR						0						0						1
transcription factor 25, putative	PBANKA_1106400	102220						1						0.0128						IYVNPQLYDNK						0						0						1
conserved Plasmodium protein, unknown function	PBANKA_1459400	93291.1						1						0.0151						DDNINNNTLIER						0						0						1
EELM2 domain-containing protein, putative	PBANKA_0907200	46715.3						1						0.0278						TLSTLNNTQEK						0						0						1
dicarboxylate/tricarboxylate carrier, putative	PBANKA_0706700	35634.3						1						0.0376						ISKEEGIFSLWK						0						0						1
Hsc70-interacting protein	PBANKA_1242300	47690.3	1	2					0.0284	0.0686					LKEEAVDLVENK	DcTEALNLNVDSANAYK					0	0					0	0					1	2
tetratricopeptide repeat protein, putative	PBANKA_0604300	38783.4	2	3					0.097	0.097					ISNIEADEHANK	ISNIEADEHANK					0	0					0	0					2	4
thioredoxin-like mero protein, putative	PBANKA_0942500	49069.5	1	1					0.0405	0.0405					HNLQIVNNQNFNTVINK	HNLQIVNNQNFNTVINK					0	0					0	0					1	2
conserved Plasmodium protein, unknown function	PBANKA_1331100	10685.6		1						0.12						AIGTTTSIISR						0						0						1
DNA mismatch repair protein MSH6, putative	PBANKA_1105100	142658		1						0.00893						YSLAILDELGR						0						0						1
60S acidic ribosomal protein P1, putative	PBANKA_0943600	12898.1		1						0.084						MSITNENIVK						0						0						1
conserved protein, unknown function	PBANKA_0801400	23066.7		1						0.0591						SNSPGcTGELER						0						0						1
60S ribosomal protein L19, putative	PBANKA_1229200	21597.9		1						0.0944						IWMDPNEINEISLANSR						0						0						1
conserved Plasmodium protein, unknown function	PBANKA_1022100	110055		1						0.0098						INILSIFDK						0						0						1
signal recognition particle receptor subunit beta, putative	PBANKA_1459900	30359.2		1						0.0345						ENVAFIFLK						0						0						1
cell differentiation protein, putative	PBANKA_1107200,sp|Q9JKY0|CNOT9_MOUSE	75027.9		1						0.0177						LTSLGVIGALVK						0						0						1
acylphosphatase, putative	PBANKA_0936100	15158.6		1						0.132						NTVIGTAESENKESLNR						0						0						1
peptide chain release factor subunit 1, putative	PBANKA_0309100	48368.5		1						0.0304						LSVLSAITSTQQK						0						0						1
ATP-dependent zinc metalloprotease FTSH 1, putative	PBANKA_1454100	98485.6		1						0.0151						SETSSGASSDISR						0						0						1
AP-1 complex subunit sigma, putative	PBANKA_0930000	18234.7		1						0.0839						VVASQDSLMEVNK						0						0						1
membrane associated histidine-rich protein 1b	PBANKA_1145900	31761		1						0.054						GEEQPAFEcPLVTLR						0						0						1
conserved Plasmodium protein, unknown function	PBANKA_1437200	58876.7		1						0.0236						DILLSNYVNNER						0						0						1
alanine--tRNA ligase, putative	PBANKA_1143600	141354		1						0.00985						EFIITSEESIGK						0						0						1
asparagine-rich antigen, putative	PBANKA_1428100	117081		1						0.0121						EILLDYIQFLDK						0						0						1
conserved Plasmodium protein, unknown function	PBANKA_1451800	185777		1						0.00578						NDLDVFFLK						0						0						1
dolichyl-phosphate-mannose--protein mannosyltransferase, putative	PBANKA_1209100	26101.4		1						0.0533						SLNQNGYLSTSK						0						0						1
conserved Plasmodium protein, unknown function	PBANKA_1440100	97528.5		1						0.019						LEQTEDQNILTFSIDK						0						0						1
conserved protein, unknown function	PBANKA_1424200	77348.8		1						0.0151						LNLFTFSFLK						0						0						1
60S ribosomal protein L37ae, putative	PBANKA_0307000	10809.3		1						0.0938						KIELMQHAK						0						0						1
transcriptional coactivator ADA2, putative	PBANKA_1213000	275958		1						0.0042						LQVLEIYNSK						0						0						1
plasmepsin V, putative	PBANKA_1338700	60103.9		1						0.0212						GVPTFIDLLFK						0						0						1
PHAX domain-containing protein, putative	PBANKA_0506100	194534		1						0.00535						INDTDLSNR						0						0						1
conserved Plasmodium protein, unknown function	PBANKA_1214700	112048		1						0.0104						YNLYELLLLR						0						0						1
nuclear protein localization protein 4, putative	PBANKA_1107300	60480.8		1						0.0291						ESINNNYNSNANQLK						0						0						1
alkaline phosphatase, putative	PBANKA_0813400	53185.6		1						0.0287						LYIDPNDENNQVK						0						0						1
myosin-specific chaperone UNC, putative	PBANKA_1023000	136217		1						0.00867						LISLLLFSEK						0						0						1
DNA replication licensing factor MCM4, putative	PBANKA_1415600	107508		1						0.0148						LTEQNNTSSVILNR						0						0						1
tryptophan-rich protein	PBANKA_0623300	41913.9		1						0.038						SNVEQNMIEDLKK						0						0						1
ribonucleoside-diphosphate reductase large subunit, putative	PBANKA_0611600	97056.8		1						0.0106						VAEALYTYK						0						0						1
peptidyl-prolyl cis-trans isomerase FKBP35, putative	PBANKA_1460400	35025.9		1						0.0327						KNEINEAIAK						0						0						1
mitochondrial import receptor subunit TOM22, putative	PBANKA_1239500	16355.3		1						0.1						IVANNEESSLALPR						0						0						1
coatomer subunit delta, putative	PBANKA_0913700	57500.5		1						0.0182						TSTVYPLLK						0						0						1
MKT1 domain-containing protein, putative	PBANKA_1202100	133329		1						0.00873						LGIDALYFLR						0						0						1
polyadenylate-binding protein 3, putative	PBANKA_1128200	59318.2		1						0.0274						NENNDEQNSLSNQK						0						0						1
zinc finger protein, putative	PBANKA_0604200	133120		1						0.00858						NVITNIISNR						0						0						1
small nuclear ribonucleoprotein F, putative	PBANKA_0921500	10032.2		1						0.105						GTLGEIFLR						0						0						1
AP2 domain transcription factor, putative	PBANKA_0939100	177812		1						0.00903						NNDNNDSGLNFSLR						0						0						1
small nuclear ribonucleoprotein G, putative	PBANKA_0708400	9450.7		1						0.157						KDENIEIGIVVIR						0						0						1
DNA replication licensing factor MCM3, putative	PBANKA_1241800	107303		1						0.0201						LVQSVYIGEAVHDINADVR						0						0						1
arginase	PBANKA_0414800	39609.9		1						0.0424						AVGWGYEDIGNIGEK						0						0						1
V-type proton ATPase subunit E, putative	PBANKA_0835300	27264.5		1						0.0553						SVVDGcLSEAAHK						0						0						1
aspartate carbamoyltransferase, putative	PBANKA_1357700	42869.7		1						0.0376						VINITDVNSTSFYK						0						0						1
small nuclear ribonucleoprotein Sm D2, putative	PBANKA_0315200	11799.5		1						0.0891						GDSVILILR						0						0						1
long chain polyunsaturated fatty acid elongation enzyme, putative	PBANKA_0104700	34510.7		1						0.0451						GFSLFYNYVDFSK						0						0						1
conserved Plasmodium protein, unknown function	PBANKA_0314600	59601.6		1						0.0238						NLQVQNKPYISK						0						0						1
triose phosphate transporter	PBANKA_1107900	38635.7		1						0.0264						IFSYELFLK						0						0						1
vacuolar protein sorting-associated protein 26, putative	PBANKA_1463200	34619.4		1						0.037						NcVTETSTLSK						0						0						1
mitochondrial phosphate carrier protein, putative	PBANKA_0601100	36480.1		1						0.0464						SVMGLGTSGSGSVAK						0						0						1
40S ribosomal protein S28e, putative	PBANKA_1325000	7510		1						0.179						AQFMGDSELSGR						0						0						1
RNA 3'-terminal phosphate cyclase-like protein, putative	PBANKA_1334200	56993.9		1						0.0243						ETNNISNIDASK						0						0						1
conserved Plasmodium protein, unknown function	PBANKA_0213200	273362		1						0.00383						LYTLIDVTR						0						0						1
nucleoside transporter 1	PBANKA_1360100	46014.3		1						0.0364						ESSSGILGASNNTNK						0						0						1
actin-like protein, putative	PBANKA_1104800	64705.9		1						0.0288						NVFSSNVGIPLDLDEK						0						0						1
erythrocyte membrane associated protein 2	PBANKA_0316800	45194.2				1						0.0258						INTTPKPNIR						0						0						1
ATP synthase F0 subunit b-like protein, putative	PBANKA_0923200	59019.8				1						0.0243						LLAEDIIYNQLK						0						0						1
enolase, putative	PBANKA_1214300	49028.2	6	7	1	1	1	3	0.204	0.309	0.0404	0.0404	0.0404	0.0852	AAVPSGASTGIYEALELR	AAVPSGASTGIYEALELR	AAVPSGASTGIYEALELR	AAVPSGASTGIYEALELR	AAVPSGASTGIYEALELR	AAVPSGASTGIYEALELR	1	1	1	1	1	2	sp|P17183|ENOG_MOUSE,sp|P17182|ENOA_MOUSE	sp|P17182|ENOA_MOUSE	sp|P17182|ENOA_MOUSE,sp|P21550|ENOB_MOUSE	sp|P21550|ENOB_MOUSE,sp|P17182|ENOA_MOUSE	sp|P21550|ENOB_MOUSE,sp|P17182|ENOA_MOUSE	sp|P21550|ENOB_MOUSE,sp|P17182|ENOA_MOUSE	12	11	4	6	6	9
ubiquitin-activating enzyme E1, putative	PBANKA_1440700	128963	2	2		1	2		0.0214	0.0304		0.00804	0.0304		NDNIISIFGK	AHISPITSFFGGLLAQEIVK		MNILIINVK	AHISPITSFFGGLLAQEIVK		0	0		0	0		0	0		0	0		2	3		1	2
4-diphosphocytidyl-2-C-methyl-D-erythritol kinase, putative	PBANKA_1102800	60092.5	1	1		1			0.0175	0.0175		0.0175			LLIKILNTK	LLIKILNTK		LLIKILNTK			0	0		0			0	0		0			4	3		1
14-3-3 protein	PBANKA_0712600	30204.5	2	6	1	1	4	6	0.084	0.237	0.0382	0.0382	0.191	0.263	DSTLIMQLLR	ATDIAENELPSTHPIR	DSTLIMQLLR	DSTLIMQLLR	ATDIAENELPSTHPIR	ATDIAENELPSTHPIR	1	1	1	1	1	1	sp|O70456|1433S_MOUSE,sp|P63101|1433Z_MOUSE,sp|P62259|1433E_MOUSE,sp|P68254|1433T_MOUSE,sp|P61982|1433G_MOUSE	0	sp|P62259|1433E_MOUSE,sp|P63101|1433Z_MOUSE,sp|Q9CQV8|1433B_MOUSE,sp|P61982|1433G_MOUSE,sp|O70456|1433S_MOUSE,sp|P68254|1433T_MOUSE	sp|O70456|1433S_MOUSE,sp|P61982|1433G_MOUSE,sp|P62259|1433E_MOUSE,sp|P63101|1433Z_MOUSE,sp|P68254|1433T_MOUSE	0	0	5	10	2	1	5	6
dihydrolipoyl dehydrogenase, mitochondrial, putative	PBANKA_1446900	57786.5	3	5					0.112	0.151					AEEEGYIVADMIFNELK	DTNVILGSQIIGNNASDLILPLSIYASHK					0	0					0	0					3	5
methionine--tRNA ligase, putative	PBANKA_0518700	104708					2	3					0.0278	0.0434					EIIESYGSDAFR	DVFFTTGADEHGLK					0	0					0	0					2	3
ras-related protein Rab-18, putative	PBANKA_1223300	23127.7		1			1			0.0498			0.0498			VLSTIGIDFK			VLSTIGIDFK			0			0			0			0			1			1
translocon component PTEX150	PBANKA_1008500	101951		1			1			0.0218			0.0152			QLIQDNILDYSDLTEEELTK			AQTTNTSINDDYIK			0			0			0			0			1			1
endoplasmic reticulum-resident calcium binding protein, putative	PBANKA_0938400	39125.1	1					1	0.0439					0.0439	VLSDDEITAWFEYVK					VLSDDEITAWFEYVK	0					0	0					0	1					1
ribosome-interacting GTPase 1, putative	PBANKA_1239200	40646.8	1					1	0.0274					0.0301	IADIEAEMAK					IGLVGFPSVGK	0					0	0					0	1					1
adenosylhomocysteinase, putative	PBANKA_1235600	53677.5	3	3			1	1	0.0898	0.0898			0.0188	0.0251	IIGMSEETTTGVLR	IIGMSEETTTGVLR			ATDFLISGK	IVVIcGYGDVGK	0	0			0	0	0	0			0	0	3	4			1	1
heat shock protein 90, putative	PBANKA_0929900	92221.7	6	4			3	5	0.0935	0.0648			0.0474	0.0761	EAcSEFSNINK	ELISNSSDAIEK			FTLTEDNSIER	EAcSEFSNINK	0	0			0	0	0	0			0	0	7	4			4	7
M1-family alanyl aminopeptidase, putative	PBANKA_1410300	123361	10	8			6	12	0.132	0.112			0.0705	0.148	AVYLPFTSNLR	DKESFVFQNVSEKPIPSLFR			FDEDYFGLEYDLSR	DIIVSQcEATGFR	0	0			0	0	0	0			0	0	10	9			10	13
splicing factor U2AF small subunit, putative	PBANKA_0928800	36469.8					1	1					0.0592	0.0592					FYAGKPLQIEYTPVTDFR	FYAGKPLQIEYTPVTDFR					0	0					0	0					1	1
merozoite TRAP-like protein	PBANKA_0512800	66778.6					1	1					0.021	0.0227					EGTSDDNAAGVSK	GVSGDGVNETDASR					0	0					0	0					1	1
phosphoglycerate mutase, putative	PBANKA_0928100	28707.7	2	5			3	1	0.088	0.252			0.156	0.04	FDIVFTSVLK	FDIVFTSVLK			AITTTWYVLK	FDIVFTSVLK	0	0			0	0	0	0			0	0	3	5			3	1
cell division cycle ATPase, putative	PBANKA_1221600	128995	1	1			1	1	0.0116	0.0116			0.0116	0.0116	VVSQLLTLMDGLK	VVSQLLTLMDGLK			VVSQLLTLMDGLK	VVSQLLTLMDGLK	1	1			1	1	PBANKA_1118600.1-p1	PBANKA_1118600.1-p1			PBANKA_1118600.1-p1	PBANKA_1118600.1-p1	1	1			1	1
pyridoxine biosynthesis protein PDX1, putative	PBANKA_1120200	32689.9					1	1					0.0337	0.0337					APIDLILLTR	APIDLILLTR					0	0					0	0					1	1
parasitophorous vacuolar protein 5	PBANKA_0826700	25254.5	2	2					0.113	0.171					QLQGTYYEIATNASDK	DSPANPTPDNPNNDGNVHILTK					0	0					0	0					3	3
2-oxoisovalerate dehydrogenase subunit alpha, mitochondrial	PBANKA_1411100	49861.6	5	4					0.186	0.155					ALSLGVESIR	ALTVDDHLYcQYR					0	0					0	0					5	5
cytochrome b-c1 complex subunit 9, putative	PBANKA_1121500	11519.9	1	1					0.125	0.125					DIFNPFFVALNK	DIFNPFFVALNK					0	0					0	0					1	1
inhibitor of cysteine proteases	PBANKA_0813000	39976.5	2	2					0.0734	0.0763					KPQmQLLGGPDR	SFFSEEISVTQPK					0	0					0	0					3	3
merozoite surface protein 9, putative	PBANKA_1443300	69614.2	9	11			2	1	0.21	0.282			0.0356	0.0194	GASTPSDISEIPNIIK	GFQFLNDNYSTINK			IVNTNNFDGLSK	IVNTNNFDGLSK	0	0			0	0	0	0			0	0	10	14			2	1
ATP-dependent 6-phosphofructokinase, putative	PBANKA_0816400	146774	28	31	8	8	10	10	0.293	0.323	0.0747	0.0754	0.0955	0.0962	ALASEYQILDEDFGDEFINKK	ALASEYQILDEDFGDEFINKK	ESTGYIQVGK	ESTGYIQVGK	ESTGYIQVGK	ESTGYIQVGK	0	0	0	0	0	0	0	0	0	0	0	0	35	36	8	9	14	10
conserved protein, unknown function	PBANKA_0931100	24780.1					1						0.0411						VILYLSELR						0						0						1
parasite-infected erythrocyte surface protein	PBANKA_0408500	118888					1						0.0142						YLFIGNDNTFVNIK						0						0						1
cAMP-dependent protein kinase catalytic subunit	PBANKA_0835600	40136.2					1						0.0293						ILEGIIYFPK						0						0						1
conserved Plasmodium protein, unknown function	PBANKA_1452500	81031.6	1						0.0166						DVIINLTNLIYK						0						0						1
rab specific GDP dissociation inhibitor, putative	PBANKA_1456200	52038.2	1						0.0441						VTNYLEWLVVEGSYVYQHQK						0						0						1
haloacid dehalogenase-like hydrolase, putative	PBANKA_1441100	32775.4	1						0.0451						VGILSAFGEENLK						0						0						1
conserved Plasmodium protein, unknown function	PBANKA_1209300	40164.7	1						0.0263						DIHPIKTVK						0						0						1
duffy-binding protein	PBANKA_1332700	95720.3	3	5	3	2	6	2	0.0435	0.0701	0.0544	0.0314	0.0834	0.0411	NIVEGTGLNNVANSNLLELK	HDNIISGDVSR	HDNIISGDVSR	IQNIFGANDNGK	HDNIISGDVSR	NIVEGTGLNNVANSNLLELK	0	0	0	0	0	0	0	0	0	0	0	0	5	6	3	2	8	4
thioredoxin reductase, putative	PBANKA_0824700	71404.1	7	5			1		0.162	0.111			0.0234		KGDIDGLNLEK	ELSITSDDIFSLK			VLLFDFVKPSSQGTK		0	0			0		0	0			0		7	6			1
macrophage migration inhibitory factor	PBANKA_1444000	12935.5	3	1					0.25	0.0776					ILSNHLSVKPR	SNNSLLADK					0	0					0	0					3	1
glycine--tRNA ligase, putative	PBANKA_1022800	95047.4					2	1					0.0369	0.0123					NYLSLPYSISPIK	LDNSSVSIGK					0	0					0	0					4	1
ras-related protein Rab-11A	PBANKA_1418900	24756.4					1						0.0463						STIGVEFATK						0						0						2
exported protein IBIS1	PBANKA_1365500	37409	2				1	1	0.0765				0.0398	0.0398	ISSTLNPESTDR				VFVDNLFVPNFLK	VFVDNLFVPNFLK	0				0	0	0				0	0	2				1	1
isocitrate dehydrogenase [NADP], mitochondrial, putative	PBANKA_1358600	53743.6	2						0.0554						FEIVFTPDDNSPVVR						0						0						2
6-phosphogluconate dehydrogenase, decarboxylating, putative	PBANKA_1318400	53360.7	10	8			5	2	0.297	0.252			0.144	0.0508	AGPAVDENINNILK	AGPAVDENINNILK			AGPAVDENINNILK	IISYTQGLFLLK	0	0			0	0	0	0			0	0	12	10			5	2
bergheilysin	PBANKA_1137000	133542	6	6			3		0.0801	0.087			0.0453		ALIESGLGNSIVDR	ALIESGLGNSIVDR			ALIESGLGNSIVDR		0	0			0		0	0			0		7	6			3
40S ribosomal protein S10, putative	PBANKA_0617200	16628.6	1				2	1	0.109				0.182	0.109	HQYFILNNEGIEFLR				EFLHLPPSIFPATLSK	HQYFILNNEGIEFLR	0				0	0	0				0	0	1				2	1
lysine--tRNA ligase, putative	PBANKA_1362900	67156.7	11	8	1		2	1	0.194	0.19	0.0156		0.0398	0.0225	EVLNAYTELNDPFK	DGPEKDPIEIDFTPPYPK	ISLVEELEK		EVLNAYTELNDPFK	LEQPFDSTETINK	0	0	0		0	0	0	0	0		0	0	15	9	1		2	1
