# Supplementary material for: Essential role of GEXP15, a specific Protein Phosphatase type 1 partner, in Plasmodium berghei in asexual erythrocytic proliferation and transmission
Source: PLoS Pathog. 2019 Jul 26;15(7):e1007973. doi: 10.1371/journal.ppat.1007973 (PMC6685639; doi:10.1371/journal.ppat.1007973)
Supplement: S4 Table — This table reports the proteins quantified in parental and Δgexp15 schizonts. The values reported under parental 1–4 and Δgexp15 1–4 correspond to logaritmic labelfree intensity (LFQ), "MS/MS counts" is the total number of assigned fragmented spectra, "peptides" is the number of peptides associated with each protein group. Student’s T-test significant indicates the proteins that survived the test after multiple testing using FDR<0.05. The fold change is indicated and a color gradient from green to red represents the proteins under and over-abundant respectively in Δgexp15 schizonts. We report the p and q value of the T test between parental and Δgexp15, as well as the differences of the intensities. We report biological process associated to each protein when known based on manual and COG annotation. For proteins with a significant differential abundance in parental and Δgexp15 schizonts (FDR<0.05), P. falciparum orthologs are added when known (/ indicates no ortholog). a Proteins described to be partners of the PP1 network in P. falciparum [17] and in P. berghei (this study) are indicated by X. (XLSX) [file ppat.1007973.s009.xlsx]

## Sheet: Proteome Schizonts
S4 Table. Table of proteins of P. berghei parental and Δgexp15 schizonts. This table reports the proteins quantified in parental and Δgexp15 schizonts. The values reported under parental 1-4 and Δgexp15 1-4 correspond to logaritmic labelfree intensity (LFQ), "MS/MS counts" is the total number of assigned fragmented spectra, "peptides" is the number of peptides associated with each protein group. …
	Parental 1	Parental 2	Parental 3	Parental 4	Δgexp15 1	Δgexp15 2	Δgexp15 3	Δgexp15 4	Student's T-test Significant Δgexp15_parental	Fold change	Peptides	Razor + unique peptides	Unique peptides	Q-value	Score	MS/MS count	Student's T-test p-value Δgexp15_parental	Student's T-test q-value Δgexp15_parental	Student's T-test Difference Δgexp15_parental	Student's T-test Test statistic Δgexp15_parental	Protein IDs	Protein names	Biological process	P. falciparum ortholog	Protein in the PP1 network in P. falciparum and P. bergheia
	24.5877	24.4527	24.2292	24.4293	23.7603	23.2787	23.7797	23.5455	+	0.561087	18	18	18	0	40.034	73	0.000940557	0.0172727	-0.833703	-3.49875	PBANKA_0102900	AP2 domain transcription factor, putative	Transcription	PF3D7_0604100
	24.6797	24.8263	24.6161	24.6419	24.3654	23.9048	24.0684	24.1997	+	0.679965	10	10	10	0	42.77	77	0.0021553	0.03	-0.556467	-2.66947	PBANKA_0109900	basal complex transmembrane protein 1, putative	Unknown function	PF3D7_0611600
	28.1494	27.9981	28.1875	28.2827	27.6343	27.3902	27.454	27.6513	+	0.649783	16	16	16	0	276.36	450	0.000401845	0.0184828	-0.621971	-3.30837	PBANKA_0111000	6-cysteine protein	Unknown function	PF3D7_0612700
	29.2587	28.9727	28.9676	28.9711	28.516	28.3441	28.4173	28.3435	+	0.642911	108	108	108	0	323.31	1366	0.000252264	0.0152	-0.637308	-3.48599	PBANKA_0112100	AP2 domain transcription factor, putative	Transcription	PF3D7_0613800	X
	29.4685	29.345	29.4823	29.8193	29.0076	28.6259	28.8437	29.0723	+	0.641072	72	72	72	0	323.31	1281	0.00406656	0.0312533	-0.641441	-2.64762	PBANKA_0112200	myosin E, putative	Cytoskeleton	PF3D7_0613900	X
	27.0513	27.1001	27.1007	27.4261	26.5596	25.863	26.483	26.2726	+	0.545262	4	4	4	0	91.952	122	0.0026964	0.0178462	-0.874979	-3.14318	PBANKA_0204600	photosensitized INA-labeled protein PHIL1	Unknown function	PF3D7_0109000
	21.5679	21.5231	21.6634	22.4052	18.0518	19.3011	18.6856	21.729	+	0.196413	3	3	3	0	13.103	18	0.0300206	0.0312527	-2.34804	-2.52433	PBANKA_0207900	conserved Plasmodium protein, unknown function	Unknown function	PF3D7_0105400
	28.3556	28.4618	28.5804	28.9399	27.8939	27.7359	28.0768	28.0192	+	0.635973	28	28	13	0	323.31	549	0.0044872	0.0311688	-0.652963	-2.63459	PBANKA_0216761	reticulocyte binding protein, putative	Unknown function	/
	26.5474	26.3696	26.0886	26.4197	26.8183	26.9898	26.8701	26.9162	+	1.45628	8	8	8	0	60.75	191	0.00192766	0.029589	0.542286	2.66642	PBANKA_0305900	conserved Plasmodium protein, unknown function	Unknown function	PF3D7_0208800
	24.1843	24.2555	23.9379	24.6056	23.0789	22.946	23.6969	23.6108	+	0.531197	6	6	6	0	12.718	46	0.00784463	0.0304	-0.91268	-2.73989	PBANKA_0307500	conserved Plasmodium protein, unknown function	Unknown function	PF3D7_0210600
	25.2443	25.1567	25.2497	24.9557	25.5566	25.475	25.7831	25.8783	+	1.43561	14	14	14	0	35.746	119	0.00425042	0.0450101	0.521659	2.40643	PBANKA_0314700	replication factor C subunit 2, putative	Cell division, DNA maintenance, and Chromatin dynamics	PF3D7_0218000
	21.8421	22.0083	22.0599	22.097	22.6729	22.7835	22.6224	22.2951	+	1.50696	5	5	5	0	18.94	38	0.00253369	0.0276418	0.591641	2.70023	PBANKA_0401400	conserved Plasmodium protein, unknown function	Unknown function	PF3D7_0302800
	26.0156	25.8751	25.8289	25.7092	25.5643	25.1885	25.265	25.2994	+	0.693547	22	22	22	0	98.817	172	0.00220383	0.031038	-0.527934	-2.59615	PBANKA_0414300	kinetochore protein NUF2, putative	Cell division, DNA maintenance, and Chromatin dynamics	PF3D7_0316500
	24.4005	24.1544	24.1602	24.1594	24.8674	24.7413	24.7044	24.6961	+	1.44759	6	6	6	0	12.358	51	0.000319771	0.0180952	0.533657	3.09532	PBANKA_0414400	formate-nitrite transporter, putative	Transport	PF3D7_0316600
	25.5927	25.6717	25.6692	25.3444	24.9387	24.6183	24.4401	24.1721	+	0.490662	12	12	12	0	245.2	164	0.00119605	0.01175	-1.0272	-3.68961	PBANKA_0501400	rhoptry neck protein 12, putative	Pathogenicity	PF3D7_1017100
	27.783	27.7538	27.5908	27.774	28.2357	28.1807	28.0883	28.2138	+	1.37003	24	24	24	0	312.76	438	0.000183198	0.0208148	0.454205	2.91693	PBANKA_0502600	conserved Plasmodium protein, unknown function	Unknown function	PF3D7_1018300
	23.3413	23.6059	24.2212	25.1346	22.3722	22.618	21.6469	22.6097	+	0.294414	28	28	28	0	69.196	76	0.00854549	0.0193333	-1.76408	-3.15445	PBANKA_0505900	conserved Plasmodium protein, unknown function	Unknown function	PF3D7_1021700
	28.8204	28.8705	29.3375	29.2653	28.4491	28.5445	28.4551	28.0569	+	0.616841	16	16	16	0	323.31	560	0.00664283	0.031619	-0.69703	-2.56601	PBANKA_0511400	peroxiredoxin, putative	Post-translational modification, protein turnover, and chaperones	PF3D7_1027300
	24.6325	24.6412	25.191	25.1283	24.083	23.9206	24.2345	24.3135	+	0.590355	13	13	13	0	74.175	94	0.00479453	0.0288276	-0.760345	-2.76916	PBANKA_0515200	MORN repeat-containing protein 1, putative	Signal transduction mechanisms	PF3D7_1031200
	24.7812	25.4916	24.9774	25.3334	24.3848	24.358	24.299	24.696	+	0.610711	8	8	8	0	323.31	194	0.00852333	0.0379149	-0.711439	-2.49542	PBANKA_0519200	conserved Plasmodium protein, unknown function	Unknown function	/
	29.703	29.4735	29.2896	29.7521	29.0565	28.7265	28.6439	28.7287	+	0.588191	37	37	37	0	323.31	1060	0.00160788	0.0204706	-0.765644	-3.17908	PBANKA_0519300	conserved Plasmodium protein, unknown function	Unknown function	/
	27.9561	27.8931	28.1599	28.1009	27.1301	27.0721	27.0704	27.0497	+	0.51876	27	27	27	0	323.31	555	6.17712e-06	0	-0.94686	-5.76206	PBANKA_0519400	conserved Plasmodium protein, unknown function	Unknown function	/
	23.4354	23.269	22.945	22.8291	23.6303	23.9329	23.9368	23.5976	+	1.57435	8	8	8	0	24.652	27	0.00809782	0.040866	0.654756	2.43934	PBANKA_0611100	succinyl-CoA ligase, putative	Energy production and conversion	PF3D7_1437700
	25.5826	25.7952	25.5073	25.6412	26.1149	26.2435	25.9586	26.1072	+	1.38943	31	31	31	0	131.75	240	0.00135097	0.0327901	0.474489	2.57355	PBANKA_0616900	conserved Plasmodium protein, unknown function	Unknown function	PF3D7_0719400
	28.0504	27.7975	28.2992	28.4175	27.2018	27.3366	27.5131	27.4147	+	0.584548	26	25	25	0	323.31	523	0.00227701	0.0197333	-0.774607	-3.0661	PBANKA_0619700	rhoptry-associated leucine zipper-like protein 1, putative	Pathogenicity	PF3D7_0722200
	26.7478	26.7343	26.7239	26.4816	26.2556	25.8693	25.655	25.8815	+	0.591916	47	47	47	0	323.31	328	0.00166142	0.0188108	-0.756536	-3.15147	PBANKA_0621300	conserved Plasmodium protein, unknown function	Unknown function	PF3D7_0723800	X
	23.6533	23.5811	23.6847	23.8313	23.2965	22.4363	22.5397	22.8656	+	0.534733	12	12	12	0	63.093	41	0.00409889	0.0215319	-0.903109	-3.00396	PBANKA_0701900	GPI-anchored micronemal antigen, putative	Pathogenicity	PF3D7_0828800
	27.3063	27.2003	27.0745	27.1642	27.4799	27.7295	27.7123	27.7541	+	1.39726	18	18	18	0	323.31	384	0.000916253	0.0282857	0.482605	2.68634	PBANKA_0706200	nucleoside transporter 2, putative	Transport	PF3D7_0824400
	30.1133	29.9884	29.7889	30.0557	29.324	28.9338	29.5206	29.4334	+	0.622591	61	61	61	0	312.25	1341	0.00355843	0.0294237	-0.683644	-2.7623	PBANKA_0713100	rhoptry neck protein 5, putative	Pathogenicity	PF3D7_0817700	X
	28.9077	28.7447	29.087	29.3104	28.1392	27.8601	28.1467	28.1383	+	0.520727	16	16	16	0	293.75	532	0.000533493	0.0124	-0.9414	-3.91665	PBANKA_0804500	rhoptry-associated membrane antigen, putative	Unknown function	PF3D7_0707300
	27.7679	27.7819	27.8851	27.9512	26.8484	26.5686	26.0774	26.3508	+	0.382834	13	13	13	0	254.33	296	0.000179295	0	-1.38521	-5.14457	PBANKA_0815400	conserved Plasmodium protein, unknown function	Unknown function	PF3D7_0914400
	24.1729	23.9874	24.244	24.1172	23.5221	23.2868	23.2991	23.519	+	0.605574	7	7	7	0	37.099	40	0.000146349	0.0103333	-0.723624	-3.906	PBANKA_0819600	conserved Plasmodium protein, unknown function	Unknown function	PF3D7_0918700
	35.1616	34.9255	34.7988	34.6204	34.1467	33.9904	34.0458	34.1231	+	0.574332	108	108	108	0	323.31	8351	0.000533739	0.0104444	-0.800043	-3.64829	PBANKA_0831000	merozoite surface protein 1	Pathogenicity	PF3D7_0930300
	24.2688	24.0818	24.1738	23.8369	24.6572	24.4823	24.7756	24.7105	+	1.48047	13	13	13	0	19.896	57	0.00232544	0.0304225	0.566051	2.66992	PBANKA_0903600	dynamin-like protein, putative	Intracellular trafficking, secretion, and vesicular transport	PF3D7_1145400
	27.7483	27.7248	27.204	27.3752	27.0953	26.7551	26.5245	26.8576	+	0.613475	10	10	10	0	205.36	214	0.00756992	0.031236	-0.704923	-2.52996	PBANKA_0905800	DnaJ protein, putative	Post-translational modification, protein turnover, and chaperones	PF3D7_1143200
	24.4312	24.6182	24.4474	24.1641	23.8342	23.8148	23.3467	23.3	+	0.558138	16	16	16	0	42.807	49	0.00279191	0.0172727	-0.841307	-3.08485	PBANKA_0910000	conserved Plasmodium protein, unknown function	Unknown function	PF3D7_1138700
	22.9412	23.0914	23.3421	22.7575	22.4983	21.894	21.646	22.2007	+	0.509358	16	16	16	0	23.204	36	0.00469852	0.0206957	-0.973248	-3.01776	PBANKA_0910700	conserved Plasmodium protein, unknown function	Unknown function	PF3D7_1138000
	26.7479	27.2013	26.9779	26.9718	27.681	28.1647	27.8738	28.0307	+	1.94915	22	22	22	0	323.31	395	0.000454102	0.0137778	0.962844	4.02304	PBANKA_0913400	protein phosphatase PPM8	Post-translational modification, protein turnover, and chaperones	PF3D7_1135100
	30.0844	30.2411	29.9796	30.1857	29.7065	29.2708	29.335	29.3885	+	0.616642	32	32	32	0	323.31	1026	0.00081821	0.0203871	-0.697494	-3.27964	PBANKA_0915000	apical membrane antigen 1	Pathogenicity	PF3D7_1133400	X
	24.6117	24.5642	24.6109	24.8773	24.1892	23.4515	23.46	23.9162	+	0.531512	11	11	11	0	44.781	66	0.0033795	0.0176744	-0.911825	-3.09471	PBANKA_0919800	bifunctional farnesyl/geranylgeranyl diphosphate synthase, putative	Metabolism	PF3D7_1128400
	25.4741	25.3234	25.7082	25.9019	24.8027	24.6747	24.8007	24.9315	+	0.574547	30	30	30	0	122.73	151	0.00115349	0.0198519	-0.799502	-3.36077	PBANKA_0921700	autophagy-related protein 23, putative	Unknown function	PF3D7_1126700
	21.9047	22.0653	21.4529	21.9039	22.5192	22.4477	22.2514	22.7647	+	1.58452	3	3	3	0	11.603	21	0.00776131	0.0375158	0.664043	2.4667	PBANKA_0925000	RING zinc finger protein, putative	Unknown function	PF3D7_1123300
	23.8127	23.6876	23.0929	23.3617	24.3541	24.1481	24.2356	24.5691	+	1.7876	8	8	8	0	23.423	62	0.00412453	0.0202264	0.838027	2.92584	PBANKA_0926000	conserved Plasmodium protein, unknown function	Unknown function	PF3D7_1122300
	29.5782	29.5241	29.5429	29.7741	29.0387	28.9876	29.3237	29.1259	+	0.714107	29	29	28	0	323.31	962	0.00204616	0.0354409	-0.485787	-2.50784	PBANKA_0932000	rhoptry neck protein 4	Pathogenicity	PF3D7_1116000	X
	24.3777	24.5764	24.5694	24.6535	25.4586	26.0618	25.8216	25.8939	+	2.40279	12	12	12	0	50.65	133	0.000103295	0	1.26471	5.26849	PBANKA_0932400	berghepain-2	Post-translational modification, protein turnover, and chaperones	PF3D7_1115400
	22.0821	22.4525	21.5492	21.9018	19.0412	21.6541	20.1547	19.768	+	0.278946	5	5	5	0	14.66	19	0.0194182	0.0280606	-1.84194	-2.70159	PBANKA_0937200;PBANKA_0937200.2	RNA-binding protein, putative	RNA processing and modification	PF3D7_1110400
	27.8485	27.6855	27.9603	28.2917	27.2246	27.1983	26.9775	27.2166	+	0.577434	58	58	58	0	323.31	645	0.00136538	0.0190667	-0.792273	-3.28515	PBANKA_0939100	AP2 domain transcription factor, putative	Transcription	PF3D7_1107800
	32.8641	32.5771	31.9046	32.3263	31.9491	31.3443	31.0889	30.9829	+	0.474096	9	9	8	0	134.21	1332	0.0110109	0.0284923	-1.07675	-2.71283	PBANKA_0941800	histone H2B, putative	Cell division, DNA maintenance, and Chromatin dynamics	PF3D7_1105100	X
	28.144	28.059	28.1017	28.2028	27.7607	27.7924	27.7183	27.62	+	0.755741	58	58	58	0	323.31	742	0.000161488	0.0293968	-0.404036	-2.72168	PBANKA_0942700	chromatin remodeling protein, putative	Transcription	PF3D7_1104200
	21.8879	21.5059	22.0974	22.1683	18.874	19.1317	19.0792	18.7657	+	0.129207	4	4	4	0	14.554	20	2.48895e-06	0	-2.95224	-10.8607	PBANKA_1000031;PBANKA_0500200;PBANKA_0316941;PBANKA_1100781	PIR protein	Unknown function	/
	27.4698	27.4544	27.1191	27.3468	23.5452	23.4693	22.5432	23.5365	+	0.0593767	8	8	8	0	154.48	127	4.00789e-06	0	-4.07396	-11.4084	PBANKA_1000041;PBANKA_0500600;PBANKA_0316921	fam-b protein	Unknown function	/
	23.9166	23.6696	23.8379	24.4964	23.2664	23.1099	23.118	23.4337	+	0.595383	12	12	12	0	32.355	48	0.00862756	0.031954	-0.748111	-2.53452	PBANKA_1001500	alpha/beta hydrolase, putative	Unknown function	PF3D7_0403800
	27.6383	27.687	27.5648	28.0221	27.2563	26.8871	27.1602	27.3168	+	0.672233	17	17	17	0	176.61	337	0.00615346	0.04456	-0.572967	-2.39972	PBANKA_1002600	6-cysteine protein	Unknown function	PF3D7_0404900
	25.2239	25.3342	25.0661	24.854	25.8183	26.1402	25.4519	25.7426	+	1.58968	19	19	19	0	109.57	140	0.0088959	0.0417143	0.668737	2.4259	PBANKA_1007000	chaperone protein DnaJ, putative	Post-translational modification, protein turnover, and chaperones	PF3D7_0409400
	23.7668	23.7921	24.2795	24.6121	23.2809	22.3199	22.0752	22.4848	+	0.336239	21	21	21	0	51.15	52	0.00316554	0.00989474	-1.57244	-3.64678	PBANKA_1009200	conserved Plasmodium protein, unknown function	Unknown function	PF3D7_1435600
	25.269	25.1479	24.9001	25.2067	25.6436	25.8718	25.9549	26.0603	+	1.68377	6	6	6	0	55.613	109	0.000764146	0.0181538	0.751693	3.41878	PBANKA_1010000	mitochondrial acidic protein MAM33, putative	Unknown function	PF3D7_1434800
	25.1168	25.3132	25.2286	25.2506	25.6433	25.9815	25.7943	26.0897	+	1.56901	2	2	2	0	3.4698	29	0.000910681	0.0174	0.649859	3.13742	PBANKA_1011300	signal peptidase complex subunit SPC1, putative	Intracellular trafficking, secretion, and vesicular transport	PF3D7_1433600
	24.3631	24.272	24.5488	25.0915	23.2336	23.4301	23.4985	23.6541	+	0.461762	20	20	20	0	67.203	59	0.00153284	0.0110588	-1.11478	-3.67727	PBANKA_1028200	atypical protein kinase, ABC-1 family, putative	Post-translational modification, protein turnover, and chaperones	PF3D7_1414500
	31.5363	31.4169	31.4976	31.4455	30.6855	30.6581	31.0495	30.9759	+	0.645371	41	41	41	0	323.31	1919	0.000867655	0.0185366	-0.631799	-3.10922	PBANKA_1032100	rhoptry-associated protein 1	Pathogenicity	PF3D7_1410400	X
	30.9858	30.7037	30.8093	30.7922	30.164	30.1495	30.332	30.2154	+	0.656329	21	21	21	0	323.31	1173	0.000152898	0.0180952	-0.607509	-3.52913	PBANKA_1101400;REV__O08918	rhoptry-associated protein 2/3	Pathogenicity	PF3D7_0501500	X
	21.95	22.0979	21.6693	21.8366	20.16	21.5287	19.5613	19.8073	+	0.324408	6	6	6	0	9.3551	12	0.0110524	0.0218776	-1.62412	-2.96246	PBANKA_1107300	nuclear protein localization protein 4, putative	Post-translational modification, protein turnover, and chaperones	PF3D7_0507700
	27.515	27.5042	27.1762	26.4621	28.2946	27.5928	28.9009	28.8593	+	2.3743	20	20	20	0	143.79	373	0.0192618	0.0316	1.2475	2.52918	PBANKA_1116800	conserved Plasmodium protein, unknown function	Unknown function	PF3D7_0617200	X
	31.4461	30.3317	32.2192	32.2475	29.7115	30.3156	29.8379	29.5529	+	0.306373	5	5	3	0	137.03	377	0.011883	0.02144	-1.70664	-2.94767	PBANKA_1117000	histone H2A, putative	Cell division, DNA maintenance, and Chromatin dynamics	PF3D7_0617800	X
	27.1316	27.2063	27.3102	27.7086	26.676	26.53	26.6038	26.815	+	0.622863	31	31	31	0	317.61	385	0.00298092	0.0248421	-0.683014	-2.82118	PBANKA_1117200	conserved Plasmodium protein, unknown function	Unknown function	PF3D7_0618000
	22.4644	22.2962	22.0942	22.9028	21.6463	20.8656	21.9827	21.536	+	0.524222	7	7	7	0	21.646	34	0.018442	0.0446667	-0.93175	-2.38569	PBANKA_1118900	conserved Plasmodium protein, unknown function	Unknown function	PF3D7_0619700
	26.4288	26.3809	26.535	26.9874	25.975	25.6224	25.3961	25.7369	+	0.535718	22	22	22	0	293.95	282	0.00270104	0.0198857	-0.900455	-3.17474	PBANKA_1119600	merozoite surface protein 10, putative	Pathogenicity	PF3D7_0620400
	22.3754	22.5722	22.0229	22.9374	19.8934	20.4249	22.5477	19.7729	+	0.283769	15	15	15	0	27.016	37	0.0355184	0.0487692	-1.81721	-2.35165	PBANKA_1122700	tyrosine kinase-like protein, putative	Signal transduction mechanisms	PF3D7_0623800
	23.9063	23.3334	23.6029	23.9739	22.7532	21.7374	22.5291	22.0692	+	0.370637	6	6	6	0	18.171	26	0.00188317	0.0144615	-1.43192	-3.85225	PBANKA_1129800	tetratricopeptide repeat protein, putative	Unknown function	PF3D7_0631000
	22.8523	22.1684	23.6455	23.078	21.4578	21.9353	21.8184	22.1397	+	0.467086	8	8	8	0	7.3136	32	0.0173329	0.0347391	-1.09824	-2.5115	PBANKA_1133100	serine/threonine protein kinase, putative	Cell division, DNA maintenance, and Chromatin dynamics	PF3D7_1356800
	21.8076	22.1335	22.2881	23.3721	18.9661	21.0857	21.4128	20.093	+	0.248111	16	16	16	0	17.866	31	0.0209143	0.0286957	-2.01094	-2.6916	PBANKA_1201800	conserved Plasmodium protein, unknown function	Unknown function	PF3D7_1003400
	26.7168	26.7829	26.823	27.1523	26.0615	25.3873	25.7451	25.6455	+	0.447854	12	12	11	0	40.687	168	0.000485862	0.008	-1.1589	-4.29518	PBANKA_1202000	inner membrane complex protein 1c	Unknown function	PF3D7_1003600
	19.8068	19.6859	20.9034	20.8196	22.6543	22.5812	23.3017	23.5186	+	6.54326	6	6	6	0	12.866	22	0.000497214	0	2.71001	5.43303	PBANKA_1204900	conserved Plasmodium protein, unknown function	Unknown function	PF3D7_1006700
	24.3605	24.4799	23.5837	24.7503	23.8624	22.9552	22.8055	22.9942	+	0.453986	5	5	5	0	29.429	78	0.0166384	0.0327059	-1.13928	-2.55209	PBANKA_1212200	conserved Plasmodium protein, unknown function	Unknown function	PF3D7_1013800
	24.8267	24.985	24.8412	24.9204	25.1793	25.5971	25.27	25.4232	+	1.38905	24	24	24	0	178.9	212	0.00299884	0.044233	0.474099	2.38531	PBANKA_1219600	cg1 protein, putative	Unknown function	PF3D7_0709100
	24.707	24.6066	24.4168	24.4898	23.8337	23.8268	23.2601	23.4224	+	0.510753	12	12	12	0	99.396	89	0.000871836	0.0134286	-0.969301	-3.75006	PBANKA_1227000	SF-assemblin, putative	Unknown function	PF3D7_0803200
	26.369	26.2104	26.2985	26.2278	25.8653	25.8251	25.4389	25.8044	+	0.686346	46	46	46	0	151.08	325	0.0021129	0.0308421	-0.542991	-2.64343	PBANKA_1230100	ribonuclease, putative	Translation, ribosomal structure and biogenesis	PF3D7_0615400
	27.1989	27.101	27.1649	27.522	26.5249	25.9717	26.1312	26.3718	+	0.501109	11	10	10	0	111.25	218	0.000666387	0.0112727	-0.996803	-3.91027	PBANKA_1240600;PBANKA_0402700	inner membrane complex protein 1g, putative	Unknown function	PF3D7_0525800
	21.2642	18.5665	18.5388	20.9292	22.0988	23.5421	21.6237	21.9343	+	5.55987	5	5	5	0	27.182	15	0.0271124	0.0314359	2.47505	2.60086	PBANKA_1300200	PIR protein	Unknown function	/
	22.0233	22.0528	21.8015	22.0869	21.3871	19.8749	19.5019	19.601	+	0.26796	5	5	5	0	4.3387	5	0.00520164	0.0158333	-1.89991	-3.49356	PBANKA_1302300	metacaspase-2, putative	Unknown function	PF3D7_1438400
	30.0731	29.968	29.8089	30.1539	29.4237	29.1115	29.4785	29.2964	+	0.626982	75	75	75	0	323.31	1550	0.000883824	0.01975	-0.673503	-3.20106	PBANKA_1315700;REV__PBANKA_1024600	rhoptry neck protein 2	Pathogenicity	PF3D7_1452000	X
	24.1313	23.6646	24.7154	24.4933	24.7948	25.3015	25.3146	25.2622	+	1.8884	19	19	19	0	82.579	147	0.0126964	0.0323256	0.917164	2.53766	PBANKA_1318100	aminopeptidase P, putative	Metabolism	PF3D7_1454400
	26.8348	26.7897	26.6745	27.0932	26.4121	25.8654	26.4192	26.2356	+	0.652944	26	26	26	0	254.47	322	0.00782239	0.0441188	-0.614968	-2.39315	PBANKA_1327100	EF-hand calcium-binding domain-containing protein, putative	Unknown function	PF3D7_1463900
	28.4108	28.6971	28.3293	28.836	27.9784	27.6006	27.4581	27.7459	+	0.546178	40	40	40	0	323.31	662	0.00172985	0.0191429	-0.872556	-3.31994	PBANKA_1332700	duffy-binding protein	Pathogenicity	/
	25.953	25.9922	26.1515	26.8876	25.6326	25.1367	25.0613	25.3844	+	0.520383	7	7	7	0	124.97	219	0.00991239	0.0291892	-0.942355	-2.66449	PBANKA_1338900	glideosome associated protein with multiple membrane spans 1, putative	Pathogenicity	PF3D7_1323700
	25.8905	26.0483	26.3753	26.605	25.6805	25.3938	25.4803	25.3554	+	0.593651	29	29	29	0	323.31	298	0.00528479	0.029871	-0.752313	-2.72241	PBANKA_1342500	conserved Plasmodium protein, unknown function	Unknown function	PF3D7_1327300
	25.2819	25.348	25.266	25.2257	24.9447	24.8953	24.8469	25	+	0.779854	9	9	9	0	72.603	118	0.000133025	0.0315909	-0.358724	-2.53422	PBANKA_1346800	Qa-SNARE protein, putative	Intracellular trafficking, secretion, and vesicular transport	PF3D7_1332000
	31.3635	31.0057	30.9672	31.2286	30.2991	30.264	30.3194	30.5949	+	0.585646	16	16	16	0	323.31	963	0.000691396	0.0165217	-0.771898	-3.49595	PBANKA_1349000	MSP7-like protein	Pathogenicity	PF3D7_1335000
	31.528	31.1365	31.4907	31.6356	30.555	30.4843	30.404	30.5234	+	0.515464	19	19	19	0	323.31	1485	0.000148921	0.00914286	-0.956056	-4.48859	PBANKA_1349100	MSP7-like protein	Pathogenicity	PF3D7_1334800
	26.4996	26.343	26.5344	26.5761	26.811	27.0078	26.948	27.0142	+	1.37268	13	13	13	0	105.93	144	0.000588384	0.0281765	0.456991	2.69788	PBANKA_1354700	GPI mannosyltransferase 3, putative	Metabolism	PF3D7_1341600
	29.428	29.4029	29.3834	29.665	28.9049	28.1842	28.8152	28.4829	+	0.545991	37	37	37	0	323.31	938	0.00265352	0.0183158	-0.873052	-3.14721	PBANKA_1355700;PBANKA_1103300	myosin A	Cytoskeleton	PF3D7_1342600
	23.7345	23.5324	23.9854	24.0095	22.7361	23.0444	23.3853	23.2251	+	0.608061	10	10	10	0	27.537	57	0.00709573	0.032	-0.717712	-2.56969	PBANKA_1358800	kinetochore protein SPC25, putative	Cell division, DNA maintenance, and Chromatin dynamics	PF3D7_1345900
	23.0539	22.9727	24.0615	24.164	18.8241	23.1116	19.592	21.294	+	0.13797	3	3	3	0	6.3145	15	0.0294915	0.0313	-2.85757	-2.58487	PBANKA_1400400	fam-b protein	Unknown function	/
	20.9673	20.4266	20.9865	21.176	21.3432	21.9106	21.8181	21.8343	+	1.78686	4	4	4	0	11.958	22	0.00671359	0.0303607	0.837427	2.73055	PBANKA_1405800	ATP-dependent RNA helicase DBP6, putative	RNA processing and modification	PF3D7_1307300
	23.5808	23.7661	23.2742	24.0627	23.0161	22.857	22.2392	22.6355	+	0.505576	9	9	9	0	54.851	48	0.00588164	0.0206154	-0.983999	-2.92859	PBANKA_1406500	conserved Plasmodium protein, unknown function	Unknown function	PF3D7_1308000
	26.3675	26.4783	27.1113	27.1924	25.9816	25.5467	25.8336	25.8895	+	0.50891	7	7	7	0	48.932	161	0.00569297	0.0210196	-0.974517	-2.93449	PBANKA_1409200	RNA-binding protein, putative	RNA processing and modification	PF3D7_1310700
	25.01	25.0516	24.8115	25.2156	24.6785	24.6038	24.4999	24.372	+	0.715172	22	22	22	0	82.182	127	0.0039119	0.0503619	-0.483638	-2.34312	PBANKA_1411200	conserved Plasmodium protein, unknown function	Unknown function	PF3D7_1312800
	29.1562	29.0501	29.0365	29.0504	28.5836	28.3539	28.7045	28.6073	+	0.701757	51	51	51	0	323.31	905	0.000660173	0.0257455	-0.510957	-2.85018	PBANKA_1425900	conserved Plasmodium protein, unknown function	Unknown function	PF3D7_0811600	X
	23.204	23.4421	22.7224	22.8461	23.962	24.5539	24.0317	24.2951	+	2.22995	8	8	8	0	13.881	31	0.00161992	0.0125333	1.15701	3.69487	PBANKA_1437200	conserved Plasmodium protein, unknown function	Unknown function	PF3D7_1222100
	27.4384	27.6492	27.7933	28.2497	27.0779	26.7609	26.5551	26.8595	+	0.510751	8	8	8	0	145.22	176	0.00310294	0.0191515	-0.969309	-3.19563	PBANKA_1437600	glideosome-associated protein 45, putative	Pathogenicity	PF3D7_1222700
	25.5128	25.4588	25.6316	25.1887	25.8062	26.4761	26.0272	26.3808	+	1.65244	26	26	26	0	135.76	222	0.00721605	0.0323902	0.724599	2.57233	PBANKA_1441900	DNA helicase 60, putative	RNA processing and modification	PF3D7_1227100
	24.7926	24.6924	24.4461	24.6565	24.2842	23.4966	23.5253	23.7627	+	0.54348	18	18	18	0	67.396	98	0.00419197	0.0223333	-0.879701	-2.96838	PBANKA_1442300	conserved Plasmodium protein, unknown function	Unknown function	PF3D7_1227600
	23.4697	22.7974	22.4538	22.6705	24.0096	24.5662	24.2597	23.8211	+	2.49027	16	16	16	0	50.367	62	0.00288643	0.019	1.3163	3.53776	PBANKA_1446500	asparagine-rich protein, putative	Unknown function	PF3D7_1231800
	24.0229	23.7838	23.7919	24.1506	23.3748	23.6026	23.4818	23.3686	+	0.716802	25	25	25	0	53.875	59	0.00390102	0.0498868	-0.480353	-2.33608	PBANKA_1448700	bromodomain protein, putative	Transcription	PF3D7_1234100
	24.2985	23.9969	24.39	24.0721	25.2632	24.4545	24.996	24.8952	+	1.63905	9	9	9	0	45.311	75	0.00994749	0.0412917	0.712864	2.4409	PBANKA_1452600	calcyclin binding protein, putative	Signal transduction mechanisms	PF3D7_1238100
	27.0065	26.7518	27.0096	27.4579	26.3152	25.7181	26.3991	26.2497	+	0.541131	10	10	10	0	161.55	243	0.00590769	0.0252857	-0.88595	-2.83337	PBANKA_1459500	myosin A tail domain interacting protein MTIP, putative	Cytoskeleton	PF3D7_1246400
	26.9287	27.004	26.7909	27.0092	26.6393	26.2871	26.2459	26.3622	+	0.683219	30	30	30	0	323.31	339	0.00169345	0.0289375	-0.549581	-2.71899	PBANKA_1461600	conserved Plasmodium protein, unknown function	Unknown function	PF3D7_1248700
	23.0481	22.2351	23.8383	23.9899	22.5785	24.1467	23.7118	24.0771		1.08006	10	10	5	0	45.193	142	0.531167	0.744496	0.11111	0.41575	PBANKA_0100200;PBANKA_0216721	Plasmodium exported protein, unknown function	Unknown function
	22.931	22.9533	22.3172	23.487	22.0632	23.1868	19.1412	19.8611		0.753948	27	12	12	0	117.08	186	0.0505405	0.175101	-0.407463	-1.52573	PBANKA_0100400	reticulocyte binding protein, putative	Unknown function
	25.7023	25.5758	25.8373	25.9899	25.8299	26.2756	25.5957	25.8485		0.902355	9	9	9	0	51.502	95	0.432938	0.663916	-0.148233	-0.536294	PBANKA_0100500	PIR protein	Unknown function
	26.279	26.9084	26.8788	26.8957	26.5028	26.2473	26.3643	26.2176		0.750236	3	3	3	0	154.69	169	0.0849947	0.218	-0.414584	-1.37643	PBANKA_0100600	schizont membrane associated cytoadherence protein	Unknown function
	24.5593	24.3381	24.5863	24.7162	24.1792	24.8662	24.3303	24.2313		1.21713	7	7	7	0	138.14	129	0.230336	0.425818	0.283487	0.907535	PBANKA_0100700	Plasmodium exported protein, unknown function	Unknown function
	26.2823	26.0484	26.2028	26.8005	26.1093	26.0584	25.5857	25.9223		1.48035	7	7	7	0	16.612	58	0.147794	0.251737	0.565937	1.28407	PBANKA_0102000	mitochondrial chaperone BCS1, putative	Post-translational modification, protein turnover, and chaperones
	24.0208	24.4231	24.3219	24.4398	24.2488	25.1267	24.4671	24.497		1.03084	12	12	12	0	110.57	207	0.881812	0.93517	0.0438137	0.114562	PBANKA_0102100	dihydroorotate dehydrogenase, putative	Metabolism
	23.0074	22.9141	22.9887	23.6433	22.914	23.614	24.0263	24.2629		0.993373	4	4	4	0	16.271	45	0.948461	0.973564	-0.00959301	-0.0395831	PBANKA_0102300	cation/H+ antiporter	Transport
	25.4837	25.2348	25.654	25.8681	24.9158	26.0587	25.5897	25.8517		0.284837	10	10	10	0	19.219	21	0.10824	0.133323	-1.81179	-1.70824	PBANKA_0102800	conserved Plasmodium protein, unknown function	Unknown function
	23.7439	24.1568	23.6982	24.1484	23.8755	24.0082	23.7607	24.0646		1.11134	35	35	35	0	147.26	225	0.38629	0.636624	0.152304	0.579005	PBANKA_0103300	conserved Plasmodium protein, unknown function	Unknown function
	23.562	23.5904	22.6826	22.8517	19.6256	22.9542	22.9863	19.8735		0.988181	15	15	15	0	69.414	114	0.955486	0.970796	-0.0171528	-0.0434505	PBANKA_0103900	RNA-binding protein, putative	RNA processing and modification
	25.4271	25.3314	25.0112	24.8835	25.5133	25.4587	25.178	25.1125		1.10284	5	5	5	0	42.529	126	0.443098	0.67264	0.141227	0.519135	PBANKA_0104700	long chain polyunsaturated fatty acid elongation enzyme, putative	Metabolism
	24.582	24.5573	25.2805	24.6506	24.7829	25.3085	24.7718	24.1386		0.489656	4	4	4	0	16.414	15	0.130562	0.182388	-1.03016	-1.4964	PBANKA_0104800	conserved Plasmodium protein, unknown function	Unknown function
	26.0678	26.1668	25.7357	26.1902	25.7937	26.234	26.4325	26.2653		1.09904	6	6	6	0	64.335	108	0.668803	0.7982	0.136244	0.33803	PBANKA_0105000	ubiquitin-conjugating enzyme E2 PEX4, putative	Post-translational modification, protein turnover, and chaperones
	21.2952	21.3068	20.8833	21.282	20.2216	21.5351	20.19	18.6999		0.0702192	10	10	10	0	21.441	13	0.0696621	0.0730933	-3.83199	-2.08464	PBANKA_0105200	polypyrimidine tract-binding protein, putative	RNA processing and modification
	23.835	23.8591	24.0888	24.611	24.1015	23.7896	24.118	24.9298		0.887373	28	28	28	0	149.94	203	0.0830676	0.406694	-0.172387	-0.942035	PBANKA_0105400	coatomer alpha subunit, putative	Intracellular trafficking, secretion, and vesicular transport
	26.418	24.5516	27.4745	25.1339	19.452	24.7462	19.1032	24.9486		0.869774	21	21	21	0	48.137	118	0.165006	0.441553	-0.201287	-0.885433	PBANKA_0105600	translation initiation factor IF-2, putative	Translation, ribosomal structure and biogenesis
	25.8909	25.6797	25.7604	26.0215	25.6729	25.5689	25.682	25.7393		0.921536	16	16	16	0	38.671	232	0.470261	0.709497	-0.117888	-0.465946	PBANKA_0106000	G-protein associated signal transduction protein, putative	Intracellular trafficking, secretion, and vesicular transport
	25.3664	25.3188	24.9775	25.4083	25.2572	24.8824	25	25.1262		0.808304	18	18	18	0	31.628	68	0.1222	0.307604	-0.30703	-1.13416	PBANKA_0106300	conserved Plasmodium protein, unknown function	Unknown function
	26.7383	26.618	26.1059	26.4949	26.4979	26.1797	26.3881	26.4199		1.22857	12	12	12	0	44.023	57	0.135684	0.324015	0.296979	1.09034	PBANKA_0106950	sorting assembly machinery 50 kDa subunit, putative	Unknown function
	23.6697	23.0663	23.1389	23.3108	22.9547	22.9932	22.7492	23.2605		2.37813	1	1	1	0	89.5	39	0.274041	0.322766	1.24983	1.09794	PBANKA_0107000	conserved Plasmodium protein, unknown function	Unknown function
	23.6271	23.2712	23.1039	23.8074	23.6136	23.7161	23.7567	23.9112		1.19605	10	10	10	0	78.963	92	0.677055	0.776517	0.258283	0.374131	PBANKA_0107100	proteasome subunit alpha type-2, putative	Post-translational modification, protein turnover, and chaperones
	23.3783	19.1636	22.9067	23.5485	23.5085	23.4871	23.3976	23.6033		1.24595	5	5	5	0	8.1977	43	0.595494	0.704352	0.317245	0.476271	PBANKA_0107200	conserved Plasmodium protein, unknown function	Unknown function
	24.1182	24.0233	25.6391	23.9654	24.6416	25.4823	25.149	23.5063		0.634381	8	8	8	0	23.233	36	0.492179	0.573386	-0.656578	-0.657978	PBANKA_0107300	T-complex protein 1 subunit zeta, putative	Post-translational modification, protein turnover, and chaperones
	23.8893	24.5431	22.3457	23.4805	23.8998	24.801	23.4684	23.3584		0.879397	141	141	141	0	323.31	1046	0.00177586	0.217264	-0.185414	-1.3757	PBANKA_0107600	conserved Plasmodium protein, unknown function	Unknown function
	22.6446	22.512	23.2661	22.3228	22.7116	22.8466	19.4205	23.1404		0.881042	21	21	21	0	23.641	49	0.229409	0.50411	-0.182718	-0.772356	PBANKA_0108200	conserved Plasmodium protein, unknown function	Unknown function
	28.256	28.1776	28.1433	28.193	28.0241	28.0391	27.931	28.0341		0.863214	5	5	5	0	61.447	74	0.499316	0.663831	-0.212209	-0.536903	PBANKA_0108300	palmitoyltransferase DHHC2	Unknown function
	23.9614	24.0705	24.3785	24.0611	23.7746	24.0323	23.7563	24.1775		0.748058	4	4	2	0.00081566	3.0255	85	0.27035	0.40657	-0.418777	-0.941181	PBANKA_0108800	histone H3, putative	Cell division, DNA maintenance, and Chromatin dynamics
	24.2331	24.5539	24.7686	25.2925	24.0985	24.2532	24.7245	24.9231		1.23468	6	6	6	0	8.5606	58	0.343092	0.504228	0.304137	0.768957	PBANKA_0109300	SNARE associated Golgi protein, putative	Unknown function
	28.7681	27.702	27.8251	27.5757	28.0988	27.0608	27.5212	27.515		1.09308	16	16	16	0	285.77	326	0.461474	0.696875	0.128399	0.487757	PBANKA_0109600	conserved Apicomplexan protein, unknown function	Unknown function
	24.321	24.4446	23.9169	24.7908	24.734	24.0491	24.7216	25.1851		0.861543	22	22	22	0	122.63	175	0.0732285	0.327667	-0.215006	-1.07958	PBANKA_0109700	SWIB/MDM2 domain-containing protein, putative	Unknown function
	26.7538	26.723	26.4446	26.9304	26.5834	26.6566	27.0586	27.0668		1.02026	8	8	8	0	67.29	44	0.89387	0.947512	0.0289378	0.0939745	PBANKA_0110400	eukaryotic translation initiation factor 3 subunit L, putative	Translation, ribosomal structure and biogenesis
	25.6378	25.4322	25.5286	25.6835	25.5256	25.4389	25.1519	25.3056		0.863209	12	12	12	0	63.626	164	0.104702	0.367172	-0.212219	-1.00527	PBANKA_0111100	6-cysteine protein	Unknown function
	23.3738	23.3955	23.9277	23.4161	23.2311	23.4361	23.986	23.5756		0.843026	27	27	27	0	223.94	226	0.223332	0.444641	-0.246351	-0.875391	PBANKA_0111600	rhoptry protein ROP14, putative	Pathogenicity
	25.3487	25.4086	25.3785	25.7237	25.3973	25.1319	25.1377	25.3438		1.33262	10	9	9	0	27.607	20	0.0660661	0.190946	0.414269	1.45517	PBANKA_0112000	syntaxin-binding protein, putative	Intracellular trafficking, secretion, and vesicular transport
	26.2458	26.3266	26.2375	26.6103	25.9953	25.7356	26.2239	26.48		1.28161	6	6	6	0	28.232	39	0.0917516	0.251191	0.357956	1.28527	PBANKA_0112500	major facilitator superfamily-related transporter, putative	Transport
	22.0571	22.4462	22.3198	22.9106	22.9849	22.8333	22.7727	22.8		0.706863	6	6	6	0	71.729	61	0.182431	0.292412	-0.500498	-1.15849	PBANKA_0112600	fam-b protein	Unknown function
	23.739	23.9033	23.5728	24.3497	24.2821	24.3695	24.0721	24.2729		1.12523	11	11	2	0	158.58	289	0.481469	0.671214	0.170223	0.520745	PBANKA_0200600;PBANKA_0700500;PBANKA_1100700	fam-a protein	Unknown function
	24.0496	24.2017	24.341	24.9332	23.518	24.6766	23.5753	23.7536		0.858825	6	6	6	0	323.31	553	0.52313	0.672569	-0.219564	-0.517949	PBANKA_0201600	early transcribed membrane protein	Unknown function
	21.9426	22.2764	22.8722	22.7101	21.6394	23.9988	23.4359	24.314		1.00523	19	19	19	0	102.03	111	0.952769	0.975857	0.00752211	0.0339109	PBANKA_0203100	phosphatidylinositol-4-phosphate 5-kinase, putative	Metabolism
	26.2417	26.4329	26.753	26.776	26.2096	27.0865	26.7205	26.8678		0.937526	13	13	13	0	25.777	53	0.589385	0.78924	-0.0930696	-0.35349	PBANKA_0203200	bromodomain protein, putative	Transcription
	30.901	30.7128	30.2783	30.1362	30.5438	30.88	29.6456	30.0807		1.03003	3	3	3	0	18.28	34	0.796914	0.900455	0.0426846	0.165024	PBANKA_0203650	conserved Plasmodium protein, unknown function	Unknown function
	25.0746	24.9077	24.7199	25.2757	25.083	24.9974	24.9547	24.9728		1.01742	6	6	6	0	6.8187	25	0.944421	0.970212	0.0249095	0.0562653	PBANKA_0204700	conserved Plasmodium protein, unknown function	Unknown function
	24.2151	23.7622	23.5312	23.6963	23.9022	23.5897	23.6045	23.7362		0.845843	31	31	31	0	323.31	318	0.153903	0.389596	-0.241539	-0.973766	PBANKA_0204800	secreted ookinete protein, putative	Unknown function
	24.1547	23.8202	24.0576	24.3625	24.1469	24.011	23.9537	24.4542		0.775118	37	37	37	0	125.07	221	0.00781803	0.0984249	-0.367513	-1.89639	PBANKA_0205200	conserved Plasmodium protein, unknown function	Unknown function
	23.5885	22.4367	22.2051	23.0293	22.5339	22.9029	22.7131	23.2093		1.36924	14	14	14	0	100.21	119	0.0437949	0.150638	0.45338	1.62994	PBANKA_0205300	conserved Plasmodium protein, unknown function	Unknown function
	26.7007	26.9097	26.6026	27.1145	26.7934	26.6744	26.3525	26.541		1.37075	6	6	6	0	23.865	55	0.423865	0.530012	0.454968	0.721826	PBANKA_0205400	proteasome subunit beta type-3, putative	Post-translational modification, protein turnover, and chaperones
	26.0347	25.9033	25.8968	25.6798	25.6258	25.5636	25.5015	25.3537		0.961084	38	38	38	0	323.31	526	0.513654	0.813406	-0.0572658	-0.313754	PBANKA_0205900	lipid/sterol:H+ symporter, putative	Unknown function
	24.5588	24.3478	24.0619	24.6422	24.7644	24.5993	24.8803	25.1803		0.999731	6	6	6	0	60.803	164	0.996182	0.997764	-0.000388622	-0.0021843	PBANKA_0206000	conserved Apicomplexan protein, unknown function	Unknown function
	22.5588	22.3833	23.9533	22.058	22.7543	24.0465	23.3543	22.6181		0.853944	8	8	7	0	68.976	96	0.297499	0.509544	-0.227786	-0.76004	PBANKA_0206300;P41209	centrin-1, putative	Signal transduction mechanisms
	27.8186	27.6361	27.5711	27.7638	27.6445	27.7975	27.6095	27.5091		0.90694	12	12	11	0	299.9	283	0.134753	0.504147	-0.140921	-0.776176	PBANKA_0206500	ras-related protein Rab-5C, putative	Intracellular trafficking, secretion, and vesicular transport
	25.7106	25.5844	25.5342	25.8543	25.7359	25.5868	25.6766	25.6827		1.04557	46	46	46	0	323.31	1744	0.508746	0.79822	0.0642881	0.335663	PBANKA_0207000	calcium-transporting ATPase, putative	Transport
	24.8727	24.7763	25.254	25.5123	24.8	25.1753	24.7001	24.8288		1.18414	13	13	13	0	79.998	87	0.429208	0.598011	0.243839	0.628926	PBANKA_0207200	V-type proton ATPase subunit C, putative	Energy production and conversion
	27.4718	27.4611	27.2707	27.3192	27.3422	27.0624	27.2304	27.3243		1.38827	22	22	22	0	266.9	372	0.0330407	0.122661	0.473289	1.74165	PBANKA_0208100	RAP protein, putative	RNA processing and modification
	30.3688	30.3107	30.1075	30.1781	30.1582	30.4927	30.2892	30.2822		1.18415	11	11	11	0	114.98	284	0.0876125	0.319047	0.243855	1.11036	PBANKA_0208300	novel putative transporter 1	Transport
	25.123	24.7778	23.9815	24.9549	25.2322	25.1261	24.6336	24.8206		0.801638	9	9	9	0	57.78	42	0.26268	0.4371	-0.318978	-0.890773	PBANKA_0208400	major facilitator superfamily-related transporter, putative	Transport
	26.7236	26.7006	27.1763	26.6073	26.9503	27.49	27.3011	27.3596		0.683291	19	19	19	0	303.72	670	0.00726494	0.0532477	-0.549429	-2.30881	PBANKA_0208900	StAR-related lipid transfer protein, putative	Transport
	27.7604	27.65	27.5243	27.8858	27.8646	27.7486	28.0124	28.1704		0.825473	23	23	23	0	227.18	231	0.12512	0.325636	-0.276707	-1.08375	PBANKA_0209000	conserved Plasmodium protein, unknown function	Unknown function
	23.9696	23.8941	23.0515	23.7502	23.1007	23.7541	23.1422	23.3924		1.14851	2	2	2	0	107.46	42	0.497112	0.664811	0.199768	0.530653	PBANKA_0209100	thrombospondin related sporozoite protein	Pathogenicity
	29.1589	29.0345	29.1222	29.5278	28.7761	28.4096	28.7165	28.7434		0.963058	29	29	29	0	323.31	786	0.570455	0.82667	-0.0543051	-0.285054	PBANKA_0209200	parasite-infected erythrocyte surface protein	Unknown function
	26.0908	25.7348	25.7485	26.1645	25.561	25.4016	25.8255	25.8437		1.06754	6	6	6	0	45.152	123	0.24383	0.661369	0.0942917	0.545129	PBANKA_0209900	nucleoside transporter 4, putative	Transport
	23.0418	23.6548	22.6233	23.3686	23.8595	23.1653	23.2922	23.1705		1.91796	15	15	15	0	32.845	79	0.0818639	0.132787	0.939572	1.70812	PBANKA_0210200	aspartate--tRNA ligase, putative	Translation, ribosomal structure and biogenesis
	29.5294	29.3907	29.3226	29.3946	29.1693	29.5364	29.4218	29.2925		1.07416	61	61	61	0	164.02	390	0.303149	0.662598	0.103214	0.538532	PBANKA_0210500	conserved Plasmodium protein, unknown function	Unknown function
	25.9286	25.9003	25.7908	26.1169	25.9876	26.0984	25.984	26.0436		1.16203	6	6	6	0	16.193	63	0.572194	0.706718	0.216647	0.468163	PBANKA_0211000	mitochondrial import inner membrane translocase subunit TIM50, putative	Intracellular trafficking, secretion, and vesicular transport
	23.7293	23.7274	24.2315	24.3071	24.6216	23.9399	25.3022	25.89		0.898745	9	9	9	0	11.761	40	0.31058	0.583558	-0.154016	-0.644163	PBANKA_0211100	vacuolar protein sorting-associated protein 53, putative	Intracellular trafficking, secretion, and vesicular transport
	26.3605	26.3045	26.083	26.4313	26.2663	26.3753	26.4359	26.5147		1.00781	20	20	20	0	149.63	241	0.931641	0.969603	0.0112281	0.0497844	PBANKA_0211300	cysteine desulfurase, putative	Metabolism
	22.6231	22.0385	23.0575	23.1364	22.1826	22.9724	23.2217	23.3454		1.25921	9	9	9	0	36.081	47	0.683482	0.774207	0.332523	0.379313	PBANKA_0211500	proteasome subunit alpha type-5, putative	Post-translational modification, protein turnover, and chaperones
	23.0262	22.823	22.5844	23.2189	22.7101	22.7097	22.8074	22.8093		1.08525	50	50	50	0	180.92	445	0.271922	0.622656	0.118021	0.597364	PBANKA_0211900	cation transporting ATPase, putative	Transport
	26.378	26.675	26.7739	26.3758	26.6692	26.7051	26.4355	26.4379		0.767181	5	5	5	0	6.5866	14	0.587121	0.68981	-0.382362	-0.498726	PBANKA_0212100	eukaryotic translation initiation factor 2 subunit alpha	Translation, ribosomal structure and biogenesis
	22.8752	22.1481	24.9324	23.1528	22.8479	24.7569	24.1502	22.6835		1.16564	6	6	6	0	6.8685	9	0.34931	0.548614	0.221117	0.695628	PBANKA_0213200	conserved Plasmodium protein, unknown function	Metabolism
	27.411	27.362	27.0679	27.2655	27.3853	27.5662	27.2781	27.3488		1.03433	14	14	14	0	98.516	127	0.865634	0.923263	0.0486994	0.129601	PBANKA_0214600	Plasmodium exported protein, unknown function	Unknown function
	22.9467	23.4321	23.2255	22.6154	23.5806	22.8332	20.8086	23.4679		1.12825	36	30	29	0	189.46	190	0.663942	0.784791	0.174092	0.361802	PBANKA_0216801	reticulocyte binding protein, putative	Unknown function
	22.5448	21.9396	22.402	22.5656	22.597	22.2037	22.5416	22.994		1.23812	12	12	12	0	142.78	697	0.0687821	0.249217	0.308153	1.28829	PBANKA_0300600	Plasmodium exported protein, unknown function	Unknown function
	24.8542	24.533	25.0427	25.6217	24.649	25.3531	25.0152	25.2292		0.808793	46	46	46	0	93.322	225	0.0484824	0.220143	-0.306158	-1.36696	PBANKA_0301000	repetitive organellar protein, putative	Unknown function
	25.3629	25.6893	24.4776	25.967	25.5985	24.9705	25.7302	25.8941		1.15762	45	45	45	0	258.7	372	0.287758	0.514076	0.211162	0.751316	PBANKA_0301900	conserved Plasmodium protein, unknown function	Unknown function
	27.8376	27.9089	28.2062	28.2435	28.112	28.5318	28.3132	28.4717		1.07408	13	13	13	0	47.87	272	0.41064	0.704068	0.103104	0.475981	PBANKA_0302000	conserved Plasmodium protein, unknown function	Unknown function
	26.2315	26.3618	25.911	26.1631	26.0682	25.9002	25.709	25.7654		1.23702	8	8	8	0	105.52	325	0.121254	0.306054	0.306864	1.13616	PBANKA_0302500	hexose transporter	Transport
	27.1069	26.9866	26.308	26.6861	26.9809	26.914	26.9679	27.0696		1.22513	12	12	12	0	105.7	124	0.0635619	0.250961	0.292933	1.27931	PBANKA_0302700	2-methoxy-6-polyprenyl-1,4-benzoquinol methylase, mitochondrial, putative	Metabolism
	27.3171	27.2747	26.848	27.1818	27.2673	27.3877	27.2156	27.1635		1.35737	4	4	4	0.001079	2.9331	7	0.239968	0.366678	0.440817	1.00642	PBANKA_0303300	conserved Plasmodium protein, unknown function	Unknown function
	30.1138	30.0083	29.6169	29.5024	30.0816	30.324	30.1434	29.9198		1.20198	6	6	6	0	35.124	19	0.620834	0.724952	0.26541	0.435716	PBANKA_0303600	26S proteasome regulatory subunit RPN1, putative	Post-translational modification, protein turnover, and chaperones
	24.8197	24.9853	24.7357	25.0833	25.0711	25.4809	25.2162	25.0277		0.714566	11	11	11	0	71.539	95	0.00756154	0.0632537	-0.48486	-2.17587	PBANKA_0303900	pantothenate transporter	Transport
	20.0789	20.7292	21.0344	21.2	20.6718	21.0018	21.4063	21.7259		0.734094	3	3	3	0	24.823	89	0.184655	0.315309	-0.445964	-1.12163	PBANKA_0304400	merozoite surface protein 4/5	Pathogenicity
	22.1255	22.0681	23.5978	21.8595	22.6059	23.5233	22.5925	21.991		0.844374	11	11	11	0	12.465	41	0.372819	0.552375	-0.244046	-0.69043	PBANKA_0304500	conserved Plasmodium protein, unknown function	Unknown function
	24.262	24.6146	24.6787	24.8162	24.1294	24.1784	24.0161	24.1082		1.0398	17	16	16	0	54.515	80	0.775459	0.878549	0.0563073	0.195041	PBANKA_0304800	serine repeat antigen 4	Post-translational modification, protein turnover, and chaperones
	26.1012	26.0611	25.5133	26.2006	26.0481	25.4011	24.8722	25.7708		1.19529	48	48	47	0	323.31	1078	0.318458	0.506806	0.257359	0.76459	PBANKA_0304900;Q9JM99	serine repeat antigen 3	Post-translational modification, protein turnover, and chaperones
	23.8939	23.8056	23.7588	24.3707	23.3536	23.431	23.7904	24.2778		0.846251	48	46	46	0	323.31	1763	0.481076	0.641153	-0.240843	-0.572468	PBANKA_0305000	serine repeat antigen 2	Post-translational modification, protein turnover, and chaperones
	24.1912	24.3372	24.7257	23.8718	24.1438	24.4009	24.4221	24.3843		0.930963	83	83	81	0	323.31	3696	0.768007	0.851496	-0.103205	-0.237608	PBANKA_0305100	serine repeat antigen 1	Post-translational modification, protein turnover, and chaperones
	28.6778	28.8669	28.8463	28.0034	28.6374	29.1324	28.9883	28.6657		0.832384	14	14	14	0	22.71	49	0.119763	0.330495	-0.264679	-1.076	PBANKA_0305200	conserved Plasmodium protein, unknown function	Unknown function
	30.7789	30.882	30.83	29.5833	30.1451	30.3145	30.4655	30.1855		1.6461	4	4	4	0	34.086	57	0.25558	0.333144	0.719052	1.06972	PBANKA_0305600	acyl carrier protein, putative	Metabolism
	31.8041	31.964	31.9065	30.6163	31.3072	31.5286	31.7129	31.3294		0.504014	7	7	7	0	10.449	15	0.253896	0.317602	-0.988463	-1.11886	PBANKA_0306200	phospholipase A2, putative	Metabolism
	23.9577	23.82	23.4657	23.7124	23.7479	23.5034	23.276	23.3698		1.20145	11	11	11	0	43.534	87	0.036298	0.23121	0.264776	1.3331	PBANKA_0306700	transporter, putative	Transport
	24.7535	25.0877	25.5595	23.0112	24.9769	25.2415	25.5907	25.4789		0.939046	17	17	17	0	136.48	184	0.870171	0.914399	-0.0907321	-0.143575	PBANKA_0306800	ATP-dependent RNA helicase UAP56, putative	RNA processing and modification
	22.05	21.1848	20.7827	22.0308	22.087	19.4983	19.1303	21.3788		1.07633	5	5	5	0	18.172	75	0.511	0.739502	0.106117	0.421241	PBANKA_0307000	60S ribosomal protein L37ae, putative	Translation, ribosomal structure and biogenesis
	24.0054	24.1062	23.7133	24.0861	24.3057	24.1305	24.2708	24.2632		0.669954	4	4	4	0	6.9419	17	0.433014	0.524734	-0.577867	-0.733517	PBANKA_0307100	conserved Plasmodium protein, unknown function	Unknown function
	25.15	25.4807	26.9181	25.1949	25.748	26.3571	25.5151	24.7605		1.07196	5	5	5	0	20.287	42	0.793331	0.866276	0.10025	0.215138	PBANKA_0307800	conserved Plasmodium protein, unknown function	Unknown function
	25.2519	25.3919	25.6488	24.979	25.3514	25.5679	25.4728	25.3039		0.725488	5	5	5	0	25.58	25	0.411446	0.521904	-0.462976	-0.74124	PBANKA_0308000	ras-related protein Rab-5A, putative	Unknown function
	24.2665	22.1029	22.4502	22.7345	22.6482	22.7447	23.0077	20.842		0.385836	12	12	12	0	36.595	30	0.136676	0.175911	-1.37394	-1.52674	PBANKA_0308900	conserved Plasmodium protein, unknown function	Unknown function
	22.2099	23.4343	23.4653	22.7009	23.4274	23.3647	22.8204	22.5989		1.07878	5	5	5	0	16.299	85	0.628777	0.793343	0.1094	0.347481	PBANKA_0309000	ribosomal protein L12, mitochondrial, putative	Translation, ribosomal structure and biogenesis
	23.8187	23.5345	22.1475	24.0174	23.8231	22.4084	22.6912	22.7435		0.974684	61	61	61	0	323.31	502	0.631707	0.867474	-0.036994	-0.213485	PBANKA_0309200	conserved Plasmodium protein, unknown function	Unknown function
	22.8503	23.7686	22.7757	23.5647	19.6647	22.0521	22.7839	22.9628		0.939808	84	84	84	0	323.31	649	0.339321	0.700404	-0.0895615	-0.480762	PBANKA_0309400	conserved Plasmodium protein, unknown function	Transcription
	23.961	24.2367	23.9214	24.2405	24.4492	24.4614	23.6252	24.2615		0.259848	4	4	4	0	21.72	23	0.116824	0.142462	-1.94426	-1.67342	PBANKA_0309900	conserved Plasmodium protein, unknown function	Unknown function
	26.8845	26.859	26.9044	27.0849	26.7655	26.962	26.8607	26.9966		1.14074	9	9	9	0	25.59	67	0.466735	0.656845	0.189972	0.5514	PBANKA_0310000	protein SIS1, putative	Post-translational modification, protein turnover, and chaperones
	27.718	27.6234	27.4115	27.7082	27.5008	27.491	27.4438	27.6672		0.869885	9	9	9	0	122.87	99	0.314263	0.539409	-0.201104	-0.710266	PBANKA_0310600	conserved protein, unknown function	Unknown function
	22.3767	22.1263	22.2586	23.0051	22.1166	18.0478	19.4792	22.3459		1.28721	12	12	12	0	36.931	54	0.282183	0.436524	0.364251	0.892008	PBANKA_0310900	T-complex protein 1 subunit theta, putative	Post-translational modification, protein turnover, and chaperones
	24.8439	24.8735	24.582	24.8257	25.1287	24.2749	25.1751	25.3062		0.809403	26	26	26	0	177.07	263	0.150737	0.332905	-0.30507	-1.0694	PBANKA_0311600	conserved Plasmodium protein, unknown function	Unknown function
	25.8783	25.704	25.6343	25.8891	25.8509	25.8744	25.1797	25.3964		0.690202	26	26	26	0	195.95	398	0.00736219	0.0562783	-0.534909	-2.27894	PBANKA_0311700;REV__PBANKA_0908000	rhoptry neck protein 6, putative	Pathogenicity
	23.3308	23.3372	23.9233	22.5351	23.8004	23.5594	23.8694	23.3542		1.11079	31	31	31	0	258.78	508	0.39309	0.641731	0.151587	0.572501	PBANKA_0311800	acyl-CoA synthetase, putative	Metabolism
	26.4849	26.5039	26.2513	26.5523	26.357	26.5106	25.7897	25.9147		0.708038	9	9	9	0	37.665	76	0.0506543	0.148623	-0.498102	-1.63654	PBANKA_0312100	conserved Plasmodium protein, unknown function	Unknown function
	27.6836	27.6859	27.583	27.8813	27.2866	26.8179	27.3291	27.2606		1.20008	8	8	8	0	20.873	82	0.215627	0.426076	0.263131	0.906981	PBANKA_0312300	conserved Plasmodium protein, unknown function	Unknown function
	27.3167	27.779	27.3494	27.6475	27.7119	27.4393	27.9925	27.5552		1.16622	11	11	11	0	29.284	27	0.64479	0.75908	0.221842	0.398075	PBANKA_0312400	DNA-directed RNA polymerase II subunit RPB2, putative	Transcription
	23.3636	23.7353	23.4781	24.1943	23.4514	23.1259	23.1513	23.0503		1.14356	10	10	10	0	15.572	46	0.245123	0.503227	0.193526	0.773391	PBANKA_0312500	origin recognition complex subunit 5, putative	Cell division, DNA maintenance, and Chromatin dynamics
	23.5035	23.0349	23.1838	23.821	23.6583	23.7317	23.4364	23.7694		1.16309	7	7	7	0	20.637	32	0.419826	0.603683	0.21796	0.619697	PBANKA_0313100	vacuolar protein sorting-associated protein 45, putative	Intracellular trafficking, secretion, and vesicular transport
	21.7815	22.047	23.1958	22.1579	22.5444	23.4576	22.0615	22.0062		0.948097	11	11	11	0	100.99	114	0.580792	0.802821	-0.0768938	-0.331763	PBANKA_0313300	MtN3-like protein	Transcription
	24.3238	24.5057	23.8472	24.2585	24.3092	24.515	24.5338	24.3514		0.888936	11	11	11	0	58.388	53	0.413157	0.637775	-0.169849	-0.579285	PBANKA_0313500	TMEM121 domain-containing protein, putative	Unknown function
	22.8756	22.0968	22.3718	23.1847	22.7835	22.9345	22.9631	22.7197		0.982679	29	29	28	0	323.31	957	0.894419	0.950978	-0.025208	-0.0893644	PBANKA_0313800;REV__O70576	ATP synthase F1, alpha subunit, putative	Energy production and conversion
	24.4874	24.5076	24.0229	24.5639	24.343	24.3724	24.1969	24.3618		0.763195	31	31	31	0	182.66	645	0.00184513	0.0570323	-0.389876	-2.24476	PBANKA_0314200	calcium-dependent protein kinase 1	Signal transduction mechanisms
	23.5889	23.3551	23.2794	23.8017	22.9266	23.4691	23.3083	23.6417		0.521727	6	6	6	0	9.3481	12	0.190302	0.251253	-0.938632	-1.27572	PBANKA_0314300	conserved Plasmodium protein, unknown function	Unknown function
	30.4487	30.4297	29.927	29.7641	30.2686	30.0711	30.091	30.038		1.51223	9	9	9	0	126.18	105	0.0170996	0.0680544	0.596681	2.11108	PBANKA_0314600	conserved Plasmodium protein, unknown function	Unknown function
	28.8531	28.8471	28.5732	28.701	28.2939	28.4015	28.4128	28.3066		0.856967	6	6	6	0	49.371	46	0.518921	0.669196	-0.222689	-0.523854	PBANKA_0315200	small nuclear ribonucleoprotein Sm D2, putative	RNA processing and modification
	21.7053	21.4891	21.5905	22.7711	19.2718	21.6564	21.4513	21.4221		1.29601	3	3	3	0	72.049	141	0.0489098	0.18575	0.374077	1.4852	PBANKA_0315800	ribosome associated membrane protein RAMP4, putative	Unknown function
	24.282	24.383	24.7945	24.4	24.8253	25.4733	25.0309	24.9168		1.61045	32	32	32	0	313.08	359	0.0340231	0.0906207	0.687461	1.95587	PBANKA_0316000	replication factor C subunit 1, putative	Cell division, DNA maintenance, and Chromatin dynamics
	23.4046	23.8921	24.3133	23.8031	23.7627	24.3011	23.4054	23.0532		1.11029	5	5	5	0	5.5419	107	0.267614	0.563031	0.150937	0.675214	PBANKA_0316100	Plasmodium exported protein, unknown function	Unknown function
	28.7206	28.6282	28.3405	28.3297	28.8395	28.5797	28.981	29.1151		0.92152	40	40	40	0	323.31	1011	0.51425	0.72485	-0.117913	-0.436458	PBANKA_0316200	Plasmodium exported protein, unknown function	Unknown function
	25.7465	25.9719	26.284	26.1149	26.3719	26.2893	27.0602	27.1456		1.04912	7	7	7	0	68.642	77	0.838494	0.901838	0.06918	0.162768	PBANKA_0316300	fam-b protein	Unknown function
	25.6131	25.7208	25.4636	25.8494	25.6502	26.0791	25.7586	25.7627		0.900432	87	87	80	0	323.31	546	0.201965	0.525009	-0.151311	-0.73586	PBANKA_0316600	reticulocyte binding protein, putative	Unknown function
	29.3504	29.2293	29.2853	29.2783	29.0454	29.6612	28.902	29.0632		1.13371	3	3	3	0	64.379	211	0.406013	0.622953	0.181047	0.598239	PBANKA_0316800	erythrocyte membrane associated protein 2	Unknown function
	24.0452	23.8823	25.1906	24.5613	24.6054	24.7577	24.1169	24.4761		1.57448	5	5	5	0	4.8981	21	0.475204	0.555401	0.654874	0.68219	PBANKA_0401100	serine/threonine protein kinase, putative	Signal transduction mechanisms
	27.5008	27.3109	27.1489	27.3192	27.3142	26.9981	27.078	27.2843		0.514017	2	2	2	0	11.364	19	0.302932	0.365764	-0.960111	-1.00831	PBANKA_0401300	CDGSH iron-sulfur domain-containing protein, putative	Unknown function
	25.6803	25.7416	25.4786	25.9183	25.4062	25.8702	25.9899	26.2768		0.876337	37	37	37	0	323.31	690	0.24175	0.503079	-0.190443	-0.772115	PBANKA_0401600	N-ethylmaleimide-sensitive fusion protein, putative	Post-translational modification, protein turnover, and chaperones
	23.2277	19.3121	21.568	22.3141	21.7736	22.2171	22.7494	22.3013		0.937092	21	21	21	0	57.889	106	0.426658	0.717152	-0.0937371	-0.446458	PBANKA_0401800	HAD superfamily protein, putative	Metabolism
	22.878	22.6565	22.9407	21.5245	22.727	22.2916	21.9021	19.2385		0.957164	9	9	9	0	80.537	81	0.689032	0.843158	-0.0631614	-0.252299	PBANKA_0402000	palmitoyltransferase DHHC1, putative	Unknown function
	28.2858	27.7868	27.8309	28.203	27.7377	27.9	28.011	27.696		1.0677	32	32	32	0	84.578	205	0.494363	0.746664	0.094512	0.411051	PBANKA_0402100	spindle pole body protein, putative	Cytoskeleton
	24.893	24.9328	24.7338	25.1435	25.0082	24.7451	24.8801	24.6948		0.968857	16	16	16	0	323.31	395	0.781618	0.890946	-0.0456438	-0.177311	PBANKA_0402300	lipoamide acyltransferase component of branched-chain alpha-keto acid dehydrogenase complex, putative	Energy production and conversion
	24.3172	24.2531	23.7247	24.2246	23.9057	24.1858	24.146	24.0294		0.783369	22	22	22	0	58.892	286	0.0954168	0.253636	-0.352236	-1.26629	PBANKA_0402800	EH domain-containing protein, putative	Unknown function
	25.5553	25.3847	25.1021	25.5843	25.5581	25.319	25.488	25.6394		0.976003	7	7	7	0	57.419	122	0.819018	0.915355	-0.0350432	-0.142111	PBANKA_0403100	1-cys-glutaredoxin-like protein-1, putative	Post-translational modification, protein turnover, and chaperones
	27.0709	27.1427	27.7014	27.4155	27.1058	27.3441	27.4046	27.2933		0.880656	24	24	24	0	323.31	720	0.268342	0.524923	-0.183349	-0.732451	PBANKA_0403800	conserved Plasmodium membrane protein, unknown function	Unknown function
	27.3748	27.3958	27.6672	27.95	27.1597	26.9846	27.5337	27.3008		1.17427	33	33	33	0	122.75	212	0.0475196	0.273527	0.23177	1.19908	PBANKA_0404000	conserved Plasmodium protein, unknown function	Intracellular trafficking, secretion, and vesicular transport
	25.2876	25.2434	25.7814	25.1499	25.2903	25.4444	25.2842	25.3032		0.882287	3	3	3	0	8.08	18	0.742444	0.823571	-0.18068	-0.289116	PBANKA_0404100	AP endonuclease (DNA-[apurinic or apyrimidinic site] lyase), putative	Cell division, DNA maintenance, and Chromatin dynamics
	29.1182	28.9843	29.1781	29.1913	28.8084	29.3495	28.8757	28.7048		2.82191	3	3	3	0	277.21	42	0.272634	0.317583	1.49667	1.11745	PBANKA_0404400	conserved Plasmodium protein, unknown function	Unknown function
	25.4731	25.3537	25.1449	25.5065	25.7195	25.5168	25.6205	25.5486		0.785823	15	15	15	0	83.654	143	0.0623925	0.217483	-0.347723	-1.37879	PBANKA_0404500	conserved Plasmodium protein, unknown function	Unknown function
	21.293	21.4357	22.2657	21.0918	21.916	21.2591	20.0819	22.1066		1.03385	4	4	4	0	5.6099	10	0.829396	0.908445	0.0480256	0.153249	PBANKA_0404700	glutaredoxin 1, putative	Post-translational modification, protein turnover, and chaperones
	24.0166	24.3098	19.2038	24.0114	23.9601	24.6708	24.324	24.5734		0.94136	33	33	33	0	323.31	1644	0.572573	0.788691	-0.0871811	-0.354212	PBANKA_0404800	FAD-dependent glycerol-3-phosphate dehydrogenase, putative	Energy production and conversion
	25.41	25.1881	25.3258	25.2632	25.2942	25.0662	24.7938	24.6418		1.00328	7	7	7	0	81.966	190	0.978483	0.985111	0.00471926	0.0176185	PBANKA_0404900	conserved Plasmodium protein, unknown function	Unknown function
	22.4002	22.5497	23.3172	22.6349	22.8159	22.7999	22.8914	22.5868		1.05308	3	3	3	0	17.728	27	0.802941	0.878281	0.0746098	0.193268	PBANKA_0405000	conserved Plasmodium protein, unknown function	Unknown function
	31.4116	31.2825	30.8762	30.8541	30.9686	31.1237	31.0064	30.977		1.40989	3	3	3	0	12.658	52	0.0319286	0.11589	0.495584	1.78163	PBANKA_0405100	membrane magnesium transporter, putative	Unknown function
	25.4773	25.6208	25.0599	25.4402	25.6771	25.319	25.1277	25.4933		1.21074	14	14	14	0	25.774	47	0.451504	0.603016	0.275887	0.623199	PBANKA_0405200	T-complex protein 1 subunit beta, putative	Post-translational modification, protein turnover, and chaperones
	25.0731	25.2848	24.2639	25.1929	25.1752	24.6803	24.8443	25.4134		0.79666	9	9	9	0	86.289	181	0.316834	0.47759	-0.327964	-0.819083	PBANKA_0405400	40S ribosomal protein S12, putative	Translation, ribosomal structure and biogenesis
	24.6784	24.6639	24.1268	24.6462	25.1947	25.2413	24.7476	24.9139		1.04117	8	8	8	0	36.356	254	0.619741	0.828645	0.0582004	0.275453	PBANKA_0405500	60S ribosomal protein L7, putative	Translation, ribosomal structure and biogenesis
	22.5809	23.2147	23.7409	22.6577	23.2735	23.2084	23.9084	22.9075		0.643199	10	10	10	0	24.825	28	0.0161254	0.0642137	-0.636663	-2.17948	PBANKA_0406000	conserved Plasmodium protein, unknown function	Unknown function
	26.6569	26.6068	27.3291	26.4243	26.1832	26.8	26.8111	25.9109		0.592184	12	12	12	0	83.783	77	0.0285849	0.0730789	-0.755882	-2.07796	PBANKA_0406600	conserved Plasmodium protein, unknown function	Unknown function
	27.5287	27.4967	27.3969	27.2529	27.5317	27.706	27.3933	27.277		1.0665	18	18	18	0	163.8	164	0.659808	0.813678	0.0928783	0.308892	PBANKA_0406800	pre-mRNA-processing factor 19, putative	RNA processing and modification
	23.1941	23.2661	22.6971	22.8844	22.404	22.7539	22.1771	22.16		0.562167	13	12	12	0	38.354	55	0.024346	0.0630938	-0.83093	-2.19835	PBANKA_0407100	splicing factor 3B subunit 1, putative	RNA processing and modification
	24.538	24.5523	24.06	24.5078	24.2043	23.1242	23.4495	23.8566		1.04769	10	10	10	0	323.31	325	0.678773	0.836773	0.0672164	0.26409	PBANKA_0407700	60S acidic ribosomal protein P2, putative	Translation, ribosomal structure and biogenesis
	25.5456	25.6591	25.9535	25.2114	25.7339	26.0239	25.5592	25.4242		0.587557	27	27	27	0	97.43	129	0.171881	0.249687	-0.7672	-1.29018	PBANKA_0408400	phosphoglycerate mutase, putative	Metabolism
	23.6125	23.6742	23.571	23.4815	23.0685	23.1986	22.7759	21.9726		1.1608	47	47	47	0	323.31	794	0.363775	0.56272	0.215119	0.67448	PBANKA_0408500	parasite-infected erythrocyte surface protein	Unknown function
	28.1077	28.1881	28.1135	27.8502	28.1273	28.4432	28.1755	27.7824		0.39727	4	4	4	0	57.014	19	0.125524	0.1652	-1.33181	-1.56949	PBANKA_0408600	eukaryotic translation initiation factor 3 subunit K, putative	Translation, ribosomal structure and biogenesis
	25.3694	26.0207	25.8593	23.9024	24.7751	24.5652	24.5037	24.239		1.00953	36	36	36	0	323.31	831	0.843867	0.954285	0.0136843	0.0821667	PBANKA_0409800	conserved protein, unknown function	Unknown function
	28.0556	28.2447	28.7972	28.022	28.1988	28.5277	28.8085	28.4449		1.49434	5	5	5	0	9.2055	32	0.136255	0.234374	0.579507	1.32624	PBANKA_0410300	26S proteasome regulatory subunit RPN12, putative	Post-translational modification, protein turnover, and chaperones
	22.5921	22.7025	22.708	22.2188	22.3796	22.3667	19.2745	20.8733		1.05905	7	7	7	0	34.166	93	0.680797	0.82619	0.0827756	0.283881	PBANKA_0410500	major facilitator superfamily-related transporter, putative	Transport
	28.5563	28.4929	28.2732	28.423	28.4216	28.3989	28.5228	28.4569		0.839874	4	4	4	0	30.126	68	0.212826	0.432473	-0.251756	-0.897104	PBANKA_0410600	60S ribosomal protein L26, putative	Translation, ribosomal structure and biogenesis
	21.9231	22.2053	23.2248	22.4183	22.6386	22.9206	23.5375	22.9928		1.19129	5	5	5	0	8.3779	30	0.336272	0.524015	0.252526	0.739148	PBANKA_0410800	ubiquitin-protein ligase, putative	Post-translational modification, protein turnover, and chaperones
	24.8084	24.6791	24.5864	25.3807	24.7714	24.9009	25.0245	25.0889		1.2083	15	15	15	0	209.14	188	0.301861	0.487806	0.272979	0.798864	PBANKA_0411700	HSP20-like chaperone, putative	Post-translational modification, protein turnover, and chaperones
	25.6964	25.7752	25.591	25.2704	25.7471	25.1735	25.2837	25.1218		0.641152	5	5	5	0	27.358	75	0.0324154	0.0968315	-0.641261	-1.93449	PBANKA_0411800	vesicle transport v-SNARE protein, putative	Intracellular trafficking, secretion, and vesicular transport
	22.0192	22.0831	21.1864	22.1838	22.3217	21.9701	22.058	22.133		0.904381	8	8	8	0	14.84	93	0.470125	0.687758	-0.144998	-0.503232	PBANKA_0412800	eukaryotic translation initiation factor 4E, putative	Translation, ribosomal structure and biogenesis
	26.0755	26.3548	26.6632	25.6334	26.4973	26.6795	26.4611	26.1809		1.16615	8	8	8	0	22.226	80	0.311533	0.525421	0.221756	0.737456	PBANKA_0413200	conserved Plasmodium protein, unknown function	Unknown function
	24.404	24.7116	24.5486	25.0364	24.3573	24.3552	23.7668	23.6563		1.07289	11	11	11	0	181.49	343	0.414685	0.706786	0.101496	0.470207	PBANKA_0414500	protein YOP1, putative	Intracellular trafficking, secretion, and vesicular transport
	24.6372	24.7019	24.9395	24.2312	24.3592	24.7643	24.5728	24.2336		1.14965	7	7	7	0	16.232	161	0.164578	0.44178	0.201194	0.885846	PBANKA_0414600	40S ribosomal protein S15A, putative	Translation, ribosomal structure and biogenesis
	24.1831	24.3985	24.7	25.0687	24.7775	24.9797	24.729	24.7511		0.757629	20	20	20	0	77.107	111	0.0381156	0.158327	-0.400437	-1.59406	PBANKA_0415500	coatomer subunit beta, putative	Unknown function
	27.7203	27.682	27.2886	27.3664	27.6041	27.7276	27.5695	27.562		1.00942	62	62	62	0	323.31	3492	0.938117	0.970113	0.0135231	0.0506365	PBANKA_0416000	high molecular weight rhoptry protein 3, putative	Pathogenicity
	26.5738	26.6068	26.6623	26.3226	26.4405	26.7917	26.8532	26.8848		0.906262	35	35	35	0	323.31	371	0.108497	0.483284	-0.142	-0.809777	PBANKA_0416300	nucleoporin NUP100/NSP100, putative	Intracellular trafficking, secretion, and vesicular transport
	24.8222	24.6798	25.0212	25.3276	24.3991	24.6391	24.5758	24.6351		1.04246	14	14	14	0	257.69	259	0.610026	0.82507	0.0599947	0.283606	PBANKA_0416400	conserved Plasmodium protein, unknown function	Unknown function
	32.861	32.7767	32.4495	32.2219	32.4691	32.7299	32.7195	32.4448		1.02907	44	44	44	0	216.3	516	0.715109	0.878065	0.0413375	0.198732	PBANKA_0416500	copper-transporting ATPase	Transport
	26.9493	26.9892	26.9026	27.1193	26.8119	26.8507	26.723	27.0067		1.08049	14	14	14	0	33.435	78	0.587159	0.772857	0.111685	0.378912	PBANKA_0416600	replication protein A1, small fragment	Cell division, DNA maintenance, and Chromatin dynamics
	27.4226	27.424	27.0152	27.172	27.2704	27.2167	27.4404	27.3464		1.7537	9	9	9	0	162.55	106	0.168141	0.239942	0.810404	1.31315	PBANKA_0416700	bacterial histone-like protein, putative	Cell division, DNA maintenance, and Chromatin dynamics
	27.4757	27.5524	27.1823	27.5079	27.5386	27.6297	27.3632	27.3521		1.03668	19	19	19	0	94.097	89	0.784006	0.884522	0.0519691	0.184756	PBANKA_0416800	ubiquitin specific protease, putative	Post-translational modification, protein turnover, and chaperones
	24.8882	24.6713	24.0803	24.2424	24.7189	24.5231	24.4697	24.6173		1.14202	8	8	8	0	119.59	177	0.228245	0.496571	0.191592	0.789094	PBANKA_0417000	signal peptidase complex subunit 3, putative	Intracellular trafficking, secretion, and vesicular transport
	24.904	26.1505	26.6857	24.874	25.9873	26.0916	26.9111	26.8659		0.943752	3	3	3	0	12.52	48	0.831714	0.892794	-0.0835199	-0.175352	PBANKA_0417500	60S ribosomal protein L32, putative	Translation, ribosomal structure and biogenesis
	24.5906	24.7019	25.1097	25.2498	25.133	25.0852	24.8898	24.7519		0.800035	29	29	29	0	129.74	221	0.086315	0.256293	-0.321865	-1.25213	PBANKA_0417900;REV__PBANKA_1433900	conserved Plasmodium protein, unknown function	Unknown function
	27.0667	27.0432	26.8317	26.8488	27.167	27.4818	26.8785	27.0294		1.11425	13	13	9	0	323.31	624	0.0476932	0.401528	0.156069	0.958142	PBANKA_0418200	ras-related protein RAB7, putative	Intracellular trafficking, secretion, and vesicular transport
	24.3197	24.7393	24.4355	23.2222	24.5451	24.2226	23.8133	23.8016		1.03097	5	5	5	0	15.471	161	0.490416	0.827549	0.0439954	0.275127	PBANKA_0418300	protein RER1, putative	Intracellular trafficking, secretion, and vesicular transport
	25.9878	26.1761	25.6649	25.9496	25.9479	25.5279	25.4051	25.6099		0.711916	3	3	3	0	3.3611	11	0.167768	0.278928	-0.490222	-1.18841	PBANKA_0418400	conserved Plasmodium protein, unknown function	Unknown function
	29.6086	29.4989	29.3976	29.3992	29.5407	29.7128	29.6031	29.6719		1.44166	7	7	7	0	20.223	168	0.0557904	0.149237	0.527726	1.63381	PBANKA_0501100	early transcribed membrane protein	Unknown function
	26.2253	26.3358	26.2216	26.4461	26.3913	26.402	26.3232	26.2882		0.592797	5	5	5	0	99.086	182	0.0148237	0.0500187	-0.754391	-2.33507	PBANKA_0501800	myosin essential light chain ELC, putative	Cytoskeleton
	21.2324	21.0996	20.7924	21.6065	20.6063	21.4597	20.3148	20.3893		1.0485	5	5	5	0	7.2887	32	0.923922	0.951859	0.0683265	0.086913	PBANKA_0502200	26S proteasome regulatory subunit p55, putative	Post-translational modification, protein turnover, and chaperones
	26.6151	26.3606	26.6959	26.8844	26.2779	26.4353	25.0951	25.1283		0.706841	23	23	23	0	45.024	74	0.0850141	0.189318	-0.500543	-1.45957	PBANKA_0502500	serine/threonine protein phosphatase 8	Signal transduction mechanisms
	25.5909	25.2209	25.4758	25.9373	25.5613	25.7654	25.2992	25.4334		0.865995	17	17	17	0	48.168	85	0.291879	0.521362	-0.207569	-0.742218	PBANKA_0503200	eukaryotic translation initiation factor subunit eIF2A, putative	Translation, ribosomal structure and biogenesis
	27.6113	27.6889	26.9095	27.0393	27.902	28.1045	27.704	27.6493		0.964426	6	6	6	0	66.263	188	0.718481	0.861915	-0.0522571	-0.219322	PBANKA_0503600	60S ribosomal protein L30e, putative	Translation, ribosomal structure and biogenesis
	26.6519	27.0435	26.5341	27.0041	26.4376	25.5998	26.2439	25.9346		0.470791	6	6	6	0	12.256	62	0.0930206	0.138895	-1.08684	-1.68586	PBANKA_0504100	autophagy-related protein 8	Intracellular trafficking, secretion, and vesicular transport
	20.8652	21.3581	22.7879	21.5479	20.0691	22.4063	22.2956	22.0614		1.15663	21	21	21	0	101.17	130	0.224925	0.476309	0.209926	0.822596	PBANKA_0504900	N-acetyltransferase, GNAT family, putative	Unknown function
	23.9562	23.7343	24.3068	23.9777	23.321	23.0162	23.6262	24.0094		0.965792	11	11	9	0	134.84	260	0.708089	0.861245	-0.0502157	-0.220378	PBANKA_0505100	ADP-ribosylation factor, putative	Intracellular trafficking, secretion, and vesicular transport
	24.3284	23.9909	23.6418	23.81	23.9139	23.8422	23.7406	23.4442		1.32442	8	8	8	0	13.748	42	0.106068	0.248689	0.405362	1.29397	PBANKA_0505500	apicoplast integral membrane protein, putative	Unknown function
	26.5819	26.5865	26.7007	26.1598	26.518	26.5941	26.4423	26.2654		1.03026	10	10	9	0	187.24	183	0.82374	0.909423	0.043014	0.151001	PBANKA_0505600	endomembrane protein 70, putative	Intracellular trafficking, secretion, and vesicular transport
	25.3764	25.3936	25.8184	26.3089	23.1793	25.0484	25.4214	24.9008		2.00658	6	6	6	0	6.0015	7	0.216008	0.268582	1.00474	1.21546	PBANKA_0505800	deoxyribose-phosphate aldolase, putative	Metabolism
	25.041	24.7349	25.2244	25.1865	25.0878	25.5508	25.2882	25.0997		0.510196	9	9	9	0	13.027	19	0.197658	0.253348	-0.970877	-1.26041	PBANKA_0506000	schizont egress antigen-1	Pathogenicity
	26.6364	26.4989	26.7517	26.935	26.5586	26.4551	26.7898	26.8176		0.769412	40	40	40	0	199.67	292	0.139013	0.286645	-0.378172	-1.17533	PBANKA_0506100	PHAX domain-containing protein, putative	RNA processing and modification
	23.6099	23.8787	23.4676	24.1661	24.196	23.766	24.3872	24.3945		0.639569	2	2	2	0	9.1345	7	0.171544	0.257009	-0.644828	-1.25121	PBANKA_0506500	ZIP domain-containing protein	Unknown function
	26.3886	26.2594	26.5247	26.919	26.225	26.7323	26.5959	26.7105		1.30572	8	8	8	0	7.8336	42	0.362165	0.499399	0.384843	0.784964	PBANKA_0506600	serine/arginine-rich splicing factor 4, putative	RNA processing and modification
	21.2479	19.5265	22.6096	21.2077	22.1755	21.5651	23.1602	21.7099		1.20804	16	16	16	0	138.16	154	0.107248	0.317084	0.272671	1.11721	PBANKA_0506700	citrate synthase, mitochondrial, putative	Energy production and conversion
	22.2398	21.8614	22.0299	22.164	21.7045	21.526	19.134	22.047		0.798008	12	12	12	0	103.47	211	0.115829	0.286016	-0.325524	-1.17439	PBANKA_0506900	phospholipid scramblase, putative	Unknown function
	26.7071	26.4463	26.2059	25.8888	26.3206	25.8007	25.9212	25.6929		1.19809	7	7	7	0	17.011	64	0.474626	0.629163	0.260731	0.590004	PBANKA_0507100	CDGSH iron-sulfur domain-containing protein, putative	Unknown function
	20.7619	20.7805	21.1019	21.1346	20.3992	21.2511	20.2659	19.2834		1.06327	3	3	3	0	8.6824	8	0.788847	0.867062	0.0885034	0.212732	PBANKA_0507200	conserved Plasmodium protein, unknown function	Unknown function
	22.9376	23.7911	24.3488	22.8744	24.0337	24.1612	23.8776	23.4187		0.763356	61	61	61	0	323.31	603	0.0471187	0.176681	-0.389572	-1.51932	PBANKA_0508100	chromodomain-helicase-DNA-binding protein 1, putative	Transcription
	26.4169	26.7038	26.8131	26.2751	26.7702	26.6599	26.8694	27.0001		1.44949	8	8	8	0	20.453	41	0.0812904	0.179278	0.535541	1.50473	PBANKA_0508200	conserved Plasmodium protein, unknown function	Unknown function
	26.7064	27.0974	26.9295	27.3674	26.4672	26.6631	26.9955	26.6728		1.07407	8	8	8	0	117	170	0.314502	0.664972	0.103085	0.531567	PBANKA_0508500	conserved Plasmodium protein, unknown function	Unknown function
	24.35	24.6813	23.9414	25.051	24.4971	24.2114	25.2526	25.1055		1.51262	6	6	6	0	13.358	29	0.543434	0.636168	0.597045	0.581244	PBANKA_0509000	exported protein 3, putative	Unknown function
	21.2005	21.1402	20.5905	21.355	21.118	20.4287	21.4251	21.6684		0.82361	27	27	27	0	318.92	315	0.146951	0.344501	-0.279966	-1.0441	PBANKA_0509200	EF-hand calcium-binding domain-containing protein, putative	Unknown function
	27.4608	27.1691	27.1947	27.1157	27.0024	27.1374	26.698	26.5441		1.24443	30	30	30	0	195.04	334	0.105573	0.278656	0.315485	1.18742	PBANKA_0509500	conserved Plasmodium protein, unknown function	Unknown function
	22.9503	23.8902	23.7739	23.91	24.063	24.1849	23.9426	24.4761		0.906548	4	4	4	0	12.926	63	0.680437	0.80203	-0.141544	-0.331322	PBANKA_0509800	cytochrome c oxidase copper chaperone, putative	Energy production and conversion
	26.2294	26.2595	26.1942	26.5494	26.3956	26.3308	26.3733	26.5451		0.920954	6	6	6	0	33.592	90	0.592871	0.773183	-0.118799	-0.38267	PBANKA_0510000	conserved Plasmodium protein, unknown function	Unknown function
	19.8081	24.1215	21.8573	21.3421	22.4276	22.9519	22.404	21.7338		1.11646	7	7	7	0	5.9306	29	0.713198	0.815051	0.158934	0.310217	PBANKA_0510200	conserved Plasmodium protein, unknown function	Unknown function
	26.8788	26.7171	26.7981	26.5455	26.6759	26.7562	26.2279	26.1596		0.857225	9	9	9	0	140.49	112	0.519533	0.669689	-0.222255	-0.523006	PBANKA_0510900	40S ribosomal protein S2, putative	Translation, ribosomal structure and biogenesis
	26.5953	26.7159	26.9663	26.2067	26.7985	27.0071	27.0058	26.9348		0.755288	13	13	13	0	36.017	134	0.0374981	0.154483	-0.404902	-1.60555	PBANKA_0511800	centrin-3, putative	Signal transduction mechanisms
	24.3632	24.5745	24.1345	23.9476	24.932	24.0089	23.5052	24.0076		1.13422	14	14	12	0	134.64	435	0.108724	0.414935	0.181703	0.924678	PBANKA_0511900	60S ribosomal protein L3, putative	Translation, ribosomal structure and biogenesis
	26.0002	25.8685	25.3778	25.4308	25.9717	25.4613	25.381	25.3881		1.05259	8	8	8	0	22.314	54	0.619278	0.815979	0.0739403	0.306557	PBANKA_0512200	protoporphyrinogen oxidase, putative	Metabolism
	22.3992	22.1999	22.4057	22.5932	21.474	22.4458	22.987	23.3269		0.708082	9	9	9	0	80.231	96	0.0368186	0.122684	-0.498012	-1.73992	PBANKA_0512800	merozoite TRAP-like protein	Pathogenicity
	25.7952	25.5909	26.1732	24.8601	25.5611	25.3763	25.688	24.9052		0.947519	18	18	18	0	276.02	226	0.548016	0.791452	-0.0777726	-0.349997	PBANKA_0513400	LEM3/CDC50 family protein, putative	Unknown function
	25.9552	26.2099	25.9626	25.921	25.9455	25.7002	25.458	25.3253		1.05498	10	10	10	0	49.449	44	0.956326	0.970574	0.0772104	0.053161	PBANKA_0513600	adenosine deaminase, putative	Metabolism
	27.9543	27.9352	28.0399	27.6238	27.9963	28.1183	28.1284	28.037		0.21679	5	5	5	0	15.022	18	0.0463333	0.0574959	-2.20563	-2.24799	PBANKA_0515300	conserved Plasmodium protein, unknown function	Unknown function
	22.5445	22.9621	22.5083	22.6395	23.0194	22.5881	22.6899	22.6528		0.791129	13	13	13	0	50.293	54	0.256417	0.420867	-0.338016	-0.914776	PBANKA_0515900	mRNA-decapping enzyme subunit 1, putative	RNA processing and modification
	23.8063	23.8587	23.4366	24.2027	23.559	23.0693	23.3264	23.3577		1.31516	2	2	2	0	7.9048	36	0.059076	0.189579	0.395239	1.46371	PBANKA_0516300	DER1-like protein, putative	Unknown function
	26.6178	26.4626	26.1291	26.5169	26.5268	26.3397	26.2423	26.3065		0.796615	13	13	13	0	50.806	83	0.201286	0.372803	-0.328045	-0.998313	PBANKA_0516500	conserved Plasmodium protein, unknown function	Unknown function
	22.9009	19.4346	25.6186	22.287	22.4213	23.0565	23.6295	21.4427		1.13366	15	15	15	0	162.05	415	0.307535	0.551971	0.18099	0.689925	PBANKA_0517000	early transcribed membrane protein	Unknown function
	22.1389	22.324	21.8813	22.3097	20.1547	17.8546	22.1174	19.7047		2.66008	9	9	9	0	11.391	28	0.20174	0.243865	1.41147	1.30122	PBANKA_0517400;PBANKA_0806500;PBANKA_0710200	pre-mRNA-splicing factor CEF1, putative	RNA processing and modification
	23.6081	23.3231	22.9266	23.2749	23.5417	23.0253	22.7585	22.4551		0.940484	27	27	27	0	111.68	303	0.642673	0.81345	-0.0885248	-0.314706	PBANKA_0517500	bromodomain protein 1, putative	Transcription
	24.0334	24.1314	23.3987	23.6913	24.1218	24.2509	24.2406	24.2225		0.893155	21	21	21	0	156.35	250	0.209607	0.512041	-0.163018	-0.754634	PBANKA_0517800	Sec1 family protein, putative	Intracellular trafficking, secretion, and vesicular transport
	23.8111	23.8227	24.0054	24.3966	24.032	23.9539	23.2966	23.4411		1.1272	18	17	17	0	149.06	214	0.215325	0.503731	0.172749	0.768727	PBANKA_0518200	flavoprotein subunit of succinate dehydrogenase, putative	Energy production and conversion
	28.9897	29.0753	28.3932	28.6618	29.0704	28.9424	28.8654	28.9656		0.90319	5	5	5	0	56.083	74	0.396842	0.647628	-0.146899	-0.562742	PBANKA_0519000	S-antigen, putative	Unknown function
	19.3797	19.1458	22.8537	22.2844	21.7993	22.7165	22.5916	22.2021		0.712387	4	4	4	0	15.934	111	0.0192115	0.0955191	-0.489267	-1.92527	PBANKA_0519100	conserved Plasmodium protein, unknown function	Unknown function
	26.5193	26.3997	26.2528	26.1972	26.5308	26.5453	25.9092	26.0296		1.01229	7	7	7	0	12.56	59	0.915855	0.96108	0.0176158	0.0677859	PBANKA_0519800	acetyl-CoA transporter, putative	Transport
	26.2045	26.1085	26.1513	26.5054	25.9621	25.9429	26.1996	26.213		0.766716	47	47	47	0	323.31	665	0.14988	0.296323	-0.383236	-1.15378	PBANKA_0519900	conserved Plasmodium protein, unknown function	Unknown function
	26.0954	26.3141	25.7829	26.0197	26.1887	26.1669	26.145	26.4026		1.77634	27	27	27	0	230.97	253	0.0867004	0.147182	0.828907	1.64107	PBANKA_0520000	pyruvate kinase 2, putative	Metabolism
	22.3936	22.6903	22.2006	22.2918	22.519	22.0076	22.0831	22.379		1.09032	17	17	16	0	182.17	872	0.283379	0.617174	0.124753	0.605896	PBANKA_0520200	ADP/ATP transporter on adenylate translocase, putative	Energy production and conversion
	26.2719	26.7787	26.4737	26.1636	25.953	25.7457	26.107	25.9251		0.709508	15	15	15	0	37.826	69	0.201962	0.319129	-0.495109	-1.11107	PBANKA_0520400	dynamin-like protein, putative	Intracellular trafficking, secretion, and vesicular transport
	24.7419	24.7765	24.5868	25.1531	24.6696	24.6788	24.8608	25.1198		0.923466	3	3	3	0	5.3428	238	0.699948	0.81943	-0.114869	-0.299094	PBANKA_0520900	antigen UB05, putative	Unknown function
	28.1001	27.94	27.9096	27.4341	27.8247	27.7259	27.1058	27.1945		0.764225	37	37	37	0	127.75	156	0.100857	0.248333	-0.38793	-1.29193	PBANKA_0521700	AP2 domain transcription factor, putative	Transcription
	25.0073	25.7375	26.351	24.7158	25.9711	26.0194	26.6397	26.4971		1.16421	6	6	6	0	21.284	61	0.0743812	0.325248	0.219349	1.08755	PBANKA_0521800	ribosome-recycling factor, putative	Translation, ribosomal structure and biogenesis
	30.4651	30.4208	30.2277	30.2413	30.2223	30.6169	30.5548	30.4601		0.774439	10	10	10	0	94.389	117	0.163371	0.318966	-0.368776	-1.11005	PBANKA_0522000	conserved Plasmodium protein, unknown function	Unknown function
	24.5174	23.4845	23.5555	24.6872	23.1404	23.6796	23.7563	23.6878		1.12896	8	8	8	0	62.335	74	0.396108	0.621785	0.174995	0.600276	PBANKA_0522400	steroid dehydrogenase, putative	Metabolism
	29.3347	29.0732	28.2453	29.0013	29.0981	28.3691	28.7445	28.9831		0.989932	16	16	16	0	323.31	354	0.899398	0.962667	-0.0145993	-0.0692865	PBANKA_0522500	transmembrane emp24 domain-containing protein, putative	Intracellular trafficking, secretion, and vesicular transport
	25.9683	26.2328	26.3747	26.8155	26.0315	25.7719	26.1874	25.8488		0.998306	16	16	4	0	69.173	180	0.989285	0.993425	-0.0024457	-0.00890263	PBANKA_0522700	alpha tubulin 2	Cytoskeleton
	23.604	23.5244	23.8779	23.4854	23.9352	23.8675	23.7	23.8664		1.01648	8	8	8	0	128.04	166	0.950425	0.971229	0.0235863	0.0508447	PBANKA_0522800	40S ribosomal protein S19, putative	Translation, ribosomal structure and biogenesis
	24.6659	24.5836	25.2698	24.977	24.4762	24.3688	24.1888	24.9875		0.939871	49	49	49	0	260.05	281	0.652593	0.814288	-0.0894651	-0.309628	PBANKA_0522900	pre-mRNA-splicing helicase BRR2, putative	RNA processing and modification
	24.307	24.6133	24.0383	24.2492	24.029	24.6694	24.6212	24.5882		1.31104	7	7	7	0	93.138	96	0.0645707	0.199581	0.390708	1.43169	PBANKA_0523000	conserved Plasmodium protein, unknown function	Unknown function
	26.5711	26.6951	26.6148	26.8474	26.5991	26.9357	26.5121	26.623		0.801295	9	8	8	0	37.065	44	0.299951	0.468073	-0.319595	-0.837164	PBANKA_0523100	eukaryotic initiation factor 4A-III, putative	RNA processing and modification
	26.0499	26.2638	26.1336	26.2988	25.9983	26.6064	26.2725	25.8591		1.12835	8	8	8	0	15.924	53	0.258777	0.527777	0.174216	0.726873	PBANKA_0523200	serpentine receptor, putative	Signal transduction mechanisms
	25.5406	25.4719	26.7698	26.2114	25.4949	26.1159	26.4402	26.0373		0.692627	9	9	9	0	22.636	61	0.0822696	0.181837	-0.529849	-1.49575	PBANKA_0523700	conserved Plasmodium protein, unknown function	Unknown function
	25.6914	25.6115	26.0995	25.851	25.4454	26.071	25.9007	25.4785		0.693889	6	6	6	0	37.437	140	0.0622702	0.158567	-0.527224	-1.59468	PBANKA_0523900	glideosome associated protein with multiple membrane spans 2, putative	Pathogenicity
	24.6504	24.584	24.1275	24.8157	24.7942	25.0833	24.7631	25.0999		1.04153	23	23	23	0	95.438	169	0.511002	0.809911	0.0587044	0.318975	PBANKA_0524000	conserved Plasmodium protein, unknown function	Unknown function
	23.7691	23.5808	23.908	22.8244	23.1266	23.5227	23.315	22.8398		1.19536	5	5	5	0	23.223	42	0.324457	0.510318	0.257443	0.75742	PBANKA_0524100	conserved Plasmodium protein, unknown function	Unknown function
	23.8725	23.9692	23.5607	23.8803	24.1536	23.6802	24.1036	24.0421		1.07631	8	8	7	0	168.62	258	0.702175	0.823756	0.106093	0.29111	PBANKA_0524200	early transcribed membrane protein	Unknown function
	23.8205	24.4484	24.4065	24.7547	24.1874	23.6313	24.0083	23.4838		0.965413	21	21	21	0	216.81	534	0.637118	0.843873	-0.0507822	-0.251082	PBANKA_0524300	tryptophan-rich protein	Unknown function
	28.0047	28.1033	27.3073	27.9433	27.6046	26.9708	27.4855	27.1889		1.01884	6	6	6	0	24.432	29	0.946854	0.970551	0.026927	0.0552384	PBANKA_0524400	tryptophan-rich protein	Unknown function
	24.9591	25.0391	25.0855	25.0808	24.9594	25.3237	25.0823	25.0339		0.968854	5	4	4	0	7.4304	363	0.936065	0.96128	-0.0456491	-0.0706871	PBANKA_0524800	early transcribed membrane protein	Unknown function
	23.453	23.7822	23.5801	23.6987	24.0754	24.4265	23.3898	23.6521		0.27566	4	4	4	0	12.768	20	0.104305	0.124958	-1.85904	-1.73433	PBANKA_0600061;PBANKA_0100021	fam-b protein	Unknown function
	29.6298	29.7097	28.9133	29.0875	29.539	29.7825	29.4956	28.9475		0.922432	76	76	1	0	323.31	568	0.502798	0.719662	-0.116486	-0.442163	PBANKA_0600351	reticulocyte binding protein, putative	Unknown function
	27.9136	27.7674	27.5898	27.6582	27.7497	27.8543	27.5294	27.5924		1.26499	12	12	12	0	150.71	571	0.38466	0.524455	0.339128	0.734496	PBANKA_0601100	mitochondrial phosphate carrier protein, putative	Energy production and conversion
	22.7067	22.5664	23.0459	23.4894	22.3229	23.6534	22.5173	23.4224		1.25938	12	12	12	0	13.016	33	0.326285	0.482594	0.332711	0.808906	PBANKA_0602000	origin recognition complex subunit 1, putative	Cell division, DNA maintenance, and Chromatin dynamics
	30.6303	30.2606	28.7809	29.1212	30.3421	29.4379	28.8763	29.954		0.922626	17	17	17	0	259.27	230	0.392912	0.676847	-0.116182	-0.513528	PBANKA_0602400	major facilitator superfamily domain-containing protein, putative	Transport
	26.7231	27.3397	26.9259	26.8718	26.5743	26.8543	26.9799	26.9861		0.259308	5	5	5	0	6.1516	15	0.0462627	0.0594921	-1.94726	-2.21888	PBANKA_0602600	cytochrome c1 heme lyase	Energy production and conversion
	27.9047	27.5683	28.315	28.5566	27.5659	28.6302	28.7685	28.7366		0.877924	18	18	18	0	303.51	705	0.197691	0.477114	-0.187832	-0.817766	PBANKA_0602700	nucleosome assembly protein, putative	Cell division, DNA maintenance, and Chromatin dynamics
	22.8503	23.3761	22.1704	22.3303	22.8677	22.7134	23.0728	23.4041		0.85194	7	7	7	0	24.002	53	0.738391	0.818211	-0.231176	-0.303879	PBANKA_0603200	eukaryotic translation initiation factor 5A, putative	Translation, ribosomal structure and biogenesis
	26.2827	26.2621	25.9749	26.411	26.3422	25.9318	26.0526	26.1394		0.798166	6	6	6	0	12.183	23	0.41965	0.556096	-0.325239	-0.684043	PBANKA_0603700	conserved Plasmodium protein, unknown function	Unknown function
	22.6494	22.601	21.0562	21.5252	19.3777	22.0131	19.4136	19.2383		1.2756	5	5	5	0	8.0795	16	0.0914007	0.251058	0.351171	1.27754	PBANKA_0604000	conserved Plasmodium protein, unknown function	Unknown function
	29.2847	28.9134	28.6993	28.9139	28.6554	28.7969	28.8682	28.7394		0.96419	13	13	13	0	43.506	79	0.60779	0.834023	-0.0526109	-0.266801	PBANKA_0604500	high mobility group protein B3, putative	Unknown function
	23.605	23.2525	25.7169	22.7593	23.8387	23.6478	23.6202	23.3024		1.16137	12	12	12	0	161.14	208	0.0384318	0.278596	0.215826	1.1879	PBANKA_0604700	shewanella-like protein phosphatase 2, putative	Post-translational modification, protein turnover, and chaperones
	24.9004	23.4545	23.8987	24.5237	23.6292	23.4814	24.0329	24.333		0.848796	18	18	18	0	36.287	96	0.485061	0.645952	-0.23651	-0.565882	PBANKA_0604800	eukaryotic translation initiation factor 3 subunit C, putative	Translation, ribosomal structure and biogenesis
	22.5307	22.8493	22.0824	22.5237	23.0472	22.7177	22.8838	22.742		0.763723	17	17	17	0	37.667	64	0.0120983	0.100217	-0.388878	-1.85535	PBANKA_0605600	conserved Plasmodium protein, unknown function	Unknown function
	24.886	24.8876	25.0972	25.1007	24.7146	25.0152	25.0018	25.0296		0.473557	8	8	8	0	8.9254	11	0.132269	0.181812	-1.07839	-1.49923	PBANKA_0606600	conserved Plasmodium protein, unknown function	Unknown function
	27.126	26.9869	26.8013	27.0108	27.292	27.1852	27.0742	27.2369		1.05961	4	4	4	0	127.16	100	0.677544	0.826024	0.0835385	0.286823	PBANKA_0606800	mitochondrial ACP precursor, putative	Metabolism
	26.0873	25.8718	26.0422	24.873	25.6073	25.2135	25.8145	25.2929		0.205608	4	4	4	0	12.123	29	0.149867	0.171419	-2.28203	-1.53946	PBANKA_0607100	mitochondrial import inner membrane translocase subunit TIM10, putative	Unknown function
	23.9538	24.1733	23.8157	23.8224	23.7267	23.5369	23.5653	23.3808		0.566602	10	10	10	0	33.331	36	0.257347	0.325029	-0.819593	-1.08568	PBANKA_0607400	protein phosphatase PPM11, putative	Post-translational modification, protein turnover, and chaperones
	21.3595	21.4502	20.9559	21.5313	19.0313	21.8406	19.6583	20.4532		0.559833	6	6	6	0	46.247	57	0.0334936	0.0743949	-0.836931	-2.06729	PBANKA_0607600	U6 snRNA-associated Sm-like protein LSm7, putative	RNA processing and modification
	25.384	25.519	26.0954	25.4644	25.6641	25.991	25.5288	25.613		0.775255	18	18	18	0	71.283	146	0.0114043	0.108938	-0.367258	-1.81726	PBANKA_0607700	telomere repeat-binding zinc finger protein, putative	Unknown function
	23.6709	24.0053	23.5547	23.6408	23.9715	23.6563	19.3269	18.7889		0.808448	7	7	7	0	100.89	64	0.011618	0.147685	-0.306773	-1.65245	PBANKA_0608100	conserved Plasmodium protein, unknown function	Unknown function
	22.2627	22.2454	22.986	22.7839	22.2471	22.7091	22.1398	19.9036		1.0318	12	11	11	0	11.614	39	0.803007	0.900781	0.0451674	0.165313	PBANKA_0608300	ABC transporter B family member 7, putative	Transport
	24.2114	23.3556	24.4723	23.8564	23.1712	22.716	23.6142	23.0467		0.762983	11	11	11	0	42.932	89	0.0818761	0.221337	-0.390278	-1.36006	PBANKA_0608500	SNARE protein, putative	Intracellular trafficking, secretion, and vesicular transport
	24.682	24.7694	24.6219	24.7842	24.5987	24.3317	24.1391	24.319		1.00491	25	25	25	0	64.133	148	0.950101	0.976479	0.0070734	0.0339383	PBANKA_0609700	conserved Plasmodium protein, unknown function	Unknown function
	24.7431	24.7467	24.4801	24.8463	24.5	24.3621	24.3532	24.3739		0.944345	9	9	9	0	58.054	152	0.648854	0.818384	-0.0826144	-0.303227	PBANKA_0609900	heat shock protein DNAJ homologue Pfj4, putative	Post-translational modification, protein turnover, and chaperones
	24.4595	24.6233	24.2141	24.4031	24.8421	24.5587	24.1339	24.3459		1.18068	74	74	74	0	323.31	1882	0.180136	0.412335	0.239615	0.928789	PBANKA_0610400	non-SERCA-type Ca2+ -transporting P-ATPase, putative	Transport
	25.0543	25.1804	24.7788	25.2199	25.0701	24.4045	24.4262	24.7715		1.29202	7	7	7	0	57.343	58	0.178071	0.328261	0.369625	1.07965	PBANKA_0610500	glutathione peroxidase-like thioredoxin peroxidase	Metabolism
	24.578	24.3862	24.3192	24.7664	24.622	24.4486	24.5422	24.4653		1.04471	11	11	11	0	30.837	102	0.378007	0.774922	0.0631032	0.379437	PBANKA_0610600	peripheral plastid protein 1, putative	Unknown function
	25.8291	25.6147	25.8379	25.9964	25.3064	26.0236	25.86	25.7577		1.01299	13	13	13	0	34.474	58	0.855208	0.948052	0.0186129	0.0941416	PBANKA_0610800	eukaryotic initiation factor 2a, putative	Translation, ribosomal structure and biogenesis
	27.2818	27.3835	27.2588	27.0766	27.2771	27.5613	26.5633	20.2785		1.25019	20	20	20	0	183.03	338	0.0882022	0.259214	0.322147	1.2467	PBANKA_0610900	HSP40, subfamily A, putative	Post-translational modification, protein turnover, and chaperones
	30.6101	30.509	30.15	30.1536	30.5756	30.8929	30.4732	30.4395		1.29047	4	4	4	0	8.0293	62	0.0238269	0.147654	0.367894	1.65426	PBANKA_0611700	conserved Plasmodium protein, unknown function	Unknown function
	23.6016	23.7758	23.7603	23.2049	24.0114	23.8044	24.4835	23.5218		0.985006	25	25	25	0	323.31	525	0.827874	0.93515	-0.0217957	-0.111221	PBANKA_0611800	N-acetyltransferase, GNAT family, putative	Metabolism
	24.8937	24.7904	24.8688	24.9189	24.879	25.1113	24.86	24.8741		0.90747	3	3	3	0	4.9505	11	0.789054	0.852498	-0.140078	-0.23319	PBANKA_0612000	ATP-dependent Clp protease proteolytic subunit, putative	Post-translational modification, protein turnover, and chaperones
	24.107	23.7742	24.0256	23.8916	24.064	24.0789	23.9248	23.8052		0.683034	24	24	24	0	150.02	279	0.00757629	0.0541261	-0.54997	-2.29738	PBANKA_0612200	conserved Plasmodium protein, unknown function	Unknown function
	27.6611	27.4182	27.1439	27.0259	27.4908	27.5975	27.8235	27.626		1.37662	21	21	21	0	184.32	222	0.00775004	0.0692958	0.461132	2.12052	PBANKA_0613300	LITAF-like zinc finger protein, putative	Unknown function
	24.9984	24.7793	24.8629	24.9562	25.0528	25.1067	25.5221	25.3868		1.45815	19	19	19	0	115.26	281	0.0461767	0.130514	0.544144	1.71562	PBANKA_0614000	conserved Plasmodium protein, unknown function	Unknown function
	28.3609	28.1498	27.9955	28.0537	28.0791	28.2746	28.0451	28.0739		0.931174	10	10	10	0	42.571	53	0.752758	0.843592	-0.102877	-0.249742	PBANKA_0614500	eukaryotic translation initiation factor 3 subunit I, putative	Translation, ribosomal structure and biogenesis
	19.8792	20.4168	21.5109	20.3642	19.7561	21.2554	19.8432	20.7561		0.954683	13	13	13	0	51.09	183	0.710412	0.845095	-0.0669065	-0.246151	PBANKA_0615600	thioredoxin-like protein	Metabolism
	26.4313	26.3644	26.2203	25.9468	25.911	25.6944	25.4761	25.6815		1.01928	5	5	5	0	25.448	46	0.91894	0.957171	0.0275564	0.0766199	PBANKA_0616300	conserved Plasmodium protein, unknown function	Unknown function
	25.4547	25.4228	25.2995	25.6535	25.779	25.7718	25.9651	26.159		1.01631	3	3	3	0	7.9097	37	0.935793	0.965454	0.0233426	0.0617686	PBANKA_0616600	conserved Plasmodium protein, unknown function	Unknown function
	26.5195	26.7166	25.9588	25.9194	26.9992	26.932	26.7	26.6596		1.20497	3	3	3	0	11.157	10	0.357147	0.527687	0.268995	0.727531	PBANKA_0616700	NIMA related kinase 4	Signal transduction mechanisms
	24.3058	24.4107	24.8216	23.5618	24.2365	23.8895	24.6225	23.9399		0.761356	12	12	12	0	24.876	37	0.0207255	0.124017	-0.393356	-1.73827	PBANKA_0616800	actin-related protein, putative	Cytoskeleton
	25.9343	25.8313	25.2409	25.7619	25.7245	25.721	25.4059	25.6494		1.05315	8	8	8	0	91.344	217	0.667548	0.827598	0.0747147	0.281398	PBANKA_0617100	60S ribosomal protein L11a, putative	Translation, ribosomal structure and biogenesis
	22.8478	22.8942	22.047	22.569	23.0344	22.5982	22.1933	22.6423		0.945129	6	6	6	0	33.985	87	0.760375	0.853898	-0.0814171	-0.229316	PBANKA_0617200	40S ribosomal protein S10, putative	Translation, ribosomal structure and biogenesis
	25.6294	25.7618	24.5734	25.2684	25.4682	25.121	25.4411	25.2961		0.880364	10	10	10	0	34.205	32	0.574125	0.715151	-0.183828	-0.449013	PBANKA_0617900	ferrodoxin reductase-like protein, putative	Metabolism
	21.7292	21.7475	20.7205	21.6832	21.6447	21.5001	21.9078	21.9038		1.34881	3	3	3	0	117.05	40	0.095232	0.222596	0.431691	1.35667	PBANKA_0618000	conserved Plasmodium protein, unknown function	Unknown function
	23.9466	23.7558	23.7224	23.835	23.574	23.6607	23.178	23.2736		0.991517	51	51	51	0	323.31	483	0.915638	0.969447	-0.012291	-0.0581794	PBANKA_0618200	phosphoinositide-binding protein, putative	Unknown function
	27.5366	27.5015	27.1701	27.0161	27.5746	27.5519	27.2243	27.1723		1.53695	9	9	9	0	108.8	159	0.0207153	0.0738961	0.620069	2.07342	PBANKA_0618600	conserved Plasmodium protein, unknown function	Unknown function
	24.4121	23.8667	24.8241	24.4185	23.9592	24.3232	24.7319	24.1815		0.775053	6	5	5	0	50.468	80	0.216367	0.366899	-0.367634	-1.00416	PBANKA_0619100	40S ribosomal protein S5, putative	Translation, ribosomal structure and biogenesis
	22.8576	22.3779	23.4195	23.3465	22.269	23.1443	22.8427	23.0101		1.11984	2	2	2	0	3.2451	8	0.513064	0.696423	0.163288	0.487498	PBANKA_0619200	secreted ookinete protein, putative	Unknown function
	23.4211	23.3187	23.8452	23.1781	24.0715	24.1538	23.4209	23.8437		0.879918	15	15	15	0	72.166	119	0.328873	0.562187	-0.184559	-0.674322	PBANKA_0621600	conserved Plasmodium protein, unknown function	Unknown function
	27.265	26.9809	27.1414	27.4307	27.1296	27.3591	27.1045	27.1757		1.07302	3	3	3	0	7.5772	35	0.555162	0.768468	0.101676	0.386955	PBANKA_0621900	mitochondrial import inner membrane translocase subunit TIM14, putative	Post-translational modification, protein turnover, and chaperones
	26.3823	26.6422	26.5577	25.8365	26.9468	27.1832	26.989	26.7801		0.878507	20	20	20	0	29.51	66	0.564317	0.713649	-0.186875	-0.459808	PBANKA_0622200	conserved Plasmodium protein, unknown function	Unknown function
	25.8441	25.4326	25.5138	24.6974	25.2312	24.7073	25.0934	24.9856		0.891462	32	32	32	0	323.31	956	0.319787	0.576019	-0.165755	-0.655572	PBANKA_0623100	tryptophan-rich protein	Unknown function
	20.1179	20.1004	20.5158	20.1863	19.9245	20.9433	20.4623	20.2434		1.02601	21	21	21	0	185.46	770	0.902352	0.947742	0.0370483	0.0951173	PBANKA_0623300	tryptophan-rich protein	Unknown function
	24.7612	24.845	24.541	24.4102	24.846	24.483	24.2674	24.2229		0.554718	7	7	7	0	49.935	91	0.0345846	0.0747342	-0.850174	-2.06143	PBANKA_0623400	fam-a protein	Unknown function
	23.0779	22.938	22.6476	23.1793	22.81	23.3491	22.9701	23.1203		1.17512	9	9	9	0	32.331	61	0.417137	0.59395	0.232809	0.633962	PBANKA_0623500	fam-a protein	Unknown function
	23.7952	23.7445	23.7688	24.8031	23.4012	23.7801	24.0621	24.1206		0.618105	5	5	5	0	74.999	100	0.147518	0.228868	-0.694077	-1.3411	PBANKA_0700700	Plasmodium exported protein, unknown function	Unknown function
	29.1256	28.7761	28.9534	29.0127	28.8054	29.1385	28.4816	28.7793		1.01799	5	5	5	0	46.019	115	0.896917	0.951422	0.0257287	0.0886042	PBANKA_0701100	conserved Plasmodium protein, unknown function	Unknown function
	29.0551	28.9992	29.0909	28.9322	28.9819	29.8909	28.6911	28.6616		1.27422	9	9	9	0	55.654	137	0.0797119	0.24002	0.349617	1.31466	PBANKA_0701500	prohibitin, putative	Post-translational modification, protein turnover, and chaperones
	24.1874	24.5123	24.7836	25.4608	24.1612	23.5629	23.6737	24.1457		0.655681	8	8	8	0	21.84	53	0.0197364	0.0726013	-0.608934	-2.07742	PBANKA_0702400	conserved Plasmodium protein, unknown function	Unknown function
	22.5724	23.2232	23.2561	23.678	23.2766	23.3816	23.8151	23.1875		1.07228	34	34	34	0	323.31	2404	0.770108	0.852166	0.100676	0.234539	PBANKA_0702800	protein disulfide isomerase	Post-translational modification, protein turnover, and chaperones
	24.0317	23.9516	25.0777	24.6433	23.408	24.6814	23.5567	23.2818		0.950307	11	11	11	0	106.3	139	0.872098	0.918677	-0.073535	-0.136761	PBANKA_0703900	receptor for activated c kinase, putative	Signal transduction mechanisms
	25.6755	25.686	25.9409	26.135	25.8903	26.0036	25.458	26.1883		1.84267	17	17	17	0	23.432	33	0.379041	0.455817	0.881796	0.857173	PBANKA_0704500	HECT-like E3 ubiquitin ligase, putative	Post-translational modification, protein turnover, and chaperones
	27.0218	26.9728	26.3031	26.7254	27.1258	27.0647	27.0684	27.1627		0.288118	9	9	9	0	70.768	79	0.0533173	0.0681644	-1.79527	-2.11675	PBANKA_0704700	conserved Plasmodium protein, unknown function	Unknown function
	23.3555	23.0776	23.6483	23.7628	23.0295	22.5215	22.8558	23.0017		1.11721	7	7	7	0	18.372	53	0.445151	0.663253	0.159903	0.540723	PBANKA_0705200	conserved Apicomplexan protein, unknown function	Unknown function
	32.7069	32.9005	33.0851	31.736	32.4846	33.016	32.8513	32.4792		5.34945	3	3	3	0	8.6506	30	0.0563567	0.0654676	2.41939	2.14947	PBANKA_0705300	SAYSvFN domain-containing protein, putative	Unknown function
	25.5021	24.9789	26.4009	24.8387	25.3344	25.2367	26.0494	24.8059		1.12057	14	14	14	0	64.487	60	0.644235	0.777098	0.164234	0.374998	PBANKA_0705800	conserved Plasmodium protein, unknown function	Unknown function
	20.3108	20.792	21.9848	20.5879	21.034	24.1715	21.7808	20.2164		1.13521	17	17	17	0	117.61	225	0.0831073	0.389283	0.182957	0.97267	PBANKA_0706700	dicarboxylate/tricarboxylate carrier, putative	Energy production and conversion
	24.4999	25.2726	24.9207	23.7784	23.7766	23.9638	22.5065	21.0436		1.07415	33	33	33	0	323.31	1011	0.446165	0.714134	0.103193	0.455389	PBANKA_0706800	DnaJ protein, putative	Post-translational modification, protein turnover, and chaperones
	25.4691	25.4816	25.2093	25.6989	25.2461	25.5129	25.6918	26.0477		0.819393	29	29	29	0	210.26	297	0.00982372	0.150855	-0.287373	-1.62175	PBANKA_0707300	histone acetyltransferase GCN5, putative	Cell division, DNA maintenance, and Chromatin dynamics
	19.3799	19.0743	22.466	23.025	23.5527	23.4305	23.2814	23.3582		0.707929	7	7	7	0	27.723	58	0.297986	0.413091	-0.498323	-0.927338	PBANKA_0707400	RNA-binding protein, putative	RNA processing and modification
	22.7221	22.9912	23.248	24.2593	23.562	23.4216	23.504	23.3899		0.761013	43	43	43	0	323.31	808	0.103973	0.249712	-0.394007	-1.2887	PBANKA_0707700	conserved Plasmodium protein, unknown function	Unknown function
	27.5248	27.4008	27.2487	27.2405	27.4109	27.4815	27.663	27.5911		1.0425	9	9	9	0	26.484	50	0.849982	0.911133	0.060041	0.148595	PBANKA_0707800	U5 small nuclear ribonucleoprotein 40 kDa protein, putative	RNA processing and modification
	29.9705	29.8651	29.5886	29.4372	29.7344	29.862	29.8669	29.8108		1.02372	4	4	4	0	3.7238	11	0.949943	0.969599	0.0338202	0.054837	PBANKA_0708000	protein transport protein SEC23, putative	Intracellular trafficking, secretion, and vesicular transport
	25.9287	25.7875	25.8339	26.0761	25.6991	25.6847	25.5185	25.5743		1.19846	5	5	5	0	97.702	201	0.306014	0.499089	0.261181	0.783265	PBANKA_0709000	protein transport protein SEC61 subunit beta, putative	Intracellular trafficking, secretion, and vesicular transport
	24.7242	24.7402	25.5339	23.6763	23.7959	24.2873	24.7273	23.8707		1.07798	3	3	3	0	4.6063	50	0.674994	0.812809	0.108331	0.313166	PBANKA_0709100	60S ribosomal protein L22, putative	Translation, ribosomal structure and biogenesis
	28.7267	28.656	28.8239	29.1565	28.4325	27.9913	28.828	28.5352		1.23518	6	6	6	0	12.44	81	0.323005	0.490021	0.304725	0.79557	PBANKA_0709400	conserved Plasmodium protein, unknown function	Unknown function
	22.6313	22.6391	23.5512	23.5522	22.7597	23.4889	23.1768	23.1886		1.02365	18	18	18	0	323.31	469	0.862196	0.93282	0.0337238	0.117858	PBANKA_0709800	conserved Plasmodium protein, unknown function	Unknown function
	21.95	20.4662	20.8758	21.941	20.3154	21.4387	21.8109	21.8033		1.01084	37	37	37	0	323.31	682	0.860949	0.954485	0.0155487	0.0840278	PBANKA_0710100	2-oxoglutarate dehydrogenase E1 component, putative	Energy production and conversion
	28.3811	28.2734	27.7278	28.2119	28.0978	28.289	28.3117	28.9406		1.04103	7	7	7	0	48.233	46	0.827605	0.901391	0.0580168	0.163408	PBANKA_0710300	protein transport protein YIF1, putative	Transport
	24.8175	24.8551	24.8668	23.9735	24.7687	24.7089	25.0091	24.4596		1.08241	17	17	17	0	67.746	123	0.487115	0.715749	0.114241	0.449173	PBANKA_0710600	phosphatidylglycerophosphate synthase, putative	Metabolism
	25.4136	25.2177	24.8388	25.8995	25.5665	25.2438	26.1016	25.6767		1.01414	21	21	21	0	82.453	97	0.922087	0.961587	0.0202556	0.0678345	PBANKA_0710800	Snf2-related CBP activator, putative	Transcription
	28.0409	27.5156	27.9925	28.0155	27.6147	27.8338	27.9813	28.2697		3.95191	4	4	4	0	11.46	22	0.181605	0.206515	1.98255	1.40376	PBANKA_0711000	conserved Plasmodium protein, unknown function	Unknown function
	28.4056	28.4399	28.2277	28.1967	28.2217	28.4954	28.2818	28.3333		0.947011	21	21	21	0	323.31	500	0.41181	0.743664	-0.078547	-0.415428	PBANKA_0711200	conserved Plasmodium protein, unknown function	Unknown function
	23.4333	23.977	23.6175	24.3977	24.3255	23.8635	23.7194	23.7491		1.0631	40	40	35	0	323.31	3420	0.730845	0.841123	0.0882707	0.255949	PBANKA_0711900	heat shock protein 70	Post-translational modification, protein turnover, and chaperones
	24.7763	24.9553	24.3766	24.6726	24.6344	24.8093	24.7187	25.0754		0.946082	8	8	8	0	28.416	62	0.850265	0.905244	-0.0799632	-0.158117	PBANKA_0712200	BEM46-like protein, putative	Unknown function
	23.6581	23.431	24.1883	24.1128	23.7128	23.7652	23.9271	24.0662		0.956679	18	18	15	0	323.31	815	0.766398	0.868649	-0.0638928	-0.209133	PBANKA_0712600	14-3-3 protein	Signal transduction mechanisms
	23.2602	24.5249	18.7725	23.8982	24.4612	24.914	24.3397	24.671		0.971074	2	2	2	0	10.065	40	0.921414	0.954648	-0.0423474	-0.0827687	PBANKA_0712900	high mobility group protein B2	Cell division, DNA maintenance, and Chromatin dynamics
	28.8327	28.5999	28.4292	28.6288	28.5421	28.5736	28.6074	28.4534		1.06832	3	3	3	0	11.647	66	0.560291	0.777138	0.0953474	0.374365	PBANKA_0713000	conserved Plasmodium protein, unknown function	Unknown function
	32.9712	32.7834	32.3926	31.9564	32.6058	32.8354	32.6513	32.3642		1.22927	37	37	37	0	301.65	603	0.388499	0.541166	0.297796	0.708389	PBANKA_0714200	chaperone protein ClpB1, putative	Post-translational modification, protein turnover, and chaperones
	24.5084	24.3666	24.4888	24.5045	23.3066	25.2653	24.4535	24.5231		1.06777	11	11	11	0	22.233	104	0.347494	0.69378	0.0945954	0.490573	PBANKA_0714400	EF-hand calcium-binding domain-containing protein, putative	Unknown function
	30.0838	29.989	29.8132	29.3495	29.8499	29.811	29.9404	29.3786		0.760615	10	10	10	0	15.536	42	0.134035	0.272259	-0.394762	-1.20369	PBANKA_0715000	vacuolar protein sorting-associated protein 9, putative	Intracellular trafficking, secretion, and vesicular transport
	24.3504	24.9081	24.3736	23.3677	24.5667	24.713	23.637	23.9138		1.12487	9	9	9	0	17.359	38	0.296278	0.556205	0.169763	0.683371	PBANKA_0715100	ubiquitin, putative	Post-translational modification, protein turnover, and chaperones
	25.6855	25.5718	25.1085	25.2521	25.5926	25.3002	25.4661	25.6404		0.950802	8	8	8	0	79.119	49	0.80829	0.881225	-0.0727835	-0.188056	PBANKA_0715200	eukaryotic translation initiation factor 3 subunit G, putative	Translation, ribosomal structure and biogenesis
	27.7893	28.1128	28.4296	27.0306	27.8572	28.1182	28.4056	28.1724		1.03437	15	15	15	0	189.71	221	0.765285	0.880142	0.0487504	0.190406	PBANKA_0715300	conserved Plasmodium protein, unknown function	Unknown function
	25.519	25.773	25.6842	25.434	25.8052	25.693	25.5581	25.7324		0.983194	5	5	5	0	27.319	87	0.822636	0.93263	-0.0244517	-0.119617	PBANKA_0715400	conserved Apicomplexan protein, unknown function	Unknown function
	23.4587	23.2308	23.2229	24.0331	22.9183	23.3768	22.8465	23.2248		0.984844	7	7	7	0	195.21	283	0.783814	0.929026	-0.0220327	-0.124629	PBANKA_0715500	phosphoglucomutase-2	Metabolism
	23.6693	23.7422	23.3249	23.3875	23.7436	23.4562	23.6348	23.9683		1.57515	11	11	11	0	21.704	52	0.0515522	0.116782	0.655491	1.76983	PBANKA_0715600;P54775	26S protease regulatory subunit 6B, putative	Post-translational modification, protein turnover, and chaperones
	23.1396	23.1725	23.6295	22.3393	22.9161	23.0124	23.2728	22.7884		1.01169	26	26	26	0	90.54	201	0.881089	0.952599	0.0167704	0.0808416	PBANKA_0716000	structural maintenance of chromosomes protein 3, putative	Cell division, DNA maintenance, and Chromatin dynamics
	26.2584	26.2661	25.7794	26.2154	26.4444	25.9806	26.0588	26.2305		0.63375	11	11	11	0	182.39	191	0.0468082	0.111086	-0.658015	-1.80936	PBANKA_0716900	armadillo-domain containing rhoptry protein, putative	Unknown function
	25.281	25.4398	25.3903	25.7219	25.5226	25.3444	25.3667	25.5014		1.28116	14	14	14	0	82.932	151	0.0838664	0.240562	0.357455	1.31095	PBANKA_0717000	arsenical pump-driving ATPase, putative	Transport
	28.2345	28.1972	28.07	28.3158	28.1351	28.1779	28.3418	28.0745		1.5537	5	5	4	0	3.3807	24	0.185721	0.270479	0.635704	1.20989	PBANKA_0717300	cdc2-related protein kinase 3	Signal transduction mechanisms
	22.4692	22.6869	23.3809	22.5111	23.0383	23.5385	23.8186	23.2745		0.364581	5	5	5	0	56.651	31	0.0902644	0.116196	-1.45569	-1.7716	PBANKA_0717400	coatomer subunit zeta, putative	Intracellular trafficking, secretion, and vesicular transport
	25.4951	25.3085	25.2333	25.2558	25.4016	25.0962	25.3406	25.5213		1.79837	3	3	3	0	3.147	17	0.122982	0.186746	0.846686	1.48029	PBANKA_0717600	GTP:AMP phosphotransferase, putative	Metabolism
	26.59	26.4632	27.003	27.4994	26.0196	26.1526	26.1692	26.5822		1.71365	8	8	8	0	40.744	148	0.0439715	0.0935661	0.777074	1.91533	PBANKA_0717800	60S ribosomal protein L15, putative	Translation, ribosomal structure and biogenesis
	25.2164	25.5116	25.2554	25.5535	25.2983	25.8905	25.9437	25.8341		1.14698	13	13	13	0	24.477	68	0.337331	0.556405	0.197843	0.682762	PBANKA_0718400	histone acetyltransferase, putative	Post-translational modification, protein turnover, and chaperones
	23.0382	23.0903	23.7151	22.5047	24.3245	22.7284	23.8561	23.9821		1.35681	2	2	2	0	10.043	36	0.0852151	0.206402	0.440217	1.40269	PBANKA_0718700	CDGSH iron-sulfur domain-containing protein, putative	Unknown function
	23.117	23.1114	22.8461	23.116	19.4502	22.2964	22.5099	22.1112		1.09461	9	9	8	0	287.16	220	0.664044	0.79921	0.130418	0.338178	PBANKA_0718800	small GTP-binding protein sar1, putative	Intracellular trafficking, secretion, and vesicular transport
	19.7359	21.3433	21.3466	21.7642	21.5378	21.7805	22.2059	22.0526		0.613238	5	5	5	0	16.19	74	0.114358	0.188814	-0.705481	-1.4634	PBANKA_0719100	conserved Plasmodium protein, unknown function	Unknown function
	25.3731	25.6122	26.0145	26.2934	25.9366	26.8324	26.9368	26.6959		1.05969	28	28	28	0	105.61	256	0.544585	0.784465	0.0836401	0.36322	PBANKA_0719400	LETM1-like protein, putative	Unknown function
	23.5088	23.7122	24.0213	23.587	23.6849	23.605	24.2183	24.1125		1.09255	11	11	11	0	25.387	62	0.627918	0.785799	0.127702	0.364717	PBANKA_0720300	eukaryotic translation initiation factor 3 subunit M, putative	Translation, ribosomal structure and biogenesis
	22.7963	22.8084	22.74	22.2473	22.8219	22.8381	23.5269	23.1659		3.09477	9	9	9	0	8.4232	21	0.0643182	0.0862275	1.62983	1.98678	PBANKA_0721500	conserved Plasmodium protein, unknown function	Unknown function
	25.9631	26.1213	26.8675	26.7893	26.1707	26.569	26.9989	26.5242		0.918634	8	8	8	0	146.31	77	0.63549	0.788702	-0.122438	-0.354557	PBANKA_0721600	conserved Plasmodium protein, unknown function	Unknown function
	25.458	25.844	24.7971	25.2923	24.2392	25.4734	24.7765	24.0803		0.883079	10	10	10	0	127.24	160	0.470536	0.662947	-0.179385	-0.538732	PBANKA_0721800	apical merozoite protein, putative	Pathogenicity
	26.0697	26.2297	25.6774	25.9914	26.0924	26.2121	25.9231	26.0751		0.457623	6	6	3	0	104.77	78	0.151092	0.1987	-1.12777	-1.43553	PBANKA_0722600	fam-b protein	Unknown function
	23.7646	23.9234	24.1986	23.4378	23.9726	23.4514	24.3908	24.0204		0.95633	3	3	3	0	21.653	103	0.886348	0.93106	-0.0644193	-0.121087	PBANKA_0800400	conserved Plasmodium protein, unknown function	Unknown function
	19.3781	20.4614	21.798	22.5158	22.9106	22.1641	22.922	22.6759		0.877875	4	4	4	0	38.31	93	0.128499	0.424953	-0.187912	-0.9094	PBANKA_0800600	centrin, putative	Signal transduction mechanisms
	24.3571	24.2304	23.7982	24.6351	24.622	23.9593	23.8356	24.1142		0.763621	11	11	11	0	21.725	45	0.101695	0.249815	-0.389071	-1.29053	PBANKA_0800700	conserved Plasmodium protein, unknown function	Unknown function
	25.8042	26.0027	25.9134	26.3879	25.7532	25.3475	26.04	26.25		1.17219	7	7	7	0	9.9887	26	0.108024	0.34778	0.229208	1.03511	PBANKA_0800900	conserved Plasmodium protein, unknown function	Unknown function
	24.7711	24.1887	24.6896	24.7259	23.794	25.2171	22.2215	22.6317		0.757852	5	5	5	0	7.711	10	0.558584	0.663284	-0.400012	-0.536154	PBANKA_0801200	erythrocyte membrane-associated antigen, putative	RNA processing and modification
	28.8	28.4835	28.4155	28.0144	28.8236	29.2157	27.453	27.9634		0.719333	11	11	11	0	27.133	51	0.069612	0.179436	-0.475268	-1.50624	PBANKA_0801300	conserved Plasmodium protein, unknown function	Unknown function
	25.0763	25.2708	24.9422	24.9006	24.8912	24.7562	24.7561	25.0348		0.683708	38	38	37	0	120.43	152	0.053367	0.144061	-0.548548	-1.66906	PBANKA_0801800	conserved Plasmodium protein, unknown function	Unknown function
	23.181	23.0333	22.6764	23.2404	22.1901	22.7011	22.7806	22.9031		0.817206	18	18	18	0	85.568	65	0.347174	0.51223	-0.291229	-0.755305	PBANKA_0801900	methyltransferase, putative	Translation, ribosomal structure and biogenesis
	21.4405	21.4219	21.4995	21.6898	21.8624	21.8332	21.4281	21.8449		0.728721	28	28	28	0	93.786	157	0.0477113	0.153273	-0.456562	-1.60767	PBANKA_0802000	conserved Plasmodium protein, unknown function	Unknown function
	21.8855	21.7842	21.9127	21.6813	21.814	22.1371	22.2111	19.5016		0.767407	9	9	9	0	21.368	25	0.390149	0.518667	-0.381936	-0.745334	PBANKA_0802100	phosphoinositide-binding protein, putative	Unknown function
	24.1811	23.8807	23.3348	23.994	23.3927	23.0803	23.6464	23.3701		1.45985	12	12	12	0	49.175	39	0.543439	0.639303	0.545825	0.575975	PBANKA_0803000	origin recognition complex subunit 2, putative	Cell division, DNA maintenance, and Chromatin dynamics
	24.9997	25.0842	25.0023	25.0245	24.9796	23.9446	24.2889	24.7034		0.886816	13	13	13	0	26.085	56	0.510747	0.689862	-0.173294	-0.498071	PBANKA_0803200	inositol-phosphate phosphatase, putative	Metabolism
	23.9253	23.8875	23.6782	24.6134	23.9557	23.3082	24.1778	23.4978		1.05839	10	10	10	0	9.6435	19	0.753614	0.851565	0.0818701	0.234492	PBANKA_0803600	importin-7, putative	Transport
	25.8505	25.7825	25.7731	25.5479	25.6829	24.8583	25.2104	25.3761		1.06523	11	11	11	0	19.798	37	0.637127	0.810035	0.0911641	0.321487	PBANKA_0803700	conserved Plasmodium protein, unknown function	Unknown function
	23.8889	23.9296	24.9573	24.6464	23.8498	23.1303	24.4339	24.4805		0.73342	19	19	19	0	102.89	89	0.184349	0.315915	-0.447289	-1.12315	PBANKA_0804100	conserved Plasmodium protein, unknown function	Unknown function
	23.3125	23.4835	19.8099	22.2549	22.681	22.8757	22.7774	22.7099		1.29298	17	17	17	0	146.88	145	0.0618023	0.202329	0.370704	1.41619	PBANKA_0804600	AAA family ATPase, putative	Post-translational modification, protein turnover, and chaperones
	23.712	23.495	22.5841	23.2896	23.1173	23.0499	23.0158	23.2046		0.97719	32	32	32	0	189.03	255	0.726326	0.892909	-0.033289	-0.174521	PBANKA_0804700	conserved Plasmodium protein, unknown function	Unknown function
	22.0703	21.7005	22.1971	22.5386	21.7388	22.1248	22.5333	22.4371		0.502295	8	8	8	0	7.564	14	0.173045	0.229751	-0.993393	-1.33786	PBANKA_0804900	E3 ubiquitin-protein ligase, putative	Post-translational modification, protein turnover, and chaperones
	23.0123	22.8422	22.2158	22.7042	22.8964	22.6233	22.7304	22.8891		1.10371	32	31	28	0	323.31	621	0.722298	0.822134	0.142358	0.295268	PBANKA_0805700	heat shock protein 90, putative	Post-translational modification, protein turnover, and chaperones
	24.3718	24.496	24.5691	23.5645	24.2459	23.9374	23.3737	23.6553		1.20088	12	12	12	0	276.41	192	0.0505819	0.253923	0.264089	1.2678	PBANKA_0806400	conserved protein, unknown function	Unknown function
	25.9444	25.931	25.3224	25.5589	26.0585	26.0955	25.9067	26.1788		1.28602	12	12	12	0	40.21	62	0.262825	0.415336	0.362912	0.921707	PBANKA_0806900	conserved Plasmodium protein, unknown function	Unknown function
	25.8575	25.687	25.8111	26.0239	25.7064	25.9319	25.8903	25.7177		1.37829	14	14	14	0	31.734	51	0.595289	0.68858	0.462876	0.500137	PBANKA_0807000	DNA-directed RNA polymerase II subunit RPB1, putative	Transcription
	23.4216	22.293	22.1268	21.8768	22.2901	21.7868	21.828	19.8398		1.17996	9	9	9	0	48.6	119	0.166881	0.40416	0.238743	0.948079	PBANKA_0807100	stomatin-like protein	Energy production and conversion
	28.2145	28.3546	29.3689	27.6225	28.3087	28.7432	28.7371	28.3409		0.83177	8	8	7	0	21.094	99	0.298371	0.489305	-0.265743	-0.796968	PBANKA_0807600	40S ribosomal protein S11, putative	Translation, ribosomal structure and biogenesis
	26.1509	26.3369	26.041	26.3795	26.2904	26.5189	26.5106	26.6447		0.810371	69	69	69	0	323.31	468	0.0686646	0.251051	-0.303345	-1.28022	PBANKA_0807900	conserved Plasmodium protein, unknown function	Unknown function
	23.155	23.6316	23.5297	24.1991	23.639	24.5629	23.9084	23.8568		1.53927	7	7	7	0	115.99	40	0.224706	0.319438	0.622242	1.11158	PBANKA_0808200	proteasome subunit alpha type-3, putative	Post-translational modification, protein turnover, and chaperones
	21.7368	21.1939	24.6158	22.5391	22.2263	23.8513	23.1304	22.7292		1.07927	16	16	16	0	122.34	141	0.367475	0.673207	0.110059	0.516837	PBANKA_0808300	E3 ubiquitin-protein ligase, putative	Post-translational modification, protein turnover, and chaperones
	25.7404	25.8579	25.3989	25.4801	26.0928	25.9831	25.7057	25.6506		0.650447	3	3	3	0	11.759	77	0.129602	0.220134	-0.620497	-1.3687	PBANKA_0808500	conserved Plasmodium protein, unknown function	Unknown function
	26.6341	26.6509	26.687	25.8389	26.4812	26.207	26.1129	25.9468		2.02068	7	7	7	0	14.39	37	0.391236	0.463881	1.01484	0.846709	PBANKA_0808700	GTPase-activating protein, putative	Unknown function
	27.1361	27.1107	26.8491	27.2119	27.0157	26.8984	26.6569	26.5236		1.11567	29	29	29	0	295	600	0.0855535	0.436466	0.157907	0.893084	PBANKA_0808900	ATP-dependent protease ATPase subunit ClpY, putative	Post-translational modification, protein turnover, and chaperones
	22.6945	22.9592	24.1084	22.0942	23.5983	24.0018	23.6313	23.1139		1.94782	5	5	5	0	6.8133	26	0.0357278	0.0697568	0.961862	2.10626	PBANKA_0809300	peptide deformylase, putative	Translation, ribosomal structure and biogenesis
	24.8878	25.1659	24.936	25.2327	25.366	25.1838	25.0194	25.0933		0.862473	11	11	11	0	151.78	194	0.0360654	0.278033	-0.213449	-1.19008	PBANKA_0809400	plasma membrane protein 1	Unknown function
	25.137	25.1553	25.0466	25.0131	24.9807	25.0144	23.5134	24.3614		1.2878	26	26	26	0	119.2	301	0.108815	0.258993	0.364907	1.24174	PBANKA_0810800	conserved Plasmodium protein, unknown function	Unknown function
	22.4388	18.2179	22.3127	22.8615	22.7608	22.4897	22.0103	22.6293		1.15341	11	11	11	0	27.863	24	0.539049	0.693313	0.205908	0.49473	PBANKA_0810900	FHA domain protein, putative	Signal transduction mechanisms
	27.7296	27.6863	27.5787	27.4973	27.703	27.8925	27.6676	27.8604		3.21119	5	5	5	0	7.5257	19	0.213984	0.251148	1.68311	1.28373	PBANKA_0811000	small nuclear ribonucleoprotein Sm D3, putative	RNA processing and modification
	21.8914	22.3804	22.3727	21.493	22.475	22.5289	23.4841	23.4969		0.842165	6	6	6	0	8.3436	18	0.762474	0.825428	-0.247825	-0.280517	PBANKA_0811500	conserved Plasmodium protein, unknown function	Unknown function
	26.3971	26.3836	26.1403	26.4118	26.2531	26.0504	26.1094	26.0661		1.10845	15	15	15	0	150.9	143	0.47851	0.68818	0.148548	0.500829	PBANKA_0811900	cytosolic Fe-S cluster assembly factor NBP35, putative	Cell division, DNA maintenance, and Chromatin dynamics
	26.365	26.4606	26.5713	25.8194	26.6335	26.6338	26.9404	26.4681		0.552474	26	26	26	0	316.46	303	0.0193604	0.0531852	-0.856021	-2.31243	PBANKA_0812200	conserved Plasmodium protein, unknown function	Unknown function
	21.8857	22.2355	21.7162	23.0834	22.6854	22.298	22.3528	22.4082		1.44451	6	6	6	0	30.692	56	0.0371072	0.118182	0.530576	1.77546	PBANKA_0813000	inhibitor of cysteine proteases	Pathogenicity
	19.8952	19.3576	24.1334	23.3198	23.1635	23.6766	23.5891	23.0092		1.03635	14	14	14	0	323.31	449	0.616674	0.840217	0.0515165	0.260668	PBANKA_0813400	alkaline phosphatase, putative	Metabolism
	22.2732	22.5476	20.4926	21.7881	22.3488	21.9101	22.2161	19.6352		1.35495	3	3	3	0	6.938	61	0.0362281	0.146144	0.438235	1.66545	PBANKA_0814400	conserved Plasmodium protein, unknown function	Unknown function
	26.0478	26.1481	25.6448	25.5713	26.1759	26.259	25.6712	25.9001		0.937186	12	12	12	0	251.95	267	0.281833	0.670073	-0.0935922	-0.522381	PBANKA_0815200	phospholipid or glycerol acyltransferase, putative	Metabolism
	26.5084	26.6682	26.4795	27.1682	26.413	25.3541	25.7644	25.8687		0.829808	11	11	11	0	63.92	244	0.00150064	0.111109	-0.269151	-1.80824	PBANKA_0815700	major facilitator superfamily-related transporter, putative	Transport
	23.3775	23.8813	24.1579	23.6274	24.0267	24.5386	24.3561	24.2451		0.767494	8	8	8	0	34.877	58	0.0207683	0.130228	-0.381772	-1.71478	PBANKA_0816000	type II NADH:ubiquinone oxidoreductase	Energy production and conversion
	28.4994	28.5163	28.1737	28.2819	28.4206	28.5524	28.312	28.3924		0.459039	15	15	15	0	27.792	30	0.376711	0.444601	-1.12331	-0.879704	PBANKA_0816400	ATP-dependent 6-phosphofructokinase, putative	Metabolism
	24.4044	24.3378	24.8084	24.5072	24.7194	24.7535	25.2	25.1378		0.949028	9	9	9	0	155.71	146	0.645129	0.820836	-0.0754781	-0.295128	PBANKA_0816700	conserved Plasmodium protein, unknown function	Unknown function
	27.2166	27.2525	26.9749	27.1193	27.1741	26.9546	27.0735	26.9868		1.30636	11	11	11	0	45.417	91	0.0266539	0.147076	0.38555	1.66137	PBANKA_0817500	ubiquitin fusion degradation protein 1, putative	Post-translational modification, protein turnover, and chaperones
	27.8026	27.7862	27.6404	27.8567	27.5325	27.4747	27.527	27.4751		0.666442	14	14	14	0	86.72	175	0.188415	0.280527	-0.585449	-1.18372	PBANKA_0817700	RNA-binding protein musashi, putative	RNA processing and modification
	24.4484	24.4196	23.9802	24.0988	23.8648	23.959	23.8023	23.7939		1.35548	3	3	3	0	4.5568	45	0.322809	0.449618	0.438802	0.864843	PBANKA_0817800	conserved Plasmodium protein, unknown function	Unknown function
	22.8712	23.0426	24.8915	22.2406	19.0584	23.3713	23.1374	22.9855		0.678631	9	9	9	0	12.983	29	0.0265783	0.0942246	-0.559301	-1.91909	PBANKA_0818000	merozoite organizing protein, putative	Unknown function
	26.083	25.8697	26.5156	26.0564	25.8729	26.0145	26.1094	26.2261		0.540463	6	6	6	0	20.854	19	0.257927	0.322529	-0.887732	-1.09553	PBANKA_0818500	conserved Plasmodium protein, unknown function	Unknown function
	23.5025	23.3587	23.7926	23.871	23.8822	23.988	24.0622	24.1347		0.85276	6	6	6	0	15.562	44	0.277178	0.499648	-0.229789	-0.786159	PBANKA_0818800	conserved Plasmodium protein, unknown function	Unknown function
	26.5206	26.5813	27.029	25.5045	26.1726	25.8641	26.0889	25.168		1.07337	43	43	43	0	323.31	4228	0.77032	0.852458	0.102142	0.235153	PBANKA_0818900	heat shock protein 70, putative	Post-translational modification, protein turnover, and chaperones
	24.8784	23.3743	24.8867	25.1222	25.0768	25.1462	24.8159	24.9779		0.780806	19	19	19	0	209.83	871	0.00626792	0.0952632	-0.356964	-1.91097	PBANKA_0819000	glideosome-associated protein 50, putative	Pathogenicity
	22.5195	22.3522	22.2118	22.9302	22.1411	21.6237	21.9907	22.0209		0.811311	6	6	6	0	14.102	53	0.264427	0.44447	-0.301673	-0.874193	PBANKA_0819300	eukaryotic translation initiation factor 3 subunit F, putative	Translation, ribosomal structure and biogenesis
	22.4601	21.4586	22.4947	21.9688	21.9601	19.2249	22.0299	21.6164		0.958041	13	13	13	0	64.41	221	0.798144	0.882334	-0.061841	-0.186661	PBANKA_0819900	nucleosome assembly protein	Cell division, DNA maintenance, and Chromatin dynamics
	22.6536	22.6397	22.1424	23.0591	22.3523	22.5187	22.3696	22.335		1.04113	12	12	12	0	323.31	364	0.655687	0.840036	0.0581484	0.259582	PBANKA_0820000	DnaJ protein, putative	Post-translational modification, protein turnover, and chaperones
	33.9093	33.9992	33.737	32.6701	33.516	33.9979	33.7866	33.4238		1.33488	19	19	19	0	293.07	234	0.220837	0.351406	0.416711	1.02893	PBANKA_0820300	protein disulfide isomerase, putative	Post-translational modification, protein turnover, and chaperones
	30.9026	30.5823	30.7481	30.6472	30.2768	30.271	30.442	30.4625		0.94852	8	8	8	0	6.545	21	0.773174	0.865412	-0.0762496	-0.216091	PBANKA_0822100	conserved Plasmodium protein, unknown function	Unknown function
	23.9547	23.9748	24.1913	23.4945	23.6907	23.5824	24.0434	23.0921		1.74779	3	3	3	0.0045432	2.161	22	0.0781068	0.141132	0.805534	1.67933	PBANKA_0822500	tetratricopeptide repeat protein, putative	Unknown function
	26.543	26.3469	27.2124	26.4922	26.6069	26.8852	26.5967	26.2583		0.843493	46	46	46	0	323.31	620	0.25752	0.472907	-0.245552	-0.828749	PBANKA_0823000	ubiquitin-like protein, putative	Post-translational modification, protein turnover, and chaperones
	28.4345	28.2695	28.3376	28.2583	28.3914	28.7078	28.1724	28.2608		0.901334	16	16	16	0	182.57	70	0.841493	0.885851	-0.149866	-0.183287	PBANKA_0823400	phosphoglycerate kinase, putative	Metabolism
	26.0465	26.4498	26.9584	25.7859	26.287	27.0241	26.9401	26.6563		1.48797	3	3	3	0	4.2934	12	0.109423	0.201694	0.573348	1.41477	PBANKA_0824100	nitric oxide synthase, putative	Energy production and conversion
	31.1007	31.0147	30.697	30.4515	31.3068	30.3586	30.5587	30.7348		1.19266	5	5	5	0	8.9196	19	0.412893	0.576418	0.254178	0.653488	PBANKA_0824700	thioredoxin reductase, putative	Metabolism
	19.5149	20.4691	20.9018	21.1857	21.0675	21.5658	21.2861	21.3742		0.679009	9	9	9	0	149.03	114	0.162177	0.259301	-0.558498	-1.23971	PBANKA_0824800	polyadenylate-binding protein 2, putative	Unknown function
	28.5409	28.3202	28.0395	28.2523	28.2736	28.3845	27.7645	27.7481		1.35666	6	6	6	0	12.688	15	0.116455	0.249151	0.44006	1.29415	PBANKA_0825100	conserved Plasmodium protein, unknown function	Unknown function
	24.1801	23.8574	26.5629	23.4549	23.9039	24.5033	24.6573	24.3914		2.85838	6	6	6	0	10.646	25	0.155197	0.189442	1.5152	1.46795	PBANKA_0825200	thiamine pyrophosphokinase, putative	Metabolism
	19.8112	20.8496	20.3337	21.035	20.843	21.4267	20.913	21.1402		0.746375	9	9	9	0	31.441	48	0.255407	0.392378	-0.422028	-0.968638	PBANKA_0825400	conserved Plasmodium protein, unknown function	Unknown function
	21.0651	21.2449	21.0835	20.8188	21.4827	20.7821	22.0024	20.9618		0.995687	9	9	9	0	17.828	46	0.980851	0.985492	-0.0062356	-0.0178552	PBANKA_0825600	splicing factor 3A subunit 3, putative	RNA processing and modification
	25.9441	26.24	26.5959	25.3175	25.4944	25.8815	25.6457	24.8421		1.08659	3	3	3	0	19.413	65	0.578477	0.762601	0.119808	0.394065	PBANKA_0826300	thioredoxin-like protein 2, putative	Metabolism
	22.6733	22.4431	21.8713	21.9546	22.8125	22.9759	22.5996	22.3145		0.819696	7	7	7	0	71.478	53	0.121407	0.319932	-0.28684	-1.10719	PBANKA_0826500	histone deacetylase 1, putative	Cell division, DNA maintenance, and Chromatin dynamics
	18.6539	22.16	22.1742	22.4796	22.4794	22.6006	23.415	23.0335		1.04873	9	9	9	0	224.68	556	0.854935	0.91086	0.068644	0.149334	PBANKA_0826700	conserved Plasmodium protein, unknown function	Unknown function
	22.9571	22.8719	22.4198	23.7316	22.1908	22.2795	22.939	22.8829		1.17297	6	6	6	0	56.567	136	0.133868	0.379847	0.23016	0.988494	PBANKA_0827200	monocarboxylate transporter, putative	Transport
	22.9691	23.1581	23.9191	23.6341	23.11	23.6965	23.3693	23.4796		0.936482	7	7	7	0	76.333	117	0.829083	0.886403	-0.0946774	-0.182116	PBANKA_0827900	conserved Plasmodium protein, unknown function	Unknown function
	24.5333	24.7118	25.1464	24.1954	24.738	24.7604	24.6662	24.9015		1.09721	23	23	23	0	110.09	217	0.327519	0.627719	0.133845	0.593328	PBANKA_0828100	fumarate hydratase, putative	Energy production and conversion
	24.0307	23.5876	24.0711	24.1707	23.7649	23.8059	23.4028	23.7392		1.00506	9	9	9	0	89.795	175	0.924693	0.972207	0.00728703	0.0418962	PBANKA_0828600	cytochrome c oxidase subunit 5B, putative	Energy production and conversion
	30.2886	30.3009	31.1819	29.9612	30.1896	30.7621	31.0587	29.9966		1.26562	16	16	16	0	98.92	264	0.0121071	0.124827	0.339846	1.73571	PBANKA_0828700	phosphatidylserine decarboxylase, putative	Metabolism
	26.8208	26.7783	26.4554	26.4223	27.0025	26.6197	26.8647	26.9105		0.762804	6	6	6	0	73.813	88	0.241456	0.389151	-0.390615	-0.975119	PBANKA_0828800	cytochrome c oxidase subunit 6B, putative	Energy production and conversion
	24.9098	24.5843	25.6801	26.2487	24.7233	25.5253	25.292	25.5037		0.887325	8	8	8	0	26.971	54	0.718533	0.814686	-0.172466	-0.309959	PBANKA_0830000	RNA-binding protein, putative	RNA processing and modification
	25.5273	25.6104	25.8352	25.5013	25.5834	25.5754	25.9102	25.9405		0.970365	76	76	75	0	323.31	3790	0.768365	0.888717	-0.0434003	-0.180213	PBANKA_0830200	high molecular weight rhoptry protein 2	Pathogenicity
	26.9815	27.0734	26.7936	27.0554	26.9821	26.9403	26.9226	27.088		0.97236	19	19	19	0	34.021	94	0.851945	0.923187	-0.0404372	-0.131488	PBANKA_0831200	diacylglycerol kinase, putative	Metabolism
	27.0427	27.0054	26.722	27.0651	27.1645	27.2659	27.3656	27.3986		0.853526	27	27	27	0	77.391	214	0.084727	0.325916	-0.228493	-1.0841	PBANKA_0832900	protein MAM3, putative	Metabolism
	25.1407	25.0947	24.3858	24.5004	24.9789	24.4863	24.1693	23.9245		0.449437	6	6	6	0	8.0047	24	0.251851	0.30256	-1.15381	-1.14227	PBANKA_0833800	CSTF domain-containing protein, putative	RNA processing and modification
	23.6889	24.5524	25.0262	23.6772	24.4582	24.5975	23.9819	23.2172		0.966094	23	23	23	0	79.083	167	0.598905	0.838873	-0.0497642	-0.262398	PBANKA_0834300	gamma-tubulin complex component, putative	Unknown function
	32.5344	32.3737	32.2123	31.9941	32.0838	32.3749	32.3747	32.1075		1.05686	23	23	23	0	323.31	772	0.578429	0.799681	0.079783	0.338277	PBANKA_0834400	mitochondrial-processing peptidase subunit beta, putative	Post-translational modification, protein turnover, and chaperones
	24.4631	24.7038	24.2033	24.7967	24.9626	24.2838	24.4658	24.2929		1.05435	8	8	8	0	57.102	160	0.795711	0.877154	0.0763488	0.199831	PBANKA_0835300	V-type proton ATPase subunit E, putative	Energy production and conversion
	26.2831	26.1512	26.0028	26.365	26.1836	25.8334	25.8845	25.9865		1.01036	9	9	9	0	33.637	53	0.949916	0.970677	0.0148635	0.0454573	PBANKA_0835500	conserved Plasmodium protein, unknown function	Unknown function
	22.5144	22.628	22.5043	22.2577	19.9185	22.8169	22.9589	19.5949		1.04916	12	12	12	0	17.048	69	0.692336	0.840725	0.0692348	0.259604	PBANKA_0835600	cAMP-dependent protein kinase catalytic subunit	Signal transduction mechanisms
	25.3168	25.2239	25.0165	25.277	25.1873	25.07	25.0617	25.3163		1.02235	11	11	11	0	23.927	55	0.781039	0.909365	0.0318847	0.152072	PBANKA_0836000	vacuolar protein sorting-associated protein 33, putative	Intracellular trafficking, secretion, and vesicular transport
	29.3683	29.2924	28.8995	28.8659	29.1981	29.2702	29.0841	29.1927		0.83621	15	15	15	0	85.886	155	0.17577	0.39855	-0.258062	-0.962353	PBANKA_0836200	conserved Plasmodium protein, unknown function	Unknown function
	26.719	26.4646	25.6446	26.3504	26.7618	26.5165	26.0677	26.138		0.989153	39	39	39	0	259.01	498	0.872759	0.952922	-0.0157337	-0.0810428	PBANKA_0836300	cytoadherence linked asexual protein 9	Unknown function
	22.8074	22.9751	22.8781	23.6447	22.9217	22.8677	23.1945	23.3808		0.992697	13	13	13	0	60.224	184	0.931922	0.970138	-0.0105743	-0.0483477	PBANKA_0836700	fam-a protein	Unknown function
	24.6175	24.6764	24.1946	24.9121	24.5655	24.58	24.6476	24.8845		1.02464	15	15	15	0	221.41	503	0.830544	0.917547	0.0351214	0.136592	PBANKA_0836800	erythrocyte membrane associated protein 1	Unknown function
	23.1535	23.0799	23.0967	23.3129	23.1136	23.4798	23.0808	23.0963		1.27518	6	6	6	0	20.303	57	0.542407	0.661977	0.350698	0.54525	PBANKA_0837201;PBANKA_0000901;PBANKA_0700561	fam-a protein	Unknown function
	25.0248	24.8851	24.8706	25.4183	25.016	24.8919	24.7532	24.5055		1.21903	8	8	8	0	92.724	136	0.0741421	0.264521	0.285736	1.2299	PBANKA_0901200	peroxisome assembly protein 22, putative	Transport
	27.7738	27.6394	27.3616	27.5412	27.6296	27.6194	27.524	27.48		0.76741	6	6	6	0	74.404	97	0.0813855	0.224571	-0.38193	-1.3516	PBANKA_0901400	ATP synthase subunit delta, mitochondrial, putative	Energy production and conversion
	26.1649	26.2794	25.9642	26.3452	26.2479	26.3152	25.9325	26.2158		1.27463	2	2	2	0	4.9166	28	0.0520484	0.199399	0.350077	1.42995	PBANKA_0902200	protein YIPF6, putative	Intracellular trafficking, secretion, and vesicular transport
	28.8206	28.5676	28.269	28.6199	28.5871	28.9005	28.3828	28.5473		0.938544	3	3	3	0	37.521	26	0.856946	0.907035	-0.0915041	-0.156075	PBANKA_0902800	conserved Plasmodium protein, unknown function	Unknown function
	25.5046	25.6325	26.0009	25.9388	25.92	26.1839	26.0126	26.1031		0.732973	18	18	18	0	61.648	135	0.0185794	0.101166	-0.448169	-1.86726	PBANKA_0903900	coatomer subunit gamma, putative	Intracellular trafficking, secretion, and vesicular transport
	25.3623	25.1084	25.4647	25.7336	25.2128	25.2966	24.8566	24.7754		0.825784	16	16	14	0	271.04	705	0.0443504	0.236344	-0.276163	-1.32186	PBANKA_0904100;Q8BHD0	ras-related protein Rab-6	Intracellular trafficking, secretion, and vesicular transport
	22.8223	23.0484	22.746	23.2412	23.2134	23.1805	23.5808	23.2836		0.426616	3	3	3	0	6.1072	26	0.131986	0.175479	-1.22899	-1.5264	PBANKA_0905000	40S ribosomal protein S21, putative	Translation, ribosomal structure and biogenesis
	21.222	20.492	21.6767	22.5726	21.0829	21.1411	21.3466	22.0265		1.03155	12	12	12	0	18.876	34	0.751997	0.879556	0.0448151	0.190339	PBANKA_0905200	oocyst capsule protein Cap93	Cell division, DNA maintenance, and Chromatin dynamics
	24.7549	24.773	24.9463	25.1007	24.7444	24.4547	24.3891	24.1941		1.00083	16	16	16	0	305.67	435	0.991669	0.994973	0.0012002	0.00570783	PBANKA_0906200	conserved Plasmodium protein, unknown function	Unknown function
	29.7361	29.5516	29.2293	29.5057	29.2955	29.2527	29.1539	29.216		1.08028	6	6	6	0	82.204	190	0.407108	0.693567	0.111404	0.495137	PBANKA_0906400	60S ribosomal protein L35ae, putative	Translation, ribosomal structure and biogenesis
	23.4002	23.5404	23.8169	21.7235	23.1729	22.0383	21.7207	20.6332		0.954087	5	5	5	0	23.134	76	0.86682	0.917601	-0.0678072	-0.139114	PBANKA_0906500	60S ribosomal protein L28, putative	Translation, ribosomal structure and biogenesis
	23.2097	23.3391	23.073	23.6553	23.3463	23.4451	23.2199	23.445		0.885516	13	13	13	0	40.532	87	0.415107	0.634126	-0.17541	-0.58389	PBANKA_0906600	coproporphyrinogen-III oxidase, putative	Metabolism
	27.9815	28.0969	27.6061	27.8249	27.9458	27.8496	27.8122	27.9067		0.989541	17	17	17	0	32.642	102	0.908488	0.961421	-0.0151682	-0.0669609	PBANKA_0906700	conserved Plasmodium protein, unknown function	Unknown function
	26.2963	26.2734	26.3508	26.3268	26.3483	26.7668	26.3993	26.1787		0.79476	55	55	55	0	323.31	467	0.0322031	0.177617	-0.331408	-1.51038	PBANKA_0906900	conserved Plasmodium protein, unknown function	Unknown function
	26.121	25.999	25.4038	24.5443	25.839	25.3786	25.4262	25.1531		0.697407	6	6	6	0	43.814	62	0.0910774	0.192146	-0.519928	-1.44991	PBANKA_0907200	EELM2 domain-containing protein, putative	Unknown function
	24.2195	24.0137	24.1856	24.3947	23.4894	24.1457	24.1479	24.3288		1.05404	8	8	8	0	12.145	66	0.752975	0.853766	0.0759315	0.229787	PBANKA_0907400	dolichol-phosphate mannosyltransferase, putative	Transcription
	24.3701	24.2804	23.9114	24.3776	24.1681	24.2922	24.0703	24.3483		1.02401	19	19	19	0	61.135	149	0.665821	0.879116	0.0342231	0.195127	PBANKA_0907700	conserved Plasmodium protein, unknown function	Unknown function
	27.0443	26.8454	26.703	26.8905	26.6064	26.7826	26.3902	26.3784		1.36496	3	3	3	0	126.22	47	0.365169	0.484969	0.448856	0.804029	PBANKA_0907800	conserved Apicomplexan protein, unknown function	Unknown function
	23.2219	23.203	23.646	24.0321	22.5447	22.9762	23.2752	23.2271		1.1869	5	5	5	0	33.877	64	0.481308	0.638826	0.247196	0.575743	PBANKA_0908900	V-type proton ATPase subunit F, putative	Energy production and conversion
	24.1095	24.204	23.2689	23.9229	24.0522	23.7527	23.8444	24.1597		1.25742	11	11	11	0	56.76	222	0.0460677	0.199902	0.330469	1.42567	PBANKA_0909100	conserved protein, unknown function	Unknown function
	25.1586	25.3933	25.0713	25.2307	25.2363	25.1635	25.279	25.312		0.806467	17	17	17	0	34.393	71	0.110829	0.290176	-0.310312	-1.16646	PBANKA_0909900	WD repeat-containing protein, putative	Transcription
	22.8795	22.7243	23.6368	23.9753	22.8645	23.5798	24.1104	24.4566		0.856666	45	45	45	0	198.39	164	0.309509	0.522432	-0.223196	-0.741306	PBANKA_0910300	guanylyl cyclase, putative	Signal transduction mechanisms
	24.9319	24.7488	23.6516	24.5947	25.0262	24.9895	24.3661	24.5341		1.10483	13	13	13	0	252.21	181	0.00600144	0.332644	0.143822	1.06817	PBANKA_0911300	UVB-resistance protein UVR8 homologue, putative	Unknown function
	26.8234	26.8796	26.4405	26.6149	27.253	27.0287	26.8584	26.9403		1.34269	18	18	18	0	118.43	357	0.0354491	0.147134	0.425131	1.65228	PBANKA_0911400	CLPTM1 domain-containing protein, putative	Unknown function
	24.361	24.0965	24.2939	24.804	24.2837	24.0738	24.0012	23.9555		0.686539	19	19	19	0	93.168	70	0.103733	0.202876	-0.542587	-1.41639	PBANKA_0911700	subtilisin-like protease 2	Post-translational modification, protein turnover, and chaperones
	25.4683	25.5069	25.2251	25.6965	25.3954	24.8834	25.0529	25.6723		1.09593	15	15	15	0	97.346	255	0.170918	0.536098	0.13215	0.71441	PBANKA_0911800	DnaJ protein, putative	Post-translational modification, protein turnover, and chaperones
	26.3791	26.3222	26.2722	26.3113	26.5123	26.4701	26.3893	26.4886		0.976121	15	15	13	0	52.339	243	0.821249	0.916543	-0.0348687	-0.140758	PBANKA_0912100;Q9DC28;Q9JMK2;Q8BTH8	casein kinase 1, putative	Signal transduction mechanisms
	27.9256	27.9428	27.3539	27.5218	28.0721	28.2579	28.1184	27.9962		1.58347	5	5	5	0	6.7388	18	0.0151412	0.058432	0.663091	2.23209	PBANKA_0912200	signal recognition particle subunit SRP72, putative	Unknown function
	25.0532	24.8941	24.6309	25.5897	24.0172	24.979	24.5639	24.4375		1.29291	28	28	28	0	122.61	252	0.0909642	0.243219	0.370625	1.30386	PBANKA_0912300	tudor staphylococcal nuclease, putative	Transcription
	25.7654	25.791	25.7013	25.9287	25.9385	26.1115	25.773	25.892		0.64823	5	5	5	0	19.975	35	0.0316613	0.0957143	-0.625423	-1.92837	PBANKA_0912400	conserved Plasmodium protein, unknown function	Unknown function
	27.465	27.229	27.1313	27.4269	27.1983	26.9669	27.5282	27.4193		1.04976	10	10	10	0	96.115	303	0.484844	0.784971	0.0700583	0.360877	PBANKA_0912700	3-oxo-5-alpha-steroid 4-dehydrogenase, putative	Metabolism
	20.9163	20.8342	21.1304	20.3167	21.2137	21.6066	21.4138	21.616		1.2951	6	6	6	0	39.601	85	0.285483	0.437174	0.373069	0.892049	PBANKA_0913200	conserved Plasmodium membrane protein, unknown function	Unknown function
	25.3226	25.4672	25.8851	25.3926	25.5483	25.8028	26.1447	26.0543		0.687361	12	12	12	0	93.919	119	0.0116501	0.0653043	-0.540861	-2.15397	PBANKA_0913700	coatomer subunit delta, putative	Intracellular trafficking, secretion, and vesicular transport
	22.7261	22.9301	22.1789	23.0824	22.2243	22.3098	21.8273	22.0544		1.22283	10	10	10	0	13.286	26	0.417547	0.566904	0.290218	0.669576	PBANKA_0913900	alpha/beta hydrolase, putative	Unknown function
	27.4624	27.3444	27.3976	27.6356	27.3213	27.6042	27.5914	27.6033		1.08634	3	3	3	0	5.7275	29	0.732575	0.82931	0.119474	0.275481	PBANKA_0914000	conserved Plasmodium protein, unknown function	Unknown function
	24.3021	24.1023	24.9589	25.1223	24.4233	25.0353	25.3313	25.1881		1.41634	31	31	31	0	323.31	1196	0.0962204	0.201935	0.502172	1.41543	PBANKA_0914300	protein disulfide isomerase related protein, putative	Post-translational modification, protein turnover, and chaperones
	25.0003	24.9256	25.1522	25.3357	24.8283	24.6455	24.5245	24.2519		1.34895	43	43	43	0	323.31	2018	0.0742438	0.196836	0.431833	1.43909	PBANKA_0914400	heat shock protein 70, putative	Post-translational modification, protein turnover, and chaperones
	22.3518	22.3431	21.3446	22.1919	22.2629	21.7313	22.6453	22.7528		0.890569	21	21	21	0	146.33	117	0.386058	0.621859	-0.167201	-0.599504	PBANKA_0914500	conserved Plasmodium protein, unknown function	Unknown function
	22.9138	23.1798	22.3043	22.3672	23.0331	22.1624	22.6826	23.3649		0.973598	48	48	48	0	323.31	510	0.783512	0.900103	-0.0386014	-0.164726	PBANKA_0915200	conserved Plasmodium protein, unknown function	Unknown function
	29.8293	29.9469	30.2981	29.2233	30.0533	30.5222	30.5418	30.1888		1.1656	5	5	5	0	13.584	69	0.176617	0.428073	0.221076	0.904613	PBANKA_0915500	glycine cleavage system H protein, putative	Metabolism
	31.0346	31.0651	30.8675	30.322	31.0423	31.5136	31.1576	31.3031		0.890095	4	4	4	0	20.838	220	0.465102	0.664973	-0.167968	-0.532596	PBANKA_0915600	aquaglyceroporin	Transport
	24.4154	23.9928	24.3044	24.7863	24.0943	24.1935	24.1279	24.4144		1.31433	5	5	5	0	6.6622	30	0.284998	0.427716	0.394327	0.904473	PBANKA_0916100	nucleic acid binding protein, putative	Unknown function
	27.4681	27.3521	27.1832	27.0436	27.497	27.0991	27.0759	27.2206		1.54157	10	10	10	0	27.183	42	0.223694	0.318133	0.624402	1.11454	PBANKA_0916200	T-complex protein 1 subunit alpha, putative	Post-translational modification, protein turnover, and chaperones
	24.1755	24.4362	24.2023	23.9122	24.3341	24.2127	24.3938	24.67		1.03221	11	11	11	0	45.425	121	0.634517	0.851038	0.0457349	0.238987	PBANKA_0917100	serpentine receptor, putative	Unknown function
	28.568	28.2508	28.4343	28.4606	27.8855	27.9901	28.7863	28.3799		5.51423	6	6	6	0	11.46	11	0.0757918	0.0885848	2.46316	1.97183	PBANKA_0917400	armadillo repeat protein PF16	Intracellular trafficking, secretion, and vesicular transport
	23.8671	23.5936	22.7654	23.4241	23.2667	23.5861	24.0054	24.3692		0.935964	34	34	34	0	128.59	234	0.225242	0.650239	-0.0954752	-0.559512	PBANKA_0917500	structural maintenance of chromosomes protein 1, putative	Cell division, DNA maintenance, and Chromatin dynamics
	21.9264	21.9998	23.4743	22.4081	22.3662	22.8587	23.4159	23.6655		1.0851	10	10	8	0	49.178	55	0.707999	0.820638	0.117826	0.294626	PBANKA_0917900	26S protease regulatory subunit 6A, putative	Post-translational modification, protein turnover, and chaperones
	25.2314	25.397	25.2241	25.5749	25.4553	25.3653	25.3131	25.4767		1.01071	15	15	15	0	244.86	450	0.940381	0.971726	0.0153675	0.0517292	PBANKA_0918000	60S acidic ribosomal protein P0, putative	Translation, ribosomal structure and biogenesis
	18.6769	22.6149	17.9767	21.7974	22.5743	22.4455	23.0421	22.8566		1.35609	2	2	2	0	5.4744	60	0.221675	0.345682	0.439457	1.04061	PBANKA_0918100	60S ribosomal protein L38, putative	Translation, ribosomal structure and biogenesis
	26.1193	26.0968	26.0272	25.911	26.0299	25.8088	25.9082	26.0255		0.949948	10	10	10	0	86.768	360	0.503283	0.783423	-0.0740795	-0.363017	PBANKA_0918300	major facilitator superfamily-related transporter, putative	Transport
	23.9323	23.7481	24.5299	23.3002	23.5207	24.1409	24.1587	24.1614		1.29442	5	5	5	0	20.705	53	0.397529	0.524837	0.372307	0.73176	PBANKA_0919000	26S proteasome regulatory subunit RPN7, putative	Post-translational modification, protein turnover, and chaperones
	28.8706	28.8181	28.601	28.1373	28.6761	28.855	28.6073	28.3501		0.748512	18	18	18	0	323.31	372	0.0633159	0.189314	-0.417902	-1.47267	PBANKA_0919100	parasitophorous vacuolar protein 1	Pathogenicity
	24.3716	24.3422	23.8079	23.0898	24.4388	24.0334	24.3134	24.5837		0.836386	5	5	5	0	36.287	50	0.442656	0.602394	-0.257759	-0.623084	PBANKA_0919200	fam-d protein	Unknown function
	27.8245	27.8542	27.6165	27.9576	27.6589	27.9631	27.6961	27.6383		1.24224	14	14	14	0	143.15	444	0.0418087	0.201497	0.312941	1.41393	PBANKA_0919300	spermidine synthase, putative	Metabolism
	21.8994	22.4487	23.1073	21.7872	22.699	23.2635	22.8281	21.9413		0.848979	4	4	4	0	11.928	33	0.339266	0.529545	-0.2362	-0.72112	PBANKA_0919600	CCR4-NOT transcription complex subunit 2, putative	Transcription
	27.8182	27.9357	27.3711	27.9729	27.6307	27.1733	27.4877	27.1345		0.874693	54	54	53	0	230.64	403	0.0269785	0.290913	-0.193152	-1.16095	PBANKA_0920400	conserved Plasmodium protein, unknown function	Unknown function
	23.9581	23.5143	23.8971	24.4161	23.8899	23.7902	22.9566	24.1179		0.900948	18	18	18	0	300.83	493	0.0963597	0.458185	-0.150485	-0.853131	PBANKA_0920900	protein disulfide-isomerase, putative	Post-translational modification, protein turnover, and chaperones
	29.0221	28.9519	28.6594	28.8443	28.9179	29.245	29.222	29.3446		1.13185	15	15	15	0	323.31	422	0.256863	0.52498	0.178682	0.73648	PBANKA_0921400	protein phosphatase, putative	Post-translational modification, protein turnover, and chaperones
	22.4357	22.3157	21.6212	22.4268	21.9596	21.6758	21.9672	22.2519		1.44664	5	5	4	0	5.9839	27	0.0633738	0.157966	0.532708	1.59338	PBANKA_0921500	small nuclear ribonucleoprotein F, putative	RNA processing and modification
	26.9546	26.7892	26.8848	26.8746	26.7837	26.735	26.6907	26.5212		1.43179	9	9	9	0	19.787	30	0.0264384	0.101374	0.517817	1.8694	PBANKA_0921800	steryl ester hydrolase, putative	Unknown function
	28.3126	28.2073	28.1676	28.2726	27.9391	28.1201	28.0341	28.2648		0.88075	8	8	7	0	80.514	193	0.418774	0.628957	-0.183196	-0.588931	PBANKA_0922100	40S ribosomal protein S18, putative	Translation, ribosomal structure and biogenesis
	26.9074	27.3576	27.3784	27.4616	27.3139	27.6197	27.5112	27.3749		1.33503	15	15	15	0	58.661	137	0.0603215	0.185755	0.416877	1.48611	PBANKA_0922500	kelch domain-containing protein, putative	Unknown function
	23.6366	23.9328	24.0688	23.8251	23.9967	24.1148	24.539	24.9437		0.30619	3	3	3	0	24.447	77	0.275025	0.315892	-1.7075	-1.12203	PBANKA_0922700	conserved Plasmodium protein, unknown function	Unknown function
	23.1426	22.651	22.7003	22.8003	23.3909	23.5211	22.9372	23.5163		1.09561	4	4	4	0	6.0426	29	0.692994	0.812931	0.131729	0.315228	PBANKA_0922800	small nuclear ribonucleoprotein Sm D1, putative	RNA processing and modification
	27.1862	27.0938	27.2468	26.3685	26.9267	26.7168	26.8238	26.6951		1.21577	11	11	11	0	43.653	79	0.152871	0.348172	0.281868	1.03533	PBANKA_0922900	mitochondrial import inner membrane translocase subunit TIM44, putative	Intracellular trafficking, secretion, and vesicular transport
	25.0337	25.1423	24.9699	24.6069	25.3345	25.0155	25.6915	25.3787		1.19602	4	4	4	0	52.249	36	0.230797	0.443771	0.258239	0.879342	PBANKA_0923100	conserved Plasmodium protein, unknown function	Unknown function
	25.1034	23.9156	25.1249	25.4839	23.6743	24.8223	19.1676	25.1337		1.0168	29	29	29	0	323.31	612	0.838925	0.93668	0.0240383	0.112726	PBANKA_0923200	conserved Apicomplexan protein, unknown function	Unknown function
	23.1123	23.1623	24.0862	23.486	22.9843	23.5808	23.753	24.0556		2.11395	4	4	4	0	4.6563	12	0.255021	0.313594	1.07994	1.12701	PBANKA_0923500	ribosome biogenesis regulatory protein, putative	Translation, ribosomal structure and biogenesis
	24.6464	24.6164	24.4677	24.7317	25.0311	25.2724	24.517	24.7689		1.25229	13	13	13	0	209.16	433	0.0201197	0.158918	0.324564	1.59545	PBANKA_0923600	GrpE protein homolog, mitochondrial, putative	Post-translational modification, protein turnover, and chaperones
	22.6931	22.9514	22.7177	23.3617	23.0925	23.0813	23.0464	23.5366		0.90581	7	7	7	0	37.998	72	0.132554	0.499543	-0.14272	-0.78403	PBANKA_0923900	U6 snRNA-associated Sm-like protein LSm1, putative	RNA processing and modification
	28.9091	28.813	28.4229	28.5495	28.7172	28.6795	28.6991	28.6948		0.990618	21	21	21	0	263.02	217	0.943096	0.969042	-0.0135989	-0.0480981	PBANKA_0924000	conserved Plasmodium protein, unknown function	Unknown function
	17.966	21.5771	21.3311	20.949	21.5557	22.0271	21.2883	21.2719		0.937946	17	17	17	0	76.68	88	0.58192	0.786094	-0.092423	-0.357022	PBANKA_0924200	beige/BEACH domain protein, putative	Unknown function
	28.3523	28.3552	28.3562	28.061	28.5224	28.756	28.4458	28.6987		1.03192	17	17	17	0	246.81	288	0.707963	0.869191	0.045331	0.210478	PBANKA_0924300	endoplasmic reticulum oxidoreductin, putative	Metabolism
	23.4676	23.3839	23.2613	23.3836	23.0719	23.2055	23.413	23.2351		1.04169	5	5	5	0	25.215	82	0.864642	0.918125	0.0589242	0.136656	PBANKA_0924400	13 kDa ribonucleoprotein-associated protein, putative	RNA processing and modification
	25.4886	25.4737	25.4974	25.5897	25.7451	25.8615	25.1088	25.2795		1.19047	40	40	40	0	323.31	873	0.099843	0.322556	0.251534	1.09664	PBANKA_0924800	conserved Plasmodium protein, unknown function	Unknown function
	24.2586	24.1732	24.1356	24.4355	24.2116	24.4528	23.7615	24.2074		1.02735	8	8	8	0	44.684	145	0.851232	0.923203	0.038929	0.130274	PBANKA_0925600	conserved Plasmodium protein, unknown function	Unknown function
	26.8606	26.9986	26.4652	26.7479	26.8763	26.8121	26.7873	26.7779		0.982605	16	16	16	0	68.188	89	0.873559	0.944974	-0.0253162	-0.100284	PBANKA_0925900	conserved Plasmodium protein, unknown function	Unknown function
	25.3667	25.4769	25.5362	24.8387	25.4995	25.989	25.3782	24.5876		1.17075	11	11	11	0	37.071	95	0.045536	0.276793	0.227435	1.19453	PBANKA_0926200	GPI transamidase component GPI16, putative	Post-translational modification, protein turnover, and chaperones
	29.2587	29.1203	28.7139	28.889	29.2442	29.3579	29.2528	29.1331		1.00725	5	5	5	0	297.1	887	0.959997	0.977331	0.0104246	0.0348217	PBANKA_0926700	exported protein 1	Unknown function
	25.8526	25.7935	25.7488	26.2796	25.9833	25.5442	25.9955	26.3071		1.17957	8	8	8	0	9.7581	28	0.56881	0.700978	0.238257	0.480981	PBANKA_0926800	conserved Plasmodium protein, unknown function	Unknown function
	24.4794	24.1785	24.4101	24.7624	24.4785	24.6755	24.3208	24.2544		0.808735	32	32	32	0	84.604	164	0.226721	0.407862	-0.306261	-0.935381	PBANKA_0927200	conserved Plasmodium protein, unknown function	Unknown function
	24.9508	25.0505	24.6673	24.9753	25.1948	25.0692	25.0927	25.1969		0.244287	4	4	4	0	25.098	25	0.0436846	0.0560672	-2.03335	-2.26324	PBANKA_0927300	palmitoyltransferase DHHC3	Unknown function
	29.579	29.3202	29.0616	29.5259	29.3297	29.7596	28.9815	29.4577		0.872248	11	11	11	0	29.022	28	0.872697	0.908175	-0.197189	-0.15414	PBANKA_0928100	phosphoglycerate mutase, putative	Metabolism
	22.6908	22.2028	21.7008	23.231	22.5889	22.55	22.3087	23.3307		1.15817	22	22	22	0	41.116	170	0.0586137	0.318689	0.211845	1.10967	PBANKA_0928500	ATP-dependent zinc metalloprotease FTSH, putative	Post-translational modification, protein turnover, and chaperones
	25.3949	25.0099	24.5581	25.2274	24.8067	25.0106	24.7906	24.3574		0.922971	16	16	16	0	120.75	199	0.290104	0.637267	-0.115643	-0.579115	PBANKA_0929100	acyl-CoA-binding protein, putative	Metabolism
	22.6079	22.6179	22.4004	23.0869	19.0416	21.7772	22.1906	19.5701		1.23456	3	3	3	0	6.8272	9	0.535734	0.663826	0.304002	0.540041	PBANKA_0929500	histone acetyltransferase, putative	Cell division, DNA maintenance, and Chromatin dynamics
	22.7112	21.981	25.5125	19.8835	21.9005	22.8341	22.204	22.3609		1.05438	14	14	14	0	182.85	103	0.793257	0.875108	0.0763941	0.201681	PBANKA_0929600	nucleolar protein 56, putative	RNA processing and modification
	25.6506	25.5878	25.3571	25.6803	25.8304	25.7859	25.6292	25.8777		1.45253	52	52	52	0	323.31	1312	0.0145381	0.0726093	0.538569	2.08334	PBANKA_0929900	heat shock protein 90, putative	Post-translational modification, protein turnover, and chaperones
	27.0239	26.9091	26.5672	26.7925	26.732	26.6503	26.7053	26.7425		0.951391	16	16	13	0	103.82	333	0.717068	0.843819	-0.0718894	-0.248574	PBANKA_0930300	GTP-binding nuclear protein RAN/TC4, putative	Intracellular trafficking, secretion, and vesicular transport
	18.8628	19.3599	18.2391	20.3023	19.069	19.4656	19.6593	19.7863		0.751605	3	3	3	0	24.947	100	0.224882	0.357997	-0.411953	-1.01836	PBANKA_0930700	conserved Plasmodium protein, unknown function	Unknown function
	24.6579	24.8259	25.1826	24.4972	24.8054	25.4919	24.8327	24.3392		1.04726	15	15	15	0	34.892	82	0.65762	0.82855	0.0666146	0.274207	PBANKA_0931000	conserved Plasmodium membrane protein, unknown function	Unknown function
	29.8189	29.7471	29.9152	29.3931	29.9766	30.5044	30.2204	30.3272		0.981827	52	52	52	0	323.31	1513	0.851688	0.936483	-0.0264592	-0.112326	PBANKA_0931200	heat shock protein 101	Post-translational modification, protein turnover, and chaperones
	27.8737	27.9126	28.0523	27.8309	27.8757	27.357	27.9053	28.244		0.836945	5	5	5	0	17.944	94	0.281206	0.483075	-0.256795	-0.810344	PBANKA_0931500	folate transporter 2, putative	Transport
	26.4976	25.9373	26.0443	26.4526	25.8655	26.3746	25.9603	25.0837		0.914189	20	20	20	0	269.89	402	0.257116	0.591752	-0.129436	-0.636449	PBANKA_0931600	guanine nucleotide-exchange factor SEC12, putative	Unknown function
	24.7495	24.7237	24.1869	24.6271	24.7981	24.6437	24.5669	24.5451		1.33627	11	11	11	0	114.62	671	0.280545	0.413748	0.418215	0.923825	PBANKA_0932200	peptidyl-prolyl cis-trans isomerase, putative	Post-translational modification, protein turnover, and chaperones
	30.5523	30.5967	30.3105	30.2712	30.3347	30.7253	30.3015	30.2633		0.602006	9	9	9	0	22.785	38	0.0287021	0.0742642	-0.732151	-2.05799	PBANKA_0932500	histone-lysine N-methyltransferase SET7, putative	Post-translational modification, protein turnover, and chaperones
	25.5571	25.5183	25.1895	25.5241	25.5936	25.4621	24.9269	24.7791		0.732096	10	10	10	0	45.089	68	0.0164375	0.0969005	-0.449895	-1.90318	PBANKA_0933400.2;PBANKA_0933400	GTPase-activating protein, putative	Intracellular trafficking, secretion, and vesicular transport
	27.8906	27.7158	27.853	28.052	27.5584	27.934	27.7384	27.7629		0.40138	5	5	5	0	47.031	45	0.395282	0.456211	-1.31696	-0.855906	PBANKA_0933500	rhomboid protease ROM1	Post-translational modification, protein turnover, and chaperones
	30.0791	30.3417	30.474	29.1303	30.2181	30.8166	30.6275	30.0357		1.35243	17	17	17	0	109.55	103	0.00547574	0.064539	0.435552	2.14696	PBANKA_0933800	conserved Plasmodium protein, unknown function	Unknown function
	23.8398	23.1379	24.1398	24.2684	23.072	23.2311	23.0598	23.0944		1.41673	4	4	4	0	17.805	22	0.148826	0.258386	0.50256	1.2455	PBANKA_0934200	ubiquitin domain-containing protein DSK2, putative	Post-translational modification, protein turnover, and chaperones
	24.7145	24.9656	24.86	24.9563	24.3487	24.5217	24.1243	24.7022		1.24811	2	2	2	0	5.7463	82	0.168408	0.342369	0.31975	1.05114	PBANKA_0934300	UDP-galactose transporter, putative	Transport
	25.1847	25.3377	24.7088	24.6375	19.3751	24.8117	25.2554	25.1586		1.23594	4	4	4	0	13.884	29	0.149827	0.332425	0.305614	1.07193	PBANKA_0934500	protein tyrosine phosphatase	Signal transduction mechanisms
	25.5546	25.8264	25.3722	25.4969	26.1088	25.9461	25.962	25.9753		0.671241	13	13	13	0	21.101	29	0.0428264	0.117117	-0.575097	-1.77213	PBANKA_0935500	conserved Plasmodium protein, unknown function	Cell division, DNA maintenance, and Chromatin dynamics
	22.2484	22.043	22.6758	22.3061	22.3125	22.4473	23.4961	23.0276		0.944644	8	8	8	0	70.489	65	0.658437	0.821118	-0.0821567	-0.296871	PBANKA_0936300	syntaxin, putative	Intracellular trafficking, secretion, and vesicular transport
	26.1085	26.1403	25.8252	26.1901	26.2098	25.9702	26.8247	26.5383		1.64409	7	7	7	0	112.58	104	0.0984716	0.173145	0.717292	1.53584	PBANKA_0936500	replication factor C subunit 5, putative	Cell division, DNA maintenance, and Chromatin dynamics
	24.0263	23.6898	23.4809	24.1501	24.2673	23.8335	24.2135	24.2553		0.52463	9	9	9	0	16.076	33	0.373305	0.445528	-0.930628	-0.871687	PBANKA_0937100	vacuolar protein sorting-associated protein 35, putative	Intracellular trafficking, secretion, and vesicular transport
	23.0082	22.8635	22.8593	23.6516	22.2431	22.4144	22.6213	22.8033		0.681895	18	18	18	0	92.463	66	0.0964969	0.191706	-0.552379	-1.45152	PBANKA_0937400	pre-mRNA-processing factor 6, putative	RNA processing and modification
	23.5304	23.7589	23.891	24.0954	24.0682	23.8234	23.5562	23.4992		0.850491	19	19	19	0	49.116	208	0.233607	0.462798	-0.233632	-0.845216	PBANKA_0937500	conserved Plasmodium protein, unknown function	Unknown function
	24.2548	23.8272	24.4705	24.771	24.2933	24.808	25.443	25.6485		0.929306	3	3	3	0	14.309	72	0.571939	0.773281	-0.105775	-0.381871	PBANKA_0937700	60S ribosomal protein L36, putative	Translation, ribosomal structure and biogenesis
	22.5788	22.3099	22.205	22.6205	18.7203	21.905	22.2241	23.1422		1.21776	28	28	28	0	323.31	542	0.156906	0.349798	0.284229	1.03084	PBANKA_0938300	heat shock protein J2, putative	Post-translational modification, protein turnover, and chaperones
	24.6416	24.8225	24.9562	24.196	24.6045	24.3633	23.7473	23.6917		1.08785	30	30	30	0	323.31	2402	0.734224	0.828236	0.121486	0.275152	PBANKA_0938400	endoplasmic reticulum-resident calcium binding protein, putative	Unknown function
	26.7185	26.5134	26.3122	26.8301	26.5111	25.9736	26.5686	26.3864		1.00413	16	16	16	0	116.1	362	0.97346	0.982181	0.00594759	0.0219066	PBANKA_0938500	succinyl-CoA synthetase alpha subunit, putative	Energy production and conversion
	26.4506	26.5587	26.5038	26.0852	26.4405	26.5945	26.1846	25.9556		1.14795	13	13	12	0	121.06	157	0.0668423	0.341169	0.199057	1.05277	PBANKA_0938600	casein kinase 2, alpha subunit	Post-translational modification, protein turnover, and chaperones
	27.9188	28.0069	28.0901	27.4033	27.9068	28.2781	28.2424	28.1286		0.518391	18	18	18	0	44.079	58	0.0844838	0.134346	-0.947887	-1.69553	PBANKA_0939600	polyadenylate-binding protein-interacting protein 1, putative	Translation, ribosomal structure and biogenesis
	32.0388	32.2418	32.4393	31.0642	31.701	32.3716	32.2628	31.9347		0.857791	5	5	5	0	65.126	51	0.228376	0.469109	-0.221302	-0.835114	PBANKA_0939900	U6 snRNA-associated Sm-like protein LSm4, putative	RNA processing and modification
	27.9484	28.0692	28.2549	27.501	27.9959	27.7837	27.947	28.0707		1.23948	10	10	10	0	23.211	61	0.441808	0.577769	0.309737	0.650435	PBANKA_0940700	conserved Plasmodium protein, unknown function	Unknown function
	26.144	26.0282	25.8415	25.856	26.2554	26.1492	26.2338	26.0274		1.0354	18	18	18	0	92.888	203	0.72016	0.86611	0.0501924	0.214823	PBANKA_0940900	RuvB-like helicase 2, putative	Cell division, DNA maintenance, and Chromatin dynamics
	23.9938	24.6847	24.1854	22.8945	23.5166	23.3279	22.7323	22.39		1.10524	16	16	16	0	323.31	848	0.116293	0.481062	0.144365	0.807849	PBANKA_0941100	conserved Apicomplexan protein, unknown function	Unknown function
	23.5046	23.5879	23.828	23.7883	23.5756	23.7582	23.4168	23.073		1.00444	29	29	29	0	253.25	496	0.954202	0.977866	0.00639629	0.0309248	PBANKA_0941300	translocon component PTEX88	Intracellular trafficking, secretion, and vesicular transport
	23.1336	23.1312	23.4097	24.3505	23.3672	23.4424	24.133	24.3212		0.688053	3	3	3	0	31.349	25	0.0799176	0.176671	-0.539409	-1.51415	PBANKA_0941400	centrin-4, putative	Unknown function
	25.7331	25.3667	25.7416	25.7072	25.6035	25.6059	25.5592	25.9808		0.877932	11	11	11	0	43.354	223	0.101702	0.402692	-0.187819	-0.952115	PBANKA_0941500	40S ribosomal protein S4, putative	Translation, ribosomal structure and biogenesis
	29.0437	29.1885	28.9937	28.9909	29.1317	29.387	29.1615	29.114		0.957461	28	28	28	0	277.32	602	0.542865	0.810741	-0.0627146	-0.317942	PBANKA_0941600	conserved Plasmodium protein, unknown function	Unknown function
	27.2271	27.2901	27.0706	27.4223	27.0508	27.4265	27.2599	27.2984		0.922306	7	7	5	0	22.574	287	0.754343	0.840842	-0.116683	-0.255786	PBANKA_0941900	histone H4, putative	Cell division, DNA maintenance, and Chromatin dynamics
	21.9543	21.8381	21.1238	21.825	21.6499	21.0634	20.9971	20.8731		1.44718	26	26	26	0	323.31	1369	0.182537	0.286229	0.533243	1.17493	PBANKA_0942500	thioredoxin, putative	Metabolism
	28.0201	27.8361	28.0995	27.8503	27.5519	27.8099	27.81	27.8828		0.710662	18	18	18	0	65.911	89	0.0617849	0.16555	-0.492764	-1.56431	PBANKA_0942600	conserved Plasmodium protein, unknown function	Unknown function
	28.7265	28.4395	28.3199	28.3321	28.4525	28.3671	28.3989	28.3488		0.695374	12	12	12	0	155.47	119	0.0570958	0.151929	-0.52414	-1.6223	PBANKA_0942800	syntaxin, putative	Intracellular trafficking, secretion, and vesicular transport
	28.9142	27.9747	28.0568	27.7252	28.45	27.3377	28.2417	28.1748		0.934155	37	37	37	0	69.385	148	0.543621	0.767364	-0.0982656	-0.388901	PBANKA_0943100	CCR4-NOT transcription complex subunit 1, putative	Transcription
	30.1428	30.3558	30.7495	29.3076	30.2803	31.1139	30.7915	30.5028		1.2132	4	4	4	0	12.971	51	0.171473	0.372787	0.278823	0.997335	PBANKA_0943200	casein kinase II beta chain, putative	Post-translational modification, protein turnover, and chaperones
	24.4354	24.1459	24.446	24.4263	24.2438	24.1614	23.6924	23.3849		0.961917	13	13	13	0	50.869	119	0.542262	0.819231	-0.056015	-0.299981	PBANKA_0943300	actin-like protein, putative	Cytoskeleton
	25.1087	25.2642	25.3528	25.6094	25.1723	25.1198	24.3982	24.5483		0.929595	8	8	8	0	291.36	377	0.57515	0.77384	-0.105326	-0.379191	PBANKA_0943600	60S acidic ribosomal protein P1, putative	Translation, ribosomal structure and biogenesis
	25.8052	25.3802	25.1202	25.2774	25.3914	25.2221	25.228	25.3485		2.70761	7	7	7	0	9.5274	23	0.044222	0.065781	1.43702	2.15677	PBANKA_0943900	PIR protein	Unknown function
	23.3863	23.4826	22.8437	23.1324	23.5843	23.3184	23.7524	23.3051		1.68702	71	7	1	0	11.507	32	0.0490371	0.100915	0.754478	1.85583	PBANKA_0944041	reticulocyte binding protein, putative	Unknown function
	25.1722	24.9037	24.9637	24.996	25.0832	24.8004	24.8938	25.0341		1.34533	57	18	4	0	29.474	63	0.0214029	0.114411	0.427959	1.79421	PBANKA_1000011	reticulocyte binding protein, putative	Unknown function
	27.9939	27.6762	28.162	27.8091	27.6081	28.2201	27.6291	27.7626		0.971701	10	10	10	0	94.419	160	0.824458	0.910451	-0.0414157	-0.148585	PBANKA_1000200;PBANKA_0524821;PBANKA_0501051	fam-a protein	Unknown function
	21.0144	18.9631	20.8248	21.4488	22.3021	21.9203	22.1219	21.655		0.883006	9	9	9	0	74.221	243	0.622551	0.755618	-0.179505	-0.402404	PBANKA_1000600	erythrocyte membrane antigen 1	Unknown function
	20.8723	22.1507	21.8882	21.5887	22.3652	22.1334	22.2651	22.7541		1.24666	10	10	10	0	47.486	71	0.0196405	0.161068	0.318069	1.58439	PBANKA_1000700	regulator of chromosome condensation, putative	Cell division, DNA maintenance, and Chromatin dynamics
	24.0748	24.5256	24.4488	24.0162	24.6661	24.5809	24.7069	24.8234		1.20188	4	4	4	0	7.9341	14	0.64827	0.751572	0.265293	0.40641	PBANKA_1001300	conserved Plasmodium protein, unknown function	Unknown function
	28.4003	28.0903	27.3386	27.7869	28.142	28.1841	27.4485	27.1235		1.21808	10	10	10	0	9.8595	22	0.220128	0.414782	0.284613	0.924228	PBANKA_1001400	pre-mRNA-splicing factor CLF1, putative	RNA processing and modification
	24.3236	24.5044	24.2397	24.5503	24.743	24.613	24.6248	24.9094		0.756269	9	9	9	0	14.355	26	0.595671	0.692804	-0.403029	-0.49178	PBANKA_1001600	SET domain protein, putative	Unknown function
	20.9153	20.9325	21.2363	21.1624	19.906	21.0456	22.3209	22.0352		1.46134	4	4	4	0	7.1085	21	0.288283	0.399779	0.547288	0.96045	PBANKA_1001900	conserved Plasmodium protein, unknown function	Unknown function
	21.9863	21.9999	22.7448	21.9656	22.652	22.243	22.4744	22.4657		0.864577	6	6	6	0	26.087	25	0.4506	0.635024	-0.209933	-0.582787	PBANKA_1002100	6-cysteine protein	Unknown function
	20.885	19.8787	22.8448	22.382	20.5157	21.5638	21.3196	20.9793		0.767536	23	23	23	0	75.306	83	0.151053	0.298098	-0.381694	-1.14961	PBANKA_1002400	dipeptidyl aminopeptidase 3, putative	Post-translational modification, protein turnover, and chaperones
	19.412	20.985	20.4141	21.2024	21.7617	20.9829	20.6513	20.8067		0.953247	53	53	42	0	219.37	292	0.693205	0.840026	-0.0690775	-0.258893	PBANKA_1003100	pre-mRNA-processing-splicing factor 8, putative	RNA processing and modification
	23.2106	23.4173	23.469	22.6633	23.034	22.5304	23.4248	22.9313		1.06471	13	13	13	0	42.222	190	0.355804	0.704566	0.0904608	0.475015	PBANKA_1003300	conserved Plasmodium membrane protein, unknown function	Unknown function
	24.3109	24.7478	24.4868	25.1907	24.5659	23.9395	24.3289	24.3751		1.08528	3	3	3	0	21.01	51	0.563063	0.755422	0.118063	0.403018	PBANKA_1003500	conserved Plasmodium protein, unknown function	Unknown function
	25.9502	25.9135	26.4708	26.0773	25.7445	26.2194	26.1731	25.9985		0.752998	30	30	30	0	323.31	365	0.010929	0.095	-0.409282	-1.92455	PBANKA_1003600	apical sushi protein, putative	Unknown function
	27.2061	27.2553	27.1277	27.3791	27.169	27.3084	27.5261	27.3265		1.0786	20	20	19	0	274.89	413	0.560862	0.762513	0.109162	0.393562	PBANKA_1003800	V-type proton ATPase subunit B, putative	Energy production and conversion
	23.9458	24.2968	23.6688	23.916	24.4645	24.0844	23.7888	23.962		1.10455	6	6	6	0	102.24	166	0.261618	0.569499	0.143456	0.66481	PBANKA_1004800	peptidyl-tRNA hydrolase 2, putative	Transcription
	27.438	27.4132	27.2741	27.5676	27.2053	26.75	27.0526	27.048		0.720889	43	43	43	0	323.31	366	0.00614647	0.0626772	-0.47215	-2.20301	PBANKA_1005400	conserved Plasmodium protein, unknown function	Unknown function
	28.0394	27.6998	27.3449	27.8434	27.9263	28.0823	27.6999	27.6556		0.989816	8	8	8	0	66.269	45	0.97872	0.980834	-0.0147672	-0.0233987	PBANKA_1006700	U4/U6 small nuclear ribonucleoprotein PRP31, putative	RNA processing and modification
	25.7424	25.8883	25.5973	25.7428	26.155	25.7986	25.6902	25.9008		1.41392	6	6	6	0	18.455	39	0.0393145	0.130189	0.499696	1.72101	PBANKA_1007100	conserved Plasmodium protein, unknown function	Metabolism
	26.6372	26.4336	26.5038	26.5975	26.2321	25.898	25.8824	26.271		0.80131	13	13	13	0	23.913	44	0.0788136	0.252028	-0.319567	-1.27273	PBANKA_1007700	protein phosphatase PPM1	Signal transduction mechanisms
	22.6761	21.8615	23.9451	23.69	22.3835	23.1681	23.4527	23.1093		1.50732	9	9	9	0	45.241	82	0.04113	0.112679	0.591987	1.80244	PBANKA_1008000	conserved Plasmodium protein, unknown function	Post-translational modification, protein turnover, and chaperones
	23.4331	23.4807	22.7717	23.2547	23.5733	23.643	23.6977	24.0251		0.939289	42	42	42	0	323.31	1062	0.618949	0.802207	-0.0903597	-0.331736	PBANKA_1008500	translocon component PTEX150	Intracellular trafficking, secretion, and vesicular transport
	22.9946	22.39	22.5438	22.8307	22.4575	22.2678	22.5037	22.2517		0.456093	5	5	5	0	10.937	11	0.130042	0.176339	-1.1326	-1.51849	PBANKA_1008600	conserved Plasmodium protein, unknown function	Unknown function
	23.9446	23.6695	23.0348	23.8853	24.1718	24.0127	24.465	24.2526		0.751644	5	5	5	0	26.247	48	0.00834505	0.0856727	-0.411878	-1.99307	PBANKA_1009300	clathrin light chain, putative	Intracellular trafficking, secretion, and vesicular transport
	29.1037	29.0771	29.1163	29.1079	28.9387	29.5128	28.8524	28.7398		1.2878	5	5	5	0	12.858	101	0.0351649	0.167777	0.364904	1.55468	PBANKA_1009400	ER membrane protein complex subunit 4, putative	Unknown function
	21.0826	21.4808	20.8865	21.7398	21.4629	19.7578	18.6437	20.7949		0.594478	6	6	6	0	21.919	52	0.0407059	0.0960884	-0.750304	-1.93045	PBANKA_1010400	conserved Plasmodium protein, unknown function	Unknown function
	25.849	25.8785	25.7058	25.9712	25.6366	25.5105	25.2046	25.4053		1.35703	11	11	11	0	20.381	44	0.21833	0.343503	0.440453	1.04775	PBANKA_1010500	Hsp70/Hsp90 organizing protein, putative	Post-translational modification, protein turnover, and chaperones
	25.3901	25.3751	25.2043	25.628	25.6581	25.6724	25.6543	26.0724		0.939755	12	12	7	0	272.13	228	0.519402	0.76803	-0.089644	-0.388027	PBANKA_1010600	calmodulin, putative	Signal transduction mechanisms
	23.8988	22.9073	23.7465	24.1833	22.7574	22.8109	23.0261	23.1404		0.971513	63	63	63	0	323.31	898	0.687833	0.869485	-0.0416951	-0.209692	PBANKA_1011400	DNA topoisomerase 2, putative	Cell division, DNA maintenance, and Chromatin dynamics
	22.8228	23.292	23.3225	22.1233	23.1727	23.5496	23.6287	22.9715		0.741288	31	31	31	0	76.12	144	0.0176728	0.101078	-0.431893	-1.85144	PBANKA_1011500	zinc finger protein, putative	Unknown function
	27.2281	27.2441	27.2555	27.2674	26.8456	27.0505	27.4248	27.3156		2.24227	6	6	6	0	25.003	19	0.203949	0.25337	1.16496	1.26994	PBANKA_1011600	chromatin assembly factor 1 P55 subunit, putative	Unknown function
	28.8284	28.8007	28.4061	28.6624	28.6051	28.6957	28.6204	28.6094		0.723266	9	9	9	0	7.0361	15	0.0857016	0.200033	-0.467402	-1.42719	PBANKA_1012000	SF-assemblin, putative	Cytoskeleton
	25.4663	25.1895	25.3884	25.5414	25.109	25.0745	25.036	24.6385		0.888309	20	20	20	0	146.12	173	0.385322	0.618162	-0.170866	-0.604798	PBANKA_1012100	HP12 protein homolog, putative	Unknown function
	19.411	21.8401	22.875	22.4132	22.3523	22.3718	22.9943	23.4807		1.00546	20	20	20	0	323.31	734	0.953709	0.977377	0.00785255	0.0341778	PBANKA_1012800	voltage-dependent anion-selective channel protein, putative	Unknown function
	23.2724	23.0942	23.8953	23.4878	22.9053	22.5848	23.1243	23.2657		1.14886	8	8	8	0	62.274	62	0.750683	0.82711	0.200207	0.285286	PBANKA_1013000	inner membrane complex suture component, putative	Unknown function
	25.716	25.8793	25.4052	25.8648	25.8404	25.697	25.1727	25.4718		1.01178	7	7	7	0	26.746	160	0.905675	0.96152	0.0168929	0.0713736	PBANKA_1013100	60S ribosomal protein L14, putative	Translation, ribosomal structure and biogenesis
	30.1002	29.9074	29.6456	29.5431	29.7623	29.8841	29.7585	29.8228		1.12614	22	22	22	0	323.31	470	0.317032	0.56891	0.171382	0.666726	PBANKA_1013200	succinyl-CoA ligase [ADP-forming] subunit beta, putative	Energy production and conversion
	23.6555	24.4558	22.126	22.8301	23.4133	24.3289	23.3923	22.7338		1.03276	4	4	4	0	15.437	53	0.880199	0.933072	0.0465088	0.117522	PBANKA_1013800	cytochrome c oxidase subunit 2, putative	Energy production and conversion
	27.4804	27.4903	27.3335	27.0286	27.3588	27.5481	27.3572	27.1363		1.99721	10	10	9	0	24.812	62	0.100938	0.15139	0.997983	1.62176	PBANKA_1014000	NADP-specific glutamate dehydrogenase, putative	Metabolism
	27.5063	27.6403	27.9849	27.2883	27.6394	27.7515	27.7944	27.9201		0.806067	35	35	35	0	188.65	199	0.0376299	0.19969	-0.311029	-1.43317	PBANKA_1014900	coatomer subunit beta, putative	Intracellular trafficking, secretion, and vesicular transport
	24.7821	25.0613	24.8611	25.8405	24.7761	25.1576	25.6079	25.1894		1.12174	5	5	5	0	62.859	64	0.432994	0.6508	0.165736	0.55755	PBANKA_1015100	conserved Plasmodium protein, unknown function	Unknown function
	21.4068	22.6469	23.4556	21.7127	22.8226	23.1556	23.8806	23.3552		1.04348	8	8	8	0	87.16	54	0.786582	0.879149	0.0614071	0.193789	PBANKA_1016400	major facilitator superfamily domain-containing protein, putative	Transport
	25.3294	25.1145	25.3498	25.6482	25.0447	24.9378	25.1266	25.0887		1.29109	3	3	3	0	30.813	60	0.559729	0.665852	0.36859	0.528736	PBANKA_1016600	conserved Plasmodium protein, unknown function	Unknown function
	24.7271	25.0225	24.3828	25.0697	25.0827	25.0098	24.6245	25.148		1.17232	8	8	8	0	31.558	51	0.670538	0.775806	0.229363	0.374114	PBANKA_1016700	leucine-rich repeat protein	Cell division, DNA maintenance, and Chromatin dynamics
	24.9052	24.7758	24.1619	24.5801	24.8901	24.3411	24.5103	24.9271		0.999245	9	9	9	0	20.883	58	0.995358	0.996473	-0.00108957	-0.00389604	PBANKA_1017200	conserved Plasmodium protein, unknown function	Unknown function
	22.0645	22.0366	23.1713	23.6574	22.0216	22.7997	23.5782	24.0046		0.905401	32	32	32	0	162.72	203	0.212298	0.541905	-0.143371	-0.707198	PBANKA_1017300	conserved Plasmodium protein, unknown function	Unknown function
	23.131	22.6823	24.4961	22.1297	23.3975	23.4761	23.4031	23.0799		0.947073	3	3	3	0	19.888	55	0.739531	0.848638	-0.0784531	-0.241198	PBANKA_1017700	cytochrome b-c1 complex subunit 6, putative	Energy production and conversion
	23.9717	23.8403	23.6771	24.1699	23.9613	23.8134	24.2888	23.5912		1.11536	8	8	8	0	20.51	44	0.523008	0.704	0.157506	0.474003	PBANKA_1018100	ABC transporter G family member 2, putative	Transport
	25.6844	25.4689	25.5876	25.7127	25.4836	25.2641	25.4455	25.6868		1.15809	5	5	5	0	118.67	113	0.169707	0.433215	0.21175	0.898348	PBANKA_1018600	60S ribosomal protein L21, putative	Translation, ribosomal structure and biogenesis
	25.292	25.3615	24.6214	24.977	25.4251	24.8599	24.7742	24.8789		0.842024	13	13	13	0	141.26	112	0.0524397	0.264494	-0.248067	-1.2229	PBANKA_1018900	conserved Plasmodium protein, unknown function	Unknown function
	24.0594	23.9977	23.7772	24.1056	23.8226	24.7429	23.7999	24.2045		1.15022	15	15	15	0	103.63	151	0.452627	0.639545	0.201907	0.574488	PBANKA_1019300	enoyl-CoA hydratase, putative	Metabolism
	25.6016	25.8025	25.8179	25.5705	25.7479	26.2343	25.9415	25.7157		1.0844	12	12	12	0	36.496	270	0.508296	0.723091	0.116896	0.439064	PBANKA_1019400	60S ribosomal protein L7-3, putative	Translation, ribosomal structure and biogenesis
	25.7739	25.7874	25.4559	25.8065	25.6099	25.3913	25.3381	25.4922		1.01042	15	15	15	0	205.09	443	0.910311	0.962357	0.0149531	0.0657923	PBANKA_1019500	60S ribosomal protein L5, putative	Translation, ribosomal structure and biogenesis
	25.1007	25	25.7313	25.2833	24.9852	25.4407	25.5842	25.9128		1.02289	6	6	6	0	12.017	31	0.917287	0.953277	0.0326471	0.0813243	PBANKA_1019600	vacuolar protein sorting-associated protein 3, putative	Intracellular trafficking, secretion, and vesicular transport
	27.5536	27.5863	27.6173	27.1767	27.6112	27.9254	27.5772	27.2876		0.848757	32	32	32	0	232.58	397	0.361735	0.548261	-0.236577	-0.696468	PBANKA_1019700	conserved Plasmodium protein, unknown function	Unknown function
	28.8985	28.8507	28.8088	28.4759	28.7635	29.0012	28.7283	28.6006		0.933846	14	14	14	0	50.415	82	0.246665	0.651263	-0.0987439	-0.55808	PBANKA_1020600	actin-related protein, putative	Cytoskeleton
	22.1325	22.1548	21.6049	22.1427	22.2848	22.6227	21.8892	21.3688		1.15886	36	36	36	0	231.76	350	0.0806392	0.338346	0.212711	1.05637	PBANKA_1020700	conserved Plasmodium protein, unknown function	Unknown function
	26.9374	26.8678	26.781	26.4565	26.8174	26.9462	26.2959	26.0368		1.10449	14	14	14	0	130.1	146	0.112509	0.483072	0.143375	0.809299	PBANKA_1020900	ERAD-associated E3 ubiquitin-protein ligase HRD1, putative	Post-translational modification, protein turnover, and chaperones
	24.643	24.4526	24.4059	24.6789	24.3687	24.4127	24.5356	24.4686		0.555581	2	2	2	0.0092725	1.6045	33	0.36618	0.444502	-0.847931	-0.876271	PBANKA_1021500	copper transporter, putative	Transport
	26.6075	26.5139	26.3177	26.42	26.7838	26.8198	26.4684	26.6379		0.907157	5	5	5	0	10.457	64	0.751041	0.832749	-0.140576	-0.268698	PBANKA_1022000	40S ribosomal protein S25, putative	Translation, ribosomal structure and biogenesis
	25.239	25.4848	25.2384	25.4632	25.4749	25.5151	25.5909	25.4179		0.824545	4	4	4	0	14.261	22	0.280174	0.469969	-0.278329	-0.832008	PBANKA_1022200	DIX domain-containing protein, putative	Unknown function
	22.4905	22.283	22.348	22.1281	22.7423	23.054	19.4409	20.6206		0.962721	9	9	8	0	26.135	58	0.806496	0.892354	-0.0548105	-0.174502	PBANKA_1022500	surface protein P113	Unknown function
	25.6989	25.5117	25.3315	24.0892	25.298	24.6164	25.4723	24.6824		1.21078	10	10	10	0	70.165	73	0.220492	0.420555	0.275939	0.91434	PBANKA_1023400	glutathione reductase, putative	Metabolism
	22.206	22.2553	22.3193	22.7942	21.7304	22.6218	21.9371	22.1722		0.843422	4	4	4	0	20.046	37	0.324768	0.518086	-0.245674	-0.746529	PBANKA_1023500	conserved Plasmodium protein, unknown function	Translation, ribosomal structure and biogenesis
	23.9274	23.533	23.5472	23.9665	23.9017	23.9056	23.1584	23.7891		0.699266	19	19	19	0	83.141	127	0.00661897	0.0564786	-0.516087	-2.27368	PBANKA_1023600	conserved Plasmodium protein, unknown function	Unknown function
	23.3464	23.8681	24.1382	23.3791	24.1279	23.8974	23.9461	23.8643		0.879199	38	38	38	0	121.41	219	0.0499018	0.337954	-0.185738	-1.05616	PBANKA_1023800	conserved Plasmodium protein, unknown function	Unknown function
	23.055	23.3189	23.7307	23.1847	22.8353	23.1033	23.5651	22.8028		1.27812	30	30	30	0	323.31	689	0.00337461	0.0830864	0.354022	2.01667	PBANKA_1024000	thioredoxin-like protein, putative	Metabolism
	24.8881	24.5732	24.7673	25.1059	24.4437	24.3959	24.2396	24.191		0.995209	7	7	7	0	122.16	180	0.971866	0.980619	-0.00692797	-0.0240181	PBANKA_1024800	conserved Plasmodium protein, unknown function	Unknown function
	25.8685	25.6303	25.828	25.6726	25.5953	25.6832	25.5218	25.4562		0.956758	9	9	9	0	13.754	25	0.896313	0.936029	-0.0637736	-0.112056	PBANKA_1024900	DNA replication licensing factor MCM2, putative	Cell division, DNA maintenance, and Chromatin dynamics
	28.1	27.9379	27.9032	28.1967	28.3598	28.3621	28.3517	28.4802		1.10499	13	11	11	0	29.793	80	0.656046	0.788531	0.144036	0.353445	PBANKA_1025200	H/ACA ribonucleoprotein complex subunit 4, putative	Translation, ribosomal structure and biogenesis
	26.989	27.133	26.3835	26.7674	27.0908	26.6904	26.7092	26.7548		0.918785	31	31	31	0	110.7	157	0.534004	0.732522	-0.122201	-0.428371	PBANKA_1025500	NOT family protein, putative	Transcription
	21.483	21.5279	22.9308	22.1096	21.3705	21.4392	22.7007	22.2859		1.27229	5	5	5	0	11.267	47	0.544051	0.661411	0.347423	0.54252	PBANKA_1026400	conserved Plasmodium protein, unknown function	Unknown function
	23.9757	24.0863	24.9095	24.2348	24.1463	25.0331	24.5585	24.0446		1.1049	41	41	41	0	323.31	967	0.277177	0.576144	0.143917	0.652882	PBANKA_1026600	protein SEY1, putative	Cytoskeleton
	25.256	24.9221	24.7534	24.8202	25.011	25.0751	24.7523	24.4244		0.934323	5	5	5	0	4.5862	22	0.748415	0.844549	-0.0980062	-0.250135	PBANKA_1026700	conserved Plasmodium protein, unknown function	Unknown function
	21.7641	21.0788	21.6007	22.8398	21.0748	22.292	22.3511	22.9552		0.963873	14	14	14	0	44.835	145	0.697296	0.85264	-0.0530849	-0.230757	PBANKA_1027000	serine palmitoyltransferase, putative	Metabolism
	28.9062	28.8434	28.9748	28.8692	28.7822	29.3512	29.0139	29.0221		1.34544	11	11	11	0	22.751	74	0.037115	0.147691	0.428081	1.6437	PBANKA_1027200	conserved Plasmodium protein, unknown function	Unknown function
	23.9491	24.2988	23.1078	23.4741	23.619	23.9711	23.4289	23.4189		0.901678	6	6	6	0	8.6419	14	0.729947	0.824363	-0.149316	-0.291192	PBANKA_1027300	conserved Plasmodium protein, unknown function	Unknown function
	25.7456	25.8228	25.5799	25.9317	25.6563	25.5032	25.6954	26.0127		0.877227	7	7	7	0	8.7358	40	0.508894	0.677922	-0.188978	-0.511939	PBANKA_1027900	small nuclear ribonucleoprotein-associated protein B, putative	RNA processing and modification
	23.3997	23.5219	23.3441	23.7756	23.561	23.9902	24.0885	24.1139		0.796883	9	4	4	0	17.223	36	0.397217	0.537058	-0.32756	-0.713019	PBANKA_1028300	serine/threonine protein phosphatase PP1	Post-translational modification, protein turnover, and chaperones
	21.6116	22.1697	21.5536	21.362	21.9955	22.0935	21.5524	20.4583		1.1379	8	8	7	0	27.355	129	0.136284	0.435085	0.186373	0.894407	PBANKA_1028400	60S ribosomal protein L10, putative	Translation, ribosomal structure and biogenesis
	23.7286	24.1317	24.4807	23.4199	23.6104	23.6705	24.157	23.567		1.11293	14	14	14	0	193.81	194	0.229984	0.534582	0.154369	0.716182	PBANKA_1028800	DnaJ protein, putative	Post-translational modification, protein turnover, and chaperones
	21.4421	21.3967	22.6711	22.1191	21.0043	21.7957	21.7249	21.7939		0.99749	11	9	9	0	36.489	78	0.963988	0.982847	-0.00362539	-0.0204793	PBANKA_1030100	actin II	Cytoskeleton
	25.9333	25.8751	26.1602	25.966	25.9084	26.2375	26.2266	26.3077		0.851465	4	4	4	0	16.294	31	0.361298	0.550258	-0.231981	-0.692906	PBANKA_1030300	nuclear transport factor 2, putative	Intracellular trafficking, secretion, and vesicular transport
	26.7251	26.8094	26.3446	26.7019	26.9125	26.6596	26.7958	26.8306		1.05492	14	14	14	0	219.2	534	0.422759	0.751989	0.0771379	0.406666	PBANKA_1030600	p1/s1 nuclease, putative	Unknown function
	24.8778	24.8274	24.9205	24.9041	24.69	24.8513	25.0435	24.9306		1.2609	12	12	12	0	14.411	32	0.584396	0.694941	0.334458	0.492707	PBANKA_1031100	plastid replication-repair enzyme, putative	Cell division, DNA maintenance, and Chromatin dynamics
	23.5044	23.6136	24.1738	24.345	23.4889	23.5371	23.9851	23.6979		1.02705	10	10	10	0	19.59	37	0.898734	0.946092	0.0385118	0.0987186	PBANKA_1031300	rhomboid protease ROM8	Post-translational modification, protein turnover, and chaperones
	28.6029	28.4826	28.4221	28.3867	28.3506	28.7085	28.6146	28.529		4.50438	3	3	3	0	3.5549	24	0.105236	0.122218	2.17133	1.75251	PBANKA_1031400	conserved Plasmodium protein, unknown function	Unknown function
	22.1586	21.1401	22.969	23.1337	21.6941	22.6664	23.0639	23.3149		1.28195	18	18	18	0	172.12	354	0.0127364	0.116592	0.358345	1.7721	PBANKA_1031800	conserved Plasmodium protein, unknown function	Unknown function
	23.4521	23.9265	23.5816	24.5722	24.0359	23.611	23.767	24.2725		1.26351	10	10	10	0	24.093	156	0.0192455	0.148419	0.337435	1.63529	PBANKA_1032500	ER membrane protein complex subunit 2, putative	Unknown function
	19.0769	18.7318	22.5298	23.086	22.8472	22.8685	23.1824	23.2117		0.97599	8	8	8	0	41.523	77	0.874845	0.935573	-0.0350614	-0.111902	PBANKA_1032600	cytidine diphosphate-diacylglycerol synthase, putative	Metabolism
	27.7419	27.6711	27.413	27.4311	28.0202	27.7687	27.8918	28.0098		0.60848	23	23	23	0	102.45	213	0.158147	0.239647	-0.716718	-1.31583	PBANKA_1032700	CUGBP Elav-like family member 2, putative	RNA processing and modification
	26.4714	26.5609	26.3013	26.5744	26.7073	26.6737	26.8236	27.053		1.19461	15	15	15	0	73.988	150	0.0750962	0.28824	0.256535	1.16972	PBANKA_1032900	conserved Plasmodium protein, unknown function	Unknown function
	24.0358	24.1273	24.3414	24.5179	24.4335	24.5867	24.1013	23.7607		0.784983	7	7	7	0	185.35	405	0.0391712	0.18211	-0.349266	-1.49958	PBANKA_1033100	conserved Plasmodium protein, unknown function	Unknown function
	26.9608	27.1178	27.5337	25.6996	26.3543	26.0783	26.4632	25.5492		1.00802	5	5	5	0	32.065	27	0.930208	0.971869	0.0115218	0.0509442	PBANKA_1033300	conserved Plasmodium protein, unknown function	Unknown function
	25.2421	25.2556	25.3085	25.6689	25.5182	25.5835	25.5903	25.8093		0.767279	57	57	57	0	103.14	200	0.0768471	0.220206	-0.382176	-1.36912	PBANKA_1033800	conserved protein, unknown function	Unknown function
	27.9396	28.2077	28.1534	28.4334	27.8205	27.7207	28.0814	27.7143		1.42802	7	6	6	0	15.693	94	0.20513	0.318608	0.514016	1.11327	PBANKA_1033900	40S ribosomal protein S8e, putative	Translation, ribosomal structure and biogenesis
	22.3815	22.6402	22.841	22.7605	22.548	22.7456	22.8444	22.5313		1.53574	2	2	2	0.0031145	2.4339	4	0.100378	0.187671	0.618932	1.4773	PBANKA_1034000	conserved Plasmodium protein, unknown function	Unknown function
	25.6124	25.2981	24.8999	25.565	25.1387	24.784	24.9307	24.9934		1.18283	12	12	12	0	165.82	571	0.203305	0.432661	0.242248	0.898269	PBANKA_1034400	plasmepsin IV	Post-translational modification, protein turnover, and chaperones
	24.3767	24.417	25.4271	24.4974	24.419	25.3542	25.5397	25.4614		0.738807	10	10	10	0	30.746	49	0.139961	0.264769	-0.43673	-1.22389	PBANKA_1035000	conserved Plasmodium protein, unknown function	Unknown function
	19.5672	19.6982	19.0262	19.3718	19.8098	20.8827	19.7456	19.7011		1.17628	8	7	7	0	35.915	69	0.438841	0.610456	0.234236	0.612288	PBANKA_1035100	rRNA 2-O-methyltransferase fibrillarin, putative	RNA processing and modification
	29.2369	28.9829	29.3302	29.0122	29.0649	29.2982	29.7708	29.3974		0.717453	5	5	5	0	43.983	133	0.0516618	0.153806	-0.479043	-1.60905	PBANKA_1035400	glideosome associated protein with multiple membrane spans 3, putative	Pathogenicity
	24.6492	24.6206	24.096	24.5488	24.3821	24.4324	23.5094	23.8437		0.979198	18	18	18	0	40.323	44	0.932178	0.962778	-0.0303268	-0.0686506	PBANKA_1036000	conserved Plasmodium protein, unknown function	Transcription
	25.0212	25.3557	25.478	24.741	25.4907	25.7839	25.5309	24.7272		0.526774	6	6	6	0	10.898	16	0.231371	0.29121	-0.924745	-1.16393	PBANKA_1036400	ribosome biogenesis protein BOP1, putative	Translation, ribosomal structure and biogenesis
	27.1959	27.1649	27.5133	27.8577	26.7451	26.7711	27.1655	27.1338		0.948665	11	11	11	0	81.426	68	0.805232	0.877994	-0.0760288	-0.192478	PBANKA_1036500	RING zinc finger protein, putative	Post-translational modification, protein turnover, and chaperones
	24.2284	23.2826	23.9227	22.9384	23.5892	24.0413	23.2505	23.3698		1.32115	14	14	14	0	237.2	423	0.163962	0.306464	0.401793	1.13685	PBANKA_1037300	conserved Plasmodium protein, unknown function	Unknown function
	21.9797	22.0646	21.5363	21.6085	20.3239	22.8964	20.3522	19.9177		0.58982	6	6	6	0	27.655	62	0.0260587	0.0688333	-0.761654	-2.1195	PBANKA_1037400	conserved Plasmodium protein, unknown function	Unknown function
	24.23	24.5528	23.6075	23.8381	24.4298	24.0876	23.428	23.979		1.05628	6	6	6	0	106.36	69	0.882637	0.923947	0.0789876	0.128894	PBANKA_1037900	conserved Plasmodium protein, unknown function	Unknown function
	27.2941	27.7016	28.0066	26.9365	27.7199	28.1048	27.998	27.7232		0.415316	5	5	5	0	12.419	38	0.310296	0.35834	-1.26772	-1.01893	PBANKA_1038000	cytochrome c, putative	Energy production and conversion
	23.0495	23.4348	23.2255	23.7456	23.0444	22.5358	22.0483	22.7802		1.09198	6	6	6	0	29.754	40	0.734431	0.827267	0.126944	0.27768	PBANKA_1038300	translocation associated membrane protein, putative	Intracellular trafficking, secretion, and vesicular transport
	24.3301	25.0144	23.0123	23.8937	23.9061	25.0131	23.7022	23.9451		0.691414	5	5	5	0	37.723	55	0.162457	0.265712	-0.532379	-1.22561	PBANKA_1038800	conserved Plasmodium protein, unknown function	Unknown function
	22.3249	23.5025	24.4816	21.7985	23.0221	22.7567	22.3925	18.8653		1.31034	7	7	7	0	16.785	34	0.20526	0.345761	0.389936	1.04124	PBANKA_1039600	26S proteasome regulatory subunit RPN6, putative	Post-translational modification, protein turnover, and chaperones
	24.3851	24.7389	23.4918	24.4287	25.0687	24.3325	24.1283	24.0228		1.00987	9	9	9	0	63.559	143	0.898777	0.962096	0.0141683	0.0685194	PBANKA_1039700	conserved Plasmodium protein, unknown function	Unknown function
	23.2669	23.892	23.3422	23.8742	22.241	23.4234	23.5083	23.073		0.639808	4	3	1	0	11.557	42	0.438246	0.524982	-0.644289	-0.735372	PBANKA_1100441;PBANKA_1146600	fam-b protein	Unknown function
	22.1651	22.4811	23.2266	22.2863	22.7798	22.9427	23.3084	22.6881		0.867782	1	1	1	0.0005466	3.0853	15	0.599054	0.725544	-0.204596	-0.436481	PBANKA_1100860	fam-c protein	Unknown function
	26.3153	26.2785	26.0404	26.2748	26.1434	26.0524	26.3483	26.4217		1.24302	6	6	6	0	6.865	18	0.11648	0.292514	0.313844	1.15722	PBANKA_1100900	fam-a protein	Unknown function
	25.0039	24.4346	23.8755	24.4248	24.6912	25.4031	22.4316	22.6357		0.94129	6	6	6	0	65.558	63	0.842863	0.898957	-0.0872893	-0.167315	PBANKA_1101200	Plasmodium exported protein, unknown function	Unknown function
	20.4522	20.5474	20.3408	20.34	20.536	20.8186	19.1584	20.349		0.924402	9	9	9	0	174.81	281	0.661437	0.804975	-0.113407	-0.327465	PBANKA_1101300	skeleton-binding protein 1	Unknown function
	23.0071	23.2143	23.0963	22.7103	23.1767	23.0392	23.6387	23.4287		0.900398	23	23	23	0	80.245	158	0.328805	0.602973	-0.151365	-0.624356	PBANKA_1101600	chromosome assembly factor 1, putative	Cell division, DNA maintenance, and Chromatin dynamics
	23.5435	23.5916	22.1858	23.8667	23.2476	23.7253	22.876	22.9895		0.770391	10	10	10	0	7.3396	27	0.682713	0.769703	-0.376337	-0.385318	PBANKA_1101800	vacuolar protein sorting-associated protein 11, putative	Intracellular trafficking, secretion, and vesicular transport
	28.4581	28.3186	28.0086	28.1534	28.3106	28.5627	27.5028	28.109		1.16717	5	5	5	0	9.1193	53	0.320289	0.526529	0.223015	0.729112	PBANKA_1102000	protein Mpv17, putative	Unknown function
	24.6182	24.5539	24.3136	24.4905	24.7059	24.3045	24.1268	24.2335		1.01314	24	24	24	0	323.31	1539	0.924513	0.962244	0.0188303	0.0648012	PBANKA_1102200	merozoite surface protein 8	Pathogenicity
	22.7612	23.1043	22.4658	23.093	19.9768	22.6874	23.5939	23.6608		1.21823	4	4	4	0	11.393	18	0.48198	0.627091	0.284782	0.593249	PBANKA_1102400	conserved Plasmodium protein, unknown function	Unknown function
	23.4535	23.6496	23.0498	23.8584	23.9227	23.4107	23.7225	23.8476		0.881327	5	5	5	0	10.289	81	0.532827	0.698712	-0.182251	-0.485367	PBANKA_1103000	serine/arginine-rich splicing factor 12, putative	RNA processing and modification
	32.0588	31.9693	31.5633	31.2898	31.8201	31.8766	31.6313	31.6284		1.15666	7	7	7	0	14.466	50	0.15433	0.419681	0.209962	0.917464	PBANKA_1103500	conserved Plasmodium protein, unknown function	Unknown function
	20.8386	20.297	21.1928	21.7265	20.7148	21.5414	21.16	21.7779		1.28425	44	44	44	0	323.31	424	0.000690984	0.0533455	0.360922	2.30657	PBANKA_1103600	cation transporting P-ATPase, putative	Transport
	25.4885	25.8359	26.2657	25.197	25.4452	25.9489	25.4167	25.2473		1.60299	8	8	8	0	15.528	38	0.0306248	0.0856867	0.680768	1.99063	PBANKA_1104000	ATP-dependent helicase, putative	RNA processing and modification
	23.5228	23.2102	23.0632	23.5807	23.4504	23.5924	23.5942	23.5798		1.12319	15	15	15	0	146.37	344	0.331016	0.579197	0.167606	0.648374	PBANKA_1104200	2-oxoisovalerate dehydrogenase subunit beta, mitochondrial, putative	Energy production and conversion
	26.7227	26.6299	26.5362	26.7157	27.0306	27.0869	26.9153	27.0153		1.21264	4	4	4	0	6.1136	17	0.354369	0.524835	0.278151	0.737435	PBANKA_1104300	centrosomal protein CEP120, putative	Cell division, DNA maintenance, and Chromatin dynamics
	22.6599	22.108	23.071	22.9562	23.1151	23.3284	23.4255	23.6491		0.928391	18	18	18	0	116.51	143	0.38003	0.687238	-0.107195	-0.502906	PBANKA_1104800	actin-like protein, putative	Cytoskeleton
	27.6916	27.5806	28.0928	27.4166	27.7298	27.8965	27.7928	28.0328		1.95391	8	8	8	0	11.022	20	0.0534354	0.0948108	0.966366	1.92129	PBANKA_1105100	DNA mismatch repair protein MSH6, putative	Cell division, DNA maintenance, and Chromatin dynamics
	20.7897	21.9303	21.4385	21.1494	21.6286	21.7357	21.2151	21.8411		0.948146	6	6	6	0	24.881	22	0.680855	0.828106	-0.0768194	-0.276493	PBANKA_1105200	conserved Plasmodium protein, unknown function	Unknown function
	25.6691	25.393	25.5257	25.5718	25.4834	25.6488	25.4203	25.1783		0.92069	13	13	13	0	39.574	158	0.737641	0.831795	-0.119212	-0.271113	PBANKA_1105300	conserved Plasmodium protein, unknown function	Unknown function
	21.4218	20.9615	22.3422	21.3146	22.3578	21.7456	22.8854	22.9167		0.796105	5	5	5	0	81.41	136	0.0313475	0.177573	-0.32897	-1.51128	PBANKA_1105400	small ubiquitin-related modifier, putative	Post-translational modification, protein turnover, and chaperones
	22.8015	22.1286	22.5467	22.3823	22.7	22.3579	22.2748	22.2191		1.01176	7	7	7	0	12.735	57	0.938565	0.969556	0.0168657	0.0544265	PBANKA_1105600	conserved Plasmodium protein, unknown function	Unknown function
	26.2357	26.5621	25.1462	25.6491	25.7305	26.152	25.551	25.6829		1.08215	11	11	11	0	49.976	75	0.575201	0.767009	0.113907	0.389726	PBANKA_1106400	transcription factor 25, putative	Unknown function
	27.0111	26.7631	26.6641	26.6688	26.5679	26.4091	26.5908	26.2233		1.13245	15	15	15	0	89.111	185	0.31269	0.555819	0.179453	0.682741	PBANKA_1106500	rhomboid protease ROM4	Post-translational modification, protein turnover, and chaperones
	24.8331	24.9257	24.2423	24.5754	25.0764	24.434	24.6197	24.5138		0.966888	21	21	21	0	218.39	495	0.818901	0.90367	-0.0485792	-0.160286	PBANKA_1106700	60S ribosomal protein L4, putative	Translation, ribosomal structure and biogenesis
	23.6896	24.0659	23.2382	23.5782	23.9835	23.7082	23.7796	23.5562		1.05732	10	10	10	0	40.65	67	0.740564	0.847539	0.0804081	0.242309	PBANKA_1107200;Q9JKY0	cell differentiation protein, putative	Unknown function
	28.7292	28.4689	28.2225	28.2616	28.5059	28.3217	28.771	28.8014		0.817073	15	15	15	0	323.31	449	0.0280313	0.192314	-0.291463	-1.44879	PBANKA_1107600	6-cysteine protein	Unknown function
	28.8708	28.8314	28.9436	28.3724	28.6409	29.1644	28.5401	28.4785		0.87667	8	8	8	0	33.997	161	0.162859	0.44927	-0.189894	-0.865499	PBANKA_1107800	longevity-assurance (LAG1) protein, putative	Intracellular trafficking, secretion, and vesicular transport
	24.5864	24.2053	23.7762	24.1327	23.8508	24.1404	24.5448	24.4864		1.31021	7	7	7	0	323.31	185	0.0851812	0.22607	0.389802	1.3473	PBANKA_1107900	triose phosphate transporter	Transport
	29.0571	28.9977	28.7128	28.8962	28.7665	28.5099	28.5086	28.713		1.43406	9	9	9	0	40.617	83	0.0521976	0.147985	0.520106	1.64935	PBANKA_1108400	single-stranded DNA-binding protein, putative	Cell division, DNA maintenance, and Chromatin dynamics
	26.7512	26.6628	26.7409	27.0172	26.3335	26.6978	26.6559	26.7253		0.706417	54	54	54	0	279.67	338	0.0200508	0.0966222	-0.501408	-1.93109	PBANKA_1108500	conserved Plasmodium protein, unknown function	Unknown function
	27.4347	27.8068	27.0171	27.5633	27.7583	27.7961	28.1173	27.7094		0.985102	12	12	12	0	93.011	84	0.889085	0.952388	-0.0216551	-0.087025	PBANKA_1108600	alpha-soluble NSF attachment protein, putative	Intracellular trafficking, secretion, and vesicular transport
	24.8338	24.9988	25.7093	24.8391	25.4726	25.5856	25.7034	25.6998		0.797796	15	15	15	0	37.792	51	0.018596	0.153161	-0.325908	-1.61468	PBANKA_1108700	structural maintenance of chromosomes protein 4, putative	Cell division, DNA maintenance, and Chromatin dynamics
	25.8591	25.9482	26.1696	26.4157	25.7542	25.3453	25.5257	25.7618		0.88548	31	31	31	0	108.14	193	0.127891	0.444602	-0.175468	-0.880074	PBANKA_1109700	conserved Plasmodium protein, unknown function	Unknown function
	24.4435	24.0417	24.3316	24.5734	24.0951	24.2398	24.5054	24.4633		0.270446	16	16	16	0	34.41	43	0.0412581	0.0564138	-1.88659	-2.27671	PBANKA_1110100	topoisomerase I, putative	Cell division, DNA maintenance, and Chromatin dynamics
	23.8342	24.2646	24.0851	24.2513	23.7888	23.7309	23.8127	23.7991		1.21604	10	10	10	0	67.586	124	0.0839198	0.276544	0.282189	1.19399	PBANKA_1110700	stearoyl-CoA desaturase, putative	Metabolism
	25.6018	25.2118	25.3999	25.4407	25.2982	25.3711	25.1144	25.1685		0.849702	23	23	23	0	68.038	81	0.1462	0.389186	-0.234971	-0.975782	PBANKA_1111000	RNA pseudouridylate synthase, putative	RNA processing and modification
	23.9868	23.4543	23.9209	24.4744	23.3006	21.9957	22.8518	20.1419		1.49892	4	4	4	0	6.6731	13	0.52404	0.617716	0.583926	0.606114	PBANKA_1111600	prefoldin subunit 6, putative	Post-translational modification, protein turnover, and chaperones
	25.02	24.7442	24.9721	25.1705	25.1451	25.1818	25.1393	25.5694		1.36623	9	9	9	0	17.585	42	0.195288	0.32209	0.450198	1.10095	PBANKA_1112200	conserved Plasmodium protein, unknown function	Unknown function
	24.2594	24.2173	23.8661	24.1901	24.127	23.9051	23.9541	23.6069		1.13332	14	14	13	0	323.31	531	0.338655	0.572674	0.180557	0.659681	PBANKA_1112300	ras-related protein Rab-1B, putative	Intracellular trafficking, secretion, and vesicular transport
	22.585	19.0012	22.3572	22.2472	22.5446	21.9019	22.0443	22.0355		0.319576	4	4	4	0	5.6036	11	0.111542	0.142085	-1.64577	-1.67468	PBANKA_1112800	conserved Plasmodium protein, unknown function	Unknown function
	22.7429	22.5858	22.8957	23.5329	22.7739	23.3234	23.6541	23.8066		2.28629	9	9	9	0	9.6897	15	0.104285	0.147778	1.19301	1.64858	PBANKA_1112900	conserved Plasmodium protein, unknown function	Unknown function
	29.0071	28.5954	28.5632	29.2502	28.8856	29.0625	29.0956	29.0944		0.813069	10	10	10	0	89.138	80	0.613193	0.71515	-0.298551	-0.452253	PBANKA_1113000	purine nucleoside phosphorylase, putative	Metabolism
	21.9647	22.0194	21.9108	22.6999	21.9207	19.0615	22.0723	18.9573		0.867829	33	33	33	0	323.31	533	0.616346	0.740652	-0.204518	-0.419756	PBANKA_1113400	secreted ookinete protein	Unknown function
	20.3926	19.352	22.0069	21.4985	22.5118	22.0934	21.8095	21.6074		1.09487	9	9	9	0	130	272	0.354121	0.64578	0.13076	0.567942	PBANKA_1113500	ras-related protein Rab-1A, putative	Intracellular trafficking, secretion, and vesicular transport
	24.8161	24.3746	26.3265	23.7477	24.3873	24.5333	24.8237	24.3264		0.803113	12	12	12	0	118.76	272	0.0267619	0.175975	-0.316326	-1.51737	PBANKA_1115300	glideosome-associated protein 40, putative	Pathogenicity
	28.4212	28.1791	26.8571	28.1047	27.6324	28.1497	27.5777	27.3843		1.14662	4	4	4	0	11.472	37	0.685529	0.790945	0.197393	0.349831	PBANKA_1115400	BolA-like protein, putative	Signal transduction mechanisms
	27.3863	27.0661	27.0596	27.5858	27.4164	27.3475	27.4301	27.4268		0.865203	3	3	3	0	9.3655	26	0.470917	0.647338	-0.20889	-0.562228	PBANKA_1115500	NLI interacting factor-like phosphatase	Transcription
	28.0681	28.2202	28.1368	28.3566	27.9197	27.6201	27.9542	28.0225		0.740843	17	17	17	0	92.106	112	0.00463771	0.0642121	-0.432761	-2.17832	PBANKA_1115700	kinetochore protein NDC80, putative	Cell division, DNA maintenance, and Chromatin dynamics
	22.4266	21.8275	23.1285	22.497	21.7598	22.5765	22.7152	23.6177		0.923038	8	8	8	0	33.927	64	0.490907	0.715009	-0.115538	-0.448664	PBANKA_1115800	conserved Plasmodium protein, unknown function	Unknown function
	22.1775	22.5408	22.5069	23.3776	22.653	22.4455	22.4609	22.2079		1.71569	4	4	4	0	5.3779	15	0.31763	0.401445	0.778791	0.956007	PBANKA_1116200	ras GTPAse, putative	Signal transduction mechanisms
	24.8008	24.6218	24.6654	24.6633	24.2746	24.0836	24.1618	24.5003		1.02165	21	21	21	0	323.31	504	0.668741	0.88534	0.0309062	0.183168	PBANKA_1116300	malate:quinone oxidoreductase, putative	Energy production and conversion
	23.846	24.049	24.0042	23.711	24.1015	23.9274	23.5148	23.6043		1.15658	15	15	15	0	79.218	184	0.133018	0.403155	0.209869	0.950468	PBANKA_1116500	mitochondrial import receptor subunit TOM40, putative	Intracellular trafficking, secretion, and vesicular transport
	21.7478	21.9416	19.0155	21.7701	21.5092	21.9986	22.0925	21.9899		0.706722	28	28	28	0	73.544	166	0.00785795	0.0626047	-0.500785	-2.19687	PBANKA_1116700	AP-2 complex subunit alpha, putative	Intracellular trafficking, secretion, and vesicular transport
	28.1804	28.018	27.9069	28.059	27.9811	28.1079	28.0387	28.1601		0.628358	6	6	5	0	13.379	68	0.607292	0.687861	-0.670342	-0.501524	PBANKA_1117500	ribosomal protein L27a, putative	Translation, ribosomal structure and biogenesis
	27.1996	27.0413	26.8728	27.1469	27.0518	27.5236	27.283	27.2415		1.55669	3	3	3	0	11.391	56	0.0520407	0.122754	0.638479	1.75354	PBANKA_1117800	rhomboid protease ROM10	Post-translational modification, protein turnover, and chaperones
	25.5111	25.389	25.538	25.7868	25.1692	25.1564	24.7653	25.1309		0.997513	16	16	16	0	72.412	127	0.976519	0.985829	-0.00359297	-0.0165494	PBANKA_1118400	conserved Plasmodium protein, unknown function	Unknown function
	24.943	25.0192	25.0861	25.0358	20.6555	25.7964	25.6564	25.2944		0.908725	46	46	43	0	323.31	924	0.128371	0.504236	-0.138085	-0.774339	PBANKA_1118600	cell division cycle protein 48 homologue, putative	Post-translational modification, protein turnover, and chaperones
	24.7046	24.768	25.06	25.2832	25.0276	25.9136	25.4237	26.0048		1.16312	9	9	9	0	66.566	147	0.591217	0.715985	0.218005	0.45003	PBANKA_1119300	conserved Plasmodium protein, unknown function	Unknown function
	24.941	24.8153	24.6221	25.0346	24.9947	24.9073	24.6384	24.8583		0.977724	9	9	9	0	23.363	50	0.870372	0.935039	-0.0325007	-0.111746	PBANKA_1119700	cleavage stimulation factor subunit 1, putative	RNA processing and modification
	28.7583	28.6879	28.8272	28.6894	28.4124	28.6887	28.7302	28.5791		1.08211	7	7	7	0	26.275	54	0.53705	0.744011	0.113852	0.415594	PBANKA_1119900	DnaJ protein, putative	Post-translational modification, protein turnover, and chaperones
	25.4776	25.5702	25.8075	26.1114	25.0173	25.7919	26.4972	26.5323		1.40519	7	7	7	0	18.725	27	0.631984	0.71392	0.490763	0.457365	PBANKA_1120200	pyridoxine biosynthesis protein PDX1, putative	Metabolism
	23.1528	23.473	23.7328	23.024	23.3632	23.5869	23.1372	23.1653		1.19205	4	4	4	0	5.3393	19	0.720036	0.804753	0.253443	0.327227	PBANKA_1120300	mRNA-binding protein PUF3, putative	RNA processing and modification
	22.9802	23.1434	22.9137	23.5846	23.1797	23.1863	23.1827	23.5285		0.963264	16	16	16	0	94.753	154	0.459399	0.810173	-0.0539966	-0.320801	PBANKA_1121100	radical SAM protein, putative	Translation, ribosomal structure and biogenesis
	22.8994	18.8329	22.4867	22.6462	22.078	21.9588	22.2545	22.5368		1.10403	4	4	4	0	28.695	82	0.521449	0.712868	0.14278	0.460945	PBANKA_1121500	cytochrome b-c1 complex subunit 9, putative	Energy production and conversion
	20.8331	21.1129	21.0102	20.8124	21.0823	22.538	21.7699	19.3922		0.727167	13	13	13	0	138.3	99	0.215985	0.335936	-0.459642	-1.06301	PBANKA_1122000	nuclear polyadenylated RNA-binding protein NAB2, putative	RNA processing and modification
	25.0059	24.8759	24.9216	25.0291	24.8836	24.9317	25.041	24.7603		1.10279	7	7	7	0	40.371	99	0.582063	0.747306	0.141156	0.41185	PBANKA_1122200	EGF-like membrane protein, putative	Unknown function
	24.1376	24.2006	24.1987	24.7501	24.1557	24.2713	24.6111	24.8202		1.65274	7	7	7	0	12.405	42	0.0977582	0.171192	0.724861	1.54254	PBANKA_1122400	superoxide dismutase [Fe], putative	Metabolism
	24.3186	24.713	24.7089	24.0762	24.4858	24.3113	24.0175	23.1635		1.23043	10	10	10	0	28.202	45	0.543631	0.665157	0.299164	0.529659	PBANKA_1122900	hexokinase, putative	Metabolism
	24.4933	24.4175	23.8803	24.0316	24.8825	23.9938	24.3426	24.1685		1.25526	13	13	13	0	46.849	75	0.150196	0.322664	0.327984	1.09741	PBANKA_1123300	conserved Plasmodium protein, unknown function	Unknown function
	22.8454	23.5671	24.0046	22.473	23.7202	24.2041	24.1443	23.7209		0.903693	104	104	104	0	323.31	1746	0.106632	0.474593	-0.146096	-0.82531	PBANKA_1123500	SNF2 helicase, putative	Transcription
	23.0155	23.6969	24.2084	22.5012	22.9456	23.8443	24.2533	23.5754		0.518786	3	3	3	0	4.163	22	0.433666	0.50374	-0.946788	-0.770625	PBANKA_1123600	N-acetylglucosaminylphosphatidylinositol deacetylase, putative	Metabolism
	23.9326	24.4408	23.5139	23.9492	24.4527	24.3002	24.1932	24.2023		1.29631	5	5	5	0	18.933	72	0.0516352	0.189719	0.374408	1.47111	PBANKA_1123900	sphingomyelin synthase 1, putative	Metabolism
	29.7441	29.5629	29.411	29.4376	29.3661	29.3888	29.3896	29.4266		0.775673	7	7	7	0	19.478	44	0.188122	0.338761	-0.366479	-1.05671	PBANKA_1124200	DNA polymerase 1, putative	Cell division, DNA maintenance, and Chromatin dynamics
	23.9261	24.076	23.5517	23.8121	19.5273	23.929	24.0004	24.122		1.29988	14	14	14	0	323.31	186	0.00623056	0.0891059	0.378377	1.9719	PBANKA_1124300	conserved Plasmodium protein, unknown function	Unknown function
	24.2797	24.2051	23.862	24.233	24.5123	24.2305	24.5097	24.8248		1.15127	6	6	6	0	39.272	104	0.304688	0.52961	0.203221	0.72295	PBANKA_1124600	conserved Plasmodium protein, unknown function	Unknown function
	22.265	22.2674	21.8531	22.1914	22.2641	22.0058	21.2328	21.6082		1.01914	10	10	10	0	55.367	91	0.810328	0.923395	0.0273509	0.130834	PBANKA_1124900	oxidoreductase, putative	Metabolism
	25.2523	25.511	25.2839	25.2793	25.6651	25.9142	25.6571	25.6036		1.04336	17	17	17	0	179.14	150	0.925956	0.954277	0.0612321	0.083666	PBANKA_1125600	pyruvate kinase, putative	Metabolism
	25.0118	25.1226	25.1429	25.2983	25.1675	25.0166	25.4019	25.8024		1.22916	9	9	9	0	32.89	66	0.304195	0.478822	0.297669	0.815597	PBANKA_1126000	E3 ubiquitin-protein ligase RNF5, putative	Post-translational modification, protein turnover, and chaperones
	26.0539	25.9885	25.7235	25.7352	25.8131	25.8482	25.8443	26.105		1.81316	2	2	2	0	3.6404	15	0.201398	0.264407	0.858507	1.2292	PBANKA_1126100	mitochondrial import inner membrane translocase subunit TIM22, putative	Intracellular trafficking, secretion, and vesicular transport
	25.0933	25.0984	27.0933	24.2557	25.4887	25.8247	25.5499	24.9224		1.02416	6	6	6	0	58.41	18	0.973177	0.977334	0.0344481	0.0318125	PBANKA_1126200	protein DJ-1, putative	Post-translational modification, protein turnover, and chaperones
	25.9207	26.1051	25.4036	25.1868	26.3019	26.1201	25.6648	25.7202		0.869071	5	5	5	0	25.135	23	0.350473	0.562828	-0.202454	-0.674849	PBANKA_1126400	transportin, putative	Intracellular trafficking, secretion, and vesicular transport
	21.7475	21.8177	21.8187	19.5493	21.7769	22.4004	21.6959	22.494		1.50828	20	20	20	0	84.335	63	0.124982	0.219473	0.592907	1.37035	PBANKA_1126500	acetyl-CoA synthetase, putative	Metabolism
	21.4593	21.0236	23.8319	19.0832	21.6679	21.2472	21.4902	21.1306		0.71717	55	55	55	0	128.83	162	0.015398	0.0889231	-0.479613	-1.97274	PBANKA_1126800	HECT-domain (ubiquitin-transferase), putative	Post-translational modification, protein turnover, and chaperones
	21.8345	21.593	22.2526	22.3238	21.9052	21.6389	22.0251	21.625		1.01174	39	39	39	0	184.85	292	0.904029	0.962279	0.0168381	0.0719917	PBANKA_1126900	eukaryotic translation initiation factor 2-alpha kinase	Signal transduction mechanisms
	23.094	23.2546	24.4083	23.4867	24.3657	24.3161	24.2418	23.6917		1.05932	3	3	3	0	8.0469	159	0.592449	0.799201	0.0831389	0.336451	PBANKA_1127000	choline/ethanolaminephosphotransferase	Metabolism
	26.8118	26.4399	26.6333	26.7559	26.5153	26.0723	25.9807	26.1543		1.01873	10	10	10	0	45.64	66	0.830719	0.930717	0.0267649	0.121732	PBANKA_1127300	DNA methyltransferase 1-associated protein 1, putative	Transcription
	25.9203	25.7942	25.6167	25.8544	26.0171	25.9769	25.5108	25.7481		1.25247	23	23	23	0	266.94	627	0.0590334	0.223146	0.324773	1.35503	PBANKA_1127800	DnaJ protein, putative	Post-translational modification, protein turnover, and chaperones
	28.6215	28.4561	28.1384	28.4507	28.5037	28.7991	28.38	28.3164		1.35485	6	6	6	0	12.783	51	0.0078253	0.0740513	0.438131	2.0682	PBANKA_1128300	amino acid transporter AAT1, putative	Transport
	25.6655	25.4768	25.342	25.7086	25.7289	25.3415	25.6593	25.5702		0.89536	25	25	25	0	36.341	72	0.423834	0.650949	-0.159461	-0.557846	PBANKA_1128500	SET domain protein, putative	Transcription
	28.0148	28.0502	28.212	27.8012	28.0467	28.5091	28.5201	28.3013		1.14285	6	6	6	0	7.6429	26	0.500799	0.66981	0.192638	0.522076	PBANKA_1129900	conserved Plasmodium protein, unknown function	Unknown function
	23.4408	23.6441	23.1975	23.6063	23.8167	23.9234	24.0341	23.867		0.886378	6	6	6	0	18.086	65	0.564271	0.714972	-0.174006	-0.451631	PBANKA_1130200	ER lumen protein retaining receptor, putative	Intracellular trafficking, secretion, and vesicular transport
	24.544	24.3764	24.0082	24.5091	24.4585	24.1466	24.3654	23.8293		1.01446	5	5	5	0	45.432	58	0.948615	0.970676	0.0207124	0.0507316	PBANKA_1130300	reactive oxygen species modulator 1, putative	Unknown function
	21.7514	22.0483	22.0133	22.5205	21.8018	22.017	22.6463	22.639		1.29768	5	5	5	0	9.08	30	0.234525	0.388185	0.375939	0.977722	PBANKA_1130400	proteasome subunit alpha type-4, putative	Post-translational modification, protein turnover, and chaperones
	26.4412	25.9559	26.5143	26.9195	25.6723	26.5182	26.5366	26.4077		1.19405	9	9	9	0	21.324	19	0.61055	0.719981	0.255864	0.443885	PBANKA_1130500	proteasome subunit alpha type-7, putative	Post-translational modification, protein turnover, and chaperones
	23.4992	23.543	23.1199	24.4619	23.8683	23.6556	23.3523	23.8307		1.04129	35	35	35	0	262.28	441	0.556227	0.818782	0.0583782	0.30137	PBANKA_1130800	phosphoinositide phosphatase SAC1, putative	Metabolism
	22.6723	23.0572	23.8955	23.1623	23.8102	23.3339	23.7656	23.3813		2.02166	2	2	2	0	17.348	72	0.246212	0.303586	1.01554	1.14056	PBANKA_1131000	V-type proton ATPase 21 kDa proteolipid subunit, putative	Energy production and conversion
	23.0131	23.149	24.4425	22.1617	23.5629	23.3079	23.5851	23.3339		0.803698	3	3	3	0	5.2931	3	0.560157	0.674239	-0.315275	-0.515728	PBANKA_1131200	60S ribosomal protein L7-2, putative	RNA processing and modification
	27.3481	27.2852	27.2381	27.448	27.1823	27.361	27.4328	27.5768		2.31241	7	7	7	0	18.933	20	0.277216	0.324813	1.2094	1.08745	PBANKA_1131600	DNA replication licensing factor MCM6, putative	Cell division, DNA maintenance, and Chromatin dynamics
	23.4258	21.1219	23.485	24.2662	23.352	23.4512	24.5921	24.9658		1.61357	15	15	15	0	23.579	52	0.0205879	0.065	0.690253	2.14869	PBANKA_1131900	serine/threonine protein phosphatase 5	Post-translational modification, protein turnover, and chaperones
	20.945	21.3681	20.9075	21.1874	20.2802	22.2106	19.9458	20.7103		0.843981	5	5	5	0	23.206	34	0.0540801	0.270231	-0.244717	-1.20894	PBANKA_1132100	splicing factor 3B subunit 5, putative	RNA processing and modification
	22.6271	19.4878	24.1259	23.1626	23.266	23.5157	23.9089	23.5504		1.3582	3	3	3	0	9.5695	19	0.0297288	0.128317	0.441699	1.72703	PBANKA_1132500	mitochondrial import inner membrane translocase subunit TIM23, putative	Intracellular trafficking, secretion, and vesicular transport
	22.3819	22.7967	23.2023	23.0212	23.3474	23.8145	23.2811	23.7201		0.635448	6	6	6	0	39.388	37	0.0485117	0.114047	-0.654155	-1.79256	PBANKA_1132900	regulator of chromosome condensation, putative	Cell division, DNA maintenance, and Chromatin dynamics
	23.5577	23.4626	23.3907	23.5089	23.4357	23.3348	23.1738	22.9967		1.1772	24	24	23	0	278.7	563	0.589212	0.712925	0.235358	0.459028	PBANKA_1133400;PBANKA_1133300	elongation factor 1-alpha	Translation, ribosomal structure and biogenesis
	22.8599	22.8518	22.996	23.1322	23.0455	23.4172	23.4087	23.7352		1.33397	12	12	12	0	61.79	59	0.158253	0.291435	0.415723	1.16119	PBANKA_1134100	T-complex protein 1 subunit delta, putative	Post-translational modification, protein turnover, and chaperones
	22.8776	22.9517	22.5428	23.3764	22.3324	22.8124	21.8526	22.1345		1.64525	9	9	9	0	9.3216	22	0.0745758	0.147321	0.718307	1.65776	PBANKA_1134300	patatin-like phospholipase, putative	Metabolism
	28.7055	28.0494	29.3948	27.5971	28.4821	28.4199	28.9216	28.8647		1.13996	4	4	4	0	11.918	34	0.682162	0.791695	0.188981	0.350341	PBANKA_1134400	Sas10 domain-containing protein, putative	Unknown function
	23.2553	23.0211	23.7533	22.5575	23.4552	23.4562	23.5969	23.7418		0.956346	18	18	18	0	57.536	156	0.635099	0.826952	-0.0643954	-0.281355	PBANKA_1134500	conserved Plasmodium protein, unknown function	Unknown function
	22.2905	21.4981	21.8746	22.9283	22.5133	23.0097	23.1118	22.8299		0.659828	4	4	4	0	31.485	103	0.0394055	0.106705	-0.599839	-1.82517	PBANKA_1134700	conserved Plasmodium protein, unknown function	Unknown function
	22.4319	22.8584	22.0465	21.4996	22.3901	23.3364	21.9704	21.8954		1.12079	6	6	6	0	17.625	263	0.419434	0.645516	0.164522	0.567639	PBANKA_1135000	YOP1-like protein, putative	Unknown function
	24.9323	24.9007	24.4948	24.8541	24.9681	24.6416	24.64	24.6746		1.13261	8	8	8	0	81.123	180	0.308426	0.554096	0.179657	0.687123	PBANKA_1135100	40S ribosomal protein S15, putative	Translation, ribosomal structure and biogenesis
	25.9961	25.4622	25.8202	26.417	25.5667	25.1016	25.1614	25.4663		0.773792	18	18	18	0	35.762	66	0.379982	0.51149	-0.369983	-0.754301	PBANKA_1135300	conserved Plasmodium protein, unknown function	Unknown function
	29.482	29.3236	28.9874	28.9392	29.0989	29.1613	29.6964	29.4338		0.717587	11	11	11	0	41.462	125	0.397325	0.50651	-0.478775	-0.765502	PBANKA_1135700	CUGBP Elav-like family member 1, putative	RNA processing and modification
	27.1569	26.9941	27.2247	26.5892	27.0596	27.0947	27.1353	27.3939		0.697787	5	5	5	0	4.9311	20	0.573099	0.66485	-0.519141	-0.534439	PBANKA_1136100	conserved Plasmodium protein, unknown function	Unknown function
	22.9652	22.8338	24.0046	23.0658	22.4436	23.5709	23.0329	22.342		1.08396	8	8	8	0	24.002	119	0.471606	0.712654	0.116313	0.462581	PBANKA_1136200	conserved Plasmodium protein, unknown function	Unknown function
	25.2605	25.6423	26.4766	24.2858	24.6189	25.5573	25.1771	24.3969		0.633688	4	4	4	0	25.885	42	0.0494502	0.114378	-0.658155	-1.78807	PBANKA_1136300	RNA-binding protein, putative	RNA processing and modification
	22.0699	21.9927	21.3096	21.8158	22.562	21.8427	21.9477	18.7591		1.10973	8	8	8	0	75.35	116	0.47543	0.685374	0.150203	0.505144	PBANKA_1136400	ER membrane protein complex subunit 3, putative	Unknown function
	26.0968	25.9046	25.7413	26.1982	25.9401	25.883	26.3434	26.2396		1.22409	52	52	52	0	323.31	922	0.293318	0.474907	0.291707	0.825623	PBANKA_1137000	bergheilysin	Post-translational modification, protein turnover, and chaperones
	21.5253	21.6373	22.3481	22.0671	21.0782	21.7642	20.8895	21.2133		1.05232	12	12	12	0	18.617	39	0.651045	0.823308	0.0735674	0.288932	PBANKA_1137300	conserved Plasmodium protein, unknown function	Unknown function
	25.1842	25.2469	25.2243	25.4652	25.2115	25.6684	25.0239	25.8176		0.936502	4	4	4	0	50.152	108	0.754891	0.847545	-0.0946465	-0.242944	PBANKA_1137700	cytochrome c oxidase subunit 2, putative	Energy production and conversion
	28.184	28.352	28.7383	27.6254	28.2523	28.7203	28.6364	28.4576		1.27224	30	30	30	0	101.86	95	0.455977	0.578825	0.347369	0.648074	PBANKA_1137800	glideosome-associated connector	Pathogenicity
	22.4803	22.3748	22.6869	23.0306	22.7116	22.6366	22.6448	22.8739		1.09518	12	12	12	0	54.902	120	0.637447	0.785701	0.131171	0.359979	PBANKA_1137900	proliferating cell nuclear antigen 1, putative	Cell division, DNA maintenance, and Chromatin dynamics
	24.5789	24.8079	23.8878	24.9989	24.581	24.1069	24.3581	24.849		0.812663	5	5	5	0	101.78	117	0.367664	0.524966	-0.29927	-0.734851	PBANKA_1138000	conserved Plasmodium protein, unknown function	Unknown function
	24.5373	23.4296	25.0439	24.5599	24.4636	24.2122	25.4601	24.8243		0.959861	23	23	20	0	114.01	291	0.436849	0.79345	-0.0591021	-0.34569	PBANKA_1138200	RuvB-like helicase 3, putative	Cell division, DNA maintenance, and Chromatin dynamics
	25.0115	24.8697	25.4819	25.1605	25.4585	24.6849	25.7591	25.1456		1.14116	6	6	6	0	12.175	110	0.393313	0.603841	0.190506	0.620155	PBANKA_1138300	conserved protein, unknown function	Unknown function
	24.3615	23.7645	24.6135	24.7949	23.4838	24.1833	24.2109	24.4592		1.18237	2	2	2	0	31.095	111	0.151697	0.388826	0.241679	0.977723	PBANKA_1139900	reticulon-like protein, putative	Unknown function
	26.696	26.8692	26.9659	26.915	26.7761	26.8414	26.8881	26.704		1.05019	19	19	19	0	99.658	89	0.639365	0.823871	0.0706525	0.290467	PBANKA_1140100	conserved Plasmodium protein, unknown function	Unknown function
	25.5225	25.9655	25.9856	26.3734	26.0175	25.9995	26.1098	26.4822		1.25381	15	15	15	0	166.13	202	0.0380515	0.188422	0.326319	1.46226	PBANKA_1141300	aminomethyltransferase, mitochondrial	Metabolism
	28.4442	28.3394	28.3232	28.0572	28.2465	28.8046	28.646	28.4336		1.06267	7	7	7	0	171.89	208	0.810531	0.878064	0.0876932	0.194865	PBANKA_1141500	SNARE associated Golgi protein, putative	Unknown function
	24.2846	24.0199	23.8982	24.4621	24.3187	24.2915	24.0414	24.2958		0.904685	11	11	11	0	33.068	48	0.306003	0.596343	-0.144513	-0.630602	PBANKA_1141600	conserved Plasmodium protein, unknown function	Unknown function
	26.0063	26.0736	26.3834	25.8772	26.2884	26.4677	26.5519	26.3378		0.281231	4	1	1	0	31.269	83	0.330263	0.370271	-1.83017	-1.00128	PBANKA_1141700;PBANKA_0610300	ubiquitin-60S ribosomal protein L40, putative	Translation, ribosomal structure and biogenesis
	25.8354	26.1594	26.1854	26.9643	25.9103	25.9579	26.7575	26.8696		1.18646	16	16	16	0	25.506	72	0.302602	0.503953	0.246663	0.773784	PBANKA_1142100	conserved Plasmodium protein, unknown function	Unknown function
	23.5811	23.728	23.3002	23.6374	23.6738	23.2807	23.3006	23.4137		1.13934	15	15	15	0	89.678	246	0.211016	0.484966	0.188195	0.802824	PBANKA_1142500	signal recognition particle receptor subunit alpha, putative	Intracellular trafficking, secretion, and vesicular transport
	24.4469	24.6019	24.9119	25.2202	24.6351	25.1554	25.1844	25.1927		0.873216	3	3	3	0	14.761	38	0.461276	0.64803	-0.19559	-0.561147	PBANKA_1142900	suppressor of kinetochore protein 1, putative	Cell division, DNA maintenance, and Chromatin dynamics
	26.2245	26.21	26.1302	26.4502	26.1049	26.5207	26.5117	26.6304		0.931505	12	12	12	0	42.072	116	0.682165	0.818416	-0.102365	-0.302835	PBANKA_1143400	NADH-cytochrome b5 reductase, putative	Energy production and conversion
	25.1901	24.7517	24.1461	24.7283	24.8503	24.5476	24.3186	24.3174		1.31157	2	2	2	0	23.402	35	0.219694	0.360203	0.391296	1.01481	PBANKA_1143900	conserved Plasmodium protein, unknown function	Unknown function
	24.1812	24.1592	24.9735	24.8633	24.1882	24.6402	24.4044	24.5349		1.05507	5	5	5	0	52.802	33	0.556209	0.79373	0.0773454	0.34506	PBANKA_1144300	conserved Plasmodium protein, unknown function	Unknown function
	23.2978	23.4624	22.5701	22.8106	23.909	22.9854	23.2788	23.5329		0.890198	4	4	4	0	66.954	80	0.278154	0.548291	-0.167802	-0.697034	PBANKA_1144500	mitochondrial import inner membrane translocase subunit TIM9, putative	Intracellular trafficking, secretion, and vesicular transport
	22.6271	22.9842	23.0425	23.0973	22.9306	22.9731	22.95	23.2067		1.5644	5	5	5	0	7.0558	18	0.173309	0.258643	0.645608	1.24664	PBANKA_1144600	mitochondrial carrier protein, putative	Energy production and conversion
	25.19	25.0955	24.8311	24.7722	25.0898	24.7615	24.7181	24.6482		0.814512	7	7	7	0	38.29	64	0.284747	0.466307	-0.295993	-0.840777	PBANKA_1144800	conserved Plasmodium protein, unknown function	Unknown function
	21.9317	21.5984	20.349	22.1522	21.8875	22.1074	22.4276	22.1913		1.17056	13	13	13	0	74.781	84	0.299016	0.510865	0.227196	0.757638	PBANKA_1144900	glycosylphosphatidylinositol anchor attachment 1 protein, putative	Unknown function
	24.8745	25.0299	24.1517	25.1035	24.6092	24.1731	24.7619	24.4315		0.897128	10	10	10	0	34.534	83	0.665268	0.78913	-0.156614	-0.35243	PBANKA_1145400	Plasmodium exported protein (PHIST), unknown function	Unknown function
	24.1563	24.1649	24.1655	24.5476	24.0817	24.3732	24.573	24.9152		0.578328	7	7	7	0	9.9053	20	0.14662	0.217434	-0.790039	-1.37635	PBANKA_1145500	conserved Plasmodium protein, unknown function	Unknown function
	23.7281	24.4883	23.8817	24.484	24.1661	23.5598	24.7065	23.5233		1.01199	9	9	9	0	24.001	42	0.945734	0.969777	0.0171928	0.0502304	PBANKA_1145700	U2 small nuclear ribonucleoprotein A, putative	RNA processing and modification
	21.385	21.778	22.3499	21.4407	21.6471	21.419	19.7662	20.961		1.01015	9	9	9	0	182.47	664	0.970156	0.977363	0.0145645	0.0307622	PBANKA_1145800	membrane associated histidine-rich protein 1a	Unknown function
	24.0697	24.2938	24.8512	23.8455	24.0452	24.2015	24.5688	24.3136		0.976009	20	20	20	0	323.31	626	0.913233	0.952629	-0.0350337	-0.0858047	PBANKA_1145900	membrane associated histidine-rich protein 1b	Unknown function
	30.6156	30.4862	29.6825	29.7641	30.7181	30.5314	29.4992	29.858		1.27953	21	21	21	0	307.2	382	0.11846	0.272552	0.355618	1.2043	PBANKA_1146000;PBANKA_1146100	tryptophan-rich protein	Unknown function
	29.4031	29.4832	29.3101	28.9621	29.4572	29.9401	28.614	29.007		0.53408	5	5	1	0	34.342	140	0.0532203	0.0982708	-0.904871	-1.89753	PBANKA_1146781;PBANKA_1000071;PBANKA_0500741;PBANKA_1300096	fam-b protein	Unknown function
	26.676	26.7766	26.5761	26.9834	27.0579	27.5565	26.7042	27.1159		0.857287	43	43	43	0	323.31	970	0.0279187	0.255232	-0.22215	-1.25485	PBANKA_1200600	Plasmodium exported protein, unknown function	Unknown function
	30.1196	29.9727	29.8948	29.9074	29.8588	29.7564	29.5918	29.7989		0.677292	8	8	8	0	140.21	92	0.237288	0.335594	-0.56215	-1.06413	PBANKA_1200800	transformer-2 protein homolog beta, putative	Unknown function
	26.29	26.6498	26.7906	25.3193	26.1622	26.0848	25.562	24.9922		0.138241	4	4	4	0	76.279	65	0.102801	0.112282	-2.85474	-1.80186	PBANKA_1201300	conserved Plasmodium protein, unknown function	Unknown function
	25.7933	25.8097	25.2759	25.7156	25.3775	25.3327	20.1684	20.2969		1.00457	6	6	6	0	7.6712	76	0.967115	0.979195	0.00657797	0.0259937	PBANKA_1201500	conserved Plasmodium protein, unknown function	Unknown function
	24.1546	24.472	24.0818	24.0497	23.8632	24.4228	24.2259	24.2726		0.730625	3	3	3	0	8.9338	30	0.130904	0.25327	-0.452796	-1.26157	PBANKA_1201900	40S ribosomal protein S20e, putative	Translation, ribosomal structure and biogenesis
	24.7568	24.6742	25.087	24.0845	24.3339	24.0842	24.5403	23.8331		0.698829	6	6	6	0	25.723	42	0.103097	0.2061	-0.516989	-1.40068	PBANKA_1202100	MKT1 domain-containing protein, putative	Unknown function
	20.894	21.5187	21.5782	21.2668	20.4851	21.3721	20.9076	20.4249		0.86529	27	27	27	0	84.412	146	0.361023	0.565995	-0.208745	-0.670889	PBANKA_1202200	U5 small nuclear ribonucleoprotein component, putative	RNA processing and modification
	25.14	25.1473	25.6039	25.2142	24.9883	25.4003	25.2869	24.5949		0.967392	11	11	11	0	37.293	216	0.75605	0.878602	-0.0478268	-0.193587	PBANKA_1202400;REV__PBANKA_1418700	60S ribosomal protein L13, putative	Translation, ribosomal structure and biogenesis
	27.675	27.7038	27.6267	27.4248	27.6599	27.8637	27.4757	27.2397		1.11423	17	17	17	0	94.402	150	0.510052	0.699414	0.156052	0.48331	PBANKA_1202600	E3 ubiquitin-protein ligase, putative	Post-translational modification, protein turnover, and chaperones
	24.6294	24.38	24.2496	24.5299	24.929	24.9687	24.3883	24.1272		1.12479	16	16	15	0	97.475	103	0.415172	0.638384	0.169656	0.577316	PBANKA_1202700	RNA-binding protein, putative	RNA processing and modification
	24.7957	25.1402	25.405	24.7917	25.1516	25.4432	25.341	24.8755		0.688511	8	8	8	0	65.637	72	0.0182257	0.0833129	-0.538448	-2.01348	PBANKA_1202800	conserved Plasmodium protein, unknown function	Unknown function
	24.9408	24.8048	24.7681	24.4974	24.5437	24.1867	23.8658	24.2612		1.08177	9	9	9	0	55.96	92	0.564927	0.761206	0.113398	0.396165	PBANKA_1203000	conserved Plasmodium protein, unknown function	Unknown function
	23.8636	24.0761	24.2689	24.4887	23.948	24.3247	24.2985	24.5798		0.571286	9	9	9	0	215.13	430	0.108248	0.176385	-0.807716	-1.529	PBANKA_1204400	DNA/RNA-binding protein Alba 3, putative	RNA processing and modification
	28.9579	29.003	29.4715	27.5233	27.8366	27.7921	28.1291	27.9669		0.737896	10	10	10	0	167.62	175	0.211547	0.337634	-0.438511	-1.06018	PBANKA_1205000	single-strand telomeric DNA-binding protein GBP2, putative	Unknown function
	25.9659	25.8523	26.3923	25.1683	25.2613	25.8692	25.4944	25		1.00898	3	3	3	0	52.63	97	0.941329	0.969716	0.0128951	0.0481079	PBANKA_1205200	conserved membrane protein, unknown function	Unknown function
	26.1566	26.0835	25.8019	26.0191	26.4583	25.7833	25.8783	25.9927		0.83669	25	25	25	0	236.08	268	0.0579731	0.265554	-0.257235	-1.22489	PBANKA_1205900	AP2 domain transcription factor AP2-I, putative	Transcription
	26.3241	26.2624	26.5162	26.4802	26.2462	26.3325	26.042	25.9333		0.845524	19	19	19	0	173.13	148	0.310672	0.509352	-0.242083	-0.759655	PBANKA_1206100	eukaryotic translation initiation factor 3 subunit D, putative	Translation, ribosomal structure and biogenesis
	25.1875	25.2606	25.618	24.686	24.9686	24.7964	25.2337	24.7848		0.922574	38	38	38	0	108.63	264	0.512466	0.724627	-0.116264	-0.435376	PBANKA_1206200	histone deacetylase 2, putative	Cell division, DNA maintenance, and Chromatin dynamics
	25.7964	25.6575	25.2481	25.8203	25.8143	25.3633	25.4254	25.4543		0.758909	78	78	78	0	323.31	579	0.00640598	0.0832298	-0.398002	-2.01791	PBANKA_1206300	zinc finger protein, putative	Unknown function
	26.9628	26.8839	26.7988	26.9519	26.7644	26.4299	26.3625	26.4486		1.27543	9	9	9	0	46.173	38	0.307363	0.463575	0.350988	0.846399	PBANKA_1206600;P62192	26S protease regulatory subunit 4, putative	Post-translational modification, protein turnover, and chaperones
	23.113	23.9328	24.2356	23.1956	23.9315	24.3897	23.8902	23.6694		1.64574	4	4	4	0	5.1826	19	0.169409	0.25071	0.718733	1.28286	PBANKA_1206700	conserved Plasmodium protein, unknown function	Signal transduction mechanisms
	19.997	20.4104	20.3088	20.9291	20.0497	20.9299	21.5907	21.95		0.930435	17	17	14	0	133.13	183	0.659216	0.808928	-0.104022	-0.320722	PBANKA_1206900	tubulin beta chain, putative	Cytoskeleton
	25.4294	25.7028	25.8854	26.1363	25.28	25.9959	25.9211	25.5408		1.10211	18	18	17	0	60.812	127	0.597505	0.75841	0.140263	0.398815	PBANKA_1207000	nucleolar protein 5, putative	Unknown function
	24.8299	24.9408	25.297	24.4369	24.7881	25.4655	25.136	24.6762		0.903566	15	15	15	0	170.35	314	0.440989	0.666052	-0.146298	-0.527476	PBANKA_1207200	adenylate kinase, putative	Metabolism
	28.1742	28.0882	28.3945	27.5752	27.8925	27.8719	27.8608	28.0218		1.13394	8	8	8	0	13.552	57	0.173075	0.468531	0.181339	0.834512	PBANKA_1208300	conserved Plasmodium protein, unknown function	Unknown function
	23.2431	23.2275	23.0946	23.3926	23.6387	23.5227	23.185	23.3367		1.38231	4	4	4	0	6.9069	64	0.140169	0.258444	0.467077	1.24601	PBANKA_1208700	succinate dehydrogenase subunit 4, putative	Energy production and conversion
	27.2299	27.1215	26.3343	26.2139	27.267	27.3648	27.1526	26.9835		1.28655	11	11	11	0	188.11	168	0.100872	0.25454	0.363503	1.26361	PBANKA_1209100	dolichyl-phosphate-mannose--protein mannosyltransferase, putative	Metabolism
	26.7337	26.7455	27.1985	26.5836	26.9033	27.5169	27.2437	27.0514		1.1611	9	9	9	0	210.06	155	0.569018	0.706959	0.215488	0.470733	PBANKA_1209400	inner membrane complex sub-compartment protein 1	Unknown function
	26.0128	26.4702	25.0701	25.5963	25.6495	26.4997	26.1384	25.7237		0.840172	40	40	40	0	323.31	673	0.325446	0.514064	-0.251243	-0.750788	PBANKA_1210200	PRE-binding protein, putative	RNA processing and modification
	28.7829	28.475	28.4536	27.8253	28.2609	28.3059	28.1883	27.7767		0.733129	5	5	5	0	36.6	54	0.160435	0.284049	-0.447861	-1.17954	PBANKA_1210600	rhoptry associated adhesin, putative	Pathogenicity
	23.5955	23.7239	24.4185	23.2712	23.5742	23.009	23.5142	23.1202		1.10601	9	9	9	0	177.83	207	0.348597	0.622257	0.14537	0.598219	PBANKA_1210700	cytochrome b-c1 complex subunit 7, putative	Energy production and conversion
	26.8372	27.0995	26.4432	26.7982	26.8925	26.8483	27.0677	26.951		0.681454	14	14	14	0	299.17	435	0.153241	0.253842	-0.553311	-1.26186	PBANKA_1210800	hypoxanthine-guanine phosphoribosyltransferase, putative	Metabolism
	27.2125	26.9573	28.4805	27.387	26.9088	27.0621	26.9923	26.8609		0.922857	20	20	20	0	323.31	492	0.534356	0.741009	-0.115821	-0.420017	PBANKA_1211300	autophagy-related protein 18, putative	Unknown function
	28.3027	28.1868	27.9836	27.9746	28.1508	28.355	27.8053	27.6734		1.05728	12	12	12	0	48.256	60	0.723726	0.842028	0.0803556	0.253588	PBANKA_1211600	conserved Plasmodium protein, unknown function	Unknown function
	22.5202	23.1315	23.4511	22.8293	23.1244	23.2594	23.0064	22.8633		1.12293	23	23	23	0	323.31	671	0.242538	0.525592	0.167263	0.730265	PBANKA_1211700	conserved Plasmodium protein, unknown function	Unknown function
	29.2066	28.9842	28.6398	28.8167	29.0283	28.9779	29.1429	29.1672		0.968383	34	34	34	0	85.927	190	0.644978	0.851615	-0.04635	-0.236966	PBANKA_1212000	conserved Plasmodium protein, unknown function	Unknown function
	25.5506	25.4678	25.3931	25.3046	25.5186	25.1597	25.3782	25.4742		0.798332	37	37	37	0	248.13	354	0.104914	0.272108	-0.32494	-1.20236	PBANKA_1212500	merozoite surface protein MSA180, putative	Unknown function
	26.5258	26.3257	26.4113	26.9376	26.4306	25.9414	26.2355	26.293		0.732712	25	25	25	0	288.28	240	0.0249872	0.114367	-0.448681	-1.78674	PBANKA_1213000	transcriptional coactivator ADA2, putative	Cell division, DNA maintenance, and Chromatin dynamics
	26.0785	25.9607	25.8704	26.0558	25.8643	25.699	25.3516	25.2558		1.3396	13	12	12	0	96.891	319	0.028343	0.133377	0.421804	1.70872	PBANKA_1213100	prohibitin, putative	Post-translational modification, protein turnover, and chaperones
	26.7905	26.8466	26.6895	26.9982	27.0516	27.0993	27.2285	27.6327		0.673217	20	20	20	0	75.295	71	0.0175597	0.0739355	-0.570857	-2.06924	PBANKA_1213300	conserved Plasmodium protein, unknown function	Unknown function
	23.4868	23.8465	23.6502	23.7319	23.2057	22.7626	22.9643	23.4993		1.05408	33	33	33	0	323.31	2289	0.749323	0.851847	0.0759888	0.232302	PBANKA_1214000	heat shock protein 60, putative	Post-translational modification, protein turnover, and chaperones
	32.119	32.1044	31.7733	31.24	31.7542	32.1587	31.8789	31.7489		0.783484	22	22	21	0	323.31	388	0.42299	0.552591	-0.352025	-0.690929	PBANKA_1214300	enolase, putative	Metabolism
	27.2532	27.1951	28.6175	26.8342	27.0087	27.3987	27.225	26.8596		0.74915	20	20	20	0	106.59	117	0.0876624	0.219569	-0.416673	-1.36869	PBANKA_1214700	conserved Plasmodium protein, unknown function	Unknown function
	24.385	24.5066	24.2006	24.1517	24.2132	24.1265	23.8562	23.3813		0.866328	25	25	25	0	242.87	207	0.136054	0.406606	-0.207014	-0.939718	PBANKA_1215100	Rh5 interacting protein, putative	Unknown function
	25.4242	25.7974	25.841	25.6955	25.462	25.2764	25.5983	25.5935		0.928609	16	16	16	0	98.603	257	0.654235	0.804626	-0.106857	-0.326938	PBANKA_1215600	40S ribosomal protein S3A, putative	Translation, ribosomal structure and biogenesis
	27.5712	27.6164	27.5154	26.701	27.3924	27.2712	27.2304	27.0826		0.966369	4	4	4	0	24.36	43	0.844008	0.913079	-0.0493536	-0.145067	PBANKA_1216200	diacylglycerol O-acyltransferase, putative	Metabolism
	23.1097	23.4931	23.4555	23.363	23.6215	23.7525	22.8422	23.0077		0.779519	6	6	6	0	37.454	203	0.242223	0.403209	-0.359343	-0.953099	PBANKA_1216500	peptidyl-prolyl cis-trans isomerase, putative	Post-translational modification, protein turnover, and chaperones
	27.2966	27.0845	28.1506	27.0085	27.0388	27.253	26.9897	26.8214		1.10355	12	12	11	0	29.33	122	0.385437	0.646924	0.142153	0.564355	PBANKA_1216600	cyclic amine resistance locus protein, putative	Unknown function
	23.7828	23.8606	23.4907	24.0564	24.1273	23.7029	23.867	24.062		0.882794	17	17	17	0	67.967	134	0.199204	0.486999	-0.179852	-0.800538	PBANKA_1217000;REV__PBANKA_0910000	peptidase, putative	Post-translational modification, protein turnover, and chaperones
	24.9539	24.6472	24.802	24.8132	24.8726	24.7289	24.4008	24.4946		1.2348	9	9	9	0	40.694	76	0.587056	0.699723	0.304275	0.482645	PBANKA_1217100	protein kinase, putative	Signal transduction mechanisms
	24.2345	23.489	24.6334	25.1559	24.1181	23.9813	24.9386	25.692		0.541337	5	4	2	0	11.605	249	0.0723716	0.122476	-0.885402	-1.74729	PBANKA_1217600	histone H2A.Z, putative	Cell division, DNA maintenance, and Chromatin dynamics
	28.8691	28.6365	28.5301	27.9037	28.6198	27.4952	27.1801	27.1026		0.779946	17	17	17	0	109.95	216	0.0468959	0.189318	-0.358554	-1.47095	PBANKA_1217700	ATP-dependent RNA helicase DDX6	RNA processing and modification
	26.1313	26.4478	26.349	25.8344	25.929	25.8083	25.8783	25.7127		1.19454	11	11	11	0	42.914	260	0.0693567	0.279171	0.25646	1.18642	PBANKA_1217800	signal peptidase complex subunit SPC2, putative	Post-translational modification, protein turnover, and chaperones
	27.9563	27.945	27.4978	27.6632	28.0489	27.9486	28.0899	28.0008		1.24514	6	6	5	0	7.1635	20	0.236438	0.412834	0.316308	0.928993	PBANKA_1218200	T-complex protein 1 subunit epsilon, putative	Post-translational modification, protein turnover, and chaperones
	22.2634	22.5037	22.3463	21.8666	22.7971	21.9672	22.7574	22.7235		0.874188	11	11	11	0	112.72	220	0.163791	0.444835	-0.193985	-0.872643	PBANKA_1218400	protein transport protein SEC22, putative	Intracellular trafficking, secretion, and vesicular transport
	26.8752	26.9539	26.4306	26.8022	26.6226	26.5554	26.4675	26.6405		0.856044	37	37	37	0	139.12	224	0.283484	0.503604	-0.224243	-0.772196	PBANKA_1218800	ABC transporter I family member 1, putative	Transport
	25.8205	25.6406	25.6193	25.7674	25.5234	25.9949	25.1998	25.2326		0.949158	4	4	4	0	7.1217	39	0.543457	0.793299	-0.0752797	-0.34705	PBANKA_1219200	Cg8 protein, putative	Unknown function
	24.9176	24.9469	24.8243	24.9686	24.9547	25.0505	24.8173	24.5336		1.21593	27	27	27	0	323.31	292	0.283889	0.471187	0.282059	0.830296	PBANKA_1219300	heat shock protein 110, putative	Post-translational modification, protein turnover, and chaperones
	27.4226	27.1341	27.6947	27.0511	27.4879	28.0748	27.6976	27.1704		1.21755	9	9	9	0	38.063	161	0.0234677	0.188537	0.283978	1.46301	PBANKA_1219400	protein SCO1, putative	Energy production and conversion
	25.5494	25.2238	25.2746	25.5216	25.6895	25.6378	25.5874	25.7905		1.05636	10	10	10	0	323.31	270	0.527079	0.783996	0.0790992	0.363092	PBANKA_1219500	chloroquine resistance transporter, putative	Transport
	27.9913	27.7554	27.6482	27.7176	27.7375	28.0831	27.6834	27.925		0.823311	7	7	7	0	14.41	30	0.5248	0.660749	-0.28049	-0.54409	PBANKA_1219900	Cg7 protein, putative	Unknown function
	22.6513	21.3497	21.8774	22.8506	21.4661	22.3002	21.553	22.2876		0.992803	20	20	20	0	323.31	369	0.972315	0.979437	-0.0104208	-0.0268543	PBANKA_1220200	lysophospholipase, putative	Metabolism
	27.1589	26.9579	27.0598	26.8244	27.1173	27.719	26.6598	26.4632		1.1978	13	13	13	0	45.792	84	0.265121	0.468761	0.260386	0.83487	PBANKA_1220300	prodrug activation and resistance esterase, putative	Metabolism
	24.8662	24.3373	24.9097	25.2816	25.0422	25.3177	24.9203	25.1562		0.858794	20	20	20	0	71.392	99	0.448592	0.627138	-0.219616	-0.592022	PBANKA_1220500	conserved protein, unknown function	Unknown function
	23.6637	23.3327	22.9697	23.9056	23.1067	22.8076	23.5201	23.5588		1.06687	11	11	11	0	179.8	176	0.354452	0.699682	0.0933781	0.483644	PBANKA_1220700	conserved Plasmodium protein, unknown function	Unknown function
	26.4696	26.4804	26.1709	26.577	26.5286	26.4908	26.4544	26.5976		0.766007	55	55	54	0	276.22	478	0.0187362	0.122466	-0.384571	-1.74491	PBANKA_1220800	conserved Plasmodium protein, unknown function	Unknown function
	27.9785	27.649	27.533	27.7616	27.407	27.1494	27.3293	27.4981		1.06588	4	4	4	0	5.0308	70	0.649452	0.812745	0.0920458	0.314691	PBANKA_1221200	60S ribosomal protein L34, putative	Translation, ribosomal structure and biogenesis
	26.0396	25.9403	25.8198	25.5851	25.8594	26.2917	26.0844	25.5174		0.932256	6	6	6	0	14.273	34	0.76773	0.851169	-0.101202	-0.236754	PBANKA_1221400	conserved Plasmodium protein, unknown function	Unknown function
	23.022	23.2143	21.8681	22.5015	22.9279	22.4833	22.4198	22.3702		1.18383	40	39	37	0	323.31	743	0.00416599	0.164458	0.243459	1.57812	PBANKA_1221600	cell division cycle ATPase, putative	Transport
	27.9808	27.9151	27.9745	27.964	28.0596	28.3041	28.1983	28.2462		1.36477	1	1	1	0	4.2345	16	0.0686126	0.185875	0.448659	1.48317	PBANKA_1221700	conserved Plasmodium protein, unknown function	Unknown function
	21.1112	21.4699	20.5396	21.0701	21.5795	21.3557	21.6319	21.4184		1.2215	19	19	19	0	109.11	135	0.0196058	0.178425	0.288657	1.50818	PBANKA_1221800	conserved Plasmodium protein, unknown function	Unknown function
	24.5083	24.7527	24.7357	24.3993	24.8516	24.9501	24.9209	24.8282		0.814695	28	28	27	0	154.3	268	0.0512927	0.231782	-0.295668	-1.33323	PBANKA_1222100	regulator of chromosome condensation, putative	Cell division, DNA maintenance, and Chromatin dynamics
	26.2741	26.3053	26.5458	26.5325	26.2257	26.2732	26.1392	25.837		0.755675	7	7	7	0	41.382	31	0.32842	0.465594	-0.404162	-0.84203	PBANKA_1222300	coatomer subunit epsilon, putative	Intracellular trafficking, secretion, and vesicular transport
	23.2375	23.4224	24.5608	24.3041	22.8874	23.7076	23.6854	23.6278		2.23448	8	8	8	0	16.344	41	0.431717	0.499457	1.15994	0.785596	PBANKA_1222900	26S proteasome regulatory subunit RPN10, putative	Post-translational modification, protein turnover, and chaperones
	17.9093	21.8514	23.9471	22.5044	21.5598	23.6527	23.3194	22.32		0.99266	17	17	17	0	30.631	91	0.970813	0.979636	-0.0106287	-0.0280683	PBANKA_1223000	conserved Plasmodium protein, unknown function	Unknown function
	24.4051	24.5965	24.9313	23.906	24.6449	24.5246	24.7011	23.9259		4.32006	5	5	5	0	5.1705	16	0.139563	0.165168	2.11105	1.57542	PBANKA_1223100	proteasome subunit alpha type-6, putative	Post-translational modification, protein turnover, and chaperones
	19.3738	18.9847	23.9921	22.6152	23.2336	23.6718	23.6267	22.878		0.9764	10	10	10	0	99.746	282	0.856277	0.93076	-0.0344563	-0.122078	PBANKA_1223300	ras-related protein Rab-18, putative	Intracellular trafficking, secretion, and vesicular transport
	27.8982	27.4345	27.3197	28.0345	27.6051	27.7329	27.7133	27.4978		1.01928	7	7	7	0	49.74	96	0.879025	0.94528	0.0275564	0.10075	PBANKA_1223400	conserved Plasmodium protein, unknown function	Unknown function
	25.2107	25.1477	25.161	25.6552	24.9857	25.2987	25.4381	25.5623		1.06571	5	5	5	0	26.434	51	0.868764	0.913717	0.0918117	0.145171	PBANKA_1223600	YEATS domain-containing protein, putative	Transcription
	22.6106	21.9292	22.9855	23.6169	21.9313	22.6998	23.0215	23.8569		0.963338	32	32	32	0	323.31	660	0.482012	0.813176	-0.0538859	-0.313444	PBANKA_1223800	V-type proton ATPase subunit a, putative	Energy production and conversion
	28.5387	28.6724	28.6262	28.4823	28.4253	28.6915	28.5098	28.4774		0.859033	20	20	20	0	283.35	335	0.223393	0.467584	-0.219215	-0.838431	PBANKA_1224200	DnaJ protein, putative	Post-translational modification, protein turnover, and chaperones
	26.9464	26.589	26.6224	27.0433	26.6926	26.8478	26.4135	26.3703		0.928853	22	22	22	0	86.415	91	0.44175	0.710781	-0.106478	-0.464343	PBANKA_1224400	ferlin, putative	Unknown function
	24.364	24.2951	24.2956	24.7583	24.2715	24.5184	24.2356	24.2617		0.907797	8	8	8	0	33.52	81	0.412733	0.663048	-0.139559	-0.539679	PBANKA_1224500	Dpy-19-like C-mannosyltransferase, putative	Intracellular trafficking, secretion, and vesicular transport
	24.0886	24.2391	23.9071	24.2026	23.6577	24.2444	24.1637	23.8133		0.916494	7	7	7	0	10.297	23	0.788894	0.853538	-0.125803	-0.229013	PBANKA_1225000	serine/threonine protein kinase, FIKK family	Signal transduction mechanisms
	22.2775	21.3342	20.5904	22.2303	21.058	21.2311	21.8721	21.7679		6.48452	3	3	3	0	5.8882	31	0.137808	0.153868	2.697	1.60949	PBANKA_1225800	peptidyl-prolyl cis-trans isomerase, putative	Post-translational modification, protein turnover, and chaperones
	19.302	19.8992	24.7347	24.0311	23.6101	23.7902	24.5435	26.8113		1.08482	20	20	20	0	100.11	263	0.366508	0.665895	0.117457	0.533222	PBANKA_1226600	tubulin gamma chain, putative	Cytoskeleton
	26.4443	26.674	26.4085	26.6268	26.5433	26.4395	26.7569	26.8838		1.00392	20	20	20	0	58.202	97	0.974291	0.982522	0.00564623	0.021062	PBANKA_1226700	AAA family ATPase, putative	Post-translational modification, protein turnover, and chaperones
	24.9272	24.9484	24.8011	25.3737	24.8054	25.3341	24.9343	24.9992		0.578853	7	7	7	0	18.916	22	0.069318	0.129411	-0.788732	-1.72518	PBANKA_1228100	AP2 domain transcription factor, putative	Transcription
	21.9463	21.7189	21.6757	21.8595	21.5901	21.1045	19.9992	21.3517		1.44186	19	19	19	0	109.85	171	0.0588143	0.153502	0.527931	1.61551	PBANKA_1228400	mannose-6-phosphate isomerase, putative	Metabolism
	25.4871	25.2448	25.085	25.4084	26.0799	25.2856	25.7468	26.2246		1.06981	3	3	3	0	7.1338	40	0.701657	0.826897	0.0973587	0.284488	PBANKA_1228600	conserved Plasmodium protein, unknown function	Unknown function
	25.1537	24.6254	24.5898	25.322	24.7048	24.9323	24.9941	25.4492		0.807724	41	41	41	0	323.31	995	0.319097	0.4852	-0.308066	-0.803045	PBANKA_1229000	Plasmodium exported protein (PHIST), unknown function	Post-translational modification, protein turnover, and chaperones
	29.2798	29.1928	29.4281	29.119	29.0558	29.6795	28.5953	28.4568		1.56358	3	3	3	0	31.873	79	0.0499479	0.117647	0.644854	1.77423	PBANKA_1229200	60S ribosomal protein L19, putative	Translation, ribosomal structure and biogenesis
	25.1101	25.0996	25.8713	25.1304	25.5172	26.0137	26.3996	25.8602		1.33812	14	14	14	0	21.589	47	0.121296	0.254416	0.420206	1.2621	PBANKA_1229600	conserved Plasmodium protein, unknown function	Unknown function
	23.5429	23.6465	23.0084	23.5998	24.3846	23.6617	23.5918	23.8404		0.955803	7	7	7	0	21.726	49	0.78874	0.879127	-0.0652142	-0.195987	PBANKA_1230300	zinc finger protein, putative	Post-translational modification, protein turnover, and chaperones
	22.2545	22.4748	21.8029	22.0652	21.54	22.3334	22.2778	22.1852		1.16259	4	4	3	0	24.214	90	0.399329	0.586961	0.217346	0.639984	PBANKA_1231000	40S ribosomal protein S11, putative	Translation, ribosomal structure and biogenesis
	26.3343	26.1576	26.0605	25.401	26.0775	25.9354	26.5088	26.3011		1.0764	9	9	8	0	97.145	224	0.513794	0.740174	0.106212	0.419642	PBANKA_1231700	60S ribosomal protein L2, putative	Translation, ribosomal structure and biogenesis
	27.1618	27.3004	27.403	26.8423	27.143	27.3863	27.4909	27.1121		0.995236	8	8	8	0	83.943	253	0.965251	0.97927	-0.00688982	-0.0273718	PBANKA_1231800	60S ribosomal protein L12, putative	Translation, ribosomal structure and biogenesis
	28.01	27.9842	28.1569	27.6757	27.9102	28.2526	27.9315	27.7049		1.11607	11	11	11	0	73.851	266	0.519593	0.703116	0.158431	0.477669	PBANKA_1232100	serine/arginine-rich splicing factor 1, putative	RNA processing and modification
	26.8265	26.775	27.5447	26.7815	26.9377	27.4667	27.2588	26.8982		0.818165	48	48	48	0	323.31	992	0.0771703	0.265555	-0.289536	-1.22732	PBANKA_1232200	FACT complex subunit SPT16	Cell division, DNA maintenance, and Chromatin dynamics
	28.802	28.935	29.0374	28.8435	28.6021	28.7622	28.8287	28.2667		0.937414	14	14	14	0	42.402	78	0.791514	0.867071	-0.0932412	-0.213201	PBANKA_1232500	eukaryotic translation initiation factor 3 subunit B, putative	Translation, ribosomal structure and biogenesis
	24.5162	24.3846	25.1259	23.6939	23.9494	24.2951	24.7588	24.3444		1.0173	5	5	5	0	47.946	163	0.906595	0.954114	0.0247421	0.08188	PBANKA_1233000	SWIB/MDM2 domain-containing protein, putative	Transcription
	26.5718	26.9954	27.2055	26.4451	27.0876	26.6465	26.7324	26.8505		0.811722	11	11	11	0	12.979	41	0.0944911	0.275453	-0.300942	-1.19573	PBANKA_1233300	ATP-dependent RNA helicase DDX23, putative	RNA processing and modification
	23.2585	23.4804	23.2456	23.1812	23.2349	23.1906	22.8831	22.6532		1.52859	2	2	2	0	58.132	232	0.0825749	0.167948	0.612204	1.5533	PBANKA_1234000	V-type proton ATPase 16 kDa proteolipid subunit, putative	Energy production and conversion
	26.1686	27.0424	26.9698	26.8829	26.8454	27.7824	27.2254	27.6594		1.03001	5	5	5	0	11.205	69	0.96149	0.969798	0.0426617	0.0450226	PBANKA_1234200	40S ribosomal protein S24, putative	Translation, ribosomal structure and biogenesis
	24.3141	24.331	24.8574	24.5984	22.2366	24.4934	25.5611	25.9805		0.464506	9	9	9	0	12.554	15	0.0648547	0.101279	-1.10623	-1.87423	PBANKA_1234300	carbon catabolite repressor protein 4, putative	Transcription
	22.4413	21.6576	21.871	21.7965	20.3163	21.5206	21.6942	19.8102		1.08304	7	7	7	0	9.9828	34	0.85686	0.902551	0.115087	0.161812	PBANKA_1234400	zinc finger protein, putative	Unknown function
	21.6872	19.9791	21.7398	22.4209	21.0865	20.9814	22.3022	21.9173		3.56821	4	4	4	0	11.631	17	0.0878826	0.105561	1.8352	1.833	PBANKA_1234500	FoP domain-containing protein, putative	Unknown function
	17.7984	20.2007	21.2757	21.6029	21.4137	22.1282	21.9659	22.7107		1.14808	11	11	11	0	71.399	119	0.19212	0.463502	0.199218	0.845651	PBANKA_1234600	EELM2 domain-containing protein, putative	Unknown function
	23.754	23.6901	23.601	24.1271	23.9393	24.0685	23.8208	24.1404		1.25361	5	5	5	0	8.3963	25	0.0639119	0.229429	0.326085	1.33737	PBANKA_1234700	conserved Plasmodium protein, unknown function	Unknown function
	22.6531	22.5678	22.2396	22.782	23.0805	22.8128	22.6901	22.9634		1.0808	9	9	9	0	20.152	153	0.466758	0.71238	0.112098	0.458858	PBANKA_1234800	40S ribosomal protein S9, putative	Translation, ribosomal structure and biogenesis
	26.9924	26.8957	26.8643	26.5727	26.9112	26.8673	26.7337	27.2612		0.965514	7	7	7	0	68.127	92	0.628775	0.842277	-0.0506315	-0.253883	PBANKA_1235200	single-stranded DNA-binding protein, putative	Unknown function
	25.5861	25.2867	25.3389	25.3693	25.451	25.251	25.1859	25.4906		1.11606	16	16	16	0	50.313	33	0.433544	0.659572	0.158409	0.548555	PBANKA_1235500	conserved Plasmodium protein, unknown function	Unknown function
	22.7961	23.2352	23.2344	22.7829	22.9885	23.1498	22.9762	23.5678		1.21289	12	12	12	0	165.19	75	0.678299	0.775132	0.278454	0.376742	PBANKA_1235600	adenosylhomocysteinase, putative	Metabolism
	23.5017	23.5401	25.8574	23.1725	24.3786	24.4828	24.5019	23.8222		0.87078	79	79	79	0	226.5	339	0.248087	0.502608	-0.199619	-0.779589	PBANKA_1237100	conserved Plasmodium protein, unknown function	Unknown function
	25.8393	25.6134	25.8187	26.0968	25.8903	25.3353	25.58	25.7641		0.826199	9	9	9	0	116.7	126	0.0799878	0.275967	-0.275438	-1.19296	PBANKA_1237300	inner membrane complex protein, putative	Unknown function
	26.065	25.9149	25.8099	26.094	25.8574	25.9067	25.5869	25.4311		1.00202	60	60	60	0	323.31	2535	0.985115	0.990724	0.00291777	0.0116693	PBANKA_1237800	multidrug resistance protein 1, putative	Transport
	31.7104	31.6072	31.424	31.1801	31.442	31.7613	31.3854	31.3447		1.0536	26	26	26	0	323.31	850	0.424227	0.756633	0.0753279	0.40095	PBANKA_1237900	mitochondrial-processing peptidase subunit alpha, putative	Post-translational modification, protein turnover, and chaperones
	29.56	29.5916	29.343	29.2358	29.4623	29.4918	29.5465	29.5311		0.949739	4	4	4	0	65.26	40	0.692956	0.833896	-0.0743971	-0.266171	PBANKA_1238100	conserved Plasmodium protein, unknown function	Unknown function
	23.3891	23.4589	22.8611	23.3944	23.417	23.32	22.8966	23.1723		1.18031	20	20	20	0	96.432	232	0.190433	0.422953	0.23917	0.912677	PBANKA_1238200	DnaJ protein, putative	Post-translational modification, protein turnover, and chaperones
	26.5006	26.5756	25.9412	26.2282	26.5248	26.7666	26.462	26.4488		1.12242	12	12	12	0	71.555	115	0.261939	0.540068	0.166611	0.710268	PBANKA_1238600	transporter, putative	Transport
	24.9433	25.1182	25.0511	25.5446	25.369	25.3398	25.2512	25.3636		0.915699	50	50	50	0	323.31	752	0.176096	0.548622	-0.127055	-0.694804	PBANKA_1238800	karyopherin beta, putative	Intracellular trafficking, secretion, and vesicular transport
	28.322	28.0802	28.2745	28.1689	27.9362	28.0824	28.2429	28.0759		1.43569	4	4	4	0	9.6238	25	0.0455002	0.134587	0.521744	1.69768	PBANKA_1239400	50S ribosomal protein L12, apicoplast, putative	Translation, ribosomal structure and biogenesis
	22.8217	23.2665	23.4194	23.0509	24.0631	23.2969	23.7364	23.5491		0.390653	1	1	1	0	19.331	54	0.389009	0.448509	-1.35604	-0.868936	PBANKA_1239500	mitochondrial import receptor subunit TOM22, putative	Transport
	26.0613	25.894	25.6328	25.4817	20.059	26.1433	25.6187	25.8246		1.17929	25	25	25	0	323.31	787	0.291817	0.504365	0.237922	0.777768	PBANKA_1239900;REV__P21271	acyl-CoA synthetase, putative	Metabolism
	28.8934	28.2515	28.4251	29.0738	28.7435	29.0818	28.9238	28.8464		1.0568	5	5	5	0	17.972	60	0.576094	0.799098	0.0797076	0.339369	PBANKA_1241200	conserved Plasmodium protein, unknown function	Unknown function
	24.3987	24.3091	24.1005	24.5996	24.2805	24.2845	24.5983	24.5635		0.930342	17	17	17	0	48.973	87	0.603279	0.785485	-0.104167	-0.359215	PBANKA_1241300	conserved Plasmodium protein, unknown function	RNA processing and modification
	24.0283	24.2741	24.3697	23.6722	24.182	23.9201	24.1241	23.7014		0.91355	7	7	7	0	88.685	139	0.639166	0.785811	-0.130444	-0.358071	PBANKA_1241700	transmembrane emp24 domain-containing protein, putative	Intracellular trafficking, secretion, and vesicular transport
	25.7308	25.813	24.8913	25.1888	25.6674	25.3061	24.9891	25.1397		0.984569	16	16	15	0	323.31	448	0.872154	0.947696	-0.0224352	-0.0960422	PBANKA_1242300	Hsc70-interacting protein	Unknown function
	28.3481	28.0905	27.9308	27.9031	27.9961	28.2084	28.1533	27.825		1.25903	12	12	12	0	10.83	23	0.226905	0.400879	0.33231	0.958019	PBANKA_1242500	ATP-dependent RNA helicase DDX41, putative	RNA processing and modification
	22.4604	22.7674	23.3401	23.0521	22.7985	23.334	23.2612	23.5555		0.920658	23	23	23	0	101.59	338	0.372829	0.665503	-0.119263	-0.532731	PBANKA_1242700	AP-1 complex subunit beta, putative	Intracellular trafficking, secretion, and vesicular transport
	26.5975	26.5562	26.8562	26.9292	26.3996	26.5863	26.6972	26.7789		0.837612	12	12	12	0	28.607	46	0.382442	0.553475	-0.255646	-0.688486	PBANKA_1242800;P60229	eukaryotic translation initiation factor 3 subunit E, putative	Translation, ribosomal structure and biogenesis
	23.9038	23.3113	23.46	23.1194	22.7176	23.0095	23.7123	23.3325		0.758541	10	10	10	0	135.64	103	0.0712577	0.201813	-0.3987	-1.41278	PBANKA_1243000	palmitoyltransferase DHHC7	Post-translational modification, protein turnover, and chaperones
	25.0893	24.8636	24.4413	25.1209	24.7559	24.4066	24.3477	24.4102		1.12518	20	20	20	0	187.15	426	0.203708	0.503637	0.170157	0.775877	PBANKA_1243600	conserved Plasmodium protein, unknown function	Unknown function
	27.6693	27.6869	27.3806	27.386	27.6803	27.9408	27.5623	27.62		0.746233	29	29	29	0	150.01	258	0.0235095	0.120476	-0.422301	-1.75953	PBANKA_1243900	conserved Plasmodium protein, unknown function	Unknown function
	26.4444	26.308	26.3617	25.9287	25.9328	25.7231	25.6809	26.0167		1.02265	3	3	3	0	20.104	59	0.855926	0.932018	0.0323157	0.119465	PBANKA_1244300	RING zinc finger protein, putative	Post-translational modification, protein turnover, and chaperones
	23.9037	23.7861	23.2221	23.692	23.7933	23.4882	23.8428	23.6089		0.992446	8	8	8	0	93.347	84	0.959557	0.977477	-0.0109391	-0.0356401	PBANKA_1244500	SNARE protein, putative	Intracellular trafficking, secretion, and vesicular transport
	24.6586	24.5355	25.043	25.0968	24.4277	24.935	25.1545	24.773		1.16719	9	9	9	0	200.86	140	0.152758	0.405289	0.223034	0.944058	PBANKA_1244600	phosphoenolpyruvate/phosphate translocator	Unknown function
	26.1273	26.3043	25.9112	26.1755	26.5959	26.075	26.4225	26.317		0.372902	4	4	4	0	11.928	20	0.153178	0.189519	-1.42313	-1.46647	PBANKA_1245900	Plasmodium exported protein, unknown function	Signal transduction mechanisms
	23.0861	23.5816	24.5074	24.163	23.0424	24.305	20.5423	21.7558		1.86181	5	5	5	0	11.602	39	0.206732	0.264314	0.896708	1.22236	PBANKA_1246141;PBANKA_0700521;PBANKA_0112701;PBANKA_1100750;PBANKA_0200650;PBANKA_0317121	fam-a protein	Unknown function
	24.3652	25.19	25.1678	24.9034	24.8462	24.703	24.5528	24.2264		0.798567	11	10	10	0	36.896	110	0.213698	0.38918	-0.324514	-0.973514	PBANKA_1246161;PBANKA_0112721	fam-a protein	Unknown function
	24.392	24.2444	24.4555	24.6497	24.2972	25.2419	23.3131	23.4027		0.772882	5	5	1	0	32.039	86	0.448969	0.570019	-0.371679	-0.66493	PBANKA_1246600;PBANKA_1466241;PBANKA_0007801;PBANKA_1246961;PBANKA_1200096;PBANKA_1200041	cleft-like protein 1	Unknown function
	25.5966	25.4585	25.6443	25.6289	25.179	25.3478	25.145	25.2016		0.777141	22	22	22	0	151.48	246	0.00104742	0.0574545	-0.363752	-2.25112	PBANKA_1300600	bromodomain protein, putative	Transcription
	25.7551	25.8509	25.6816	24.9276	25.4212	25.2811	24.6126	24.1372		0.619521	12	12	12	0	104.69	153	0.108554	0.186195	-0.690775	-1.48026	PBANKA_1301300	trailer hitch homolog	Intracellular trafficking, secretion, and vesicular transport
	26.4336	26.4926	26.5599	27.175	26.441	26.9634	27.5189	27.3995		1.33368	11	11	11	0	49.349	267	0.213754	0.345861	0.415412	1.0418	PBANKA_1301600	conserved Plasmodium protein, unknown function	Unknown function
	23.3988	24.0272	24.2208	23.5143	23.3764	23.8153	23.9267	23.4662		0.904902	10	10	10	0	31.274	73	0.567887	0.734965	-0.144167	-0.425725	PBANKA_1301700	splicing factor 3A subunit 1, putative	RNA processing and modification
	29.0918	28.9895	29.0264	28.9226	29.0051	29.0867	29.0736	29.1309		1.04718	16	16	16	0	323.31	669	0.180752	0.712713	0.066515	0.46214	PBANKA_1302200	translocation protein sec62, putative	Post-translational modification, protein turnover, and chaperones
	24.9008	24.9043	24.9497	25.3202	24.9581	25.0504	24.7888	24.5661		0.884014	9	9	9	0	36.512	110	0.271146	0.529292	-0.177859	-0.720736	PBANKA_1302500	conserved protein, unknown function	Unknown function
	22.836	22.7451	23.3072	22.7586	20.2092	22.5422	23.0012	23.0935		0.615485	11	11	11	0	18.347	53	0.350158	0.441657	-0.700204	-0.884961	PBANKA_1302600	DNA primase small subunit, putative	Cell division, DNA maintenance, and Chromatin dynamics
	22.7588	22.9003	24.8176	23.0361	23.1947	22.9503	23.8806	22.8922		0.902046	8	8	8	0	22.994	47	0.789844	0.852628	-0.148727	-0.234704	PBANKA_1302800	thioredoxin peroxidase 1	Metabolism
	26.5253	26.8182	25.7589	25.9302	26.7999	26.0567	25.922	26.0991		0.973516	6	6	6	0	159.82	132	0.906852	0.948693	-0.038723	-0.0927949	PBANKA_1302900	copper transporter, putative	Transport
	25.3747	25.1129	24.8887	25.4232	25.504	25.2263	25.1998	25.3459		1.08611	28	28	28	0	123.65	196	0.43406	0.69402	0.119166	0.492061	PBANKA_1303200	Sad1/UNC domain-containing protein, putative	Unknown function
	29.3028	29.3088	28.7925	28.7744	29.1058	29.0388	28.9764	28.8802		0.969737	17	17	17	0	277.76	745	0.788804	0.895072	-0.0443344	-0.171654	PBANKA_1303300	cytochrome b-c1 complex subunit Rieske, putative	Energy production and conversion
	25.8723	25.9067	25.6024	26.3225	25.7179	25.4749	26.1052	26.2256		0.96923	7	7	7	0	69.357	101	0.849983	0.918589	-0.0450888	-0.137325	PBANKA_1303500	conserved Plasmodium protein, unknown function	Unknown function
	30.1862	30.135	29.8581	29.8561	29.8934	30.1968	29.7235	29.8883		0.943862	17	17	17	0	323.31	687	0.552097	0.785509	-0.0833526	-0.35871	PBANKA_1303700	vesicle-associated membrane protein, putative	Intracellular trafficking, secretion, and vesicular transport
	23.0303	22.4347	25.2043	22.3807	23.5592	23.4115	24.1528	22.8015		1.16375	10	10	10	0	47.41	49	0.771325	0.834493	0.218783	0.266986	PBANKA_1303800	triosephosphate isomerase, putative	Metabolism
	23.0134	23.2985	22.7443	23.7202	22.8275	22.9471	22.5449	22.316		0.690042	10	10	10	0	56.915	28	0.0782612	0.176667	-0.535243	-1.51864	PBANKA_1304000	conserved Plasmodium protein, unknown function	Unknown function
	23.2851	23.3524	22.2193	23.1139	21.9705	23.3749	23.0469	23.0143		0.906875	7	7	7	0	29.351	61	0.737926	0.826356	-0.141025	-0.280742	PBANKA_1304400	allantoicase, putative	Metabolism
	25.5965	25.3696	26.381	26.0045	25.4226	26.2976	25.7206	25.0274		0.858047	9	9	9	0	323.31	191	0.549911	0.694723	-0.220871	-0.492167	PBANKA_1305000	conserved Plasmodium protein, unknown function	Unknown function
	28.1609	28.0777	27.9064	27.568	28.1019	28.1856	27.9017	27.6757		1.02668	11	11	11	0	92.218	327	0.834105	0.917412	0.0379801	0.138799	PBANKA_1305100	60S ribosomal protein L1, putative	Translation, ribosomal structure and biogenesis
	28.2182	28.222	28.4489	28.2482	27.8765	28.0001	28.516	27.7968		0.84852	26	26	26	0	263.92	556	0.214854	0.445036	-0.236979	-0.874808	PBANKA_1305300	FACT complex subunit SSRP1, putative	Cell division, DNA maintenance, and Chromatin dynamics
	23.0071	22.9868	23.4047	23.3878	18.7921	23.0743	22.8962	23.1297		0.428251	8	8	8	0	17.181	28	0.295499	0.342904	-1.22347	-1.04771	PBANKA_1307000	conserved Plasmodium protein, unknown function	Unknown function
	23.4593	23.4342	23.0221	22.9958	23.8129	23.4845	23.5606	23.7774		1.34818	7	7	7	0	21.949	20	0.0283232	0.129207	0.431018	1.72384	PBANKA_1307100	conserved Plasmodium protein, unknown function	Unknown function
	21.2109	21.2889	23.1844	23.8718	19.5618	22.0575	22.5156	20.8628		0.453892	8	8	7	0	10.057	20	0.272577	0.323661	-1.13958	-1.09203	PBANKA_1307300	WD repeat-containing protein, putative	Unknown function
	24.1136	24.1027	23.8758	24.5952	24.4048	24.6044	24.2355	24.6577		1.23437	8	8	8	0	28.698	62	0.141903	0.325272	0.303771	1.08606	PBANKA_1307600	dephospho-CoA kinase, putative	Metabolism
	26.5875	27.063	27.8098	26.1472	27.1088	27.5366	27.5943	27.5434		1.45787	34	34	34	0	295.43	461	0.195387	0.297922	0.543866	1.14913	PBANKA_1307800	heat shock protein 90, putative	Post-translational modification, protein turnover, and chaperones
	25.5225	25.2968	26.3824	26.7122	25.8089	26.6054	26.8923	26.9295		1.49542	9	9	9	0	144.37	365	0.222763	0.321929	0.58055	1.10176	PBANKA_1308200	1-acyl-sn-glycerol-3-phosphate acyltransferase, putative	Metabolism
	25.7485	25.4054	27.3213	24.9696	26.286	26.0317	26.9791	25.6893		1.30614	14	14	14	0	82.353	195	0.531417	0.646403	0.385313	0.566329	PBANKA_1308600	fructose-bisphosphate aldolase 2	Metabolism
	24.4587	24.3729	23.633	23.5492	24.7507	23.686	24.1805	23.9722		1.10489	8	8	8	0	17.204	55	0.676799	0.798878	0.143898	0.335719	PBANKA_1309500	conserved Plasmodium protein, unknown function	Unknown function
	23.3884	23.0191	23.6959	23.2734	22.8058	23.8204	23.36	23.0401		0.941065	10	9	9	0	27.669	48	0.748112	0.848123	-0.0876331	-0.243021	PBANKA_1309700	ATP-dependent RNA helicase DDX5, putative	RNA processing and modification
	23.276	23.1971	24.8829	23.0318	23.2062	24.1444	23.6159	23.456		1.00602	11	11	11	0	23.267	61	0.986049	0.987165	0.00865889	0.0150569	PBANKA_1309900	M17 leucyl aminopeptidase, putative	Post-translational modification, protein turnover, and chaperones
	27.1093	27.0793	26.9307	27.2879	27.0901	26.9709	26.6957	26.9205		0.881153	68	68	68	0	266.32	516	0.149341	0.4489	-0.182536	-0.867555	PBANKA_1310200	conserved Plasmodium protein, unknown function	Transcription
	28.5278	28.4982	28.4386	28.5289	28.1895	28.3629	28.3019	28.1041		0.8358	11	11	11	0	193.36	381	0.00561532	0.15644	-0.25877	-1.60281	PBANKA_1310400	centrin-2, putative	Signal transduction mechanisms
	25.3807	25.0944	25.5453	25.2545	24.9579	24.8256	24.6432	24.8739		0.710259	14	14	14	0	53.562	118	0.00545032	0.0560702	-0.493583	-2.28026	PBANKA_1310500	conserved Plasmodium protein, unknown function	Unknown function
	21.6721	21.9317	18.7991	21.273	22.2478	22.1742	22.0574	22.2612		2.40519	3	3	3	0	4.7111	9	0.129593	0.170805	1.26615	1.5422	PBANKA_1310600	heme detoxification protein, putative	Metabolism
	22.3646	22.3598	21.9963	22.5523	18.879	22.9118	21.502	22.4426		0.541707	5	5	5	0	15.943	22	0.367718	0.444668	-0.884416	-0.877295	PBANKA_1310700	glutaminyl-peptide cyclotransferase, putative	Post-translational modification, protein turnover, and chaperones
	26.7039	26.9206	26.9232	26.5718	26.5846	26.4795	26.6076	26.5845		0.861049	13	13	13	0	206.89	273	0.0553189	0.310915	-0.215832	-1.13021	PBANKA_1310800	40S ribosomal protein S5, putative	Translation, ribosomal structure and biogenesis
	25.5368	25.4666	25.2669	25.7272	25.803	25.5311	25.7828	26.0097		1.21612	10	10	10	0	89.133	154	0.0841336	0.276189	0.282282	1.19354	PBANKA_1311500	conserved Plasmodium protein, unknown function	Unknown function
	27.8203	27.8701	27.5573	27.7793	27.2263	27.4728	27.4382	27.4114		0.774012	34	34	34	0	184.98	494	0.0057744	0.0891792	-0.369572	-1.96282	PBANKA_1311700	multidrug resistance protein 2, putative	Transport
	21.4747	21.5895	21.5626	21.5677	21.7321	21.8921	21.6669	18.5448		0.664505	7	7	7	0	19.793	31	0.492263	0.578438	-0.589648	-0.650461	PBANKA_1312100	conserved Plasmodium protein, unknown function	Unknown function
	24.0763	23.9849	23.6486	23.6328	24.4439	24.2966	24.3806	24.2508		1.42142	9	9	9	0	19.598	69	0.00595127	0.0565664	0.507329	2.28542	PBANKA_1312200	ubiquitin-protein ligase, putative	Post-translational modification, protein turnover, and chaperones
	24.3131	24.3085	23.7913	24.0943	24.3828	24.1328	23.6717	23.9299		0.934652	7	7	7	0	25.794	72	0.634322	0.801761	-0.0974989	-0.330874	PBANKA_1312300	SNARE protein, putative	Intracellular trafficking, secretion, and vesicular transport
	27.5087	27.6997	25.8086	27.0041	26.7957	27.6208	26.8079	26.7222		0.987141	4	4	4	0	27.162	106	0.969923	0.976819	-0.0186715	-0.0324691	PBANKA_1312700	gamete egress and sporozoite traversal protein	Pathogenicity
	25.2319	25.1825	24.8563	25.3977	24.9317	24.1121	24.6727	24.8685		0.696955	11	11	11	0	19.752	67	0.0542038	0.149164	-0.520862	-1.63714	PBANKA_1313700	serine/threonine protein kinase, putative	Signal transduction mechanisms
	22.2898	22.2595	22.3948	22.695	22.9071	23.2114	22.5964	22.9436		1.419	6	6	6	0	10.993	36	0.0198773	0.0947797	0.50487	1.9388	PBANKA_1314500	conserved Plasmodium protein, unknown function	Unknown function
	23.3646	22.9639	23.8747	23.5053	23.8262	24.1549	23.2692	23.5217		1.20237	9	9	9	0	129.43	72	0.360251	0.529926	0.265885	0.721573	PBANKA_1314600	acetyl-CoA acetyltransferase, putative	Metabolism
	24.7368	24.3955	26.2109	23.5495	24.7367	24.8256	25.416	24.7571		1.15723	20	20	19	0	54.533	92	0.72811	0.815437	0.210676	0.310611	PBANKA_1314800	elongation factor 2, putative	Translation, ribosomal structure and biogenesis
	29.2224	29.1006	28.8817	28.9705	29.0382	29.2038	28.9922	29.1442		1.03583	32	32	32	0	323.31	1024	0.588572	0.833212	0.0507855	0.268845	PBANKA_1315500	sortilin, putative	Intracellular trafficking, secretion, and vesicular transport
	23.7029	23.7939	24.1545	24.2185	23.9033	24.1667	24.1161	23.6293		0.99063	7	7	7	0	34.373	57	0.941462	0.970432	-0.0135818	-0.0489613	PBANKA_1316200	SNARE protein, putative	Intracellular trafficking, secretion, and vesicular transport
	17.1684	21.5911	21.4849	21.2835	22.1889	22.0706	22.6412	22.3985		3.84467	5	5	5	0	9.6265	24	0.122244	0.148015	1.94286	1.64593	PBANKA_1316400	U1 snRNP-associated protein, putative	RNA processing and modification
	21.6319	21.2432	22.6598	23.4246	22.4893	22.6994	23.1451	22.8978		1.48249	2	2	2	0	13.132	23	0.311987	0.414432	0.568025	0.924176	PBANKA_1317000	Yos1-like protein, putative	Unknown function
	23.7604	24.4118	23.4214	22.8996	24.1798	23.7502	23.8423	23.5507		1.15465	3	3	3	0	5.0653	22	0.567474	0.707228	0.207451	0.468269	PBANKA_1318200	iron sulfur cluster assembly protein, putative	Energy production and conversion
	23.9321	23.7236	23.1066	23.7146	23.637	23.5882	23.9993	23.5812		1.05863	8	8	8	0	26.026	35	0.70135	0.83239	0.0822039	0.270145	PBANKA_1318900	methyltransferase, putative	Metabolism
	23.5396	23.5539	23.4985	24.0049	23.1242	24.5984	24.6567	24.7577		1.55297	5	5	5	0	16.033	40	0.16879	0.25566	0.635032	1.2551	PBANKA_1319100	hemolysin III, putative	Unknown function
	25.3298	25.2771	25.5388	25.7382	25.3995	25.2953	25.2245	25.6644		0.949284	23	23	23	0	114.67	132	0.618175	0.814017	-0.0750885	-0.309097	PBANKA_1319200	AP-1 complex subunit gamma, putative	Intracellular trafficking, secretion, and vesicular transport
	24.2767	24.2519	24.3957	25.1695	24.2659	24.1591	24.3762	24.4307		0.86126	11	11	11	0	26.798	127	0.376836	0.571354	-0.21548	-0.661332	PBANKA_1320000	conserved Plasmodium protein, unknown function	Unknown function
	25.1745	24.9808	25.0794	25.1085	24.8551	25	25.0113	25.0744		0.932626	22	22	22	0	60.925	103	0.152309	0.603425	-0.10063	-0.623504	PBANKA_1320200	conserved Plasmodium protein, unknown function	Unknown function
	30.3536	30.0771	29.9797	29.9562	30.0137	30.2753	30.2011	29.9001		1.00411	19	19	19	0	298.96	617	0.963848	0.979596	0.00591516	0.0262675	PBANKA_1320500	V-type H(+)-translocating pyrophosphatase, putative	Energy production and conversion
	28.2082	28.1616	28.1605	28.2663	28.0477	28.085	28.4723	28.4933		1.05369	7	7	7	0	13.741	273	0.562453	0.798559	0.0754452	0.338167	PBANKA_1320700	signal peptide peptidase, putative	Post-translational modification, protein turnover, and chaperones
	19.5125	19.5769	24.3382	20.1663	23.7539	22.9915	24.2832	22.8364		5.92896	4	4	4	0	9.5511	21	0.0769985	0.0883953	2.56778	1.96854	PBANKA_1320900	thioredoxin 1, putative	Metabolism
	27.2491	27.2799	26.8994	27.0534	27.2897	27.8238	27.2363	27.3611		1.23735	15	15	15	0	111.26	260	0.105511	0.28699	0.307257	1.17573	PBANKA_1321700	berghepain-1	Post-translational modification, protein turnover, and chaperones
	26.5481	26.4596	26.5023	26.7357	26.5812	26.7106	26.6915	26.7023		1.0792	34	34	34	0	173.22	331	0.156915	0.576508	0.109959	0.65458	PBANKA_1322000	conserved Plasmodium protein, unknown function	Unknown function
	23.198	23.379	23.2233	23.3161	23.6072	23.5878	23.0878	23.0493		1.03808	2	2	2	0	187.19	51	0.745443	0.868774	0.0539155	0.20851	PBANKA_1322600	golgi apparatus membrane protein TVP23, putative	Intracellular trafficking, secretion, and vesicular transport
	28.0287	27.7145	27.6347	27.676	27.8643	28.0041	27.8441	27.8577		1.09358	17	17	17	0	145.18	368	0.233297	0.576795	0.129054	0.653846	PBANKA_1323000	conserved Plasmodium protein, unknown function	Unknown function
	23.6713	23.7068	23.6326	23.6988	23.1752	23.5091	22.9642	22.1378		0.602564	12	12	12	0	88.799	60	0.0465982	0.10112	-0.730813	-1.86216	PBANKA_1323200	conserved Plasmodium protein, unknown function	Unknown function
	23.3782	23.5799	23.6416	24.0909	23.576	23.5906	23.2457	22.9055		0.788296	6	6	6	0	16.138	54	0.171707	0.333004	-0.34319	-1.06858	PBANKA_1323700	FYVE and coiled-coil domain-containing protein, putative	Unknown function
	26.492	26.6166	26.4548	26.8688	26.3311	25.7078	26.11	26.0064		0.674	7	7	7	0	172.09	161	0.0118762	0.0626154	-0.569179	-2.19149	PBANKA_1324300	inner membrane complex sub-compartment protein 3	Unknown function
	28.2869	28.1811	28.2544	27.5698	27.9579	28.1831	28.0581	27.4936		0.90131	8	8	8	0	41.338	198	0.532473	0.71351	-0.149905	-0.459276	PBANKA_1324400	60S ribosomal protein L27, putative	Translation, ribosomal structure and biogenesis
	22.1953	19.7788	22.4613	21.8688	21.0861	22.1666	22.1919	21.6411		1.14501	2	2	2	0	12.762	16	0.778748	0.840531	0.195358	0.255455	PBANKA_1325000	40S ribosomal protein S28e, putative	Translation, ribosomal structure and biogenesis
	23.1358	23.2011	23.009	22.6157	19.1714	22.3252	22.4478	22.5995		0.391087	6	6	6	0	9.6136	18	0.155414	0.192485	-1.35444	-1.45046	PBANKA_1325300	splicing factor 3B subunit 2, putative	RNA processing and modification
	28.5327	28.4791	28.6449	28.7851	28.6105	28.8824	28.9758	29.0037		1.19551	54	54	54	0	323.31	1248	0.0617342	0.269625	0.257623	1.21304	PBANKA_1326000	GTP-binding protein, putative	Unknown function
	23.1029	23.6887	22.6566	22.5134	22.8607	23.5433	22.9055	22.4894		0.972204	7	7	7	0	27.743	33	0.909539	0.949133	-0.0406685	-0.0917622	PBANKA_1326200	conserved Plasmodium protein, unknown function	Unknown function
	28.1585	28.2185	27.9258	28.2477	28.2208	28.1373	28.0479	28.0548		0.984563	21	21	21	0	272.21	547	0.797212	0.931276	-0.0224452	-0.122281	PBANKA_1326300	cytochrome c1 precursor, putative	Energy production and conversion
	27.0041	26.5834	29.0294	26.0827	27.0565	27.2463	27.7068	26.779		1.01554	17	17	17	0	282.01	256	0.974785	0.979526	0.0222411	0.0286968	PBANKA_1326400	glyceraldehyde-3-phosphate dehydrogenase	Metabolism
	24.4502	24.5032	24.4488	24.4921	24.8007	24.6288	25.3041	25.2143		1.42741	12	12	12	0	22.772	99	0.0196707	0.0901029	0.513395	1.95441	PBANKA_1326800	replication factor C subunit 3, putative	Cell division, DNA maintenance, and Chromatin dynamics
	22.166	21.5982	22.3106	23.1816	21.6272	21.9492	22.6047	22.1658		0.854195	8	8	8	0	13.844	28	0.577723	0.707561	-0.227362	-0.467434	PBANKA_1326900	DNA polymerase alpha subunit B, putative	Cell division, DNA maintenance, and Chromatin dynamics
	26.2741	26.5996	26.9959	26.4483	26.6853	26.9646	26.9247	26.8583		1.21317	9	9	4	0	317.85	287	0.14369	0.344246	0.278776	1.0488	PBANKA_1327021;PBANKA_1327251	fam-a protein	Unknown function
	23.2483	23.0327	24.4718	23.5099	23.926	24.491	24.5789	24.1975		1.66169	7	2	2	0	37.799	39	0.0815166	0.1515	0.732648	1.62656	PBANKA_1327300	fam-a protein	Unknown function
	23.4116	23.5032	23.5052	23.9742	23.5049	23.4007	23.2403	23.3188		0.851246	11	11	11	0	65.393	51	0.146056	0.389536	-0.232352	-0.971477	PBANKA_1327400	YL1 nuclear protein, putative	Unknown function
	24.3443	24.3461	24.1016	24.5046	24.5971	24.1862	24.1283	24.1155		0.954359	20	20	20	0	46.14	97	0.650668	0.826407	-0.0673966	-0.279096	PBANKA_1327900	conserved Plasmodium protein, unknown function	Unknown function
	23.1233	23.2795	23.0191	23.4553	23.3105	23.3713	23.2014	22.9999		1.00103	11	11	11	0	39.285	55	0.990899	0.994399	0.00149012	0.00661298	PBANKA_1328000	serine/threonine protein phosphatase UIS2	Signal transduction mechanisms
	28.3678	28.274	28.1925	28.2609	28.1817	28.2407	28.1362	28.3631		0.970364	24	24	24	0	173.94	614	0.503023	0.832446	-0.0434017	-0.26969	PBANKA_1328100	ATP synthase (C/AC39) subunit, putative	Energy production and conversion
	25.8861	25.7929	25.5787	25.6889	26.301	26.0694	25.7059	26.0712		1.23137	20	20	20	0	126.69	177	0.0752193	0.256729	0.30026	1.25251	PBANKA_1328300	ATP-dependent zinc metalloprotease FTSH, putative	Post-translational modification, protein turnover, and chaperones
	26.082	25.8693	25.9182	26.347	25.3971	26.1252	26.1651	26.5294		1.00006	11	11	11	0	99.76	228	0.999753	0.999687	8.39233e-05	0.00023282	PBANKA_1328400	conserved Plasmodium protein, unknown function	Unknown function
	21.5258	21.8685	21.3638	21.6069	18.2063	21.9145	22.2447	19.0521		0.424295	14	14	14	0	17.392	17	0.270268	0.320188	-1.23686	-1.10571	PBANKA_1329200	dynein beta chain, putative	Cytoskeleton
	27.0441	26.7023	27.151	26.311	26.7282	26.6158	26.8933	26.5176		0.924422	11	11	10	0	41.072	167	0.602028	0.779192	-0.113376	-0.370447	PBANKA_1329300	40S ribosomal protein S3, putative	Translation, ribosomal structure and biogenesis
	23.893	24.0584	24.8229	23.6563	24.2634	24.7525	24.6529	24.0194		1.2435	19	19	19	0	62.551	81	0.341814	0.503647	0.314406	0.777036	PBANKA_1329700	26S proteasome regulatory subunit RPN2, putative	Post-translational modification, protein turnover, and chaperones
	22.3052	22.7332	22.6383	22.7375	22.3678	22.2114	22.7365	22.7127		0.935344	6	6	6	0	12.46	25	0.580215	0.785016	-0.0964313	-0.363897	PBANKA_1329800	AP2 domain transcription factor AP2-SP	Transcription
	26.6104	26.6121	26.0976	26.3457	26.6998	26.3566	26.0119	26.0464		0.908905	34	34	34	0	204.16	285	0.521192	0.715036	-0.137799	-0.455823	PBANKA_1330300	conserved Plasmodium protein, unknown function	Unknown function
	26.5429	26.5123	25.86	26.1254	26.3896	26.0976	26.4983	26.5524		1.09002	7	7	7	0	23.549	125	0.542452	0.73511	0.124354	0.424951	PBANKA_1331100	conserved Plasmodium protein, unknown function	Unknown function
	29.0119	28.8414	29.0625	29.0252	28.6828	28.8978	28.6261	28.513		0.809259	101	101	101	0	323.31	1547	0.0179013	0.165753	-0.305326	-1.56967	PBANKA_1331400	conserved Plasmodium protein, unknown function	Unknown function
	24.3119	24.3233	25.8281	23.7296	24.5358	24.4161	25.4361	24.626		1.1529	12	12	11	0	36.648	87	0.698383	0.799783	0.205272	0.339401	PBANKA_1331900	eukaryotic initiation factor 4a, putative	RNA processing and modification
	19.5089	21.516	21.9007	20.323	21.1434	22.0803	21.5885	20.9933		1.5575	5	5	5	0	5.8021	18	0.328557	0.423453	0.639236	0.911655	PBANKA_1332000	splicing factor U2AF large subunit, putative	RNA processing and modification
	23.9163	24.378	25.2035	23.8566	23.921	24.9734	24.3633	23.7706		0.945057	19	19	19	0	117.68	88	0.849577	0.904338	-0.0815272	-0.159315	PBANKA_1332100	conserved Plasmodium protein, unknown function	Unknown function
	23.3809	23.4852	23.1018	23.6652	23.0502	23.7336	23.353	23.2658		0.960846	8	8	8	0	22.557	39	0.765988	0.875984	-0.0576229	-0.20218	PBANKA_1332300	conserved Plasmodium protein, unknown function	Unknown function
	25.1739	25.433	25.6392	24.6986	25.6018	25.7993	25.8443	25.4761		1.36055	11	11	11	0	35.196	124	0.0904999	0.213518	0.444189	1.38627	PBANKA_1332400	shewanella-like protein phosphatase 1	Signal transduction mechanisms
	19.2196	23.521	22.4756	23.0362	22.9051	23.2135	22.2414	23.0737		1.73549	3	3	3	0	9.2749	19	0.454621	0.52753	0.795345	0.726255	PBANKA_1333600	mitochondrial pyruvate carrier protein 2, putative	Unknown function
	23.3455	23.3121	23.9784	23.6986	23.7462	24.1745	23.9422	23.9464		1.29119	7	7	7	0	84.384	63	0.0873101	0.240137	0.368696	1.31379	PBANKA_1333800	RAP protein, putative	RNA processing and modification
	23.4534	23.4452	22.969	23.3515	23.8369	23.501	23.4507	23.2013		1.1429	7	7	7	0	51.092	53	0.309588	0.54329	0.1927	0.704209	PBANKA_1333900	conserved Plasmodium protein, unknown function	Unknown function
	30.7323	30.5971	30.5312	30.4364	30.3335	31.0591	30.4104	30.5027		1.0015	16	16	16	0	265.82	1101	0.990583	0.993805	0.00216389	0.00784312	PBANKA_1334300	exported protein 2	Unknown function
	25.2743	25.4315	25.0695	25.7758	25.6124	25.8091	25.6225	25.8841		1.26948	17	17	17	0	49.673	151	0.0803278	0.243681	0.344243	1.30484	PBANKA_1334400	inorganic anion antiporter, putative	Transport
	26.0072	26.0618	26.056	26.1049	26.1632	26.4017	26.0316	26.3376		1.12978	12	12	12	0	175.07	167	0.0877779	0.405609	0.176048	0.944391	PBANKA_1334600	diacylglycerol kinase, putative	Metabolism
	21.4399	21.662	21.8531	21.471	20.3864	22.4533	21.8552	19.1398		0.638249	3	3	3	0	22.866	20	0.421999	0.509593	-0.647809	-0.76046	PBANKA_1335200	pre-mRNA-splicing factor ISY1, putative	RNA processing and modification
	23.8407	23.9016	23.4078	23.7805	24.1861	23.6156	23.5846	23.6732		1.02259	4	4	4	0	26.591	36	0.863761	0.935228	0.0322304	0.115122	PBANKA_1335500	conserved Plasmodium protein, unknown function	Unknown function
	24.6228	24.5515	25.2088	24.511	25.0051	25.4803	25.4887	25.0389		1.44364	12	12	12	0	34.995	105	0.0459679	0.133928	0.529712	1.70255	PBANKA_1335800	protein disulfide-isomerase, putative	Post-translational modification, protein turnover, and chaperones
	24.4839	24.4827	23.9478	24.1768	24.3248	24.4579	24.5661	24.6571		1.17175	11	11	11	0	64.231	118	0.174769	0.416571	0.228663	0.91982	PBANKA_1336400	DnaJ protein, putative	Post-translational modification, protein turnover, and chaperones
	21.7574	21.835	22.8884	21.0022	21.5501	22.2698	21.659	21.4		0.900618	7	7	7	0	16.4	43	0.738706	0.825547	-0.151013	-0.283767	PBANKA_1337100	splicing factor 1, putative	RNA processing and modification
	24.011	23.6765	24.5392	24.8552	23.6855	24.5051	24.4344	24.5374		1.01405	6	6	6	0	194.48	103	0.953723	0.970919	0.0201259	0.0465158	PBANKA_1337200	protein transport protein SFT2, putative	Intracellular trafficking, secretion, and vesicular transport
	25.616	25.9528	26.6047	25.6551	26.0028	26.8803	26.9216	26.4478		1.52204	18	18	18	0	101.81	236	0.101877	0.189241	0.606007	1.46368	PBANKA_1337400	nucleoside-diphosphatase, putative	Metabolism
	23.7827	23.8757	23.4069	23.7484	24.4405	23.7892	23.9607	24.3709		1.35368	10	10	10	0	23.683	91	0.0592761	0.175975	0.436882	1.51622	PBANKA_1337800	palmitoyltransferase DHHC5	Unknown function
	27.7779	27.7808	27.8846	27.5627	27.6741	28.225	27.3937	26.9884		0.88197	12	12	12	0	163.9	311	0.524679	0.693464	-0.181199	-0.491922	PBANKA_1338300	60S ribosomal protein L6, putative	Translation, ribosomal structure and biogenesis
	26.7844	26.4275	26.2889	26.7712	26.9918	27.0592	26.5808	26.5616		1.17311	7	7	7	0	25.602	120	0.251007	0.477176	0.230341	0.81877	PBANKA_1338400	V-type proton ATPase subunit G, putative	Energy production and conversion
	24.291	24.4488	24.4707	23.6679	24.4469	24.3207	24.3866	23.8438		1.02093	3	3	3	0	15.713	46	0.902206	0.951066	0.0298858	0.0896983	PBANKA_1338600	60S ribosomal protein L23, putative	Translation, ribosomal structure and biogenesis
	26.7554	26.6301	26.3318	26.6786	26.6881	26.3888	26.749	26.742		1.03025	15	15	15	0	130.07	200	0.744807	0.878968	0.0429897	0.190127	PBANKA_1338700	plasmepsin V, putative	Post-translational modification, protein turnover, and chaperones
	24.5332	25.2021	25.5761	23.9307	25.0508	25.3721	25.4974	25.4201		1.43851	10	10	10	0	49.65	116	0.213565	0.322354	0.52458	1.09957	PBANKA_1338800	conserved Plasmodium protein, unknown function	Unknown function
	20.0762	22.65	22.3367	22.8427	22.8366	22.4134	21.9615	22.1157		1.27933	10	10	10	0	14.004	26	0.614972	0.713093	0.35539	0.461416	PBANKA_1339000	vacuolar protein sorting-associated protein 52, putative	Intracellular trafficking, secretion, and vesicular transport
	20.5919	20.8486	21.1843	21.7044	20.8882	20.8469	20.0471	20.2647		0.67335	7	7	7	0	10.96	22	0.124188	0.221411	-0.570572	-1.36074	PBANKA_1339500	conserved Plasmodium protein, unknown function	Unknown function
	22.7779	22.7655	22.5937	22.5586	22.6062	22.7398	22.8918	22.3892		0.98818	5	5	5	0	10.474	35	0.891759	0.956376	-0.0171537	-0.0776764	PBANKA_1339900	SNARE protein, putative	Intracellular trafficking, secretion, and vesicular transport
	25.8068	25.6863	28.193	25.1542	26.1003	26.583	26.3779	25.5126		0.954873	15	15	15	0	160.57	190	0.928784	0.953452	-0.0666194	-0.0817563	PBANKA_1340100	L-lactate dehydrogenase	Energy production and conversion
	24.2205	24.8653	26.3912	22.6347	24.8769	23.9297	24.5912	24.8378		1.02169	12	12	12	0	98.63	106	0.970695	0.977005	0.0309548	0.0340792	PBANKA_1340300	phosphoribosylpyrophosphate synthetase, putative	Metabolism
	18.403	22.4248	22.1071	23.2622	22.468	22.6006	23.4123	23.6793		2.81039	4	4	4	0	6.5832	20	0.230506	0.265071	1.49077	1.2247	PBANKA_1340700	mitochondrial fission 1 protein, putative	Cell division, DNA maintenance, and Chromatin dynamics
	26.8237	26.9469	26.4062	26.7328	26.864	26.8184	26.7585	26.8788		1.07366	9	9	9	0	141.31	164	0.421325	0.707608	0.102539	0.468584	PBANKA_1341100	conserved Plasmodium protein, unknown function	Unknown function
	21.6932	21.97	22.5173	21.3206	22.2054	22.5242	22.2289	21.6797		1.21778	5	5	5	0	19.475	25	0.390446	0.547602	0.284259	0.698143	PBANKA_1341500	RNA-binding protein, putative	RNA processing and modification
	23.3223	23.5334	23.0462	23.7833	22.973	23.3307	23.1632	23.5621		0.892514	11	11	11	0	41.854	54	0.444375	0.661457	-0.164054	-0.546043	PBANKA_1342000	Qa-SNARE protein, putative	Intracellular trafficking, secretion, and vesicular transport
	27.6375	27.5457	27.8232	28.1288	27.5179	27.3802	28.0177	28.134		0.985318	10	10	10	0	107.2	383	0.927547	0.961794	-0.0213394	-0.0656482	PBANKA_1343500	conserved Plasmodium protein, unknown function	Unknown function
	25.7648	25.6281	25.5355	25.8121	25.503	25.4567	25.5803	25.8285		0.937553	37	37	37	0	103.87	217	0.406584	0.714713	-0.0930271	-0.45545	PBANKA_1344100	myosin F, putative	Cytoskeleton
	25.352	25.4712	25.2878	25.2109	25.5062	25.0969	25.2764	25.5997		1.02763	17	17	17	0	154.78	162	0.765847	0.892451	0.0393248	0.173865	PBANKA_1344300	chromatin assembly factor 1 subunit, putative	Cell division, DNA maintenance, and Chromatin dynamics
	24.3655	24.2775	24.1781	24.4892	24.4507	24.1173	23.6226	22.9273		0.683901	10	10	10	0	121.83	73	0.155609	0.257301	-0.548141	-1.25252	PBANKA_1344600	conserved Plasmodium protein, unknown function	Unknown function
	24.742	24.8393	24.5277	24.8278	24.739	24.4794	24.2062	24.5827		0.851232	9	9	9	0	42.111	109	0.131845	0.373018	-0.232375	-0.996163	PBANKA_1345300	DnaJ protein, putative	Post-translational modification, protein turnover, and chaperones
	27.3235	26.7826	27.7259	27.7016	26.9411	27.3528	27.8428	27.8592		1.0834	7	7	7	0	39.827	147	0.72331	0.826866	0.115563	0.2809	PBANKA_1345400	ER lumen protein retaining receptor 1, putative	Signal transduction mechanisms
	27.3199	27.5682	27.6896	27.0358	27.5427	27.7225	27.6821	27.5055		1.15654	22	21	21	0	200.46	420	0.221899	0.475178	0.209817	0.82615	PBANKA_1345600	elongation factor Tu, putative	Translation, ribosomal structure and biogenesis
	24.9296	25.187	25.613	25.1406	25.2249	26.723	25.3353	24.6531		1.20289	13	13	13	0	138.38	148	0.584978	0.704641	0.266508	0.474251	PBANKA_1345800	RNA-binding protein, putative	RNA processing and modification
	27.2099	27.0065	26.4651	26.6702	27.325	26.9905	27.0431	26.7855		1.14717	5	5	4	0	58.752	87	0.361286	0.572743	0.198085	0.659224	PBANKA_1346200	signal peptidase 21 kDa subunit, putative	Intracellular trafficking, secretion, and vesicular transport
	26.516	26.2585	26.0702	26.2123	26.4917	26.0773	26.842	26.9826		1.26064	3	3	3	0	5.4981	91	0.183685	0.347608	0.334161	1.03641	PBANKA_1346500	protein tyrosine phosphatase-like protein	Metabolism
	26.4621	25.9759	27.0048	26.7019	26.1081	27.4631	27.2691	27.294		1.41165	8	8	8	0	83.683	201	0.238213	0.348007	0.497383	1.0367	PBANKA_1346700	60S ribosomal protein L23, putative	Translation, ribosomal structure and biogenesis
	19.9118	18.4723	22.2548	21.1151	22.0398	23.7364	21.8663	21.8895		3.84915	4	4	4	0	20.469	17	0.0812854	0.0986051	1.94454	1.88943	PBANKA_1347600	eukaryotic translation initiation factor 6, putative	Translation, ribosomal structure and biogenesis
	26.0428	26.6314	26.9849	25.053	26.4564	26.577	26.8214	26.7157		1.37992	11	11	11	0	323.31	205	0.321245	0.444456	0.464586	0.876911	PBANKA_1347800	20 kDa chaperonin, putative	Post-translational modification, protein turnover, and chaperones
	24.0581	23.186	23.4017	24.9775	22.5649	23.6986	24.3751	24.4389		0.909754	15	15	15	0	24.373	43	0.825558	0.879207	-0.136452	-0.196996	PBANKA_1347900	ubiquitin activating enzyme, putative	Post-translational modification, protein turnover, and chaperones
	26.3892	26.3274	25.9767	25.8875	26.3273	26.024	25.9495	25.7662		0.914817	5	5	5	0	29.681	126	0.481236	0.703543	-0.128445	-0.473784	PBANKA_1348000	transmembrane protein Tmp21 homologue, putative	Unknown function
	17.9222	23.0624	22.3494	22.7887	22.4384	22.7942	22.7821	22.7444		2.23313	8	8	8	0	21.997	27	0.376824	0.444461	1.15907	0.881627	PBANKA_1348800	conserved Plasmodium protein, unknown function	Cell division, DNA maintenance, and Chromatin dynamics
	24.9654	25.0553	25	25.1298	25.5804	25.4589	25.4198	25.195		1.29764	9	9	9	0	32.114	92	0.00528487	0.0852439	0.375891	1.99827	PBANKA_1349200	MSP7-like protein	Pathogenicity
	24.1637	24.2583	23.6828	24.5985	24.1096	24.0399	24.1089	24.3218		0.978885	13	13	13	0	48.916	84	0.881912	0.943272	-0.0307889	-0.103093	PBANKA_1349900	conserved Plasmodium protein, unknown function	Unknown function
	23.935	23.5494	23.5692	23.3725	24.274	23.8916	24.3646	24.2652		1.50768	14	14	14	0	28.511	62	0.00949551	0.0536429	0.592331	2.29674	PBANKA_1350800	mitochondrial intermediate peptidase, putative	Post-translational modification, protein turnover, and chaperones
	23.204	23.3113	23.2487	22.7153	23.2565	23.2513	23.4651	19.9712		0.64448	4	4	4	0	4.2302	22	0.484456	0.568697	-0.633792	-0.666588	PBANKA_1351000	1-deoxy-D-xylulose 5-phosphate synthase, putative	Metabolism
	24.5082	24.5287	23.6844	24.0537	24.8963	24.5121	24.7599	24.5788		1.40736	7	7	7	0	36.052	83	0.0663938	0.171974	0.492993	1.53995	PBANKA_1351700	LMBR1 domain-containing protein, putative	Intracellular trafficking, secretion, and vesicular transport
	27.028	26.293	27.5618	27.2808	26.8254	27.7111	26.9593	26.9353		1.04741	10	10	10	0	94.155	235	0.850485	0.908751	0.0668325	0.152029	PBANKA_1351900	60S ribosomal protein L6-2, putative	Translation, ribosomal structure and biogenesis
	22.6009	22.4183	25.5144	22.9871	22.6299	24.5147	24.5466	24.0824		1.47756	16	16	16	0	61.058	62	0.532354	0.626865	0.563214	0.592646	PBANKA_1352000	elongation factor 1-gamma, putative	Translation, ribosomal structure and biogenesis
	21.9805	21.9539	21.3306	22.6166	22.1661	22.2367	22.0282	22.3584		1.17033	3	3	3	0	45.591	39	0.435263	0.61209	0.226911	0.610833	PBANKA_1352200	conserved Plasmodium protein, unknown function	Unknown function
	25.4125	25.2572	24.8298	25.215	25.25	24.8814	25.1963	25.171		0.963304	3	3	3	0	3.9582	49	0.729593	0.8653	-0.053937	-0.216701	PBANKA_1352800	conserved Plasmodium protein, unknown function	Unknown function
	24.2924	23.9945	24.2873	24.4206	24.1681	24.263	24.3955	24.3801		1.03738	16	16	16	0	51.802	72	0.631527	0.839974	0.052949	0.258493	PBANKA_1353300	ABC transporter B family member 5, putative	Transport
	19.1454	19.4229	20.7042	20.8268	20.5219	22.8695	21.4303	21.2518		2.81579	4	4	4	0	9.8243	7	0.0625795	0.0867857	1.49354	1.97996	PBANKA_1353700	nucleolar complex protein 2, putative	Unknown function
	27.1929	27.1736	26.9746	27.1269	26.9752	26.8903	26.8513	26.9755		0.874215	14	13	13	0	56.567	179	0.0160738	0.264341	-0.19394	-1.22377	PBANKA_1354100	ras-related protein Rab-11B, putative	Intracellular trafficking, secretion, and vesicular transport
	25.0645	24.8362	24.6538	24.7532	25.3577	25.7176	24.2219	23.8602		0.974271	6	6	6	0	96.09	119	0.936534	0.961931	-0.0376043	-0.068008	PBANKA_1354300	sodium-dependent phosphate transporter, putative	Transport
	27.5802	27.6443	27.5664	27.5732	27.5468	27.8175	27.7978	27.844		1.11766	12	12	12	0	63.441	305	0.0650697	0.40675	0.160481	0.937423	PBANKA_1354400	60S ribosomal protein L18, putative	Translation, ribosomal structure and biogenesis
	25.3549	25.6654	26.0068	26.1938	26.0707	26.8782	26.6235	26.3965		1.60995	7	7	7	0	157.92	126	0.034767	0.0921818	0.687015	1.94716	PBANKA_1354500	60S ribosomal protein L18-2, putative	Translation, ribosomal structure and biogenesis
	24.3894	24.2622	23.1314	23.9842	24.5673	24.3123	23.8358	23.9822		1.17495	10	10	10	0	12.859	52	0.504112	0.661453	0.232604	0.544203	PBANKA_1355000	V-type proton ATPase subunit D, putative	Energy production and conversion
	24.684	24.9984	25.4772	25.4434	24.9769	25.4076	25.6767	26.308		1.35806	9	9	9	0	96.652	165	0.238451	0.365381	0.441545	1.00963	PBANKA_1355100	40S ribosomal protein S6, putative	Translation, ribosomal structure and biogenesis
	27.8783	27.8812	27.924	27.5763	27.9223	27.898	27.9736	27.9495		1.08742	28	28	28	0	170.32	421	0.190253	0.568831	0.120912	0.664764	PBANKA_1355200	aconitate hydratase, putative	Metabolism
	23.935	24.1694	24.2642	24.3473	24.4249	24.4971	24.8498	24.7337		1.36355	6	6	6	0	26.279	40	0.0154144	0.0940638	0.447371	1.91566	PBANKA_1355500	casein kinase II beta chain, putative	Post-translational modification, protein turnover, and chaperones
	28.0219	27.8646	27.9699	28.0573	27.7048	27.8335	27.574	27.6315		0.816513	27	27	27	0	184.64	421	0.00581704	0.129656	-0.292452	-1.72057	PBANKA_1356700	kelch protein K13, putative	Signal transduction mechanisms
	25.0834	24.7611	24.6946	25.3335	24.5927	24.4328	25.2483	24.3942		0.811616	37	37	37	0	63.168	88	0.270018	0.449917	-0.30113	-0.865686	PBANKA_1356800	conserved Plasmodium protein, unknown function	Unknown function
	23.9639	23.9043	24.205	24.147	23.8337	24.2048	24.2664	23.5167		0.933247	12	12	12	0	42.899	67	0.616676	0.793124	-0.0996695	-0.345005	PBANKA_1356900	U4/U6 small nuclear ribonucleoprotein PRP4, putative	RNA processing and modification
	30.1176	30.3566	30.6756	29.2318	30.2575	31.0204	30.8493	30.4461		1.46196	55	55	54	0	323.31	1735	0.175026	0.273089	0.547907	1.20075	PBANKA_1357200	heat shock protein 110, putative	Post-translational modification, protein turnover, and chaperones
	21.7002	20.4409	21.0756	21.4492	20.5375	21.3424	18.9064	20.1908		0.527702	3	3	3	0	7.3623	20	0.160614	0.220947	-0.922204	-1.36378	PBANKA_1357300	zinc finger protein, putative	RNA processing and modification
	23.4669	23.3659	23.8819	24.4873	22.6684	23.6519	23.3859	23.7942		0.744636	11	11	11	0	20.42	62	0.27855	0.411626	-0.425392	-0.930617	PBANKA_1357600	conserved Plasmodium protein, unknown function	Unknown function
	28.6646	28.5887	28.2934	28.4626	28.4978	28.4149	28.5856	28.5843		1.01279	20	20	20	0	94.184	411	0.846703	0.948325	0.0183334	0.0960738	PBANKA_1357700	aspartate carbamoyltransferase, putative	Transcription
	26.0386	26.1604	26.3305	25.8114	26.0928	26.289	26.2427	26.1923		1.08598	6	6	6	0	48.763	132	0.348261	0.659089	0.118998	0.548444	PBANKA_1358000	thioredoxin 2	Metabolism
	24.5896	24.7752	24.2185	24.7343	24.3596	24.6446	25.0574	24.9735		1.1324	4	4	4	0	4.4671	43	0.413468	0.628585	0.179387	0.589704	PBANKA_1358200	conserved Plasmodium protein, unknown function	Unknown function
	25.5603	25.5544	25.7109	26.2215	25.1123	24.8784	24.9641	25.4084		0.62807	10	10	10	0	154.68	128	0.0140203	0.056	-0.671002	-2.2685	PBANKA_1358500	inner membrane complex protein, putative	Unknown function
	28.3501	28.3152	28.3906	28.0877	28.3047	28.6169	28.7008	28.7931		1.24661	23	23	22	0	316.09	624	0.0448816	0.203638	0.318007	1.40798	PBANKA_1358600	isocitrate dehydrogenase [NADP], mitochondrial, putative	Energy production and conversion
	25.321	25.1958	25.016	25.2051	25.4778	25.3788	25.3917	25.2627		1.14332	24	24	24	0	118.22	195	0.0457841	0.324052	0.193229	1.09215	PBANKA_1358700	conserved Plasmodium protein, unknown function	Unknown function
	29.3524	29.3911	29.1382	29.1256	29.1933	29.3499	29.6694	29.6082		1.15138	11	11	10	0	39.74	456	0.172836	0.4439	0.203363	0.878611	PBANKA_1359000	protein transport protein SEC61 subunit alpha, putative	Intracellular trafficking, secretion, and vesicular transport
	26.6497	26.6851	27.0678	25.0858	25.6069	25.4845	25.3088	24.6326		0.462047	8	8	8	0	132.29	133	0.063351	0.0983061	-1.11389	-1.88822	PBANKA_1359200	DNA/RNA-binding protein Alba 2, putative	RNA processing and modification
	25.1981	25.371	24.7718	25.2066	25.3272	25.1837	25.3923	25.6561		1.19162	6	6	6	0	28.328	83	0.168943	0.394358	0.252927	0.966258	PBANKA_1359500	conserved Plasmodium protein, unknown function	Unknown function
	24.4728	25.1132	23.8512	24.5624	23.3908	24.8485	23.9185	23.8286		0.705489	14	14	14	0	138.05	58	0.256003	0.366817	-0.503305	-1.00479	PBANKA_1359600	6-cysteine protein	Unknown function
	28.0886	28.5143	26.8427	26.9986	26.9032	27.3747	26.5407	26.5225		0.58408	16	16	16	0	139.1	307	0.139421	0.208211	-0.775761	-1.39658	PBANKA_1359700	6-cysteine protein	Unknown function
	28.7604	28.5177	28.5023	28.5456	28.6755	28.7966	28.631	28.4945		1.04819	8	8	8	0	90.263	254	0.463639	0.784644	0.0678954	0.363544	PBANKA_1360100	nucleoside transporter 1	Transport
	24.9847	25.1226	24.7725	25.2149	25.6407	25.5999	24.8452	25.2005		1.22933	4	4	4	0	40.53	73	0.206862	0.400668	0.297867	0.95921	PBANKA_1360200	conserved Plasmodium protein, unknown function	Unknown function
	28.5726	28.5658	28.8781	27.0118	27.2648	27.3577	27.2552	26.6686		0.459938	13	13	13	0	228.94	321	0.0471461	0.079275	-1.12049	-2.03744	PBANKA_1360300	DNA/RNA-binding protein Alba 4, putative	RNA processing and modification
	24.5792	24.8718	24.2817	24.3191	25.1381	25.1053	24.8217	25.1837		1.46333	24	24	24	0	139.46	131	0.0136587	0.0686345	0.549252	2.11842	PBANKA_1360700	conserved Plasmodium protein, unknown function	Unknown function
	25.5003	25.3919	25.4254	25.9934	25.3852	24.9936	25.2458	25.4254		0.803716	13	13	13	0	59.557	121	0.114736	0.290805	-0.315243	-1.16346	PBANKA_1361400	conserved Plasmodium protein, unknown function	Unknown function
	26.0393	26.124	24.8446	25.5832	25.9738	26.2316	25.7349	25.3823		1.13515	17	17	17	0	52.047	83	0.614177	0.74667	0.182877	0.411802	PBANKA_1361600	E1-E2 ATPase, putative	Transport
	22.9184	22.2721	23.143	23.814	22.2547	22.7871	22.8928	23.2245		0.842598	17	17	17	0	42.482	54	0.535868	0.672537	-0.247084	-0.518671	PBANKA_1362300	conserved Plasmodium protein, unknown function	Unknown function
	22.7925	23.1447	23.4265	23.5316	23.0569	23.2897	23.4877	18.6525		0.465831	3	3	3	0	11.718	31	0.383126	0.449504	-1.10212	-0.866804	PBANKA_1363000	small nuclear ribonucleoprotein E, putative	RNA processing and modification
	24.5416	24.4994	24.7881	24.5489	24.2792	24.1894	24.5049	24.5055		0.855767	19	19	19	0	167.4	186	0.0731842	0.321371	-0.22471	-1.10363	PBANKA_1363300	conserved Plasmodium protein, unknown function	Unknown function
	23.1408	23.5889	23.2933	23.4862	23.4272	23.5056	23.2601	23.3189		1.00046	13	13	13	0	34.097	77	0.995562	0.997117	0.000660419	0.00308742	PBANKA_1363800	phosphatidylinositol transfer protein, putative	Transport
	23.7547	23.6852	23.4955	23.8516	24.0484	23.7166	23.7109	23.9027		1.10795	11	11	11	0	21.437	45	0.230094	0.545166	0.147899	0.701836	PBANKA_1364000	conserved Plasmodium protein, unknown function	Unknown function
	25.8947	26.0932	26.1655	25.7111	26.0605	26.5019	25.9974	25.9664		1.1215	7	7	7	0	30.156	137	0.345557	0.594827	0.165425	0.632291	PBANKA_1364200	60S ribosomal protein L17, putative	Translation, ribosomal structure and biogenesis
	27.5808	27.5298	27.3414	27.6325	27.3585	27.3229	27.2849	27.5298		0.903069	58	58	58	0	308.59	586	0.128084	0.485073	-0.147092	-0.80221	PBANKA_1365100	conserved Plasmodium protein, unknown function	Unknown function
	31.4553	31.3593	31.2768	31.1321	30.9248	31.3928	31.2933	31.3926		0.962611	10	10	10	0	106.34	913	0.688396	0.851055	-0.054975	-0.238429	PBANKA_1365200;D3Z6P0	thioredoxin-related protein, putative	Metabolism
	24.2339	24.2822	24.8298	24.3173	24.7363	24.9016	24.5714	24.5496		1.20906	22	22	22	0	75.47	119	0.14068	0.342404	0.27389	1.04768	PBANKA_1365300	intron-binding protein aquarius, putative	Unknown function
	30.2169	30.1788	30.0619	29.8773	30.5533	31.199	30.1697	30.3451		1.39771	16	16	16	0	323.31	860	0.0881147	0.199033	0.483061	1.43156	PBANKA_1365500	exported protein IBIS1	Unknown function
	22.7779	23.0024	22.4945	22.8696	20.7181	22.9756	20.7042	18.9426		0.258644	7	7	4	0	11.66	17	0.0577513	0.0725638	-1.95096	-2.09033	PBANKA_1400100;PBANKA_1300091;PBANKA_0836961;PBANKA_1400071	PIR protein	Unknown function
	31.9234	31.8805	31.6089	31.5509	31.5188	31.6547	31.7393	31.4938		0.907965	68	68	68	0	323.31	2881	0.254321	0.572023	-0.139292	-0.661678	PBANKA_1400600	cytoadherence linked asexual protein, putative	Unknown function
	29.7825	29.2529	29.1855	29.177	29.1222	29.6755	28.1685	28.5217		0.718231	5	5	5	0	175.52	205	0.236149	0.34961	-0.477481	-1.03179	PBANKA_1400700	Plasmodium exported protein, unknown function	Unknown function
	22.2347	19.5229	21.9597	22.5798	21.58	21.9827	21.6584	22.1112		1.1965	3	3	3	0	4.4126	23	0.72686	0.809634	0.258826	0.320726	PBANKA_1400800	protein UIS3	Pathogenicity
	26.7711	26.5157	26.9406	26.6937	26.5668	27.0113	26.9371	26.6058		1.03524	8	8	8	0	52.627	183	0.739682	0.871772	0.0499668	0.205153	PBANKA_1401300	40S ribosomal protein S7, putative	Translation, ribosomal structure and biogenesis
	25.647	25.7259	25.4124	25.7781	25.6363	25.4343	26.0971	26.325		1.17474	7	7	7	0	9.647	84	0.331759	0.527174	0.232339	0.725865	PBANKA_1401500	conserved Plasmodium protein, unknown function	Unknown function
	25.8316	25.6688	25.751	25.9277	25.75	25.8561	25.7648	26.0485		1.0425	10	10	10	0	202.63	234	0.521563	0.810568	0.0600424	0.318981	PBANKA_1401700	SNARE protein, putative	Intracellular trafficking, secretion, and vesicular transport
	21.9727	21.8076	21.8125	21.8869	21.9449	21.53	21.6857	22.049		0.954267	4	4	4	0	8.4641	29	0.607996	0.819036	-0.0675349	-0.300375	PBANKA_1401900	LisH domain-containing protein, putative	Unknown function
	24.5342	24.6217	24.2675	24.9556	24.8283	24.4704	24.4939	25.2368		1.11929	18	18	18	0	74.852	123	0.504088	0.693088	0.162582	0.494408	PBANKA_1402000	sodium/hydrogen exchanger, Na+, H+ antiporter, putative	Transport
	21.7101	21.8822	21.5525	22.0678	22.0098	22.2411	22.0692	22.0571		1.22361	3	3	3	0	8.3667	20	0.0542232	0.240165	0.291144	1.31173	PBANKA_1402100	conserved Plasmodium protein, unknown function	Unknown function
	22.8237	23.1314	22.8047	23.0803	23.4344	23.4356	23.3278	23.1251		1.29297	5	5	5	0	25.948	32	0.0162227	0.122383	0.370684	1.74835	PBANKA_1402700	CorA-like Mg2+ transporter protein, putative	Transport
	23.2647	23.0527	23.1404	23.3406	23.1493	23.4794	23.7848	23.2548		1.16269	5	5	5	0	24.319	38	0.208834	0.457185	0.217463	0.854569	PBANKA_1402800	conserved Plasmodium protein, unknown function	Unknown function
	22.6203	21.9735	23.1521	23.0776	21.8557	22.4953	22.925	22.9476		0.901296	8	8	8	0	21.963	52	0.701241	0.810843	-0.149927	-0.317333	PBANKA_1403500	MCL1 domain-containing protein, putative	Unknown function
	28.0914	28.0236	27.9004	28.1434	28.1745	28.2086	28.384	28.6124		1.23557	18	18	18	0	323.31	513	0.0357513	0.198488	0.305176	1.43152	PBANKA_1404700	conserved Plasmodium protein, unknown function	Unknown function
	21.9916	22.442	23.1976	22.0639	22.3614	23.2696	23.096	22.5795		1.3221	8	7	6	0	19.66	25	0.292304	0.433025	0.402832	0.897159	PBANKA_1404900	26S protease regulatory subunit 10B, putative	Post-translational modification, protein turnover, and chaperones
	24.2698	24.2148	24.0047	24.6529	24.1209	24.3938	24.5202	24.5643		1.08241	15	15	15	0	61.35	76	0.521664	0.734663	0.114253	0.426418	PBANKA_1405100	V-type proton ATPase subunit H, putative	Energy production and conversion
	23.644	23.3895	22.8431	24.1188	23.0103	22.8346	22.9977	23.2681		0.721367	18	18	18	0	45.101	63	0.143893	0.25946	-0.471194	-1.23862	PBANKA_1406200	conserved Plasmodium protein, unknown function	Unknown function
	23.8907	23.6947	23.6922	23.4527	23.9913	23.6598	24.3924	24.453		1.35804	16	16	16	0	18.033	34	0.0759157	0.195844	0.441523	1.4424	PBANKA_1406700	carbamoyl phosphate synthetase, putative	Metabolism
	23.8931	23.6314	23.9327	24.623	23.5482	23.7454	23.5562	23.9267		0.797799	35	35	35	0	46.939	99	0.206441	0.380371	-0.325903	-0.987273	PBANKA_1406900	conserved Plasmodium protein, unknown function	Unknown function
	26.0741	26.2651	26.2177	25.7062	26.2754	26.1948	26.414	26.1516		1.14329	6	6	6	0	12.121	86	0.214157	0.481514	0.193194	0.808087	PBANKA_1407600	60S ribosomal protein L24, putative	Translation, ribosomal structure and biogenesis
	24.0665	23.9369	23.8336	23.7958	24.2296	23.8244	23.3089	23.7585		0.91518	8	8	8	0	35.518	70	0.542341	0.732305	-0.127873	-0.429067	PBANKA_1407700	protein phosphatase PPM6	Signal transduction mechanisms
	22.5291	22.6701	23.0038	22.5594	22.6838	23.005	22.5564	19.8818		0.633401	7	7	7	0	16.108	27	0.402164	0.491235	-0.658808	-0.792824	PBANKA_1407800	U4/U6 small nuclear ribonucleoprotein PRP3, putative	RNA processing and modification
	22.3852	22.5315	23.4084	22.7098	22.5323	23.5622	23.0175	22.2419		1.05684	4	4	4	0	30.473	34	0.835399	0.895967	0.0797596	0.170589	PBANKA_1408000	H/ACA ribonucleoprotein complex subunit 1, putative	Translation, ribosomal structure and biogenesis
	22.662	23.3291	22.4528	23.2133	23.0217	23.2407	22.42	22.5784		0.933599	13	13	13	0	29.276	53	0.739782	0.840435	-0.0991244	-0.257528	PBANKA_1408200	vacuolar protein sorting-associated protein 18, putative	Intracellular trafficking, secretion, and vesicular transport
	21.6666	22.0401	22.0291	21.6159	22.0251	22.1302	22.117	22.4978		1.2786	6	6	6	0	11.061	22	0.0616777	0.21074	0.354564	1.39253	PBANKA_1408300	conserved Plasmodium protein, unknown function	Unknown function
	26.4494	26.3948	26.2826	26.6936	26.3864	26.541	26.5387	26.5747		1.03895	11	11	11	0	107.91	153	0.588204	0.825699	0.055131	0.280691	PBANKA_1408500	ATP synthase subunit O, mitochondrial, putative	Energy production and conversion
	25.5335	25.4818	25.802	26.3364	25.6894	26.272	26.0542	26.3		1.22304	7	7	7	0	106.37	174	0.273766	0.459062	0.290474	0.851413	PBANKA_1409000	conserved protein, unknown function	Unknown function
	25.7132	25.1939	25.2388	26.4142	25.5156	25.8136	25.8937	25.9174		1.10575	9	9	9	0	58.888	80	0.644043	0.785641	0.145031	0.364154	PBANKA_1409100	ras-related protein Rab-5B, putative	Intracellular trafficking, secretion, and vesicular transport
	24.2187	24.2059	24.781	24.3597	24.2507	24.6733	24.3709	24.6482		1.06767	4	4	4	0	55.368	65	0.598653	0.790316	0.0944629	0.349789	PBANKA_1409500	protein ISD11, putative	Metabolism
	26.9146	26.8939	26.697	26.8919	26.8866	26.9535	27.0319	27.0685		1.09867	14	14	14	0	215.65	196	0.0827492	0.476281	0.135761	0.821433	PBANKA_1409800	ATP synthase subunit gamma, mitochondrial, putative	Energy production and conversion
	24.0071	23.9026	24.0474	24.6005	23.6672	23.8022	23.9539	24.0689		0.831414	7	7	7	0	36.681	63	0.188532	0.40269	-0.266361	-0.952721	PBANKA_1409900	AP-1 complex subunit mu-1, putative	Intracellular trafficking, secretion, and vesicular transport
	23.7159	23.7979	24.699	23.4673	24.2371	24.5681	24.6307	23.9648		1.34735	15	15	14	0	47.494	71	0.21508	0.344056	0.430124	1.04819	PBANKA_1410000;P46471	26S protease regulatory subunit 7, putative	Post-translational modification, protein turnover, and chaperones
	26.637	26.7629	27.3618	26.3174	26.994	27.4183	27.5849	27.2707		1.46125	50	50	50	0	221.59	454	0.0728	0.168158	0.547206	1.55515	PBANKA_1410300	M1-family alanyl aminopeptidase, putative	Post-translational modification, protein turnover, and chaperones
	28.4029	27.8877	27.6153	28.1795	28.1577	28.4905	28.2343	28.2835		1.20591	32	32	30	0	323.31	719	0.196193	0.406169	0.270123	0.945188	PBANKA_1410400	V-type proton ATPase catalytic subunit A, putative	Energy production and conversion
	28.1999	28.3686	28.4243	28.004	28.3091	28.3677	28.3565	28.4578		1.08945	17	17	17	0	307.37	448	0.260954	0.603733	0.123601	0.61923	PBANKA_1411100	2-oxoisovalerate dehydrogenase subunit alpha, mitochondrial	Energy production and conversion
	23.6457	23.0716	23.1797	22.8163	23.7621	23.1584	24.3665	24.5381		1.71471	11	11	11	0	39.332	99	0.073035	0.134387	0.777966	1.69689	PBANKA_1411300	eukaryotic translation initation factor 4 gamma, putative	Translation, ribosomal structure and biogenesis
	22.9649	22.8557	22.6453	23.1522	22.6681	22.6178	23.0463	23.3528		1.01165	16	16	16	0	28.785	65	0.936945	0.969889	0.0167127	0.0552271	PBANKA_1412200	conserved Plasmodium protein, unknown function	Unknown function
	24.6004	24.564	24.5171	24.6782	24.792	24.8913	24.3751	24.6857		1.06888	11	11	11	0	33.788	95	0.442381	0.720115	0.0960932	0.443097	PBANKA_1412300	ankyrin-repeat protein, putative	Unknown function
	23.5013	23.5262	23.2568	22.9774	23.8363	23.9892	23.5176	23.7297		1.36867	9	9	9	0	30.324	63	0.031275	0.128586	0.452775	1.72906	PBANKA_1412400	conserved Plasmodium protein, unknown function	Unknown function
	25.9272	25.8068	25.559	25.6442	25.789	25.341	26.0191	25.7508		0.993545	6	6	6	0	20.384	63	0.956235	0.977059	-0.00934219	-0.0354818	PBANKA_1412900	conserved Plasmodium protein, unknown function	Unknown function
	23.9749	24.0383	23.8814	24.4236	24.3625	24.3526	24.3942	24.3166		1.21158	6	6	6	0	27.498	95	0.0607848	0.254448	0.276893	1.25751	PBANKA_1413000	transmembrane emp24 domain-containing protein, putative	Intracellular trafficking, secretion, and vesicular transport
	23.7442	23.7781	24.1694	23.8182	24.0892	24.3949	24.6536	24.566		1.46249	9	9	9	0	69.74	66	0.0135366	0.0688112	0.548429	2.11996	PBANKA_1413100	lipoate-protein ligase 1	Metabolism
	24.1665	24.1297	23.5755	24.2127	24.0831	24.1712	23.7245	19.8771		0.480584	7	7	7	0	29.873	58	0.350431	0.414243	-1.05714	-0.923894	PBANKA_1413500	conserved Plasmodium protein, unknown function	Unknown function
	25.2558	24.8415	25.2269	25.5814	24.5572	24.272	24.6029	25.1197		0.665047	16	16	16	0	149.33	114	0.0446296	0.116265	-0.588471	-1.76973	PBANKA_1413800	conserved Plasmodium protein, unknown function	Unknown function
	25.9373	25.9285	26.3877	26.8217	26.0648	26.3353	26.9416	26.9769		1.24043	6	6	6	0	101.64	147	0.355867	0.511283	0.310838	0.75666	PBANKA_1414100	CDP-diacylglycerol--inositol 3-phosphatidyltransferase, putative	Metabolism
	25.8415	25.8014	25.3467	25.6644	25.7313	25.5544	25.3302	25.4477		0.902728	19	19	19	0	97.164	150	0.334945	0.611249	-0.147636	-0.612969	PBANKA_1415100	choline-phosphate cytidylyltransferase	Metabolism
	23.115	23.3152	22.7649	23.5279	23.1762	22.9602	23.159	23.2081		0.962676	6	6	6	0	23.525	39	0.760068	0.875472	-0.0548778	-0.201995	PBANKA_1415300	protein transport protein SEC20, putative	Transport
	24.4178	24.636	24.7754	24.2985	24.4311	24.4305	24.2498	24.0656		0.848099	9	9	9	0	29.533	67	0.136229	0.372935	-0.237696	-0.997894	PBANKA_1415500	U4/U6.U5 tri-snRNP-associated protein 2, putative	Cytoskeleton
	24.0033	24.0464	24.5275	24.0012	24.1735	24.6281	24.0073	24.0579		1.05123	4	4	4	0	89.789	60	0.718631	0.843732	0.072084	0.247853	PBANKA_1415900	zinc finger protein, putative	Unknown function
	25.0016	25.0521	25.8094	24.885	25.3976	25.4954	25.3065	25		1.08136	6	6	5	0	25.281	44	0.649599	0.79952	0.112845	0.335748	PBANKA_1416300	40S ribosomal protein S19, putative	Translation, ribosomal structure and biogenesis
	24.1617	23.9404	23.8407	24.394	23.9647	23.6229	23.9191	24.061		0.875224	15	15	15	0	34.059	86	0.261644	0.51174	-0.192275	-0.753439	PBANKA_1416900	structural maintenance of chromosomes protein 2, putative	Cell division, DNA maintenance, and Chromatin dynamics
	29.6013	29.6735	29.1657	29.234	29.5985	29.7168	29.5306	29.4014		1.10434	25	25	25	0	237.37	907	0.358126	0.630544	0.143184	0.587074	PBANKA_1417300	translocation protein SEC63, putative	Intracellular trafficking, secretion, and vesicular transport
	23.58	22.606	23.1245	23.7007	23.0825	22.4039	22.2106	22.6118		0.626073	12	12	12	0	15.094	23	0.0730903	0.147487	-0.675597	-1.64229	PBANKA_1417600	ubiquitin carboxyl-terminal hydrolase MINDY, putative	Post-translational modification, protein turnover, and chaperones
	26.7128	26.6027	26.3155	26.2267	26.551	26.3867	26.3032	26.3461		0.954175	29	29	29	0	242.84	302	0.614323	0.820958	-0.0676746	-0.29762	PBANKA_1417900	conserved Plasmodium protein, unknown function	Unknown function
	29.6155	29.4973	29.1986	29.1831	29.577	29.6808	29.62	29.5871		1.18315	58	58	58	0	323.31	974	0.0710815	0.297488	0.242637	1.15105	PBANKA_1418300	golgi protein 1, putative	Unknown function
	29.5976	29.521	29.3036	29.3718	29.6094	29.7399	29.7672	29.7274		1.19955	16	16	14	0	185.13	523	0.0134089	0.182659	0.262497	1.49326	PBANKA_1418900;Q9WTL2	ras-related protein Rab-11A	Intracellular trafficking, secretion, and vesicular transport
	28.8078	28.7702	28.219	28.3332	28.2307	28.6128	28.2331	28.2872		0.875601	19	19	19	0	323.31	607	0.317483	0.549013	-0.191654	-0.694887	PBANKA_1419100	dihydrolipoyllysine-residue succinyltransferase component of 2-oxoglutarate dehydrogenase complex, putative	Energy production and conversion
	24.4555	24.541	24.6091	24.9168	24.8552	24.6781	24.6231	24.5043		1.02424	7	7	7	0	154.56	79	0.790093	0.908859	0.0345583	0.15417	PBANKA_1419700	palmitoyltransferase DHHC8, putative	Unknown function
	25.1177	25.0603	25.1338	25.4912	25.1735	24.5578	24.8068	24.8459		0.78202	23	23	23	0	131.02	129	0.0685225	0.221327	-0.354723	-1.36414	PBANKA_1419800	3,5-cyclic nucleotide phosphodiesterase, putative	Signal transduction mechanisms
	24.0504	23.9291	24.2342	24.0333	24.0184	24.3776	24.043	24.3413		1.09683	5	5	5	0	37.314	50	0.288423	0.603232	0.133336	0.621612	PBANKA_1420000	GPCR-like receptor SR25, putative	Transport
	27.5704	27.5186	27	27.0241	27.0427	27.0632	26.9736	27.0581		0.844457	6	6	6	0	48.735	176	0.167891	0.402473	-0.243904	-0.954483	PBANKA_1420300	conserved Plasmodium protein, unknown function	Unknown function
	28.9682	28.5323	28.3436	28.1303	28.3985	27.0969	27.149	27.1082		0.481137	7	5	5	0	18.285	163	0.0280831	0.0559333	-1.05548	-2.26219	PBANKA_1420600	histone H2B variant, putative	Cell division, DNA maintenance, and Chromatin dynamics
	23.2843	23.0881	22.0776	23.1009	22.7958	22.7371	22.4554	22.6944		0.860334	9	9	9	0	57.013	60	0.473321	0.645516	-0.217031	-0.565583	PBANKA_1420800	conserved Plasmodium protein, unknown function	Unknown function
	25.2406	26.2225	25.3003	25.0855	21.9307	25.1908	24.5752	24.6848		0.387732	2	2	2	0	13.271	51	0.129346	0.167525	-1.36687	-1.55725	PBANKA_1421800	ATP synthase subunit epsilon, mitochondrial, putative	Energy production and conversion
	24.4432	24.5616	24.6023	24.257	24.6523	24.5661	24.6182	24.7161		1.12671	15	15	15	0	41.442	82	0.0850621	0.407126	0.172119	0.937697	PBANKA_1421900	GTP-binding translation elongation factor, putative	Translation, ribosomal structure and biogenesis
	23.6667	23.8819	23.8976	24.1305	24.2283	24.3555	24.3088	24.2296		1.30707	6	6	6	0	13.268	60	0.00825101	0.0962905	0.38634	1.93374	PBANKA_1422100	drug/metabolite transporter DMT1, putative	Unknown function
	25.3257	25.632	25.4146	25.7161	25.8133	26.0004	25.4379	25.6167		1.1447	14	14	14	0	90.709	155	0.247046	0.503467	0.194969	0.773548	PBANKA_1422200	cation diffusion facilitator family protein, putative	Transport
	23.3844	23.5424	23.3026	23.5747	23.6476	23.8456	23.53	23.2942		1.09303	12	12	12	0	19.022	40	0.368829	0.656258	0.12833	0.552914	PBANKA_1422300	FAD-dependent monooxygenase, putative	Metabolism
	25.6765	25.1008	25.2643	25.8105	25.2833	25.0544	25.3137	25.2252		0.84447	18	18	18	0	130.79	138	0.21815	0.444229	-0.243882	-0.879434	PBANKA_1422400	importin beta, putative	Transport
	26.1202	26.1935	26.0257	25.3238	26.3062	26.2625	25.9094	25.7979		1.11202	6	6	6	0	71.59	115	0.541993	0.714428	0.153187	0.454538	PBANKA_1422700	superoxide dismutase [Fe], putative	Metabolism
	22.6331	22.8145	22.63	23.3382	23.1723	19.6501	23.1569	20.3203		0.412061	7	7	7	0	11.186	19	0.223744	0.265914	-1.27907	-1.22647	PBANKA_1423000	conserved Plasmodium protein, unknown function	Unknown function
	29.629	29.9965	30.1939	28.2682	28.699	28.4822	28.8362	28.3712		0.526762	10	10	10	0	244.59	511	0.083737	0.136392	-0.924776	-1.69227	PBANKA_1423300	DNA/RNA-binding protein Alba 1, putative	RNA processing and modification
	27.6011	27.7944	27.2553	26.791	27.5877	27.325	27.2531	27.1431		0.977216	11	11	11	0	27.826	212	0.894156	0.946134	-0.0332513	-0.0979198	PBANKA_1423500	60S ribosomal protein L13-2, putative	Translation, ribosomal structure and biogenesis
	25.4718	25.2928	25.7164	24.9864	25.242	25.0606	25.6056	25.007		0.908729	6	6	6	0	14.181	93	0.525183	0.715269	-0.138078	-0.453092	PBANKA_1423600	40S ribosomal protein S16, putative	Translation, ribosomal structure and biogenesis
	27.0933	27.4791	28.0598	26.8593	27.3183	28.3194	27.4997	26.556		1.03561	10	10	10	0	96.185	240	0.913747	0.948895	0.050487	0.0923073	PBANKA_1424300	conserved Plasmodium protein, unknown function	Unknown function
	23.0318	22.8338	23.4507	23.4185	22.825	23.4459	23.0759	23.1389		0.957754	5	5	5	0	26.397	54	0.763075	0.86906	-0.062273	-0.209402	PBANKA_1424600	conserved Plasmodium protein, unknown function	Unknown function
	24.4316	24.612	25.5275	24.4896	24.7456	25.3141	24.6183	24.3128		0.98795	13	13	13	0	77.569	90	0.959631	0.973167	-0.0174904	-0.0405368	PBANKA_1425000	RNA-binding protein, putative	RNA processing and modification
	26.8906	26.5962	26.8458	26.8162	26.5771	26.7778	26.541	26.4337		0.867666	16	16	16	0	201.36	258	0.07984	0.346991	-0.204788	-1.03821	PBANKA_1425100	karyopherin alpha, putative	Intracellular trafficking, secretion, and vesicular transport
	23.6714	23.4425	23.0394	23.5814	22.9758	23.245	22.8657	22.8085		0.727033	13	13	13	0	60.459	86	0.0352581	0.134464	-0.459908	-1.70392	PBANKA_1426200	CCR4-associated factor 1, putative	Transcription
	28.8407	28.7786	28.5941	28.6207	28.8778	29.1518	29.0824	29.1387		1.27826	46	46	46	0	244.34	871	0.00667412	0.0987835	0.354181	1.89094	PBANKA_1426300	ER membrane protein complex subunit 1, putative	Transcription
	24.7456	24.3304	25.2155	25.272	24.2572	24.9053	25.3437	25.4685		1.07383	16	16	16	0	93.772	146	0.779963	0.85459	0.102764	0.227519	PBANKA_1426900	ATP-dependent RNA helicase DBP1, putative	Cell division, DNA maintenance, and Chromatin dynamics
	23.4966	23.3454	23.995	23.5563	22.8402	23.6285	23.2625	23.0379		0.754694	7	7	7	0	18.042	61	0.113388	0.252201	-0.406036	-1.27214	PBANKA_1427000	protein phosphatase PPM7	Post-translational modification, protein turnover, and chaperones
	25.4762	25.5535	25.139	25.4299	25.5774	25.2983	25.0929	25.2012		0.928385	11	11	11	0	54.629	121	0.466026	0.715391	-0.107205	-0.450893	PBANKA_1427200	protein phosphatase PPM5	Post-translational modification, protein turnover, and chaperones
	23.2593	23.1393	23.7087	23.7841	23.8524	24.0635	23.5188	23.4711		1.19217	13	13	13	0	38.068	44	0.279858	0.482237	0.253596	0.808838	PBANKA_1427300	ABC1 family, putative	Unknown function
	24.6366	24.6005	24.7162	25.001	25.053	24.8331	24.7975	25.0073		1.13613	13	13	13	0	34.866	94	0.146865	0.444558	0.184128	0.874493	PBANKA_1428400	tetratricopeptide repeat protein, putative	Unknown function
	27.8878	27.7302	27.7992	27.5754	27.8352	27.9397	27.7599	27.8267		1.06603	17	17	17	0	231.6	302	0.269004	0.668644	0.0922461	0.524882	PBANKA_1428500	glycerol-3-phosphate 1-O-acyltransferase, putative	Metabolism
	24.1339	24.2248	24.8446	23.092	24.4724	24.0812	24.2351	23.7077		1.03545	20	20	20	0	112.15	100	0.903439	0.945651	0.0502629	0.101089	PBANKA_1428700	eukaryotic translation initiation factor 3 subunit A, putative	Translation, ribosomal structure and biogenesis
	24.797	24.89	24.3035	24.6759	24.941	24.5877	24.626	24.7343		1.03932	6	6	6	0	12.21	65	0.72548	0.860916	0.0556345	0.221506	PBANKA_1428800	iron-sulfur subunit of succinate dehydrogenase, putative	Energy production and conversion
	25.4219	25.3968	25.5299	25.4578	25.4683	25.9321	25.3681	25.3946		1.06377	26	26	26	0	77.975	190	0.534213	0.773337	0.0891857	0.379051	PBANKA_1428900	bromodomain protein 2, putative	Transcription
	23.097	23.5421	22.3172	22.7794	22.5257	23.356	23.2302	22.872		1.04395	11	11	11	0	25.451	25	0.852226	0.910671	0.0620532	0.148066	PBANKA_1429300	integral membrane protein GPR180, putative	Signal transduction mechanisms
	22.4929	22.4055	22.5875	23.0714	22.4078	23.26	22.7184	20.289		0.72171	3	3	2	0	22.277	38	0.507401	0.610558	-0.470509	-0.612921	PBANKA_1429400;Q9D0M5	dynein light chain 1, putative	Intracellular trafficking, secretion, and vesicular transport
	22.1952	22.0118	22.2002	21.7469	22.9471	21.868	23.0318	23.055		1.60984	3	3	3	0.0080566	1.8366	6	0.0658764	0.135859	0.686918	1.69211	PBANKA_1429700	conserved Plasmodium protein, unknown function	Translation, ribosomal structure and biogenesis
	23.9966	24.3297	23.9236	23.8029	24.7338	24.265	24.4108	24.1228		1.29224	3	3	3	0	8.9556	48	0.0760438	0.222539	0.369869	1.35605	PBANKA_1430200	ER membrane protein complex subunit 6, putative	Unknown function
	24.1725	24.1374	23.719	24.7798	24.0819	24.3535	24.5068	24.1107		1.04321	4	4	4	0	7.7125	42	0.808377	0.889882	0.0610328	0.179085	PBANKA_1430700	conserved Plasmodium protein, unknown function	Unknown function
	28.3697	28.3318	28.4475	27.9638	28.5764	28.6162	28.5462	28.6224		1.24153	11	11	11	0	323.31	368	0.028675	0.183207	0.312119	1.49336	PBANKA_1430800	thioredoxin peroxidase 2, putative	Metabolism
	23.5197	24.0745	23.2188	23.4104	23.5817	24.3408	23.6139	23.5154		1.15435	15	15	15	0	98.373	61	0.467396	0.64634	0.207084	0.564311	PBANKA_1430900	conserved Plasmodium protein, unknown function	Unknown function
	29.5267	29.5111	29.4339	28.8719	29.3934	29.7724	29.2929	29.3052		1.07556	9	9	9	0	59.827	340	0.604754	0.786011	0.105086	0.359313	PBANKA_1431050	10 kDa chaperonin, putative	Post-translational modification, protein turnover, and chaperones
	25.5495	25.4495	25.443	25.6931	25.675	25.7047	25.7117	25.9795		1.17605	15	15	15	0	97.222	207	0.0438919	0.267085	0.233949	1.21855	PBANKA_1431100	conserved Plasmodium protein, unknown function	Unknown function
	26.596	26.71	26.304	26.6215	26.813	26.7013	26.6052	26.8493		1.13627	16	16	16	0	174.01	245	0.12706	0.42891	0.184301	0.902979	PBANKA_1431600	serpentine receptor, putative	Unknown function
	21.287	21.9037	21.6168	21.3681	21.6415	21.6549	22.8562	23.5296		1.83606	4	4	4	0	5.9355	22	0.121867	0.183675	0.876615	1.49371	PBANKA_1431900	glycerol-3-phosphate dehydrogenase [NAD(+)], putative	Energy production and conversion
	24.7486	24.706	24.3396	24.8116	24.7937	24.6565	24.5905	24.5254		0.993131	14	14	14	0	53.357	93	0.937015	0.97047	-0.00994444	-0.0450591	PBANKA_1432100	conserved Plasmodium protein, unknown function	Unknown function
	25.3359	25.0144	24.3525	25.1998	24.1175	24.6676	23.5919	23.4213		0.491036	9	9	9	0	73.408	100	0.0279638	0.0575082	-1.0261	-2.25038	PBANKA_1432200	male development gene 1	Pathogenicity
	23.7159	24.1854	24.4928	24.8833	23.4274	23.5827	23.4356	24.021		0.61444	8	8	8	0	30.975	54	0.0478244	0.105049	-0.702656	-1.83288	PBANKA_1433600	thrombospondin-related apical membrane protein	Unknown function
	21.5723	21.8248	22.4909	21.6243	22.0557	22.0274	22.2616	22.1561		1.18685	10	10	10	0	29.731	60	0.300186	0.504259	0.247132	0.777166	PBANKA_1433800	conserved Plasmodium protein, unknown function	Unknown function
	23.3751	23.3236	23.2094	23.8271	23.1934	23.0982	23.4001	22.9655		0.829591	10	10	10	0	24.134	55	0.150446	0.356034	-0.269527	-1.02269	PBANKA_1433900	AP-2 complex subunit mu, putative	Intracellular trafficking, secretion, and vesicular transport
	28.0374	27.797	27.876	27.9321	27.6048	27.9813	27.5014	27.4118		0.820287	55	55	55	0	311.37	622	0.0786259	0.268389	-0.2858	-1.21611	PBANKA_1434100	dynamin-like protein, putative	Unknown function
	30.3591	30.0369	29.9048	30.0227	29.7433	29.9489	29.5869	29.6172		0.780899	74	74	72	0	323.31	1597	0.0311826	0.164651	-0.356793	-1.56869	PBANKA_1434700;REV__PBANKA_0509700	clathrin heavy chain, putative	Intracellular trafficking, secretion, and vesicular transport
	28.5986	28.4845	28.393	28.5622	28.4827	28.5226	28.4813	28.4905		0.989412	48	48	48	0	323.31	767	0.752842	0.94181	-0.0153565	-0.104766	PBANKA_1434800	aminophospholipid-transporting P-ATPase, putative	Transport
	26.3718	26.17	26.0828	25.6702	25.9182	25.6164	25.0579	25.1557		0.643195	11	11	11	0	139.95	179	0.043455	0.108058	-0.636673	-1.82106	PBANKA_1436100	heterochromatin protein 1, putative	Unknown function
	23.4674	22.9402	22.7467	22.8646	23.032	22.8551	22.9192	23.1349		0.986633	12	12	12	0	20.063	33	0.91324	0.961805	-0.0194139	-0.0716761	PBANKA_1436200	histone-lysine N-methyltransferase, H3 lysine-4 specific, putative	Post-translational modification, protein turnover, and chaperones
	23.9508	23.9936	23.3723	24.1172	24.185	23.8462	23.6321	24.0208		1.0443	10	10	10	0	15.97	64	0.769387	0.871462	0.0625429	0.205817	PBANKA_1437100	conserved Plasmodium protein, unknown function	Unknown function
	31.8215	32.1923	32.4532	30.9748	31.6906	32.5007	32.3229	31.9229		1.18822	50	50	50	0	323.31	3206	0.527968	0.666575	0.248803	0.527666	PBANKA_1437300	endoplasmin, putative	Post-translational modification, protein turnover, and chaperones
	25.8004	25.7968	25.3227	25.4036	25.4092	25.7175	25.2399	25.0229		0.850563	12	12	12	0	114.1	159	0.273517	0.490013	-0.23351	-0.794899	PBANKA_1438000	cAMP-dependent protein kinase regulatory subunit, putative	Signal transduction mechanisms
	24.4642	23.5094	24.3027	24.1541	23.5092	24.0805	23.5906	23.7792		0.77499	6	6	6	0	15.184	26	0.183515	0.333286	-0.367751	-1.06697	PBANKA_1438100	nucleus export protein BRR6, putative	Unknown function
	28.2026	28.1678	28.1816	28.1465	27.8912	28.3054	28.1621	28.1233		0.963188	54	54	53	0	323.31	791	0.555418	0.823726	-0.054111	-0.289865	PBANKA_1438300;P98197	phospholipid-transporting ATPase, putative	Transport
	26.0823	26.1972	25.4818	26.0993	26.3313	25.9688	25.7726	25.7534		0.994027	9	9	9	0	58.464	112	0.968674	0.979393	-0.00864363	-0.0277801	PBANKA_1438600	vacuolar iron transporter	Transport
	24.9997	25.0277	24.61	25.2014	24.7432	24.3384	24.6646	24.7697		0.795127	7	7	7	0	64.727	78	0.0835452	0.251779	-0.330743	-1.27429	PBANKA_1439000	conserved Plasmodium protein, unknown function	Unknown function
	28.1153	28.2389	28.409	26.9324	27.2507	27.1528	27.1347	26.3528		0.517225	29	29	29	0	323.31	465	0.052819	0.0945806	-0.951137	-1.92062	PBANKA_1439200	polyadenylate-binding protein 1, putative	Unknown function
	24.3383	24.2462	23.9671	24.3776	24.5464	24.5226	24.4725	24.7663		1.26986	9	9	9	0	62.224	65	0.0225977	0.152634	0.344665	1.61727	PBANKA_1439500	cytochrome c heme lyase	Energy production and conversion
	21.4321	21.5954	22.3575	22.2572	21.0962	21.4491	21.6104	21.9981		0.772669	2	2	2	0	8.5839	24	0.258818	0.408131	-0.372077	-0.934062	PBANKA_1439800	splicing factor 3B subunit 6, putative	RNA processing and modification
	24.6648	24.7055	24.6858	25.1084	24.6578	24.8749	24.8562	24.3857		0.934651	22	22	22	0	101.35	134	0.553927	0.772947	-0.0975008	-0.381497	PBANKA_1440100	conserved Plasmodium protein, unknown function	Cell division, DNA maintenance, and Chromatin dynamics
	25.9402	25.9893	25.776	26.0312	26.1364	26.2345	26.0993	26.0097		1.13744	33	33	33	0	212.5	302	0.0432456	0.330116	0.185785	1.07553	PBANKA_1440600	VAC14 domain-containing protein, putative	Intracellular trafficking, secretion, and vesicular transport
	26.8995	26.6523	26.5308	26.5697	26.9222	27.2059	26.4054	26.399		1.04975	18	18	18	0	216.16	292	0.756887	0.861599	0.0700436	0.221559	PBANKA_1441700	parasitophorous vacuolar protein 2, putative	Unknown function
	24.3101	24.2306	24.2176	24.8286	24.3453	24.4709	24.4816	24.5003		1.03728	22	22	22	0	52.014	105	0.736232	0.868299	0.0528002	0.211523	PBANKA_1442000	potassium channel K1	Transport
	26.195	25.9836	26.2096	26.0823	25.7403	25.794	25.0169	25.4376		0.650476	27	27	27	0	155.77	240	0.0156912	0.0634706	-0.620432	-2.16945	PBANKA_1442400	conserved Plasmodium protein, unknown function	Unknown function
	21.4447	21.9077	21.8653	21.866	21.8679	22.8605	22.1013	22.324		1.43149	8	8	8	0	16.539	16	0.0732149	0.175911	0.517521	1.52816	PBANKA_1442500	elongator complex protein 3, putative	Transcription
	28.2616	28.1185	28.3459	27.6599	27.9	28.008	28.4681	28.3698		1.06437	26	26	26	0	323.31	697	0.676929	0.82018	0.0900049	0.294483	PBANKA_1443300	merozoite surface protein 9, putative	Pathogenicity
	25.3051	25.1801	25.1881	25.3653	25.0983	25.221	25.185	25.455		0.986334	30	30	30	0	53.047	122	0.830291	0.941891	-0.0198517	-0.105215	PBANKA_1443500	WD repeat-containing protein, putative	Unknown function
	26.1699	26.081	25.9396	26.2601	26.0176	26.2532	25.8058	25.835		0.910816	34	34	34	0	151.18	278	0.31743	0.619798	-0.134769	-0.602696	PBANKA_1443800	multidrug resistance-associated protein 2	Transport
	27.8823	27.8862	27.7182	28.1749	27.7237	27.3171	27.8136	27.8478		0.846835	34	34	34	0	323.31	614	0.172367	0.405927	-0.239848	-0.941148	PBANKA_1443900	conserved Plasmodium protein, unknown function	Unknown function
	22.8449	22.9809	23.7681	22.2078	23.5171	23.2407	22.4403	23.1878		1.10653	8	8	8	0	13.622	35	0.724034	0.821435	0.146043	0.29526	PBANKA_1444100	T-complex protein 1 subunit gamma, putative	Post-translational modification, protein turnover, and chaperones
	22.9646	23.1703	22.3196	22.6767	23.0059	22.893	22.5792	22.8894		1.0418	2	2	2	0	4.4818	30	0.784013	0.878029	0.0590811	0.193012	PBANKA_1444300	conserved Plasmodium protein, unknown function	Unknown function
	25.4257	25.4776	24.8565	25.2562	25.4027	25.3134	25.1281	24.8929		0.952812	23	23	23	0	72.579	141	0.7122	0.844143	-0.069736	-0.24883	PBANKA_1444900	vacuolar transporter chaperone, putative	Post-translational modification, protein turnover, and chaperones
	27.0062	26.9792	27.1007	26.7401	27.0164	27.2285	26.8433	27.0185		1.04982	9	9	9	0	93.479	118	0.547173	0.799697	0.0701389	0.334035	PBANKA_1445100	ATP-dependent protease subunit ClpQ, putative	Post-translational modification, protein turnover, and chaperones
	23.3648	23.2013	23.0542	23.5247	23.243	23.3489	23.4703	23.2362		1.02693	5	5	5	0	9.7429	45	0.751485	0.891119	0.038331	0.177785	PBANKA_1445400	protein transport protein SEC13, putative	Intracellular trafficking, secretion, and vesicular transport
	22.8632	22.7699	23.991	22.2295	23.0288	24.4821	23.3981	23.1705		1.47068	9	9	9	0	35.313	61	0.304308	0.408194	0.556487	0.93451	PBANKA_1445500	pre-mRNA-splicing regulator, putative	RNA processing and modification
	28.2611	28.1761	28.0281	28.2015	28.2376	28.2061	27.9951	28.1961		0.994495	17	17	12	0	163.51	437	0.917996	0.97112	-0.00796461	-0.0457266	PBANKA_1445800	ras-related protein Rab-2, putative	Intracellular trafficking, secretion, and vesicular transport
	23.4125	23.6346	23.1588	23.8412	23.7434	23.1588	23.4186	23.4369		0.9511	17	17	17	0	53.436	78	0.715434	0.843922	-0.0723305	-0.250095	PBANKA_1446100	amino acid transporter, putative	Transport
	29.6249	29.808	30.2731	29.019	29.6783	29.9565	29.8939	29.746		1.09993	31	31	31	0	323.31	1234	0.62564	0.775195	0.137418	0.374068	PBANKA_1446800	60 kDa chaperonin, putative	Post-translational modification, protein turnover, and chaperones
	28.7942	28.8134	28.8616	28.1997	28.5932	28.7937	28.6443	28.4197		0.962904	28	28	28	0	281.95	590	0.765171	0.877438	-0.0545354	-0.198699	PBANKA_1446900	dihydrolipoyl dehydrogenase, mitochondrial, putative	Energy production and conversion
	25.9394	26.4305	25.1556	24.9914	26.6055	25.9948	26.0797	26.2365		1.51563	9	9	9	0	97.889	138	0.150234	0.248305	0.599921	1.29349	PBANKA_1447000	cytochrome b5, putative	Energy production and conversion
	24.0609	24.1483	24.5759	23.9234	23.9957	24.2457	24.2515	24.6185		1.0723	13	13	13	0	43.715	61	0.615882	0.792959	0.100707	0.346763	PBANKA_1447700	elongation factor G, putative	Translation, ribosomal structure and biogenesis
	24.9961	24.8021	24.8632	25.0392	24.6504	24.4475	24.2356	23.7548		0.635919	22	22	22	0	55.184	104	0.0171179	0.0637293	-0.653084	-2.17724	PBANKA_1448500	sentrin-specific protease 1, putative	Post-translational modification, protein turnover, and chaperones
	22.5506	22.5039	22.9573	23.4566	22.3052	23.4986	23.4085	23.2333		1.18454	7	7	7	0	18.225	36	0.51412	0.663123	0.244325	0.539981	PBANKA_1448600	conserved Plasmodium protein, unknown function	Unknown function
	25.2935	26.0676	25.8077	24.4815	25.3229	26.5169	25.6856	24.7492		1.11424	15	15	15	0	263.49	153	0.769577	0.841395	0.156064	0.256191	PBANKA_1449000	microgamete surface protein MiGS, putative	Unknown function
	22.6146	20.6319	22.3431	23.1329	23.5869	23.1901	23.332	23.2558		2.23549	10	10	10	0	17.77	57	0.0787397	0.114611	1.16059	1.78955	PBANKA_1449200	protein TOC75, putative	Unknown function
	26.2156	26.0383	26.1928	26.1403	25.8212	25.91	26.0988	25.8737		0.858066	32	32	32	0	120.77	214	0.0222064	0.250126	-0.22084	-1.2828	PBANKA_1449400	splicing factor 3B subunit 3, putative	RNA processing and modification
	23.791	23.6688	23.4322	23.7395	22.9973	23.5637	23.4622	23.0855		0.768071	15	15	15	0	57.556	75	0.0547179	0.189942	-0.380689	-1.46471	PBANKA_1449900	CCR4-NOT transcription complex subunit 4, putative	Transcription
	30.7921	30.6447	30.4467	30.3114	30.4951	30.7165	30.6377	30.7341		1.06964	26	26	22	0	323.31	1921	0.446625	0.71952	0.0971289	0.442921	PBANKA_1450300	ATP synthase subunit beta, mitochondrial	Energy production and conversion
	23.8838	24.1542	23.8228	24.2298	24.0424	23.8996	23.7307	24.0459		0.937575	10	10	10	0	23.73	42	0.483495	0.745392	-0.0929937	-0.414137	PBANKA_1450600	vesicle transport v-SNARE protein VTI1, putative	Intracellular trafficking, secretion, and vesicular transport
	23.7878	23.6704	23.4119	23.2844	23.79	23.4803	23.6894	23.4208		1.03993	12	12	12	0	24.265	49	0.709408	0.852845	0.0564799	0.230997	PBANKA_1451000	conserved Plasmodium protein, unknown function	Unknown function
	18.4896	22.546	21.6093	20.4172	22.9283	23.0136	22.7294	22.8708		4.34691	3	3	3	0	5.5081	11	0.0520226	0.0634667	2.11999	2.17024	PBANKA_1451400	protein-S-isoprenylcysteine O-methyltransferase, putative	Post-translational modification, protein turnover, and chaperones
	18.0448	19.8245	22.3094	22.5349	22.3694	23.3657	22.4882	22.4934		4.00214	11	11	11	0	26.88	36	0.11767	0.141916	2.00077	1.67312	PBANKA_1451800	conserved Plasmodium protein, unknown function	Unknown function
	23.1698	23.8181	22.7252	23.556	23.272	22.8448	22.8617	22.607		0.74695	14	14	14	0	50.049	47	0.177004	0.315692	-0.420916	-1.12186	PBANKA_1452100	conserved Plasmodium protein, unknown function	Unknown function
	29.2737	29.1888	28.822	28.9944	29.1421	29.3654	29.2922	29.2532		1.14354	10	10	10	0	23.212	255	0.133031	0.42104	0.193508	0.915393	PBANKA_1452300	conserved protein, unknown function	Unknown function
	29.3597	29.2403	29.1179	28.8394	29.4175	29.8647	29.1233	29.1752		1.19403	29	29	29	0	323.31	971	0.253448	0.462927	0.255843	0.845576	PBANKA_1452500	conserved Plasmodium protein, unknown function	Unknown function
	20.8795	21.289	21.0427	20.7937	19.4952	21.6315	21.5105	20.6347		0.880706	2	2	2	0.0026378	2.631	9	0.729401	0.81789	-0.183267	-0.302642	PBANKA_1452800	pre-mRNA-splicing factor CWC22, putative	RNA processing and modification
	26.2167	26.01	25.9745	26.2118	25.9748	25.5886	25.7243	25.9274		0.81252	30	30	30	0	226.62	277	0.0353155	0.201117	-0.299525	-1.42151	PBANKA_1453000	conserved Plasmodium protein, unknown function	Unknown function
	25.5613	25.591	25.3804	25.5891	25.7446	25.9322	25.3607	25.3692		1.05065	19	19	19	0	299.86	212	0.652786	0.826279	0.0712876	0.284416	PBANKA_1453100	sphingomyelin phosphodiesterase, putative	Metabolism
	30.3205	30.0216	29.8038	29.9525	30.0539	30.2651	29.9842	29.8676		1.01262	35	35	35	0	323.31	1312	0.899222	0.956791	0.0180945	0.0763568	PBANKA_1453300	acyl-CoA synthetase, putative	Metabolism
	24.3275	24.0975	23.9296	23.7624	24.5394	24.4047	24.3163	24.8723		1.41808	11	11	11	0	57.579	59	0.026057	0.100416	0.503937	1.85546	PBANKA_1453700	AP2 domain transcription factor, putative	Transcription
	21.7934	22.2078	21.2977	22.0074	22.3823	21.4818	21.8567	21.727		1.02482	8	8	8	0	16.508	35	0.901048	0.947502	0.0353661	0.0948939	PBANKA_1454000	DNA gyrase subunit B, putative	Cell division, DNA maintenance, and Chromatin dynamics
	26.473	26.0129	26.1491	26.3704	26.4035	26.3724	26.395	26.6972		1.16125	22	22	22	0	106.05	245	0.147349	0.406539	0.21568	0.939028	PBANKA_1454100	ATP-dependent zinc metalloprotease FTSH 1, putative	Post-translational modification, protein turnover, and chaperones
	25.6868	25.5748	25.5914	25.3146	25.411	25.1173	25.2102	25.2778		0.819149	70	70	70	0	121.58	168	0.0290159	0.199138	-0.287803	-1.43307	PBANKA_1454200	conserved Plasmodium protein, unknown function	Unknown function
	21.7785	21.8276	21.7629	22.5442	22.0728	22.2781	22.3121	22.3871		1.21776	6	6	6	0	9.8462	35	0.206512	0.405522	0.284234	0.945178	PBANKA_1454300	vacuolar protein sorting-associated protein 16, putative	Intracellular trafficking, secretion, and vesicular transport
	27.6286	27.4923	27.2227	27.5327	27.2972	27.2779	27.3013	27.4064		0.90226	62	62	62	0	323.31	711	0.156642	0.503796	-0.148385	-0.774169	PBANKA_1454600	conserved Plasmodium protein, unknown function	Unknown function
	24.7368	25.0244	25.9614	25.7018	24.9577	25.9457	26.27	26.3536		1.43957	18	18	18	0	192.07	256	0.266597	0.375874	0.525639	0.993252	PBANKA_1455100	replication factor C subunit 4, putative	Cell division, DNA maintenance, and Chromatin dynamics
	24.5985	24.5698	24.4026	24.547	24.7695	24.6706	24.7933	24.6531		1.14247	10	10	10	0	77.559	93	0.0138621	0.262791	0.192153	1.23241	PBANKA_1455300	tetratricopeptide repeat protein, putative	Unknown function
	24.164	24.1295	24.143	24.6206	24.071	23.7238	23.919	24.2371		0.825541	9	9	9	0	32.925	74	0.137815	0.339092	-0.276589	-1.05731	PBANKA_1455400	conserved Plasmodium protein, unknown function	Unknown function
	26.2875	26.4466	25.7943	26.1509	26.4296	26.7639	26.3974	26.4354		1.26286	6	6	6	0	86.617	130	0.0852108	0.251639	0.336696	1.27755	PBANKA_1455700	conserved Plasmodium protein, unknown function	Unknown function
	25.5903	25.5674	25.6736	24.9026	25.4665	25.3951	24.9556	24.7929		0.823037	6	6	6	0	29.859	65	0.291203	0.477719	-0.280971	-0.819591	PBANKA_1456100	40S ribosomal protein S17, putative	Translation, ribosomal structure and biogenesis
	23.2096	23.725	22.4893	23.549	23.6787	23.2684	23.4022	23.8504		1.23685	5	5	5	0	18.509	40	0.35083	0.510147	0.306669	0.760602	PBANKA_1456400	SNARE protein, putative	Intracellular trafficking, secretion, and vesicular transport
	23.6317	23.3478	23.144	24.2318	22.5272	23.1137	23.4834	23.7367		0.77186	15	15	15	0	21.276	52	0.33115	0.475275	-0.373588	-0.823967	PBANKA_1457200	double C2-like domain-containing protein, putative	Unknown function
	24.1432	23.2299	22.9565	23.7199	22.6963	23.5099	23.4999	23.3989		0.84902	8	8	8	0	48.689	43	0.497821	0.656086	-0.23613	-0.552558	PBANKA_1457800	ADP-ribosylation factor GTPase-activating protein, putative	Signal transduction mechanisms
	24.9908	25.5309	23.6344	24.3614	24.4759	25.4986	24.493	24.1878		1.02416	26	26	26	0	144.99	138	0.947251	0.969615	0.0344467	0.0574677	PBANKA_1458800	kinesin, putative	Intracellular trafficking, secretion, and vesicular transport
	22.9485	22.4025	21.8947	23.5586	22.131	21.7923	22.5318	22.616		0.740569	6	6	6	0	10.483	19	0.326203	0.456366	-0.433293	-0.857416	PBANKA_1458900	epsin-like protein, putative	Intracellular trafficking, secretion, and vesicular transport
	27.6428	27.6765	28.3164	27.1954	27.7227	27.7738	27.9932	27.6125		1.04811	18	16	15	0	269.99	337	0.790565	0.878524	0.0677838	0.196993	PBANKA_1459300	actin I	Cytoskeleton
	24.2189	24.3433	24.6848	24.9749	24.005	24.9741	24.0185	23.9779		0.805752	21	21	21	0	84.495	63	0.335421	0.499257	-0.311593	-0.783689	PBANKA_1459400	conserved Plasmodium protein, unknown function	Unknown function
	24.7627	24.7671	24.3087	24.6677	24.8717	24.7969	24.5736	24.6146		1.06262	15	15	15	0	68.936	78	0.524951	0.772721	0.0876284	0.38122	PBANKA_1459800	conserved Plasmodium protein, unknown function	Unknown function
	27.813	27.7915	27.5749	27.9054	27.7346	27.6786	27.8224	28.041		1.03383	10	10	10	0	29.962	299	0.666577	0.851971	0.0480003	0.233013	PBANKA_1459900	signal recognition particle receptor subunit beta, putative	Intracellular trafficking, secretion, and vesicular transport
	23.6657	23.5992	24.2486	24.0736	24.0196	23.8913	24.3117	24.5476		1.22751	15	15	15	0	46.21	99	0.219285	0.406433	0.295734	0.936988	PBANKA_1460400	peptidyl-prolyl cis-trans isomerase FKBP35, putative	Post-translational modification, protein turnover, and chaperones
	23.2197	23.5007	22.7642	23.4504	23.3452	23.7883	24.0239	24.2851		1.54422	12	12	12	0	34.654	64	0.0530698	0.124424	0.626875	1.73717	PBANKA_1461500	conserved Plasmodium protein, unknown function	Unknown function
	23.0209	23.7599	24.2024	23.0589	23.9124	24.1816	23.9554	23.2527		1.244	13	12	9	0	51.682	80	0.401918	0.545345	0.314984	0.701072	PBANKA_1461800	26S protease regulatory subunit 8, putative	Post-translational modification, protein turnover, and chaperones
	25.4896	25.4638	25.6838	25.5789	25.5032	25.6389	25.4682	25.3445		0.955734	47	47	47	0	225.38	299	0.436718	0.784793	-0.0653191	-0.366117	PBANKA_1462700	THO complex subunit 2, putative	Unknown function
	30.4908	30.3014	28.7718	29.8685	29.5096	30.0664	29.6725	29.2303		0.84768	114	114	114	0	323.31	1922	0.593088	0.714863	-0.238409	-0.456209	PBANKA_1463000	osmiophilic body protein G377	Unknown function
	24.6587	24.4902	24.4703	24.7871	24.4798	24.2888	24.5635	24.4455		0.896768	12	12	12	0	78.049	103	0.146944	0.481848	-0.157193	-0.808589	PBANKA_1463100	CSC1-like protein, putative	Unknown function
	21.4816	21.5562	21.1311	21.979	21.7254	21.2983	21.7874	19.7778		0.763258	2	2	2	0.0010761	2.89	6	0.465714	0.578785	-0.389757	-0.649073	PBANKA_1463200	vacuolar protein sorting-associated protein 26, putative	Intracellular trafficking, secretion, and vesicular transport
	23.3974	22.7729	22.1791	22.8293	19.0138	22.63	23.0568	22.7347		0.522723	7	7	7	0	12.982	26	0.378581	0.450579	-0.935881	-0.862825	PBANKA_1463500	translation initiation factor eIF-2B subunit beta, putative	Translation, ribosomal structure and biogenesis
	21.2784	21.3909	21.035	21.6556	21.6861	21.2301	21.4934	20.7926		0.973034	4	4	4	0	19.698	23	0.870791	0.932662	-0.0394382	-0.118668	PBANKA_1464800	conserved Plasmodium protein, unknown function	Unknown function
	27.7444	27.7811	27.869	27.9167	27.7057	27.9351	28.1654	28.0382		1.0968	66	66	66	0	323.31	780	0.251287	0.577512	0.133306	0.650245	PBANKA_1464900	rhoptry neck protein 3, putative	Pathogenicity
	26.5985	27.1361	26.1993	27.5534	26.9067	26.8819	26.6293	26.2972		0.874757	15	15	15	0	259.3	244	0.579283	0.716081	-0.193046	-0.449496	PBANKA_1465000	fam-c protein	Unknown function
	25.2201	25.0578	25.6033	26.0933	25.2508	25.6588	25.8191	26.0687		1.15323	5	5	5	0	20.758	125	0.500845	0.664962	0.205684	0.531163	PBANKA_MIT01900	cytochrome b	Energy production and conversion
