# Supplementary material for: Essential role of GEXP15, a specific Protein Phosphatase type 1 partner, in Plasmodium berghei in asexual erythrocytic proliferation and transmission
Source: PLoS Pathog. 2019 Jul 26;15(7):e1007973. doi: 10.1371/journal.ppat.1007973 (PMC6685639; doi:10.1371/journal.ppat.1007973)
Supplement: S5 Table — This table reports the phosphosites quantified in parental and Δgexp15 schizonts. For each phosphosite we report the normalised log2 of the intensity values. The T test was performed between the parental and Δgexp15 schizonts. P-value, q value and difference of the average of the intensities are reported. Student’s T-test significant indicates the 166 phosphosites that survived the test after multiple testing using FDR<0.01. The fold change is indicated and a color gradient from green to red represents the phosphopeptides hypo- and hyperphosphorylated respectively in Δgexp15 schizonts. Amino Acid indicates if the phosphorylation occurs on S, T or Y, the position indicates the amino acid position in the protein. Multiplicity is the number of phosphorylation identified simultaneously on that peptide. Localization probability is the probability of correct phosphosite attribution (1 indicates 100%). Positions within the proteins indicate all the phosphorylation sites identified on the protein. Sequence window contains the sequence of the 15 amino acid before and after in the phosphosite. We report biological process associated to each protein when known based on manual and COG annotation. For the phosphosites with a significant differential in parental and Δgexp15 schizonts (FDR<0.01), P. falciparum orthologs are added when known (/ indicates no ortholog). a Proteins previously described to be partners or potential member of the PP1 network in P. falciparum [17] and in P. berghei (this study) are indicated by X. b Phosphoproteins identified in published P. berghei phosphoproteome studies [81,82] are reported (X: previously identified; / indicates no ortholog). c Phosphoproteins identified in published P. falciparum phosphoproteome studies [83–85] are reported (X: previously identified; / indicates no ortholog). (XLSX) [file ppat.1007973.s010.xlsx]

## Sheet: Phosphoproteome Schizonts
S5 Table. Phosphosites identified in the P. berghei parental and Δgexp15 schizonts. This table reports the phosphosites quantified in parental and Δgexp15 schizonts. For each phosphosite we report the normalised log2 of the intensity values. The T test was performed between the parental and Δgexp15 schizonts. P-value, q value and difference of the average of the intensities are reported. Student'…
	Parental 1_P	Parental 2_P	Parental 3_P	Parental 4_P	Δgexp15 1_P	Δgexp15 2_P	Δgexp15 3_P	Δgexp154_P	Amino acid	Position	Charge	Multiplicity	C: Student's T-test Significant Δgexp15_P_parental_P	Fold Change	Localization prob	Score for localization	PEP	Score	Positions within proteins	Protein Ids	Protein Name	Unique identifier	Sequence window	Protein group IDs	Biological process	P. falciparum ortholog	Protein in the PP1 network in P. falciparum and P. bergheia	Protein identified in published P. berghei phosphoproteomeb	Protein identified in published P. falciparum phosphoproteomec
	24.6277	24.6108	24.6201	25.8702	20.1837	23.3964	19.6596	20.1051	S	32	2	___1	+	0.0584765	1	44.299	0.000688384	59.418	32	PBANKA_0102300	cation/H+ antiporter	UID364	SQPLNKNHPAGNIQNSRGLNDTNLIGNKNLH	259	Transport	PF3D7_0603500		X	X
	24.2885	24.9236	24.6255	24.7135	20.3289	20.0834	19.5837	18.9414	T	948	2	___1	+	0.0334135	0.643437	58.37	0.00101291	66.19	948	PBANKA_0108200	conserved Plasmodium protein, unknown function	UID5095	IHENIYEHVYDSTKLTSFEENALEHKENKKD	275	Unknown function	PF3D7_0609700	X	X	X
	22.5774	23.6762	21.7236	21.769	20.0857	18.2711	20.1928	19.0128	S	223	2	___1	+	0.121081	0.987408	75.462	1.07e-11	77.078	223	PBANKA_0110500	leucine-rich repeat protein	UID473	NETNISKNLKSESVESDVDDAQINNFISSKT	283	Unknown function	PF3D7_0612200		X	X
	23.2947	24.4859	22.9445	23.957	22.2751	19.4614	20.2639	19.8798	S	782	2	___1	+	0.108783	1	61.353	0.000473783	61.353	782	PBANKA_0110500	leucine-rich repeat protein	UID472	NRSGIDADSIKNQNDSENEEEEINRSGIDAD	283	Unknown function	PF3D7_0612200		X	X
	22.1115	24.4561	23.9563	22.7	20.3185	20.3546	20.8379	20.7593	T	1592	2	___1	+	0.149851	0.999104	68.44	0.000911984	68.44	1592	PBANKA_0112200	myosin E, putative	UID5110	DDNENNKETQKDINNTLNEETKASDDDEGNI	288	Cytoskeleton	PF3D7_0613900	X	X	X
	24.9019	25.7299	26.3455	24.2687	20.6739	20.0618	20.5507	18.7966	S	308	2	___1	+	0.0255462	1	40.725	1.99e-05	80.469	308	PBANKA_0205200	conserved Plasmodium protein, unknown function	UID545	NINHSSKDGINCLVNSNKINKRGRNHNIQEE	298	Unknown function	PF3D7_0108300	X	X	X
	26.7617	26.3997	25.5773	24.9911	20.0958	20.3511	20.8624	18.4664	S	738	2	___1	+	0.0157498	0.999776	76.332	0.000161649	76.332	738	PBANKA_0208800	ubiquitin carboxyl-terminal hydrolase 1, putative	UID583	KQVRNHKEIAKKKTLSPNSSFIKKKKHIKHS	309	Post-translational modification, protein turnover, and chaperones	PF3D7_0104300		X	X
	26.1627	25.6809	26.2358	24.6761	19.7092	20.3976	20.2595	19.6437	S	504	2	___1	+	0.0194192	0.997885	95.094	1.52e-07	107.97	504	PBANKA_0212800	alpha/beta hydrolase, putative	UID617	ASDYFSEIEEKQKNLSDSDIVNKKYHNAIYE	320	Unknown function	PF3D7_0728700		X
	23.9369	24.0502	22.6806	22.6215	20.0883	19.7799	20.1599	19.8262	S	748	2	___1	+	0.0974817	1	41.644	0.000390842	64.104	748	PBANKA_0303700	DNA repair protein RAD2, putative	UID641	RSNQYKEIIIDDNDDSENAKGHSNSLIVTPS	336	Cell division, DNA maintenance, and Chromatin dynamics	PF3D7_0206000		X	X
	25.5587	25.2882	24.8442	25.4871	21.0979	18.9812	20.2202	22.0368	S	280	3	___1	+	0.0381936	0.863109	43.895	9.13e-05	49.34	280	PBANKA_0311600	conserved Plasmodium protein, unknown function	UID708	KDNHKWNKKNIKTKNSKENLGGLNSDNTNVA	357	Unknown function	PF3D7_0214800		X	X
	20.0401	20.7616	21.167	19.5392	24.2491	24.5653	22.0506	23.28	S	525	2	___1	+	8.93381	0.875521	61.641	9.25e-06	61.641	525	PBANKA_0311600	conserved Plasmodium protein, unknown function	UID697	YYVNFSIWYKKITAFSDELVFDPEVPNNQKI	357	Unknown function	PF3D7_0214800		X	X
	24.2407	24.5657	24.5043	23.3659	22.5294	20.5642	18.7133	20.1245	S	131	2	___2	+	0.0776807	0.999553	82.877	1.6e-10	82.877	131	PBANKA_0312100	conserved Plasmodium protein, unknown function	UID6723	TKSNQNDFKTNSPNESFEQNATEQNKYNQAD	361	Unknown function	PF3D7_0215400		X	X
	26.8199	28.6253	26.9838	26.4127	29.6238	30.9161	30.7748	30.5098	S	1538	2	___1	+	9.48534	0.999979	147.39	5.19e-89	171.62	1538	PBANKA_0316200	Plasmodium exported protein, unknown function	UID756	DVPSLMYTRKFTKNSSGYDIQQIKENSTDED	375	Unknown function	/		X	/
	25.1029	25.2516	24.8988	24.1334	20.2834	21.0214	19.4286	20.3366	S	564	2	___1	+	0.0418342	0.999941	84.169	0.000106019	84.169	564	PBANKA_0401100	serine/threonine protein kinase, putative	UID763	NNYFLNNPEKFGYDKSPQLLRRLPIDYLRND	381	Signal transduction mechanisms	PF3D7_0302100		X	X
	24.2403	23.6221	23.4715	23.8114	20.7503	19.7009	19.1696	21.2496	S	315	2	___2	+	0.0842765	0.662845	43.544	0.000370887	43.544	315	PBANKA_0401800	HAD superfamily protein, putative	UID6786	WSWGRLPHLKVQNQTSNNGSIVLSSNKKKKK	383	Metabolism	PF3D7_0303200		X	X
	24.2403	23.6221	23.4715	23.8114	20.0928	19.6626	20.0616	20.053	S	319	2	___2	+	0.0708629	0.662845	43.544	0.000370887	43.544	319	PBANKA_0401800	HAD superfamily protein, putative	UID6787	RLPHLKVQNQTSNNGSIVLSSNKKKKKNRSV	383	Metabolism	PF3D7_0303200		X	X
	24.2403	23.6221	23.4715	23.8114	20.0553	19.8242	19.1742	19.4548	T	314	2	___2	+	0.0559701	0.662845	43.544	0.000370887	43.544	314	PBANKA_0401800	HAD superfamily protein, putative	UID11173	SWSWGRLPHLKVQNQTSNNGSIVLSSNKKKK	383	Metabolism	PF3D7_0303200		X	X
	23.7138	22.3817	22.2889	22.4461	19.9262	20.1191	19.4483	20.0982	S	2901	2	___1	+	0.142628	0.998599	91.62	3.22e-22	100.77	2901	PBANKA_0404000	conserved Plasmodium protein, unknown function	UID801	KEGVVIVDESIPNANSPQIEKDIKPDIDISK	392	Intracellular trafficking, secretion, and vesicular transport	PF3D7_0305500	X	X	X
	24.0915	23.433	24.4372	24.9684	20.4773	22.7992	20.2285	19.8644	S	1372	2	___1	+	0.0953796	1	49.31	0.000264016	67.964	1372	PBANKA_0404000	conserved Plasmodium protein, unknown function	UID806	ILYINERIQDVNNLDSNINLKSNKTNEHNEI	392	Intracellular trafficking, secretion, and vesicular transport	PF3D7_0305500	X	X	X
	27.9222	28.0665	27.9194	28.3317	27.3184	26.0681	26.2964	26.3856	S	57	2	___1	+	0.343213	1	72.29	1.95e-29	119.38	57	PBANKA_0406600	conserved Plasmodium protein, unknown function	UID830	KCEGKFSKEHNIVKNSKDEINICGKNNYDVS	398	Unknown function	/		X	/
	24.5952	25.0211	24.6177	21.7224	20.6451	20.7393	20.7745	19.9401	S	695	2	___1	+	0.0905997	0.96408	69.594	7.03e-05	69.594	695	PBANKA_0414900	dynein intermediate light chain, putative	UID871	LHSFFQNLLEKGRSKSPSVPVIDPLILEKKK	420	Intracellular trafficking, secretion, and vesicular transport	PF3D7_0906400		X	X
	21.8893	21.8102	20.326	20.7524	24.8922	23.4891	26.184	24.8878	S	176	2	___1	+	12.718	0.946803	76.728	0.000134606	76.728	176	PBANKA_0415200	vacuolar protein sorting-associated protein 46, putative	UID872	DEHALKLDGQLGPTNSINKHLEEITNMSERI	421	Intracellular trafficking, secretion, and vesicular transport	PF3D7_0906100		X	X
	25.0668	24.9191	23.8101	25.2837	19.9376	19.3055	18.5389	20.6696	S	840	2	___1	+	0.0280273	0.5	42.095	0.000443725	58.885	840	PBANKA_0416300	nucleoporin NUP100/NSP100, putative	UID890	SNDLLTNKLNINKESSENLIKTTKFDDDLVI	424	Transport	PF3D7_0905100		X	X
	24.0931	23.5241	24.2611	22.5619	20.6085	19.9932	20.6342	20.3402	S	44	2	___1	+	0.107617	0.825671	144.29	4.17e-42	144.29	44	PBANKA_0503900	conserved Plasmodium protein, unknown function	UID940	QKLTSKEINDEIETNSTNELKHLESYGNIED	445	Unknown function	/		X	/
	21.578	23.097	23.6429	23.2552	19.7139	20.1496	19.9169	19.3404	S	2078	2	___1	+	0.115577	0.997393	48.741	0.00285355	48.741	2078	PBANKA_0505900	conserved Plasmodium protein, unknown function	UID959	SLHAYSNEIELKNGESLEYEYRDEEYEEIEI	450	Unknown function	PF3D7_1021700			X
	22.5701	23.6109	24.7291	24.8846	19.8771	19.5116	20.2133	20.9092	S	1117	2	___1	+	0.0707623	1	46.964	0.000492175	46.964	1117	PBANKA_0505900	conserved Plasmodium protein, unknown function	UID960	YNRNKNKNPELNNIGSSNEIKNTYITTSNNI	450	Unknown function	PF3D7_1021700			X
	22.5701	23.6109	24.7291	24.8846	20.3212	19.5747	19.9798	20.2921	S	1118	2	___1	+	0.0666743	1	46.964	0.000492175	46.964	1118	PBANKA_0505900	conserved Plasmodium protein, unknown function	UID961	NRNKNKNPELNNIGSSNEIKNTYITTSNNIE	450	Unknown function	PF3D7_1021700			X
	23.7523	23.6468	23.3493	24.1335	20.8082	19.82	19.726	20.7386	S	1117	2	___2	+	0.0916784	1	46.964	0.000492175	46.964	1117	PBANKA_0505900	conserved Plasmodium protein, unknown function	UID6963	YNRNKNKNPELNNIGSSNEIKNTYITTSNNI	450	Unknown function	PF3D7_1021700			X
	23.7523	23.6468	23.3493	24.1335	20.7706	19.8262	20.0713	20.1315	S	1118	2	___2	+	0.0871367	1	46.964	0.000492175	46.964	1118	PBANKA_0505900	conserved Plasmodium protein, unknown function	UID6964	NRNKNKNPELNNIGSSNEIKNTYITTSNNIE	450	Unknown function	PF3D7_1021700			X
	24.0072	22.5898	24.5653	24.6243	21.7265	20.5485	20.0296	20.4404	S	4170	2	___2	+	0.104357	0.738802	42.568	0.000914401	48.44	4170	PBANKA_0505900	conserved Plasmodium protein, unknown function	UID6955	QTERKMKNTKIMSNTSIIEYDTNKNGNSIQT	450	Unknown function	PF3D7_1021700			X
	24.0072	22.5898	24.5653	24.6243	21.7265	21.0303	19.9169	20.3941	T	4169	2	___2	+	0.110361	0.665341	40.589	0.000914401	48.44	4169	PBANKA_0505900	conserved Plasmodium protein, unknown function	UID11212	KQTERKMKNTKIMSNTSIIEYDTNKNGNSIQ	450	Unknown function	PF3D7_1021700			X
	24.6831	24.4712	24.0324	24.2818	21.0795	19.5354	19.078	20.0121	S	3748	2	___1	+	0.046043	0.99395	69.979	0.000198366	69.979	3748	PBANKA_0505900	conserved Plasmodium protein, unknown function	UID958	NDYINNKYNILSKNESYEFMDKYTDTTNLAY	450	Unknown function	PF3D7_1021700			X
	24.9606	25.2895	25.4968	23.272	19.7004	19.8195	20.1792	19.3063	S	750	2	___1	+	0.031177	0.955293	79.089	8.42e-05	81.565	750	PBANKA_0505900	conserved Plasmodium protein, unknown function	UID946	SNSSNERGLNKDGGGSTSIIDSKSEKSIYNK	450	Unknown function	PF3D7_1021700			X
	25.988	26.2454	26.9283	26.1397	20.3487	19.4776	18.7214	20.1282	S	4286	2	___1	+	0.0099136	1	119.27	2.41e-12	119.27	4286	PBANKA_0505900	conserved Plasmodium protein, unknown function	UID954	SYYVINKNVEIKRKLSDYIFKKLKNNEKKLK	450	Unknown function	PF3D7_1021700			X
	23.0446	22.2847	24.0899	23.7563	19.8059	20.8564	19.9682	20.3829	S	1942	2	___1	+	0.121538	0.820081	71.697	3.14e-07	71.697	1942	PBANKA_0508100	chromodomain-helicase-DNA-binding protein 1, putative	UID1009	TTISSTGENVEATEDSKKEEDNNNSGGGDGF	458	Transcription	PF3D7_1023900	X	X	X
	23.4412	22.5092	24.6243	24.3934	20.7478	20.6414	19.9642	20.0551	S	2377	2	___1	+	0.0953978	0.550214	56.951	0.000902749	56.951	2377	PBANKA_0508100	chromodomain-helicase-DNA-binding protein 1, putative	UID1013	YDINNKGGKGTLLSSSTLDKRRRGISSKYSN	458	Transcription	PF3D7_1023900	X	X	X
	25.1615	24.6091	25.4866	24.9495	19.5699	20.0804	21.0169	21.2733	S	777	2	___1	+	0.0422018	0.882634	48.741	0.00233975	48.741	777	PBANKA_0521300	zinc finger protein, putative	UID1121	NKTVYFDYEHDKNYLSDSFLQIKISKKKLIQ	496	Unknown function	PF3D7_0420000	X	X	X
	24.2219	25.6361	24.7313	25.202	21.5172	19.6752	20.5055	20.195	S	155	2	___1	+	0.0449791	0.99805	61.344	0.000610879	61.344	155;155	PBANKA_0600061	fam-b protein	UID351	QPIKDKIITKKNKNNSVSEQEDFKQLENSEN	253	Unknown function	/			/
	21.9046	22.9615	23.5375	23.0188	20.5514	19.2766	19.994	19.4057	T	1623	2	___1	+	0.120853	0.98193	52.555	2.52e-10	82.543	1623	PBANKA_0605600	conserved Plasmodium protein, unknown function	UID5254	DKNNRNISNNSIKNITDYGDNVENIDEQERE	519	Unknown function	PF3D7_1207000		X	X
	24.749	24.6664	23.9538	23.9342	19.6224	21.0278	20.4079	20.4579	S	47	2	___1	+	0.0648455	0.975989	85.813	7.9e-06	94.767	47	PBANKA_0607900	3',5'-cyclic nucleotide phosphodiesterase, putative	UID1226	LATTNFKKNDKELNRSFTFHNNSIKYKKQHS	527	Signal transduction mechanisms	PF3D7_1209500		X	X
	26.2695	25.9028	25.6044	24.4821	20.6178	19.7375	20.1804	19.1417	S	376	2	___1	+	0.0199793	0.989803	119.34	2.39e-12	119.34	376	PBANKA_0617400	conserved Plasmodium protein, unknown function	UID1268	EVDGKTSFPKIKKKYSSTFLKIFNKNIGKEY	547	Unknown function	PF3D7_0719900	X	X	X
	23.7279	23.0115	22.7715	24.1326	20.3073	20.8546	20.3798	20.7971	S	663	2	___1	+	0.141006	0.967079	87.566	4.56e-08	87.566	663	PBANKA_0621300	conserved Plasmodium protein, unknown function	UID1298	INIIERNKRYNNDSISESENNVGNKRYRASY	554	Unknown function	PF3D7_0723800	X	X	X
	22.6912	23.525	23.3185	23.1105	20.0629	18.8395	20.8072	19.8827	S	253	2	___2	+	0.104153	0.997517	40.066	0.00125304	56.951	253	PBANKA_0621500	Rab GTPase activator and protein kinase, putative	UID7304	SKLSSVRNIQYPKYLSDLSENCEERILNSPL	556	Signal transduction mechanisms	PF3D7_0724000		X	X
	22.6912	23.525	23.3185	23.1105	20.8904	19.1365	20.1144	19.2674	S	256	2	___2	+	0.100891	0.999831	56.951	0.000501273	62.088	256	PBANKA_0621500	Rab GTPase activator and protein kinase, putative	UID7305	SSVRNIQYPKYLSDLSENCEERILNSPLASL	556	Signal transduction mechanisms	PF3D7_0724000		X	X
	23.4107	23.9364	22.9298	25.0221	20.8277	18.7213	20.4647	20.4793	S	600	2	___1	+	0.0768666	0.96426	48.625	0.000641165	53.754	600	PBANKA_0705800	conserved Plasmodium protein, unknown function	UID1359	ERLYNNYMKFKDIGNSYTNFDQEKCDNSSHS	577	Unknown function	PF3D7_0824800		X	X
	20.5202	20.4008	20.572	19.4304	24.0297	24.9367	24.7236	24.8415	S	327	2	___2	+	21.1418	0.824539	57.804	2.75e-06	62.042	327	PBANKA_0706200	nucleoside transporter 2, putative	UID7371	DGFNTFSKNNLNTEISGNSTSAPTDTLKSSK	578	Transport	PF3D7_0824400		X	X
	20.3848	20.8165	20.038	19.9788	24.0297	24.9367	24.7236	24.8415	S	330	2	___2	+	20.0892	0.812833	132.13	2.22e-54	136.43	330	PBANKA_0706200	nucleoside transporter 2, putative	UID7372	NTFSKNNLNTEISGNSTSAPTDTLKSSKKHN	578	Transport	PF3D7_0824400		X	X
	21.3009	20.4655	21.412	19.8365	24.0297	24.9367	24.7236	24.8415	T	331	2	___2	+	14.7143	0.621939	54.805	3.71e-39	119.8	331	PBANKA_0706200	nucleoside transporter 2, putative	UID11293	TFSKNNLNTEISGNSTSAPTDTLKSSKKHNN	578	Transport	PF3D7_0824400		X	X
	22.2984	23.4916	23.1739	23.5702	20.3772	19.3552	19.4105	19.9322	S	170	2	___1	+	0.0970754	0.999646	46.319	0.00026751	46.319	170	PBANKA_0707700	conserved Plasmodium protein, unknown function	UID1401	QKSETNENDNQNENNSEIKNNIHSNKDEILG	583	Unknown function	PF3D7_0822900		X	X
	25.3389	25.3269	25.4135	24.3918	19.4188	19.0803	20.4347	23.2012	T	458	2	___1	+	0.0416938	1	78.556	3.72e-05	78.556	458	PBANKA_0707700	conserved Plasmodium protein, unknown function	UID5296	TNPTNYIQNYNCMKNTHEFIKNHSIEEGIEF	583	Unknown function	PF3D7_0822900		X	X
	24.6019	22.6324	23.9314	23.5207	20.7158	20.5267	19.3193	18.2092	S	5	3	___1	+	0.063423	0.999083	59.9	0.000114861	59.9	5	PBANKA_0721900	60S ribosomal protein L7ae/L30e, putative	UID1465	___________MEINSVKDDSSELKREKEKE	616	RNA processing and modification	PF3D7_0419800		X	X
	23.2413	23.2139	25.305	24.7262	21.7366	20.3063	20.202	19.8364	S	2554	2	___1	+	0.0823964	1	43.282	0.00815078	43.282	2554	PBANKA_0801800	conserved Plasmodium protein, unknown function	UID1492	DQIYNQYKNKLEIFNSEKCSNASKHALNSST	625	Unknown function	PF3D7_0704100		X	X
	23.2578	23.3895	21.7338	21.1023	19.6642	19.8457	19.1189	19.6281	S	399	2	___1	+	0.142929	0.981305	58.487	0.000335256	58.487	399	PBANKA_0802500	protein phosphatase PPM12, putative	UID1552	SQKSSKYECENIYLNSLENIKSGLMNIYSNN	631	Post-translational modification, protein turnover, and chaperones	PF3D7_0704800		X	X
	20.9309	21.0866	19.8679	22.3474	23.8482	24.201	24.7331	24.4707	S	3442	2	___1	+	9.54702	0.87089	47.915	0.000973957	51.092	3442	PBANKA_0806700	conserved Plasmodium protein, unknown function	UID1584	IDYMNKIEGKISSKYSEGDNNNDIERIEIGI	641	Unknown function	PF3D7_0318500		X	X
	25.9639	24.6455	25.9584	26.8567	20.4431	21.0596	20.7732	19.1868	S	2746	2	___1	+	0.0222438	1	113.65	1.02e-09	113.65	2746	PBANKA_0807900	conserved Plasmodium protein, unknown function	UID1592	EEDREMDEADYEQFDSKGELNSSICDEGDES	647	Unknown function	PF3D7_0317300	X	X	X
	24.1562	24.6886	24.1675	21.8883	20.6847	20.025	19.1554	19.96	S	404	2	___1	+	0.0733594	0.999895	55.235	0.011036	55.235	404	PBANKA_0810900	FHA domain protein, putative	UID1621	DNNNTFLKKYDEKNYSIHLKDQKNGDNNCDG	657	Signal transduction mechanisms	PF3D7_0909700		X	X
	24.6673	24.9959	25.0241	24.978	22.262	20.9151	20.4312	19.5132	S	500	2	___1	+	0.0568794	0.968232	56.548	0.00120062	56.548	500	PBANKA_0831200	diacylglycerol kinase, putative	UID1731	KKKTQKKKIYHITENSNKISNKSITFFNKYI	695	Metabolism	PF3D7_0930500		X	X
	28.6004	29.0896	27.9144	28.4247	29.8506	30.2814	30.1238	30.5322	S	86	2	___2	+	3.22595	0.999786	145.28	1.46e-35	145.28	86	PBANKA_0836800	erythrocyte membrane associated protein 1	UID7771	VSSNFDLPKFASSSISLKNGKSQVCTDPEEI	704	Unknown function	/	X	X	/
	23.138	22.3595	23.9753	23.9491	20.3298	19.8672	21.6082	20.3463	S	1949	2	___1	+	0.141846	0.831506	59.426	0.000583373	59.426	1949	PBANKA_0906900	conserved Plasmodium protein, unknown function	UID1812	PFGNKTRSNVVRNLNSNTDEINTKEDNTGKI	718	Unknown function	PF3D7_1142100		X	X
	24.8306	24.924	24.0815	24.037	20.7566	19.8631	18.8826	20.909	S	426	2	___1	+	0.0485142	0.999745	97.579	9.07e-16	107.34	426	PBANKA_0906900	conserved Plasmodium protein, unknown function	UID1809	LKRKINSNNNVSENISEGNRLNPRVSSRNNK	718	Unknown function	PF3D7_1142100		X	X
	24.4723	24.3142	22.9502	23.486	20.2701	20.2476	20.2095	20.9443	T	2330	2	___1	+	0.0955368	0.999594	79.466	0.000383587	79.466	2330	PBANKA_0910300	guanylyl cyclase, putative	UID5401	ISNSNTLHKDLDNLDTENDYYKYHKTSLTSN	724	Signal transduction mechanisms	PF3D7_1138400		X	X
	25.0001	23.3842	25.0685	25.5476	20.494	18.6561	19.8511	20.2265	S	962	2	___1	+	0.0325054	0.999999	77.527	7.12e-05	77.527	962	PBANKA_0910300	guanylyl cyclase, putative	UID1830	YEYQNSEVKDDMDGDSIQLDYDKKKIKKNDE	724	Signal transduction mechanisms	PF3D7_1138400		X	X
	22.6048	23.9998	21.3419	22.5705	19.6997	20.5394	19.2441	19.6116	S	467	2	___2	+	0.138164	0.999769	44.457	0.00283576	44.457	467	PBANKA_0915200	conserved Plasmodium protein, unknown function	UID7864	SKEISKEYFENNSEESNIKKVENMINTSSLN	736	Unknown function	PF3D7_1133200		X	X
	21.1891	22.9317	20.9853	20.2325	24.3179	24.2381	25.6387	24.7607	S	251	2	___1	+	10.5868	0.499994	65.179	0.000456536	65.179	251	PBANKA_0918300	major facilitator superfamily-related transporter, putative	UID1888	PRSRYYRQYEFDNYYSTKEFALKNSLENGNY	746	Transport	PF3D7_1129900		X	X
	19.9415	22.9317	20.9853	19.6163	24.8593	24.2381	25.6387	24.7607	T	252	2	___1	+	16.0611	0.579422	42.809	0.000456536	65.179	252	PBANKA_0918300	major facilitator superfamily-related transporter, putative	UID5415	RSRYYRQYEFDNYYSTKEFALKNSLENGNYD	746	Transport	PF3D7_1129900		X	X
	26.6249	26.8529	26.3752	25.3356	20.024	19.1911	19.1163	18.9687	S	741	2	___1	+	0.00796492	0.995962	119.39	5.78e-12	119.39	741	PBANKA_0921700	autophagy-related protein 23, putative	UID1905	DLYNHNNISMHKCYISNSSCFNNRILTLTAN	757	Unknown function	PF3D7_1126700			X
	28.4656	28.3438	28.8047	28.5291	27.3852	27.1344	26.7798	27.2379	S	804	2	___1	+	0.378542	0.999766	94.023	3.17e-07	107.35	804	PBANKA_0921700	autophagy-related protein 23, putative	UID1912	LNFKKTSSQNLSTIPSNKHSNFISLSDEDWN	757	Unknown function	PF3D7_1126700			X
	24.171	23.7918	24.7397	23.784	20.7332	20.7582	19.8026	19.826	S	835	2	___1	+	0.0697518	1	57.019	0.00111731	57.019	835	PBANKA_0925800	conserved Plasmodium protein, unknown function	UID1929	NSCKNCCKKAQVNNFSPQKGKKKNSCNSNKK	770	Unknown function	PF3D7_1122500		X	X
	23.7483	24.2944	25.2536	22.2921	20.3051	20.4789	20.4861	19.8168	S	16	2	___1	+	0.0810314	0.997196	76.522	0.000124886	76.522	16	PBANKA_0933000	serine/threonine protein kinase, putative	UID1961	MPKDKRGRIFFNSHGSDNERDNSKRSKSDHK	789	RNA processing and modification	PF3D7_1114700		X	X
	20.6675	20.4678	20.2979	19.7552	23.0962	24.9942	23.915	24.5708	S	676	2	___1	+	14.3896	0.84861	40.715	0.00303166	40.715	676	PBANKA_0942600	conserved Plasmodium protein, unknown function	UID2046	DNSDFTFENIKSNLNSDIDGNNIKKEDEMDN	812	Unknown function	PF3D7_1104300		X	X
	24.3827	24.4757	24.3274	24.6658	25.1426	25.4208	25.5176	25.3594	S	449	2	___1	+	1.86245	0.975016	74.789	0.00116341	74.789	449	PBANKA_1001300	conserved Plasmodium protein, unknown function	UID2065	NKSIDNIENLNKSNESDKSPIFEVKEINLSN	821	Unknown function	PF3D7_0403600		X	X
	27.2848	27.5528	27.7491	27.9213	26.3153	25.4076	25.4796	26.3794	S	640	2	___1	+	0.301133	1	141.08	3.01e-34	141.08	640	PBANKA_1001500	alpha/beta hydrolase, putative	UID2067	SGNDASKSDALKCYLSDNVGNNKIEINKLKG	822	Unknown function	PF3D7_0403800			X
	26.8918	26.8457	25.3704	27.3476	24.7249	24.4728	24.0992	23.7478	S	1355	2	___1	+	0.195779	0.961864	75.088	1.42e-17	128.68	1355	PBANKA_1005400	conserved Plasmodium protein, unknown function	UID2113	SVINKSRNLERKKSNSYNHSILEKRRSNISR	833	Unknown function	PF3D7_0407800		X	X
	27.3792	27.2656	27.4444	27.2657	20.6687	22.1792	20.1782	21.1179	T	186	2	___1	+	0.0126675	0.985496	87.667	2.03e-05	87.667	186	PBANKA_1005400	conserved Plasmodium protein, unknown function	UID5457	NNSNNNKDNGVKKNLTSILPLDKMVEECDIN	833	Unknown function	PF3D7_0407800		X	X
	22.325	22.5289	22.1959	22.861	20.1567	20.5639	19.7623	20.307	T	699	3	___1	+	0.205866	0.922666	40.012	0.000252189	40.012	699	PBANKA_1008200	cGMP-dependent protein kinase	UID5462	LIDFGCAKKIHGRSYTLVGTPHYMAPEVILG	838	Signal transduction mechanisms	PF3D7_1436600		X	X
	24.0172	23.7467	23.7775	23.4655	19.5759	20.0508	18.8591	20.2274	S	6	2	___1	+	0.0593987	1	49.448	0.0141381	49.448	6	PBANKA_1017300	conserved Plasmodium protein, unknown function	UID2198	__________MLKRDSLINLHNKETRKYSQS	867	Unknown function	PF3D7_1427300		X	X
	23.9713	23.7151	23.7905	23.8278	19.5894	18.9822	19.8288	20.286	S	1637	2	___1	+	0.0561498	1	58.699	0.00301107	58.699	1637	PBANKA_1025500	NOT family protein, putative	UID2239	TSNSNTNDLYNRKHLSVNLLNKGDFVMINDG	889	Transcription	PF3D7_1417200		X	X
	23.522	24.2269	24.0213	25.3134	21.5206	20.3519	19.7754	19.8912	S	336	2	___1	+	0.0676332	0.5	72.496	0.000150968	72.496	336	PBANKA_1028200	atypical protein kinase, ABC-1 family, putative	UID2266	EKKKKKNYYEINELSSQNKMLNHNENEFRSL	896	Post-translational modification, protein turnover, and chaperones	PF3D7_1414500		X	X
	24.0106	24.2269	24.0213	25.3134	20.5645	20.2585	20.0813	19.4306	S	335	2	___1	+	0.0504387	0.880813	59.898	0.000150968	72.496	335	PBANKA_1028200	atypical protein kinase, ABC-1 family, putative	UID2265	KEKKKKKNYYEINELSSQNKMLNHNENEFRS	896	Post-translational modification, protein turnover, and chaperones	PF3D7_1414500		X	X
	22.366	20.6626	20.3687	21.481	25.0769	25.2754	25.7724	24.4756	S	377	2	___1	+	15.2475	0.999926	60.598	0.000622324	60.598	377	PBANKA_1036000	conserved Plasmodium protein, unknown function	UID2305	IDGYQNNSEHIGKADSYIHEMIRQTFGDVNT	917	Transcription	PF3D7_1406200	X	X	X
	25.2829	25.5605	26.438	24.8006	19.2814	20.3627	19.3026	20.2202	S	648	2	___2	+	0.0188568	0.997544	82.651	0.000122695	82.651	648	PBANKA_1039300	U2 snRNP-associated SURP motif-containing protein, putative	UID8338	EVAQSDGNKNISSKISETSDTTLHDNTK___	926	RNA processing and modification	PF3D7_1402700		X	X
	25.2829	25.5605	26.438	24.8006	21.4661	19.8765	20.104	18.6546	S	651	2	___2	+	0.0221707	0.899802	75.316	0.000122695	82.651	651	PBANKA_1039300	U2 snRNP-associated SURP motif-containing protein, putative	UID8339	QSDGNKNISSKISETSDTTLHDNTK______	926	RNA processing and modification	PF3D7_1402700		X	X
	24.4924	22.5166	23.6851	24.6617	20.6959	20.5597	19.0443	20.8407	S	1417	2	___1	+	0.0851529	0.999981	76.326	8.53e-05	76.326	1417	PBANKA_1103600	cation transporting P-ATPase, putative	UID2363	IDTHTSKMEEGYLLESHKNMNPVNYNTHNYE	933	Transport	PF3D7_0504000		X	X
	25.6895	25.8983	23.9093	26.3672	19.8344	20.8398	19.6147	19.6944	S	318	2	___1	+	0.0225575	0.999027	158.4	3.15e-59	158.4	318	PBANKA_1107600	6-cysteine protein	UID2395	DFKYSRTFVKNNEEVSIASYYRSSRTTSNGF	945	Unknown function	PF3D7_0508000		X	X
	22.9222	22.9019	21.0444	20.9796	24.4171	25.1831	24.7793	24.7175	S	1087	2	___1	+	7.02367	0.967384	56.122	0.000574415	56.951	1087	PBANKA_1108300	pre-mRNA-processing ATP-dependent RNA helicase PRP5, putative	UID2399	IPGITKAQKNNEINISPQTNLKQIELEIQKI	950	RNA processing and modification	PF3D7_0508700		X	X
	23.1453	23.6705	23.6212	23.7168	21.0728	20.8719	21.0794	20.207	T	533	2	___1	+	0.150655	0.967539	42.395	0.0128909	42.629	533	PBANKA_1108500	conserved Plasmodium protein, unknown function	UID5513	SSFEKIWNTVLKKQDTLYSVKNTSPNNKYDL	951	Unknown function	PF3D7_0508900	X	X	X
	24.73	25.4492	25.8536	24.7993	19.665	21.0291	19.9568	20.8437	S	412	2	___1	+	0.0350516	0.998701	72.434	0.000181234	72.434	412	PBANKA_1108500	conserved Plasmodium protein, unknown function	UID2402	CSYFNINNSNSKEYESEFNETKSNKKIKKTI	951	Unknown function	PF3D7_0508900	X	X	X
	23.327	22.5749	22.5107	21.8625	20.464	20.4214	19.8448	18.2246	S	360	2	___1	+	0.140625	0.999143	79.089	1.65e-10	79.089	360	PBANKA_1109700	conserved Plasmodium protein, unknown function	UID2441	NIKEQKQSELDNYVNSNKEISTNEINNNNND	954	Unknown function	PF3D7_0510100			X
	23.7822	23.5449	22.107	22.6044	19.7693	19.5791	20.2749	19.7615	S	7246	2	___1	+	0.111613	0.968684	55.401	0.000177177	55.401	7246	PBANKA_1111000	RNA pseudouridylate synthase, putative	UID2459	LSMELIKDKQQNQQQSEEIETDFNKSKDLIP	956	RNA processing and modification	PF3D7_0511500		X	X
	22.0113	23.8063	24.2591	23.7269	20.166	19.5737	19.9347	20.6801	S	315	2	___1	+	0.0972421	0.915656	41.092	0.00287286	41.092	315	PBANKA_1116700	AP-2 complex subunit alpha, putative	UID2496	SDKEINKSSDNNSIDSDYVNRNNSQINSSCY	967	Intracellular trafficking, secretion, and vesicular transport	PF3D7_0617100		X	X
	25.9966	26.1064	25.4058	26.5618	24.2774	23.41	22.8772	22.6157	S	130	2	___1	+	0.151504	0.999786	89.866	2.77e-12	89.866	130	PBANKA_1117200	conserved Plasmodium protein, unknown function	UID2501	KESFENFDNEENTLISNKFNQSDYINKNNIS	970	Unknown function	PF3D7_0618000		X	X
	28.0634	28.458	28.6402	29.0091	27.0979	26.9049	26.8436	27.4166	T	506	2	___1	+	0.359254	0.999993	110.08	2.67e-06	110.08	506	PBANKA_1117200	conserved Plasmodium protein, unknown function	UID5527	KIYSFDKIKSFVSNNTFLRKKTSTLLKKKSK	970	Unknown function	PF3D7_0618000		X	X
	23.968	23.9668	24.396	23.6441	19.5852	20.1871	20.0335	20.1624	S	138	2	___2	+	0.0624275	0.644579	63.682	6.12e-07	86.641	138	PBANKA_1122000	nuclear polyadenylated RNA-binding protein NAB2, putative	UID8537	NISRSRKGSKSIRSSSDKYSNNDPDPFSKKY	984	RNA processing and modification	PF3D7_0623100	X	X	X
	23.968	23.9668	24.396	23.6441	20.5303	20.2323	20.6337	19.5726	S	142	2	___2	+	0.0742482	0.900656	50.305	0.000903324	50.305	142	PBANKA_1122000	nuclear polyadenylated RNA-binding protein NAB2, putative	UID8538	SRKGSKSIRSSSDKYSNNDPDPFSKKYKKRQ	984	RNA processing and modification	PF3D7_0623100	X	X	X
	25.8705	25.3871	24.5487	24.9485	19.8828	19.4733	20.7577	20.9542	S	1009	2	___1	+	0.0329929	0.997821	193.9	3.77e-198	202.34	1009	PBANKA_1123500	SNF2 helicase, putative	UID2542	INIKEFFKSEKEATNSEGTSNANQTQVSKKE	988	Transcription	PF3D7_0624600		X	X
	22.9546	22.5905	24.0799	24.0828	20.7175	21.4474	21.1139	19.9505	S	4405	2	___1	+	0.16271	1	51.268	7.82e-05	63.32	4405	PBANKA_1126800	HECT-domain (ubiquitin-transferase), putative	UID2577	TGSSESYRNNFENPESKEISDDTNDNNNNNN	995	Post-translational modification, protein turnover, and chaperones	PF3D7_0628100	X	X	X
	25.9421	25.8623	26.42	26.7318	20.5816	19.7287	23.9812	20.5508	S	2232	2	___1	+	0.0306393	0.998226	45.915	0.00369456	45.915	2232	PBANKA_1126800	HECT-domain (ubiquitin-transferase), putative	UID2578	YSHEWDEHFVFMRRNSYDIPVTIRKLYSDRS	995	Post-translational modification, protein turnover, and chaperones	PF3D7_0628100	X	X	X
	23.212	23.6877	24.0869	23.1299	20.7988	20.0521	19.7601	19.3761	S	224	2	___1	+	0.0864284	0.999731	58.172	0.000757188	58.172	224	PBANKA_1128400	RNA-binding protein, putative	UID2609	KSKIHEGFYLFQKKRSFNNSNPILPKNKKTK	1000	RNA processing and modification	PF3D7_0629600		X	X
	22.927	21.8398	23.7476	23.6237	19.9852	20.0138	20.2384	19.8116	S	2978	2	___1	+	0.123085	0.95889	41.54	0.00264664	41.54	2978	PBANKA_1133100	serine/threonine protein kinase, putative	UID2662	DTNIFKKPKNVLAQNSVEENTKVDNKGSYEC	1010	Cell division, DNA maintenance, and Chromatin dynamics	PF3D7_1356800		X	X
	20.3712	20.3772	20.8335	23.5782	24.693	26.8321	24.5993	26.0726	S	354	3	___1	+	19.1494	0.950644	88.385	1.29e-18	88.385	354	PBANKA_1134400	Sas10 domain-containing protein, putative	UID2669	NKLPKRQLHELDISNSDDQTQATNMKKTATG	1014	Unknown function	PF3D7_1358100		X
	23.2842	23.3507	24.0279	22.6432	20.5362	20.6611	20.0977	20.4472	S	473	2	___1	+	0.134815	0.996913	47.189	0.00120668	47.189	473	PBANKA_1138700	conserved Plasmodium protein, unknown function	UID2697	GDHNYNNSKSLSNVNSDNVNNKNKTNAFRKN	1024	Transcription	/		X	/
	25.0523	24.6461	23.3527	25.0708	20.7378	19.7684	19.7416	19.7487	S	1134	2	___1	+	0.0432442	0.980878	65.842	2.7e-05	89.266	1134	PBANKA_1138700	conserved Plasmodium protein, unknown function	UID2694	DESSSNIGNKDNFALSNDTKEFDEPACINEN	1024	Transcription	/		X	/
	25.1457	23.5184	24.9457	24.649	20.5837	20.0215	20.5945	19.6173	S	384	2	___1	+	0.0486826	0.950166	78.324	0.000111244	96.745	384	PBANKA_1141600	conserved Plasmodium protein, unknown function	UID2717	NNDLNRSGNSDERSSSSSNHLPFIKNIKNKI	1031	Unknown function	PF3D7_1365800		X	X
	23.9266	22.6028	24.4307	24.0826	21.0501	21.2423	20.1778	21.9112	S	780	2	___1	+	0.157637	0.960249	82.259	3.62e-07	82.259	780	PBANKA_1201800	conserved Plasmodium protein, unknown function	UID2750	NEYKRGSSLNTSVYESDSNSRFNDGKYFEND	1046	Unknown function	PF3D7_1003400		X	X
	25.2515	25.6776	25.6618	25.8002	23.6943	24.5714	23.6186	24.1084	T	1219	2	___1	+	0.329968	0.999366	69.786	0.000680683	69.786	1219	PBANKA_1201800	conserved Plasmodium protein, unknown function	UID5562	TTDSCNSDEHISRANTYINIDKMGKTNEETI	1046	Unknown function	PF3D7_1003400		X	X
	23.692	23.1735	23.5393	24.5223	22.2921	20.2035	19.3997	19.7175	S	855	2	___1	+	0.0995403	0.847039	55.213	0.00033061	55.213	855	PBANKA_1202500	WD repeat-containing protein, putative	UID2764	KNTCSIESTKLENSNSYNEDTNISKLKNNSN	1051	Unknown function	PF3D7_1004200		X	X
	23.6079	23.8303	24.6254	22.1438	20.735	19.4057	19.5557	19.8788	S	449	2	___2	+	0.0792168	0.818953	84.479	1.97e-08	117.09	449	PBANKA_1202700	RNA-binding protein, putative	UID8783	KLNGVSVEVIKYTDSSVSSFYKNKERESDHH	1053	RNA processing and modification	PF3D7_1004400		X	X
	23.6079	23.8303	24.6254	22.1438	20.0724	19.5403	20.6019	20.2752	S	451	2	___2	+	0.0928213	0.540457	45.879	0.00103931	55.806	451	PBANKA_1202700	RNA-binding protein, putative	UID8784	NGVSVEVIKYTDSSVSSFYKNKERESDHHYY	1053	RNA processing and modification	PF3D7_1004400		X	X
	23.6851	24.572	24.705	24.1145	21.7438	21.264	18.9122	19.7825	T	713	2	___1	+	0.06966	0.962779	155.66	1.49e-58	155.66	713	PBANKA_1202700	RNA-binding protein, putative	UID5565	SPKDDRDVIYDDNTNTEK_____________	1053	RNA processing and modification	PF3D7_1004400		X	X
	25.0646	24.1601	24.2626	22.3512	20.4353	19.8632	21.2831	19.8556	S	1190	2	___2	+	0.0824507	0.87804	71.241	0.00010446	82.85	1190	PBANKA_1206200	histone deacetylase 2, putative	UID8812	PPYNKFVKKKGLENDSSSNLGHKINLYNELY	1060	Cell division, DNA maintenance, and Chromatin dynamics	PF3D7_1008000	X	X	X
	25.0646	24.1601	24.2626	22.3512	20.841	20.1473	21.2831	20.0025	S	1192	2	___2	+	0.0953152	0.789258	53.869	0.00116629	53.869	1192	PBANKA_1206200	histone deacetylase 2, putative	UID8814	YNKFVKKKGLENDSSSNLGHKINLYNELYNP	1060	Cell division, DNA maintenance, and Chromatin dynamics	PF3D7_1008000	X	X	X
	22.4536	23.0648	24.0321	23.0497	21.205	19.7076	21.0356	19.8838	S	604	2	___1	+	0.154743	0.961929	51.445	0.00271909	51.445	604	PBANKA_1217200	conserved Plasmodium protein, unknown function	UID2929	NHINNRQHINIKKTESFESFFKTDKIKQEFK	1093	Unknown function	PF3D7_0321300
	24.0786	23.447	24.3695	25.0187	20.9452	20.7852	20.2266	19.423	S	1360	3	___1	+	0.0677587	0.947899	74.953	6.27e-07	74.953	1360	PBANKA_1218800	ABC transporter I family member 1, putative	UID2942	NIHFRNVDKLNKSSDSQLEKEEYTEYNKYYN	1099	Transport	PF3D7_0319700		X	X
	20.5173	21.3221	19.6452	19.9226	27.5358	28.7394	27.471	27.0369	S	226	2	___1	+	162.464	1	106.29	7.29e-70	123.79	226	PBANKA_1219000	heat shock protein 90, putative	UID2945	SISNDKILSKKRRENSPNNNYFRKKDKPHRK	1100	Unknown function	PF3D7_0708500		X	X
	23.4262	24.0977	23.9886	24.3065	22.3346	20.4538	19.8242	19.5926	S	179	2	___1	+	0.094506	0.897241	91.961	8.15e-05	96.067	179	PBANKA_1225000	serine/threonine protein kinase, FIKK family	UID3012	TNVINYQNCDQKNASSISNSCINKYKQLNSD	1121	Signal transduction mechanisms	PF3D7_0805700		X	X
	24.0888	23.9034	24.2229	24.0044	20.3703	20.4553	20.18	20.1423	S	4669	2	___1	+	0.073409	0.999733	86.291	4.23e-05	86.291	4669	PBANKA_1226100	conserved Plasmodium protein, unknown function	UID3029	NLISPKETRNVENINSQDNFSKTNLEKDKNT	1124	Unknown function	PF3D7_0804500	X	X	X
	22.1323	22.0529	22.6739	23.0958	20.3522	20.6824	19.6543	20.0034	T	393	2	___1	+	0.200872	0.595395	47.559	0.00337304	47.559	393	PBANKA_1228100	AP2 domain transcription factor, putative	UID5606	DIKMVTSENKDNDNSTCADIGTIKDKNEWIL	1131	Transcription	PF3D7_0802100		X	X
	23.6516	23.8369	24.7725	23.9355	20.219	20.1706	20.7363	19.8956	S	2103	2	___1	+	0.0721053	0.998873	45.433	0.0149132	45.433	2103	PBANKA_1230100	ribonuclease, putative	UID3092	SDKISQDPVEVRKVGSIVSNFSKMENDNRLV	1138	Translation, ribosomal structure and biogenesis	PF3D7_0615400		X	X
	24.252	24.9293	25.0886	24.6555	21.0077	20.2887	19.0008	19.5095	S	1000	3	___2	+	0.0364061	0.899463	47.047	8.49e-05	67.605	1000	PBANKA_1231600	AP2 domain transcription factor AP2-O2	UID9109	KNNKRNIKKRNIIDKSNSEDETLNSQNITKK	1143	Transcription	PF3D7_0516800		X	X
	24.252	24.9293	25.0886	24.6555	20.032	19.6078	20.843	19.5182	S	1002	2	___2	+	0.0376528	0.912351	60.549	2.3e-14	116.86	1002	PBANKA_1231600	AP2 domain transcription factor AP2-O2	UID9110	NKRNIKKRNIIDKSNSEDETLNSQNITKKRH	1143	Transcription	PF3D7_0516800		X	X
	22.9027	24.2558	24.4538	24.953	21.1284	22.4008	20.0037	20.6868	S	3906	2	___1	+	0.117734	0.998475	44.299	0.00417558	44.299	3906	PBANKA_1237100	conserved Plasmodium protein, unknown function	UID3138	SMPFNSKISFGENGNSKNYKNNKDYLNRYIK	1155	Unknown function	PF3D7_0522400		X	X
	23.1595	23.5001	23.2088	23.9152	20.2982	21.12	20.1727	19.4318	S	1596	3	___1	+	0.109559	0.564493	40.952	0.00025348	45.094	1596	PBANKA_1237100	conserved Plasmodium protein, unknown function	UID3134	HIFNNNINEENEIKSSKIENAENVENNESLP	1155	Unknown function	PF3D7_0522400		X	X
	23.5744	23.4476	23.3157	24.3649	22.3179	19.6468	20.2592	20.34	S	7571	2	___1	+	0.122031	0.943036	47.712	0.00167507	47.712	7571	PBANKA_1237100	conserved Plasmodium protein, unknown function	UID3131	NEISSVKFEDSELNNSWNKKEEFEKWINKRS	1155	Unknown function	PF3D7_0522400		X	X
	24.4447	22.7333	23.9819	21.8226	20.6972	20.4779	20.4242	20.0392	S	2479	2	___1	+	0.140049	0.999981	66.393	0.000223532	71.614	2479	PBANKA_1237100	conserved Plasmodium protein, unknown function	UID3126	INSYNNNIFDHEKANSNFEDNSCKTEDNKNK	1155	Unknown function	PF3D7_0522400		X	X
	25.8454	24.2785	23.8468	25.3754	20.4513	21.5652	20.3993	20.0527	S	3964	2	___1	+	0.0536827	1	107.98	1.43e-13	112.82	3964	PBANKA_1237100	conserved Plasmodium protein, unknown function	UID3162	KMLKKINEGSNQSSRSNIIEHFQNAANSSRK	1155	Unknown function	PF3D7_0522400		X	X
	23.7709	24.0208	23.9353	22.053	20.5667	20.3933	20.4772	20.2457	S	1145	2	___1	+	0.122914	0.977979	41.704	0.0058147	41.704	1145	PBANKA_1237800	multidrug resistance protein 1, putative	UID3182	FRYLSRPNVPIYKDLSFSCDSKKTTAIVGET	1157	Transport	PF3D7_0523000	X	X	X
	23.7835	24.2727	25.3099	23.3857	22.0921	19.8714	20.1939	19.9063	S	959	2	___1	+	0.0784531	0.965138	53.034	0.00134391	53.252	959	PBANKA_1244200	conserved Plasmodium protein, unknown function	UID3222	LIRNQKKNIKSISGNSINIDRDDKIMAIENL	1177	Unknown function	PF3D7_0529800		X	X
	23.6695	23.4327	23.9374	24.27	22.3301	20.4202	19.7729	19.9408	S	891	2	___1	+	0.107962	0.613502	58.37	0.000878752	58.37	891	PBANKA_1245500	conserved Plasmodium protein, unknown function	UID3232	LHYLPDNWEYFKNVFSSNLYNKNPHNLSLNA	1182	Unknown function	PF3D7_0531100		X	X
	25.1531	23.5148	24.5623	24.8647	20.2226	20.6853	20.3244	18.8851	S	284	2	___2	+	0.0443668	0.999389	111.63	1.79e-07	111.63	284	PBANKA_1304000	conserved Plasmodium protein, unknown function	UID9281	TPINNLDGLNLNRSLSESFNHMDKLNAENPI	1198	Unknown function	PF3D7_1440100		X	X
	25.1531	23.5148	24.5623	24.8647	20.6067	20.5097	19.3296	20.6566	S	286	2	___2	+	0.0526262	0.997731	42.976	0.00161566	48.948	286	PBANKA_1304000	conserved Plasmodium protein, unknown function	UID9282	INNLDGLNLNRSLSESFNHMDKLNAENPIFN	1198	Unknown function	PF3D7_1440100		X	X
	24.1723	22.7494	23.3308	23.6452	19.7205	20.419	20.5441	21.3605	S	362	3	___1	+	0.128212	0.997196	61.167	0.000135267	61.167	362	PBANKA_1304600	adaptor complexes medium subunit family	UID3285	NGSTKYDASINRFHNSHDQLTDVLNLKTGSM	1200	Intracellular trafficking, secretion, and vesicular transport	PF3D7_1440700		X	X
	23.9161	25.0248	23.9808	22.7426	19.8228	18.8484	19.7197	19.7032	S	224	2	___1	+	0.0476114	1	86.344	0.000127977	99.568	224	PBANKA_1305000	conserved Plasmodium protein, unknown function	UID3291	DDDSKKEGESNAKKDSEDEGFD_________	1202	Unknown function	PF3D7_1441100		X	X
	23.9662	25.0906	23.0399	24.0214	19.8076	19.7861	19.5849	18.8968	S	421	2	___1	+	0.0438684	0.940057	70.438	0.000853531	74.46	421	PBANKA_1308000	conserved Plasmodium protein, unknown function	UID3310	CENEENGETDETKYRSDENSEFFFKKDEPCY	1210	Unknown function	PF3D7_1444100		X
	25.5903	24.8523	25.6273	25.4616	19.9658	20.2148	19.9692	20.293	S	358	2	___1	+	0.0258772	1	54.191	0.00375659	55.461	358	PBANKA_1310200	conserved Plasmodium protein, unknown function	UID3332	KLEMFINLHPKIFNISHAKKKRKKNNYQHNN	1215	Transcription	PF3D7_1446500		X	X
	24.0884	24.408	24.042	22.3473	20.9314	20.5973	20.6245	18.9911	S	789	2	___1	+	0.0924393	1	54.471	0.00728096	54.471	789	PBANKA_1314200	conserved Plasmodium protein, unknown function	UID3364	NETCTGFKNIFGNDKSIEKESGDNKNVENNK	1224	Unknown function	PF3D7_1450500		X	X
	24.1114	24.8276	24.3871	24.2816	21.1142	19.2236	19.721	19.7583	S	649	2	___2	+	0.0458273	0.822931	46.68	0.00143393	46.68	649	PBANKA_1314400	conserved Plasmodium protein, unknown function	UID9369	QKKRGSLNIHNYSSQSPIRNKKNDNRILKKK	1225	RNA processing and modification	PF3D7_1450700		X
	27.3099	27.3119	27.3685	26.5584	20.1745	19.3176	20.896	19.6835	S	883	2	___1	+	0.00719258	0.999993	67.704	0.00197193	67.704	883	PBANKA_1315500	sortilin, putative	UID3370	YITSRTSNSQKKYPESIELL___________	1226	Intracellular trafficking, secretion, and vesicular transport	PF3D7_1451800		X	X
	21.3296	20.6204	21.905	22.1016	23.9257	23.6041	24.8337	24.7008	S	768	2	___1	+	6.8539	1	73.985	0.000144101	73.985	768	PBANKA_1315700	rhoptry neck protein 2	UID3373	YESDLSSENKYAKEGSNDEANIFYRDNAQDR	1227	Pathogenicity	PF3D7_1452000	X		X
	22.5162	20.9502	20.2399	19.8769	25.7069	24.2308	24.8024	24.8274	S	100	2	___1	+	15.9565	0.99982	125.73	4.85e-24	125.73	100	PBANKA_1324300	inner membrane complex sub-compartment protein 3	UID3422	KFNDIKCVLHRNSCESLLESEQNLLKSPKVI	1248	Unknown function	PF3D7_1460600		X	X
	24.3654	24.6934	24.3142	24.7443	20.4835	19.9762	20.0419	22.5076	S	2558	2	___1	+	0.0729461	0.98322	86.699	3.49e-05	86.699	2558	PBANKA_1327900	conserved Plasmodium protein, unknown function	UID3451	EYLNSLKNFYNYRSLSYYEDLNEHIKIKGNN	1255	Unknown function	PF3D7_1464500	X	X	X
	25.8739	24.6399	26.567	23.9014	20.1695	20.2477	18.6664	20.3604	T	129	2	___1	+	0.0239381	1	70.942	0.00050641	70.942	129	PBANKA_1331900	eukaryotic initiation factor 4a, putative	UID5671	LGDYLKVKCHACVGGTVVREDIDKLKQGVHM	1265	RNA processing and modification	PF3D7_1468700	X	X	X
	21.9525	19.9072	19.5842	20.3079	23.3123	24.1881	24.9207	24.719	S	201	2	___1	+	14.3908	0.991829	90.653	9.68e-05	90.653	201	PBANKA_1332300	conserved Plasmodium protein, unknown function	UID3496	LFIGNQTNIKLKLQNSYIVNQIKNINIINTH	1268	Unknown function	PF3D7_1469100		X	X
	25.2748	23.9524	25.0369	25.6242	20.9284	20.9588	19.8435	19.2817	S	10	2	___2	+	0.0379706	0.888763	52.823	0.00120613	52.823	10	PBANKA_1356700	kelch protein K13, putative	UID9604	______MEDDKIKSNSISNFSVTYERESGSN	1331	Signal transduction mechanisms	PF3D7_1343700		X	X
	25.2748	23.9524	23.8685	25.6242	20.3197	19.3059	20.6186	20.8202	S	15	2	___2	+	0.0469128	0.969445	79.466	0.000126474	81.632	15	PBANKA_1356700	kelch protein K13, putative	UID9606	_MEDDKIKSNSISNFSVTYERESGSNSNSEE	1331	Signal transduction mechanisms	PF3D7_1343700		X	X
	23.9268	24.0757	24.0419	24.1985	20.3649	20.4765	20.2028	19.6752	S	535	2	___1	+	0.0678797	0.5	41.54	0.00264664	41.54	535	PBANKA_1356800	conserved Plasmodium protein, unknown function	UID3606	THESVGSDGYYTAKESTNDIEFDNNEKQNLN	1332	Unknown function	PF3D7_1343800		X	X
	23.9268	24.0757	24.0419	24.1985	19.5011	21.2117	19.7511	20.4454	T	536	2	___1	+	0.0701506	0.5	41.54	0.00264664	41.54	536	PBANKA_1356800	conserved Plasmodium protein, unknown function	UID5693	HESVGSDGYYTAKESTNDIEFDNNEKQNLNK	1332	Unknown function	PF3D7_1343800		X	X
	25.2994	24.6685	25.8463	24.6403	22.8509	21.6298	20.6061	20.9174	S	858	2	___1	+	0.0817535	0.5	48.284	7.99e-06	85.355	858	PBANKA_1364400	inner membrane complex protein 1f, putative	UID3673	YSSNNINFNGINKIDSNTLLPNKYSKLNFDK	1357	Unknown function	PF3D7_1351700		X	X
	25.2994	24.6685	25.8463	24.6403	22.8509	19.9862	19.5773	19.7878	T	860	2	___1	+	0.0423036	0.5	48.284	7.99e-06	85.355	860	PBANKA_1364400	inner membrane complex protein 1f, putative	UID5706	SNNINFNGINKIDSNTLLPNKYSKLNFDKKC	1357	Unknown function	PF3D7_1351700		X	X
	25.0662	26.2892	25.8073	23.8804	27.1733	29.3045	28.4751	28.2958	S	318	2	___1	+	8.29016	1	45.653	5.74e-149	199.03	318	PBANKA_1365500	exported protein IBIS1	UID3690	DATQNNERERKNLNKSNIFCRAKPM______	1362	Unknown function	/		X	/
	29.1063	30.4914	29.9145	28.3525	31.6106	33.5283	32.5245	32.3547	S	159	2	___1	+	8.21551	0.998673	208.51	1.06e-253	222.94	159	PBANKA_1365500	exported protein IBIS1	UID3688	GKKSTEKKPHIDRISSTLNPESTDRRKSSDE	1362	Unknown function	/		X	/
	21.0351	19.853	19.3001	20.4851	23.3536	23.8643	25.247	25.6576	S	600	3	___1	+	20.5676	0.913188	46.249	7.91e-05	46.249	600	PBANKA_1402300	conserved Plasmodium protein, unknown function	UID3717	KKWKTLRHQNAIVHDSDNVSVPLQRVFIRKM	1370	Unknown function	PF3D7_1303800	X	X	X
	22.5464	23.481	24.1663	22.5667	19.5662	19.9719	20.5964	20.3248	S	511	2	___1	+	0.118645	1	45.863	0.000509574	45.863	511	PBANKA_1407400	mRNA-decapping enzyme 2, putative	UID3755	MNDMLKFLENDEQENSCNDGNKSEIPKIYNN	1384	RNA processing and modification	PF3D7_1308900		X	X
	22.6798	24.8606	24.1396	25.4035	20.4069	20.1682	19.8422	19.9937	S	104	2	___2	+	0.0556249	0.543726	60.489	4.06e-08	79.693	104	PBANKA_1409200	RNA-binding protein, putative	UID9767	KAIEDAEKALENKESSENNEINSNLDKNEDN	1392	RNA processing and modification	PF3D7_1310700		X	X
	22.6798	25.4928	24.1396	25.4035	20.5259	19.5047	20.673	21.0006	S	111	2	___2	+	0.0623756	1	107.34	0	285.81	111	PBANKA_1409200	RNA-binding protein, putative	UID9768	KALENKESSENNEINSNLDKNEDNDNGSGSF	1392	RNA processing and modification	PF3D7_1310700		X	X
	26.4814	26.1811	26.6746	23.516	18.9253	19.983	19.5023	20.215	S	24	2	___1	+	0.015021	0.990913	83.948	0.00011329	83.948	24	PBANKA_1427200	protein phosphatase PPM5	UID3876	KKKYVRDRKNTRRRLSISTKSELPNDTDEIK	1440	Post-translational modification, protein turnover, and chaperones	PF3D7_0810300		X	X
	24.5594	24.2627	24.3209	24.5879	23.6223	23.2852	23.1934	23.1347	T	183	2	___1	+	0.458876	0.993193	70.942	0.00115911	70.942	183	PBANKA_1428900	bromodomain protein 2, putative	UID5755	FIEIPCAKPKTEKRNTFSAISKRHLNEIKNL	1446	Transcription	PF3D7_1212900		X	X
	20.9917	20.8575	20.7466	19.7495	22.8942	23.4647	22.6911	22.6492	S	90	2	___1	+	5.05768	0.990169	48.14	0.00115609	49.35	90	PBANKA_1430900	conserved Plasmodium protein, unknown function	UID3910	ETKFGRVRKTLIKIFSLSDLEVNESNKNYFN	1449	Unknown function	PF3D7_1215100		X
	24.4033	24.4462	24.0867	25.0022	20.2761	20.1337	19.5649	20.0625	S	178	2	___1	+	0.0449573	0.5	49.5	0.0112095	49.5	178	PBANKA_1437600	glideosome-associated protein 45, putative	UID3986	RHDENACKICRKIDLSDTPLLA_________	1470	Pathogenicity	PF3D7_1222700		X	X
	24.4033	24.4462	24.0867	25.0022	20.2761	19.8067	20.1349	20.1807	T	180	2	___1	+	0.0478612	0.5	49.5	0.0112095	49.5	180	PBANKA_1437600	glideosome-associated protein 45, putative	UID5769	DENACKICRKIDLSDTPLLA___________	1470	Pathogenicity	PF3D7_1222700		X	X
	24.4137	26.2536	26.3324	25.4519	19.2519	20.3497	20.4941	18.7122	S	426	2	___1	+	0.0166201	0.979138	108.72	4.76e-05	108.72	426	PBANKA_1438300	phospholipid-transporting ATPase, putative	UID4007	ISVIPNLLNENTKYRSNSFYALKDTEIHPND	1473	Transport	PF3D7_1223400		X	X
	25.3677	24.4282	26.0752	26.2038	20.5979	22.2001	20.064	20.0583	S	1428	2	___1	+	0.0361803	0.946607	42.031	0.000568072	62.408	1428	PBANKA_1443500	WD repeat-containing protein, putative	UID4075	KQNYNLKNAHNNLSFSNKYTGEKYMKREIKN	1494	Unknown function	PF3D7_1228800		X	X
	25.1321	24.8552	26.3489	24.3264	20.0618	19.9491	20.2571	19.5858	S	315	2	___1	+	0.0271633	1	51.286	1.71e-28	105.17	315	PBANKA_1448500	sentrin-specific protease 1, putative	UID4101	NENHISNIKEEILDNSPINNKFENKNINNLH	1508	Post-translational modification, protein turnover, and chaperones	PF3D7_1233900		X	X
	23.0853	24.5484	23.8098	22.2879	20.8297	19.8354	19.1568	19.6427	S	2920	2	___2	+	0.0843949	0.99957	97.095	2.33e-15	97.095	2920	PBANKA_1454200	conserved Plasmodium protein, unknown function	UID10196	ENRKLEEDENIDDNASISSKIIVNILGSYWK	1526	Unknown function	PF3D7_1239800		X	X
	23.0853	24.0021	23.8098	22.2879	20.3158	20.171	19.4332	20.5393	S	2923	2	___2	+	0.110227	0.791003	97.095	2.33e-15	97.095	2923	PBANKA_1454200	conserved Plasmodium protein, unknown function	UID10198	KLEEDENIDDNASISSKIIVNILGSYWKNSN	1526	Unknown function	PF3D7_1239800		X	X
	30.2358	30.4084	30.7725	30.6552	29.4714	29.4011	29.4623	29.2818	S	50	2	___1	+	0.462067	1	64.82	8.59e-196	208.79	50	PBANKA_1461600	conserved Plasmodium protein, unknown function	UID4259	ENNDTRHNKPSRIGGSNELLNKKNFEKDYKI	1545	Unknown function	PF3D7_1248700		X	X
	25.2713	24.796	25.9223	24.7505	20.6831	19.8714	20.9586	19.8987	S	750	2	___1	+	0.0351075	0.996817	72.652	0.000823557	72.652	750	PBANKA_1463700	DNA repair protein rhp16, putative	UID4274	NKNSKSMIKKGSKKSSIDLNSYRNSNYEHTS	1549	Cell division, DNA maintenance, and Chromatin dynamics	PF3D7_1250800		X	X
	20.2351	25.1829	24.9133	26.2479	23.4477	23.6455	22.56	24.5181	S	1469	2	___1		0.658851	0.999952	52.265	0.00556664	52.265	101;101	PBANKA_0100200	Plasmodium exported protein, unknown function	UID354	NGKIKLFNSSSNSSKSPQNIKDPYNTKQKFK	254	Unknown function
	20.6192	25.3699	22.6418	20.0628	19.9051	19.5901	19.4929	19.6213	S	2117	2	___1		0.174213	0.999983	72.152	0.000193806	72.152	383	PBANKA_0101700	conserved Plasmodium protein, unknown function	UID359	KTEINNHKDYIKGNNSFIHSEKLYTDELYEE	257	Unknown function
	20.7229	24.6616	20.8315	23.5612	23.629	22.5248	23.5738	20.2338	S	9	2	___2		1.03243	0.954536	41.448	0.00598628	41.448	222	PBANKA_0101700	conserved Plasmodium protein, unknown function	UID358	NKVSTHNKKSNKGLPSPSISKLDDVEINKED	257	Unknown function
	20.7229	24.6616	20.8315	23.5612	23.629	22.5248	23.5738	20.0554	S	12	2	___2		1.00101	0.999884	85.288	1.33e-41	105.03	163	PBANKA_0102200	trophozoite exported protein 1, putative	UID363	NESDEEEDSDFFKSLSEDDIENIKGKYKKIK	258	Post-translational modification, protein turnover, and chaperones
	20.7457	21.1549	23.8583	19.3359	21.9242	22.7814	21.7039	22.1135	S	750	2	___1		1.81133	1	47.894	4.3e-05	102.55	17	PBANKA_0102300	cation/H+ antiporter	UID6368	VMGRVRATSYIRRTISQPLNKNHPAGNIQNS	259	Transport
	20.8655	23.374	20.3546	18.6793	24.2403	23.3194	23.4706	24.9883	S	23	2	___1		9.10273	1	47.894	0.00495031	55.401	15	PBANKA_0102300	cation/H+ antiporter	UID11092	_MVMGRVRATSYIRRTISQPLNKNHPAGNIQ	259	Transport
	20.9329	21.3355	20.5237	19.6939	22.5345	21.7553	23.3877	23.7562	T	422	2	___1		4.71391	1	47.894	4.3e-05	102.55	17	PBANKA_0102300	cation/H+ antiporter	UID365	VMGRVRATSYIRRTISQPLNKNHPAGNIQNS	259	Transport
	21.0703	20.7767	22.5499	21.275	20.7078	21.4103	20.2381	19.1203	S	373	2	___1		0.483353	1	46.891	2.96e-05	100.38	15	PBANKA_0102700	conserved Plasmodium protein, unknown function	UID366	_MAKEYNEKGVEKNDSDNFFANIGKQNVESE	260	Unknown function
	21.1209	23.149	21.2469	19.706	23.0791	22.5135	24.3169	22.5587	S	443	2	___1		3.50971	0.798744	52.693	0.00249078	52.693	1577	PBANKA_0102900	AP2 domain transcription factor, putative	UID371	LSINENNKIDVGSNLSRTHESKDNTIENKEY	261	Transcription
	21.2289	22.5079	23.7573	23.1849	22.1255	19.8148	19.1841	19.5094	S	1395	2	___1		0.175397	0.999224	64.374	0.000382689	64.374	1327	PBANKA_0102900	AP2 domain transcription factor, putative	UID372	NNNLENMNNHKIIICSNELNNVTNKNYINSV	261	Transcription
	21.2307	22.9472	23.5664	23.5293	22.6667	19.6043	20.466	19.2156	S	951	2	___1		0.19885	1	47.712	0.00012156	81.904	720	PBANKA_0102900	AP2 domain transcription factor, putative	UID369	NSEIYRKHILNDEEISDENRINKLETSKINN	261	Transcription
	21.2584	23.2141	23.272	22.9072	23.6635	22.8487	19.194	19.2641	T	157	2	___1		0.373622	1	77.662	2.98e-05	77.662	397	PBANKA_0102900	AP2 domain transcription factor, putative	UID373	KNINESENTLETKLISNNINKTYNTEENNVN	261	Transcription
	21.2837	22.4528	22.1526	21.0699	22.1809	22.0979	20.2541	20.5121	S	886	2	___1		0.717723	0.931718	103.46	1.74e-41	103.46	664	PBANKA_0103300	conserved Plasmodium protein, unknown function	UID377	DDLIWYKINEQFDLSSNKGGSIGLIGGIGIN	262	Unknown function
	21.3296	20.4653	22.6925	22.1473	23.5871	22.1635	23.901	22.5611	S	707	2	___1		2.62897	1	94.191	0.000361162	102.87	783	PBANKA_0103300	conserved Plasmodium protein, unknown function	UID375	NKTDDDNTQNMKIKNSLENINPRETSNDNKI	262	Unknown function
	21.3763	22.9493	22.5552	22.3032	22.146	23.7267	23.9301	22.5654	S	894	2	___1		1.73634	1	107.98	1.52e-10	107.98	1570	PBANKA_0103300	conserved Plasmodium protein, unknown function	UID383	NDLIEKENQKNKNIDSDNLNALVSEKNNNNE	262	Unknown function
	21.3763	22.9493	22.5552	22.3032	22.146	23.7267	23.9301	22.5654	S	895	2	___1		1.73634	0.992873	55.401	0.00181957	56.359	363	PBANKA_0104300	cyclin dependent kinase binding protein, putative	UID393	ENKKDIEKICKKNNFSFNNTKKMKKKKKNKG	264	Cell division, DNA maintenance, and Chromatin dynamics
	21.3884	22.2296	23.8045	23.789	22.5944	23.3991	20.6592	20.3959	S	2511	2	___1		0.486083	0.970688	51.546	0.000328821	51.546	150	PBANKA_0104800	conserved Plasmodium protein, unknown function	UID394	YVDNDSDYLKADTHISYNDFINSDKTRNSEN	265	Unknown function
	21.4321	22.7292	23.1086	23.0275	22.0095	19.8622	20.0719	19.9455	S	1927	2	___1		0.232923	0.969172	77.527	0.000136693	77.527	775	PBANKA_0104800	conserved Plasmodium protein, unknown function	UID398	NKLINERIGINDDNNSISSKKNISNGNSIIN	265	Unknown function
	21.5323	20.0862	20.2661	23.2698	22.9741	22.3777	21.3672	20.4014	S	341	2	___1		1.40591	0.992638	100.11	3.06e-09	100.11	330	PBANKA_0104800	conserved Plasmodium protein, unknown function	UID400	RNIEKNMNINITNLNSLERLDMLLKKKNNNL	265	Unknown function
	21.5705	23.6667	24.1513	23.6107	22.9027	23.1682	21.8825	23.1017	S	937	2	___1		0.71399	0.999998	100.55	2.01e-20	100.55	140	PBANKA_0104800	conserved Plasmodium protein, unknown function	UID401	KNENDYLKNNYVDNDSDYLKADTHISYNDFI	265	Unknown function
	21.6023	24.4383	22.0267	23.5388	20.9397	20.0761	19.8688	20.521	T	1736	2	___1		0.17074	1	86.911	5.66e-06	109.16	222	PBANKA_0105800	RING zinc finger protein, putative	UID404	NINEKKKKKKFIKNPSFELIFDKVTNAIRSK	269	Post-translational modification, protein turnover, and chaperones
	21.6646	19.1946	20.0099	19.274	25.6043	26.2974	25.4909	21.728	S	140	2	___2		26.804	1	84.615	0.00349662	84.615	3	PBANKA_0106300	conserved Plasmodium protein, unknown function	UID5948	_____________MDYKVNQKELCDKYLIQY	270	Unknown function
	21.6646	21.2681	20.2864	19.7294	25.6043	26.2974	25.4909	21.728	S	143	2	___2		16.4843	0.5	40.237	0.00125926	40.237	101	PBANKA_0107200	conserved Plasmodium protein, unknown function	UID407	IVEKENEKIVEKENDSNSKCNDWELQNKKIR	273	Unknown function
	21.6976	23.1024	21.7159	23.5181	22.9096	19.6143	19.5764	20.0433	S	1247	2	___1		0.254793	0.5	40.237	0.00125926	40.237	103	PBANKA_0107200	conserved Plasmodium protein, unknown function	UID408	EKENEKIVEKENDSNSKCNDWELQNKKIRSC	273	Unknown function
	21.749	24.6062	24.5668	25.1166	25.7667	24.4321	25.811	24.6333	S	208	3	___1		2.22087	0.998692	83.182	2.29e-05	83.182	144	PBANKA_0107200	conserved Plasmodium protein, unknown function	UID5092	GKLFDSESKDYIKYNTSPGLLERSENINDKQ	273	Unknown function
	21.7717	23.2332	21.3695	22.242	23.3766	23.6483	23.0434	20.4463	S	557	2	___1		1.38948	0.975593	70.488	0.00026805	70.488	4582	PBANKA_0107600	conserved Plasmodium protein, unknown function	UID424	EQMYMKEKKKVHFADSEPTKIVNENKVDVKM	274	Unknown function
	21.7726	22.6012	23.3439	23.6861	22.6403	25.644	26.4264	25.3906	S	40	3	___1		4.5139	0.999804	60.118	0.006259	60.118	223	PBANKA_0107600	conserved Plasmodium protein, unknown function	UID414	ITLDNDNKSMKHEYFSEKEDNYTDNELKKNE	274	Unknown function
	21.7815	22.2676	23.8385	23.1426	24.4612	19.1154	23.6251	19.5257	S	64	2	___2		0.474441	0.985189	64.104	1.18e-07	73.386	4538	PBANKA_0107600	conserved Plasmodium protein, unknown function	UID412	EIFMIKNREELTDNASILESKNRVSMHNLID	274	Unknown function
	21.7815	23.9639	23.8385	23.1426	26.1107	25.9139	23.6251	19.6186	T	63	2	___2		1.55342	0.910889	169.84	6.42e-209	192.63	4241	PBANKA_0107600	conserved Plasmodium protein, unknown function	UID422	TENIDGEDDTNNDDDSGSEILKHNNKKNEIN	274	Unknown function
	21.8193	22.4966	22.8679	24.4353	24.0957	23.7583	21.8814	22.959	S	589	2	___1		1.20483	0.89583	133.32	3.83e-41	139.89	1516	PBANKA_0107600	conserved Plasmodium protein, unknown function	UID411	DKKNEPPIFKDDDSSSLNENIMNRAKVILKR	274	Unknown function
	21.8315	21.1617	22.096	22.8922	19.9111	22.9659	20.1844	19.3882	S	780	2	___1		0.383434	1	89.171	1.74e-58	155.11	1919	PBANKA_0107600	conserved Plasmodium protein, unknown function	UID415	NMGKSNNIGNKICIESDQEKNGKNIKNNLEQ	274	Unknown function
	21.8388	23.2257	23.1022	21.8941	23.9182	24.3151	23.8212	20.3457	S	1249	2	___1		1.49988	0.999542	98.044	9.25e-09	110.47	883	PBANKA_0107600	conserved Plasmodium protein, unknown function	UID421	DGINKNINISQHRMGSDSLLNRTIQNPSDLY	274	Unknown function
	21.851	22.5396	24.3417	23.4433	21.8661	24.6497	24.4442	24.422	S	307	2	___1		1.74303	0.568787	43.991	0.00246246	43.991	1347	PBANKA_0108200	conserved Plasmodium protein, unknown function	UID429	PMCIRDVNELENSEFSKLNKIEDDEISKLNS	275	Unknown function
	21.8679	23.8955	23.3088	23.5817	22.4016	20.7219	19.5403	20.8071	S	966	2	___1		0.203662	0.861899	40.002	0.0379078	40.002	571	PBANKA_0108200	conserved Plasmodium protein, unknown function	UID442	KNEDSSSNDLDVSKKSQTFYDDNKKSKKEKR	275	Unknown function
	21.8831	24.0892	23.1928	22.653	24.1422	22.7606	20.8124	19.6771	S	2	2	___1		0.464435	0.997827	67.115	0.00178419	67.115	1376	PBANKA_0108200	conserved Plasmodium protein, unknown function	UID432	NSDKIKEGKGKDTIDSIEDNDQKICLSEISN	275	Unknown function
	21.9297	22.6704	22.1997	20.7827	23.3988	23.1652	19.2876	20.6476	S	2389	2	___1		0.828845	1	48.659	0.00147302	69.92	923	PBANKA_0108200	conserved Plasmodium protein, unknown function	UID428	TFSKRDFKDENFGEISEKCSGSKKNIHENIY	275	Unknown function
	21.9816	22.8506	21.8061	23.5676	21.4522	23.5562	20.8994	19.1369	S	477	2	___1		0.408866	0.979874	44.203	0.0077114	44.203	687	PBANKA_0108200	conserved Plasmodium protein, unknown function	UID441	KDSKFEEKLQNKKSNSFHNVRKINKDDKINM	275	Unknown function
	21.9997	23.0632	23.6535	22.8017	20.9281	23.1822	23.6914	23.5655	S	1343	2	___1		0.97419	0.982083	54.812	1.39e-05	100.22	466	PBANKA_0108200	conserved Plasmodium protein, unknown function	UID443	SGNSFFENYNKYNEESDNKTIEYKFSEFNNE	275	Unknown function
	22.0174	20.4044	20.0308	23.2767	23.1569	23.7082	22.9795	23.8719	S	679	2	___1		3.99114	0.99223	111.79	9.51e-08	111.79	949	PBANKA_0108200	conserved Plasmodium protein, unknown function	UID433	HENIYEHVYDSTKLTSFEENALEHKENKKDL	275	Unknown function
	22.046	24.1548	23.961	21.9619	21.2908	20.5976	18.973	20.5455	S	4718	2	___1		0.156128	0.961649	54.066	0.00426109	54.066	547	PBANKA_0108200	conserved Plasmodium protein, unknown function	UID444	YENCSSNSNRKFTKYSFENNSKFIKNEDSSS	275	Unknown function
	22.0497	23.6712	21.5671	18.8294	22.8378	22.8067	21.3567	22.523	T	522	2	___1		1.80463	0.999998	152.71	9.56e-67	152.71	625	PBANKA_0108200	conserved Plasmodium protein, unknown function	UID436	NYIDLKNNNISFFNFSDEDIANKNDGNDNDN	275	Unknown function
	22.0592	23.5909	24.8523	24.1137	24.1714	19.8421	20.1906	20.2673	S	258	2	___1		0.172399	1	95.483	4.77e-06	95.483	510	PBANKA_0108200	conserved Plasmodium protein, unknown function	UID431	EIKGMDINNERFSFGSENNKGKKKKKSKKHE	275	Unknown function
	22.0719	24.2763	23.414	23.6593	23.4806	24.7228	23.9401	19.0485	S	728	2	___1		0.679537	0.999193	94.402	4.64e-05	94.402	454	PBANKA_0108200	conserved Plasmodium protein, unknown function	UID438	NNTHINDENIYKSGNSFFENYNKYNEESDNK	275	Unknown function
	22.0762	24.2309	22.8848	20.9888	25.2795	24.1477	26.4726	25.8235	S	192	2	___1		7.39039	0.811017	50.108	0.00248167	50.108	282	PBANKA_0108300	palmitoyltransferase DHHC2	UID445	PAGDGVRWRVSMSHGSNI_____________	276	Unknown function
	22.0775	23.4853	24.793	24.2003	21.7642	24.5785	24.533	20.6856	S	650	2	___1		0.59514	1	75.088	0.000183023	75.088	29	PBANKA_0108800	histone H3, putative	UID446	GKAPRKQLASKAARKSAPISAGIKKPHRYRP	277	Cell division, DNA maintenance, and Chromatin dynamics
	22.0938	23.9561	24.5241	20.7059	22.5022	24.145	24.0619	23.8464	S	379	2	___1		1.76406	1	75.088	0.000183023	75.088	29	PBANKA_0108800	histone H3, putative	UID6449	GKAPRKQLASKAARKSAPISAGIKKPHRYRP	277	Cell division, DNA maintenance, and Chromatin dynamics
	22.1052	23.3761	23.1585	19.3549	22.6099	20.1152	22.4495	19.8733	S	698	2	___1		0.60011	1	75.088	0.000183023	75.088	33	PBANKA_0108800	histone H3, putative	UID6450	RKQLASKAARKSAPISAGIKKPHRYRPGTVA	277	Cell division, DNA maintenance, and Chromatin dynamics
	22.1124	22.4766	23.911	22.6293	21.827	20.273	19.5762	21.9775	T	342	2	___1		0.273782	1	70.413	1.04e-10	70.413	5	PBANKA_0109200	transcription elongation factor SPT5, putative	UID448	___________MEKNSEEEEVELFNEESNKP	278	Transcription
	22.1177	23.5228	23.9125	23.3668	23.6286	24.3196	26.066	25.4993	T	263	2	___1		3.13491	1	52.891	0.000177905	52.891	470	PBANKA_0109700	SWIB/MDM2 domain-containing protein, putative	UID452	NNDNKSEYTQSIKEESFDNNINELHNNKIKN	280	Unknown function
	22.1242	22.3905	23.2628	22.4164	24.0645	18.7562	24.6586	22.9507	S	68	2	___1		1.04176	0.999694	145.55	3.38e-112	172.91	423	PBANKA_0109700	SWIB/MDM2 domain-containing protein, putative	UID454	TNNPDQSCKIESHEDSVTEGADEINKNGNDE	280	Unknown function
	22.1372	22.3181	23.5299	23.6918	23.8925	22.7367	24.3318	20.4509	S	485	2	___1		0.955101	1	114.31	2.35e-208	211.57	181	PBANKA_0109700	SWIB/MDM2 domain-containing protein, putative	UID451	KEDDCKYSGTEIDDISENNEKIDYCNTNVMK	280	Unknown function
	22.1472	24.5462	22.0765	23.464	24.171	23.0555	21.6792	21.9451	S	1007	2	___1		0.786885	0.989159	85.522	1.77e-05	85.522	381	PBANKA_0109900	basal complex transmembrane protein 1, putative	UID462	IKKKKKKTLNYSDNHSEKDGSTKSLKIGNEM	281	Unknown function
	22.1611	23.6239	24.8886	25.3362	21.9496	21.6041	23.5231	24.1496	S	157	2	___1		0.436529	0.6358	42.976	0.00201141	47.288	377	PBANKA_0109900	basal complex transmembrane protein 1, putative	UID6464	NDHLIKKKKKKTLNYSDNHSEKDGSTKSLKI	281	Unknown function
	22.1956	23.6111	24.7376	24.0894	23.1745	24.8452	24.4026	25.9524	S	2731	3	___1		1.91222	0.989159	85.522	1.77e-05	85.522	381	PBANKA_0109900	basal complex transmembrane protein 1, putative	UID6465	IKKKKKKTLNYSDNHSEKDGSTKSLKIGNEM	281	Unknown function
	22.197	23.6225	22.0409	23.7734	23.8389	21.9885	21.2266	20.3487	T	1494	2	___1		0.480372	0.998494	51.286	0.00212996	51.286	449	PBANKA_0109900	basal complex transmembrane protein 1, putative	UID458	YMNDKYQKYIKKQIPSIEDDYKHKEKLLKIV	281	Unknown function
	22.2026	22.7121	22.346	23.125	22.8371	21.7008	19.316	19.8239	S	2943	2	___1		0.312738	0.755567	44.252	2.24e-13	112.17	255	PBANKA_0109900	basal complex transmembrane protein 1, putative	UID5102	IHRYNMNDSENVNFNTSRGNDTKDSYYNSFE	281	Unknown function
	22.2034	24.1675	24.9788	25.372	25.3336	26.0028	24.9489	25.2871	S	151	2	___1		2.31767	0.999999	115.82	4.46e-14	115.82	248	PBANKA_0109900	basal complex transmembrane protein 1, putative	UID463	RKQKSDLIHRYNMNDSENVNFNTSRGNDTKD	281	Unknown function
	22.2091	21.9076	23.9752	23.7711	21.6751	20.5526	23.1904	22.7863	S	1142	2	___1		0.530473	0.999644	87.568	7.54e-06	87.568	105	PBANKA_0109900	basal complex transmembrane protein 1, putative	UID455	RKRNLSDTPIFPRITSLILDHEKDNSNSDYS	281	Unknown function
	22.2168	23.1726	20.4562	19.2632	25.6757	23.6008	21.4173	23.6209	S	15	3	___1		4.92962	1	63.734	0.00020917	77.14	85	PBANKA_0109900	basal complex transmembrane protein 1, putative	UID456	NKNKNKKETTLHKLKSEQNLRKRNLSDTPIF	281	Unknown function
	22.2276	22.464	23.5057	24.0639	22.8968	23.5741	23.0925	20.7426	S	1760	2	___1		0.712618	1	211.37	2.72e-250	223.87	95	PBANKA_0109900	basal complex transmembrane protein 1, putative	UID457	LHKLKSEQNLRKRNLSDTPIFPRITSLILDH	281	Unknown function
	22.246	21.749	20.6396	23.2591	22.9185	20.0825	19.4313	20.0438	T	1292	2	___1		0.391097	0.966809	63.624	0.000761501	63.624	607	PBANKA_0109900	basal complex transmembrane protein 1, putative	UID464	SLERKNIKYVIESIESKVNNDVKNKA_____	281	Unknown function
	22.2616	23.5322	24.2428	22.6502	23.4543	23.9406	19.8587	19.6373	T	1176	2	___1		0.366282	0.574957	46.592	0.00191209	46.592	1343	PBANKA_0110100	conserved Plasmodium protein, unknown function	UID465	GKYELNLKNKDTLPRSNTNELSPLFNKNEYL	282	Unknown function
	22.267	21.585	21.1971	20.4691	22.0265	20.5338	20.7148	20.2302	S	1379	2	___1		0.705528	0.995126	48.44	0.00340384	48.44	157	PBANKA_0110500	leucine-rich repeat protein	UID476	SNDLKSYNMHDKYNNSFFYDKIYYTNNNFPL	283	Unknown function
	22.2734	19.6257	23.0024	20.3095	24.02	24.63	25.0007	24.2983	S	189	2	___1		9.09138	0.999817	56.122	0.000523253	61.375	379	PBANKA_0110500	leucine-rich repeat protein	UID475	KELITDFSDRVSINESNDILEREFCDANGEE	283	Unknown function
	22.2761	23.1315	24.5946	22.5412	20.289	19.1999	23.2029	18.3948	S	1355	2	___1		0.137338	0.987797	75.088	0.000128453	75.088	207	PBANKA_0110500	leucine-rich repeat protein	UID466	EKYLHILNKRNKLNNSNETNISKNLKSESVE	283	Unknown function
	22.2871	22.8647	22.449	22.0602	22.2908	20.1501	22.4076	20.0571	S	280	2	___1		0.438652	1	45.115	3.38e-06	109.84	450	PBANKA_0110500	leucine-rich repeat protein	UID474	NTYISKNKHDNFVKKSNEINIHNDIKKITSK	283	Unknown function
	22.3042	21.4064	20.426	24.0832	24.2016	24.0995	23.8191	23.94	S	547	2	___2		3.89089	0.999988	164.2	1.7e-95	164.2	2042	PBANKA_0112100	AP2 domain transcription factor, putative	UID502	DINISGQRSFYNAYDSGNGCEIDDVKNCSNK	287	Transcription
	22.3042	21.4064	20.5882	24.0832	24.2016	24.0995	23.8191	23.94	S	555	2	___2		3.78305	0.999954	55.213	6.94e-10	55.885	1453	PBANKA_0112100	AP2 domain transcription factor, putative	UID479	NIRADNLNVLGFGNKSEEENNNDINLETVYK	287	Transcription
	22.312	23.2983	23.3814	22.3514	22.2753	22.0192	21.5953	21.7669	S	350	2	___1		0.527923	0.772936	45.992	0.00102782	48.532	1520	PBANKA_0112100	AP2 domain transcription factor, putative	UID489	VKYNKSENKTKNDLSSLYNYASYKPCLSNME	287	Transcription
	22.3124	23.3275	22.825	22.1451	22.149	23.6435	19.7945	21.903	S	997	2	___1		0.582367	0.864029	42.209	0.000685052	52.265	1228	PBANKA_0112100	AP2 domain transcription factor, putative	UID496	RQNNDVKNVNEVLNLSDLNSKLNIMKNKNRD	287	Transcription
	22.3354	22.2622	21.6253	22.7606	21.6369	19.9592	19.9656	19.4294	S	2075	2	___1		0.250329	0.998623	40.352	0.0283541	40.352	1275	PBANKA_0112100	AP2 domain transcription factor, putative	UID500	YSNCSSCYNKNYYNFSKKGESDYKENNIENM	287	Transcription
	22.3481	23.9038	20.2203	22.5921	24.8238	24.7606	20.6125	21.5618	S	235	2	___1		1.59505	0.625913	68.676	0.000666684	68.676	734	PBANKA_0112100	AP2 domain transcription factor, putative	UID5106	EEKMSSENCINLKKDTSLTFDNHNKCKLLLN	287	Transcription
	22.3495	23.3963	23.5963	23.4475	22.8254	23.3192	19.1635	19.2757	S	81	2	___1		0.241241	0.999197	49.35	0.000487163	65.719	2229	PBANKA_0112100	AP2 domain transcription factor, putative	UID491	NDNLNEEHLNFEKNESGIDYTKKEKEMNDDK	287	Transcription
	22.3505	20.1797	22.3636	22.8985	20.7194	19.67	19.9376	19.9244	S	3	2	___1		0.270702	1	53.569	8.56e-05	96.64	1086	PBANKA_0112100	AP2 domain transcription factor, putative	UID492	SNEYDTYLKNLLNVNSNNNFKRIIDEKQTCN	287	Transcription
	22.3639	23.1102	24.1096	22.6679	23.0953	23.8541	23.6073	22.2926	S	176	2	___1		1.10913	0.999437	85.212	6.34e-06	86.794	724	PBANKA_0112100	AP2 domain transcription factor, putative	UID486	IISKSLENKCEEKMSSENCINLKKDTSLTFD	287	Transcription
	22.3649	23.3996	21.9616	21.2976	19.8719	24.0714	23.3413	20.0398	S	79	2	___1		0.744929	0.999999	117.7	1.06e-13	117.7	551	PBANKA_0112100	AP2 domain transcription factor, putative	UID490	IKTEIASIDLNNRNDSENTNLLDTDRTTLNK	287	Transcription
	22.3688	24.1301	24.2545	23.8262	22.8665	24.3292	21.0054	19.6668	S	600	2	___1		0.312532	0.999971	92.039	1.04e-05	109.84	2484	PBANKA_0112100	AP2 domain transcription factor, putative	UID495	SNNNKESEEDMFAKNSQKDDLSPYNKSDKAG	287	Transcription
	22.3936	21.7062	21.3048	21.8492	20.602	20.5361	19.6109	20.6216	S	335	2	___1		0.360782	0.999323	90.534	1.76e-18	90.534	573	PBANKA_0112100	AP2 domain transcription factor, putative	UID501	DTDRTTLNKQTCIENSDKDASDFCEHQTKIE	287	Transcription
	22.3959	24.4266	23.8529	22.867	20.9811	24.0009	22.5608	19.7934	S	854	2	___1		0.341143	1	104.59	1.69e-05	104.59	578	PBANKA_0112100	AP2 domain transcription factor, putative	UID480	TLNKQTCIENSDKDASDFCEHQTKIEHGEDN	287	Transcription
	22.3991	23.8174	24.5156	25.0857	23.0682	23.3014	25.3714	23.7321	S	1833	2	___1		0.942017	0.98417	91.961	0.000135972	91.961	698	PBANKA_0112100	AP2 domain transcription factor, putative	UID505	KLETDDIDASYKSTFSSNDVLIKNNEIISKS	287	Transcription
	22.4076	23.833	24.0922	23.3361	24.4418	23.6371	22.8958	18.206	S	5447	3	___1		0.459441	1	53.327	2.67e-05	93.096	1611	PBANKA_0112100	AP2 domain transcription factor, putative	UID484	EKMGNIDELGKFLLVSVDNRRNNMHNCLNIN	287	Transcription
	22.4124	23.9698	21.3916	23.2246	20.2735	22.9769	20.2032	19.0606	S	928	2	___1		0.22988	1	99.844	5.09e-10	113.99	1429	PBANKA_0112100	AP2 domain transcription factor, putative	UID498	KEELSRECVRNYNNKSDQDIYENSNIRADNL	287	Transcription
	22.4209	23.6385	22.3177	24.5057	22.8493	24.7117	23.6071	22.6467	S	1230	2	___1		1.17528	0.999886	133.89	5.89e-25	133.89	735	PBANKA_0112100	AP2 domain transcription factor, putative	UID481	EKMSSENCINLKKDTSLTFDNHNKCKLLLNN	287	Transcription
	22.4315	23.8287	23.5447	24.1067	22.8574	22.71	22.6014	23.5795	S	292	2	___1		0.687378	0.999986	159.2	3.96e-208	202.81	1027	PBANKA_0112100	AP2 domain transcription factor, putative	UID5108	NLEKVESNVEPEVENTQDENTNVKEIEKGDD	287	Transcription
	22.4376	23.3271	23.4601	21.9237	23.5234	22.8387	20.181	19.6593	S	783	3	___1		0.424394	0.991612	58.674	1.99e-17	127.17	699	PBANKA_0112100	AP2 domain transcription factor, putative	UID506	LETDDIDASYKSTFSSNDVLIKNNEIISKSL	287	Transcription
	22.4445	23.0304	22.7842	20.6215	22.2535	23.1662	21.2871	22.1716	S	2223	2	___2		0.999619	1	111.96	1.08e-106	179.43	488	PBANKA_0112100	AP2 domain transcription factor, putative	UID494	KKNNKEKNKNSENHFSDFKNVKEVDEKEKGE	287	Transcription
	22.4536	25.4805	23.4403	24.0327	23.9314	24.5267	23.9504	19.33	S	126	2	___1		0.529554	1	121.02	2.58e-45	148.78	542	PBANKA_0112100	AP2 domain transcription factor, putative	UID507	IDEKNVHKQIKTEIASIDLNNRNDSENTNLL	287	Transcription
	22.4593	22.6115	20.7126	21.708	23.4741	24.5025	23.137	22.4148	S	452	2	___1		2.84662	0.999099	40.715	0.00820313	40.715	1494	PBANKA_0112200	myosin E, putative	UID5115	VENTDEVESVEEEKQTVEVEDVTYEIKEDDG	288	Cytoskeleton
	22.4934	23.7366	21.5339	21.9239	24.0464	19.7042	19.8764	19.4023	S	77	2	___1		0.315426	0.857322	71.548	0.000499612	71.548	1176	PBANKA_0112200	myosin E, putative	UID5113	IDKKEKLPVGGISNETEDKEVSVETEPVVEV	288	Cytoskeleton
	22.5066	22.6324	22.7767	20.9879	22.8441	23.2314	19.5019	18.5749	S	709	2	___1		0.438964	0.999965	128.08	2.42e-18	130.56	695	PBANKA_0112200	myosin E, putative	UID514	NYDNSGNIVEEKRRYSIQSALKLFKRRYDTK	288	Cytoskeleton
	22.5182	20.2724	21.4278	24.1813	21.7768	22.9069	23.2825	21.3591	T	1502	2	___1		1.17397	1	45.88	1.51e-24	129.01	1051	PBANKA_0112200	myosin E, putative	UID6516	ENLCYASFAKRLTMGSEIFQDAEMEKYQVIQ	288	Cytoskeleton
	22.5226	22.6553	24.3329	23.4141	23.3753	24.6025	24.0765	23.2479	S	815	2	___1		1.50977	1	45.88	9.71e-19	111.22	1048	PBANKA_0112200	myosin E, putative	UID11117	KGYENLCYASFAKRLTMGSEIFQDAEMEKYQ	288	Cytoskeleton
	22.524	21.5072	22.4351	22.4569	20.4269	19.7027	23.1802	22.4482	S	298	2	___1		0.577823	1	42.708	0	302.17	1487	PBANKA_0112200	myosin E, putative	UID6514	EIKPVVEVENTDEVESVEEEKQTVEVEDVTY	288	Cytoskeleton
	22.5278	22.7182	25.0997	19.5937	22.2568	23.7834	24.8256	23.2432	S	452	2	___1		2.05965	1	42.708	1.02e-48	117.96	1482	PBANKA_0112200	myosin E, putative	UID11115	VESVKEIKPVVEVENTDEVESVEEEKQTVEV	288	Cytoskeleton
	22.5304	24.0231	22.8889	22.16	23.1226	19.4937	20.3269	19.5502	S	738	2	___1		0.206291	1	45.88	1.51e-24	129.01	1051	PBANKA_0112200	myosin E, putative	UID513	ENLCYASFAKRLTMGSEIFQDAEMEKYQVIQ	288	Cytoskeleton
	22.5332	22.6363	24.4464	22.8662	23.7277	23.6926	21.8535	19.457	S	165	2	___1		0.522019	0.999996	91.858	5.72e-15	99.161	1042	PBANKA_0112200	myosin E, putative	UID512	PYAICTKGYENLCYASFAKRLTMGSEIFQDA	288	Cytoskeleton
	22.5353	23.9841	21.8069	21.4758	23.6885	22.3516	20.7967	19.1832	S	787	2	___1		0.519241	1	79.974	9.49e-06	108.43	915	PBANKA_0112200	myosin E, putative	UID508	YIEKEIDTVKNDKACSGEILRDDIQSNKKDN	288	Cytoskeleton
	22.5381	25.1644	21.2303	23.7899	21.344	19.1366	19.7134	21.5182	T	951	3	___1		0.148381	0.999997	228.71	0	273.56	1600	PBANKA_0112200	myosin E, putative	UID509	TQKDINNTLNEETKASDDDEGNINRATNYFK	288	Cytoskeleton
	22.5547	23.3476	24.572	21.211	20.4662	19.8452	19.3778	20.0247	S	81	2	___1		0.125621	1	49.298	0	367.18	1241	PBANKA_0112200	myosin E, putative	UID510	EIKPVVEEENEVEVESVKEIKPVVEEENEVE	288	Cytoskeleton
	22.5569	23.4206	21.1401	21.9002	23.3607	24.2364	24.1266	23.9613	S	1521	2	___1		3.1751	1	42.708	0	302.17	1487	PBANKA_0112200	myosin E, putative	UID511	EIKPVVEVENTDEVESVEEEKQTVEVEDVTY	288	Cytoskeleton
	22.5599	22.2109	23.6491	23.996	22.2663	23.5912	20.1406	19.9242	S	2045	2	___1		0.32457	0.561707	70.41	9.16e-06	70.41	186	PBANKA_0112400	cytosolic Fe-S cluster assembly factor NAR1, putative	UID517	YKQTNPKLNTTHALSSDAELGDKLFEGVFKK	289	Metabolism
	22.5652	23.3131	21.7407	20.2355	24.5463	22.6703	24.6584	25.4413	S	447	2	___1		5.15313	0.651801	155.1	1.06e-79	155.1	281	PBANKA_0112500	major facilitator superfamily-related transporter, putative	UID518	TNILKDKDINLEHDDSSINGNLEKCNEQKIT	290	Transport
	22.5702	24.5671	22.4858	20.3497	24.4748	23.0366	23.1193	23.6426	S	970	2	___1		2.1069	0.838094	61.641	1.84e-16	102.08	282	PBANKA_0112500	major facilitator superfamily-related transporter, putative	UID519	NILKDKDINLEHDDSSINGNLEKCNEQKITT	290	Transport
	22.5717	23.1728	20.4445	20.8277	23.7141	18.7667	21.0613	20.9994	S	319	2	___1		0.651212	1	73.834	1.55e-07	85.734	289	PBANKA_0112600	fam-b protein	UID521	RVCILEDQLNEYNKKSIFDDNENIDDDVLNK	291	Unknown function
	22.5752	23.9432	23.9026	21.8407	23.6383	23.1699	20.1746	19.8682	S	675	2	___1		0.391565	1	148.41	7.51e-109	184.02	230	PBANKA_0112600	fam-b protein	UID520	KVNVYKKKSIFDDKGSIDDKGSIFGNIIGVL	291	Unknown function
	22.576	23.1621	22.9202	22.7291	23.4589	22.0107	21.1509	20.4561	T	154	2	___1		0.473784	0.991721	101.5	2e-39	122.22	142	PBANKA_0201600	early transcribed membrane protein	UID528	IYTKKNLNTPNEDEPSIPSTDDNTRASEESN	293	Unknown function
	22.5814	21.9399	22.2121	21.6657	22.8236	20.5259	20.7246	20.8791	S	1490	2	___1		0.55039	0.999957	110.1	8e-56	110.1	176	PBANKA_0201600	early transcribed membrane protein	UID5121	ALDLPIPENTEDIENTN______________	293	Unknown function
	22.582	23.9893	23.2649	20.0285	24.1228	22.9326	24.1732	24.4849	S	1258	2	___1		2.75528	0.874894	54.276	0.000338277	65.842	126	PBANKA_0203000	chromatin assembly factor 1 protein WD40 domain, putative	UID530	LEQLPQDKCVYKINESYEGFDFCPEKNKITI	294	Unknown function
	22.5952	23.4195	23.1067	23.8051	22.3069	23.025	21.2453	21.5111	T	52	2	___1		0.432403	1	43.791	3.6e-05	63.709	375	PBANKA_0203100	phosphatidylinositol-4-phosphate 5-kinase, putative	UID534	SQKRNDENGLFECALSDKDGKHILNQTEQIK	295	Metabolism
	22.597	22.9718	24.0773	24.5945	20.4708	24.2189	25.3856	25.2985	S	222	2	___1		1.21698	0.99912	74.944	4.54e-05	74.944	252	PBANKA_0203100	phosphatidylinositol-4-phosphate 5-kinase, putative	UID537	IDSGKKVLNHLKKSYSESTSTRLSLLRGTTS	295	Metabolism
	22.6048	23.9998	21.3419	22.5705	21.545	20.2834	20.6408	18.3686	S	464	2	___2		0.186882	1	109.42	1.44e-45	131.45	531	PBANKA_0203100	phosphatidylinositol-4-phosphate 5-kinase, putative	UID5127	YKEYIKKIEEIEACETENENVNPSDKKLIES	295	Metabolism
	22.6054	23.1474	24.1279	21.6709	21.0154	19.7747	20.2146	21.1055	S	1347	2	___1		0.194744	0.91403	123.11	2.22e-13	123.11	467	PBANKA_0203100	phosphatidylinositol-4-phosphate 5-kinase, putative	UID535	NLGIEKRDESKNYIYSSDEKKIDNDKSESLS	295	Metabolism
	22.6192	21.2377	22.7284	23.6242	23.6963	20.5851	20.3849	21.2639	S	276	2	___1		0.476377	0.779713	49.358	0.0160592	49.358	266	PBANKA_0203100	phosphatidylinositol-4-phosphate 5-kinase, putative	UID5126	YSESTSTRLSLLRGTTSLFIKKKKQKKKKNY	295	Metabolism
	22.6201	21.9226	22.0327	22.1692	23.8122	19.074	23.6914	22.9149	T	955	2	___1		1.13837	1	138.99	1.5e-88	169.52	290	PBANKA_0203100	phosphatidylinositol-4-phosphate 5-kinase, putative	UID533	QKKKKNYEKKLANLYSFQGKDDHNENKINIF	295	Metabolism
	22.6284	23.084	25.0501	24.2127	23.8572	22.9029	21.9328	23.6238	S	1467	2	___1		0.630853	0.99806	46.926	0.000441193	46.926	81	PBANKA_0203200	bromodomain protein, putative	UID538	IVLRKQTNSIDAVNFSEYDEKEKVSELKNKN	296	Transcription
	22.6293	24.7268	22.8956	23.8012	22.9371	20.3043	21.5589	19.6377	S	1468	2	___1		0.188976	1	102.52	6.21e-76	162.94	526	PBANKA_0203200	bromodomain protein, putative	UID5128	IKLIFKNCLDFNPDITPNKYIINAAKNSDDK	296	Transcription
	22.6337	24.0273	22.927	22.454	20.3867	23.0849	24.7773	22.195	S	699	2	___1		0.758108	0.887772	110.77	9.15e-29	122.01	515	PBANKA_0204800	secreted ookinete protein, putative	UID539	RANDLGDIPDDNKTDSYKNLTMNEYEEYGMN	297	Unknown function
	22.6416	23.8843	24.6288	24.2653	23.2637	24.1426	24.56	24.899	S	804	2	___1		1.28461	0.890407	64.55	0.000425328	64.55	689	PBANKA_0204800	secreted ookinete protein, putative	UID542	HSFHLKNNEEDRQTNSPFINPYLKGNKKTDL	297	Unknown function
	22.6433	23.8825	24.1129	23.9853	24.1482	24.21	23.9363	22.9084	S	1002	2	___1		1.10552	0.808968	45.723	9.15e-29	122.01	513	PBANKA_0204800	secreted ookinete protein, putative	UID5129	GGRANDLGDIPDDNKTDSYKNLTMNEYEEYG	297	Unknown function
	22.6443	23.769	24.4194	22.8386	23.7647	23.9886	23.2588	20.3607	S	600	2	___1		0.671461	1	113.76	6.34e-28	139.3	784	PBANKA_0204800	secreted ookinete protein, putative	UID541	HVNNYSTNFMHNKKPSIPLNENISIRDNIQE	297	Unknown function
	22.6533	22.057	23.2721	22.4125	22.0184	20.1672	22.2528	20.6998	S	203	2	___1		0.402155	0.998394	68.689	9.42e-08	68.689	259	PBANKA_0205200	conserved Plasmodium protein, unknown function	UID546	VNGKIVKDDKKEYPVSESIDNDKIDDLHSER	298	Unknown function
	22.6624	23.2354	24.0473	24.597	21.1317	20.7592	27.3872	26.077	S	16	3	___2		1.15129	1	74.611	5.48e-14	77.593	913	PBANKA_0205200	conserved Plasmodium protein, unknown function	UID548	KDANNNKNNFPHGNVSDKMNDPNSKNMYALD	298	Unknown function
	22.6667	23.361	23.7437	23.7117	23.8458	24.5069	22.3782	22.1998	S	451	2	___1		0.908715	0.998393	68.689	1.87e-64	142.42	261	PBANKA_0205200	conserved Plasmodium protein, unknown function	UID547	GKIVKDDKKEYPVSESIDNDKIDDLHSERKR	298	Unknown function
	22.6724	22.4374	23.9226	24.3956	23.1069	22.9724	20.1571	20.0621	S	1013	2	___1		0.290704	0.995419	93.29	3.46e-61	110.43	437	PBANKA_0205200	conserved Plasmodium protein, unknown function	UID6553	KRKKKKKKGKSNTEISDDNKSDINDISDVTS	298	Unknown function
	22.6781	22.4736	22.4565	19.9759	22.9192	23.3995	23	22.5925	S	208	2	___1		2.11664	0.998244	93.29	3.46e-61	110.43	442	PBANKA_0205200	conserved Plasmodium protein, unknown function	UID6554	KKKGKSNTEISDDNKSDINDISDVTSKPVEK	298	Unknown function
	22.6814	24.0744	23.7042	24.9285	23.4076	19.7513	20.2547	20.6027	S	872	2	___1		0.139366	0.885339	42.743	0.00460411	43.308	752	PBANKA_0205900	lipid/sterol:H+ symporter, putative	UID552	KHRGNYKNTSKCITNSDNNLKKNIQDSTSKV	300	Unknown function
	22.7008	23.8404	24.8627	24.2961	23.5538	24.4909	24.3135	23.1314	S	1083	2	___1		0.964197	1	46.159	8.48e-05	72.175	718	PBANKA_0205900	lipid/sterol:H+ symporter, putative	UID5133	NKPSSKSKNKGDDQCTIVDVAPGGRDFKGCK	300	Unknown function
	22.7061	24.5906	21.8192	22.7596	22.9754	23.525	24.5024	23.7452	S	1118	2	___1		1.64504	0.977345	107.07	6.94e-53	150.34	919	PBANKA_0205900	lipid/sterol:H+ symporter, putative	UID556	NNYTKGENKKIYMLSSHDNVLFYKYIYKEPK	300	Unknown function
	22.7063	26.414	23.8582	23.7095	25.8383	25.853	19.5405	25.6377	T	1920	2	___1		1.03195	1	318.07	0	330.26	834	PBANKA_0205900	lipid/sterol:H+ symporter, putative	UID554	EYDNTKINNNYTSQISLEKDLRSIEVNSSSS	300	Unknown function
	22.7105	24.8653	25.3335	24.8869	24.9374	24.5849	24.9943	24.2754	S	43	2	___1		1.18834	1	171.08	0	324.79	547	PBANKA_0207000	calcium-transporting ATPase, putative	UID6564	MAAEYEKINSISKKNSDINIDYDSSIYRNDK	304	Transport
	22.7135	23.984	24.0113	20.8711	23.9467	24.499	24.4099	24.7068	S	2080	3	___1		2.81986	0.85446	166.9	1.1e-97	172.57	555	PBANKA_0207000	calcium-transporting ATPase, putative	UID6565	NSISKKNSDINIDYDSSIYRNDKKTKISDKK	304	Transport
	22.7211	22.0128	22.13	23.4913	21.8532	19.878	19.568	19.0642	S	626	2	___1		0.177028	0.980461	78.655	1.69e-05	78.655	459	PBANKA_0207000	calcium-transporting ATPase, putative	UID565	KEPLINMKSNVNTIISRGSKIIDDKINKYSY	304	Transport
	22.7228	22.0064	24.3675	21.7388	21.1077	23.3485	22.4292	23.4186	S	1502	2	___1		0.912012	1	242.16	0	323.75	440	PBANKA_0207000	calcium-transporting ATPase, putative	UID5135	KKKISKNIIDNDEDDTDYEKEPLINMKSNVN	304	Transport
	22.7255	23.4194	23.8056	23.702	22.1259	24.2267	20.288	19.514	S	1739	2	___1		0.272726	1	117.25	6.67e-46	147.62	452	PBANKA_0207000	calcium-transporting ATPase, putative	UID564	EDDTDYEKEPLINMKSNVNTIISRGSKIIDD	304	Transport
	22.7359	22.6248	24.0112	26.0443	23.9504	22.9966	25.4251	26.1053	S	500	2	___1		1.69972	1	171.08	0	324.79	547	PBANKA_0207000	calcium-transporting ATPase, putative	UID561	MAAEYEKINSISKKNSDINIDYDSSIYRNDK	304	Transport
	22.739	22.717	23.9582	23.5752	23.6753	19.6881	20.0835	19.7171	S	50	2	___1		0.182207	0.997167	60.91	0.00336097	60.91	76	PBANKA_0207500	conserved Plasmodium protein, unknown function	UID566	LNYNFNNSITKRRKCSPNLAYPNKKYSPLLN	305	Unknown function
	22.7625	23.1791	24.2416	20.2392	24.0813	24.844	22.8854	23.4492	S	470	3	___1		2.31237	0.999999	104.82	7.9e-06	107.03	319	PBANKA_0207500	conserved Plasmodium protein, unknown function	UID567	NNDEKIKKNKYISINSNNNRNMISSNHNDKS	305	Unknown function
	22.7655	24.368	24.3183	25.341	23.9984	24.2871	24.4405	22.6546	S	5743	2	___1		0.782927	0.962895	51.762	9.2e-05	76.143	1043	PBANKA_0207600	asparagine-rich antigen, putative	UID568	KKIIQRQRDMHNRSQSENIYNCKDNYIKNLE	306	Unknown function
	22.7825	23.5056	22.1215	21.3158	23.0424	19.8258	20.6131	19.6318	S	637	2	___1		0.317962	0.999957	147.75	8.18e-52	147.75	499	PBANKA_0208300	novel putative transporter 1	UID574	ILYTRNYEKNIESVNSEKNQIQA________	307	Transport
	22.8035	23.1419	23.4566	22.9599	21.548	21.266	19.0235	20.5052	S	550	2	___1		0.17619	0.999045	223.46	0	361.77	251	PBANKA_0208300	novel putative transporter 1	UID572	FKGLDYYLENDQESDSKNKEQISYTDNDVEM	307	Transport
	22.8151	22.8144	23.7691	24.5081	23.268	24.2007	23.7789	24.3376	S	77	2	___1		1.33758	0.994953	313.32	0	332.29	249	PBANKA_0208300	novel putative transporter 1	UID571	KPFKGLDYYLENDQESDSKNKEQISYTDNDV	307	Transport
	22.8151	22.8144	23.7691	24.5081	23.268	24.2007	23.7789	24.3376	S	78	2	___1		1.33758	0.979874	41.029	7.07e-05	51.995	2511	PBANKA_0208800	ubiquitin carboxyl-terminal hydrolase 1, putative	UID580	NVHITNYIRNHNNIKSNEYEQFLREKNKNKK	309	Post-translational modification, protein turnover, and chaperones
	22.8293	24.2332	21.3532	23.563	24.1898	25.3434	24.9145	25.8223	S	17	2	___1		4.2071	0.999776	76.332	0.000161649	76.332	738	PBANKA_0208800	ubiquitin carboxyl-terminal hydrolase 1, putative	UID6586	KQVRNHKEIAKKKTLSPNSSFIKKKKHIKHS	309	Post-translational modification, protein turnover, and chaperones
	22.8335	22.695	19.7437	24.2309	24.041	24.2183	25.2363	24.3346	S	295	3	___2		4.23328	0.578238	76.332	0.000161649	76.332	741	PBANKA_0208800	ubiquitin carboxyl-terminal hydrolase 1, putative	UID6587	RNHKEIAKKKTLSPNSSFIKKKKHIKHSTKK	309	Post-translational modification, protein turnover, and chaperones
	22.8335	22.695	21.3105	24.2309	24.041	24.2183	25.2363	24.3346	S	298	2	___2		3.22673	0.905986	50.108	0.0182918	50.108	102	PBANKA_0208900	StAR-related lipid transfer protein, putative	UID585	GNAQKESPIPSVKSKSELIEEKKKINETSAF	310	Transport
	22.8349	21.42	23.7305	23.0811	22.2419	23.0376	19.4011	20.8893	S	109	2	___1		0.38578	0.999228	67.456	0.00226133	67.456	217	PBANKA_0209900	nucleoside transporter 4, putative	UID587	QDQKKKIEFPTYKYASKPLNDVEKGKKYMNR	312	Transport
	22.841	23.3888	24.2598	22.7363	23.5429	21.4844	20.3025	19.8844	S	88	2	___1		0.249494	0.998512	55.452	0.000128473	65.092	958	PBANKA_0210000	vacuolar protein sorting-associated protein 51, putative	UID588	LEKIKNKNLDKNQGQSLDGVSVLYTKDSENM	313	Intracellular trafficking, secretion, and vesicular transport
	22.8436	23.2075	22.7544	23.047	23.2805	21.3051	19.7537	19.3243	S	15	2	___1		0.241949	0.836282	70.488	0.000489416	70.488	2223	PBANKA_0210500	conserved Plasmodium protein, unknown function	UID6606	SDFEKTEKKKTQSVSSLFLRNEIDTKKKTIF	314	Unknown function
	22.8444	21.6715	24.1452	21.7706	20.82	23.8531	19.613	19.8634	S	878	2	___1		0.33668	0.577745	42.095	0.00510953	42.095	1884	PBANKA_0210500	conserved Plasmodium protein, unknown function	UID606	TNAQTKYNENIYHSFSKLIVDPYEISDIPKN	314	Unknown function
	22.851	23.2564	20.5245	23.4531	23.695	23.6636	20.4681	20.3244	S	713	2	___2		0.715253	0.843693	51.092	0.000900602	58.246	913	PBANKA_0210500	conserved Plasmodium protein, unknown function	UID589	INKEHIKNGKLAKCASTIINNNKNNFPDLLS	314	Unknown function
	22.851	23.2564	20.5245	23.4531	23.695	23.6636	19.3067	20.0329	T	707	2	___2		0.556055	1	62.924	6.32e-12	118.87	1902	PBANKA_0210500	conserved Plasmodium protein, unknown function	UID593	IVDPYEISDIPKNFNSLNNIENVKIDYKNIN	314	Unknown function
	22.8517	23.1369	23.0058	23.419	23.1527	22.4116	23.1934	22.7704	S	74	2	___1		0.857777	0.999956	84.658	7.9e-06	85.813	2331	PBANKA_0210500	conserved Plasmodium protein, unknown function	UID597	KTEQIDYLSKSEVNYSVENKTYKNLFINNIF	314	Unknown function
	22.8598	22.6121	23.7995	23.8842	23.3305	21.3554	20.7687	20.1775	S	1107	2	___1		0.271519	0.997594	70.488	0.000489416	70.488	2220	PBANKA_0210500	conserved Plasmodium protein, unknown function	UID6604	DISSDFEKTEKKKTQSVSSLFLRNEIDTKKK	314	Unknown function
	22.8729	24.5707	23.342	22.7471	21.0301	23.4184	24.3896	23.159	S	713	2	___1		0.766363	0.996626	82.417	8.6e-06	82.417	2132	PBANKA_0210500	conserved Plasmodium protein, unknown function	UID595	LFQETSFKKNKNFSFSPQNYKSPDTPIYITS	314	Unknown function
	22.8841	23.9722	23.6055	23.7201	23.9087	20.0911	19.708	19.0249	S	262	2	___1		0.137519	0.997594	70.488	0.000489416	70.488	2220	PBANKA_0210500	conserved Plasmodium protein, unknown function	UID601	DISSDFEKTEKKKTQSVSSLFLRNEIDTKKK	314	Unknown function
	22.8846	22.4293	22.6293	24.9498	20.0194	21.8667	20.3719	23.4631	S	267	2	___1		0.288576	0.999995	70.028	0.000346872	70.399	4013	PBANKA_0210500	conserved Plasmodium protein, unknown function	UID596	LINKMSSKYTYISKQSFQISEKESLLKDNNN	314	Unknown function
	22.8935	22.284	21.9477	23.0071	23.7626	23.8307	24.1001	20.0341	S	551	2	___1		1.31841	0.90319	125.5	2.57e-29	130.29	1058	PBANKA_0210500	conserved Plasmodium protein, unknown function	UID5139	LPRIKKVNILSNKSNTFENVLPQINTSQKHL	314	Unknown function
	22.8973	20.8053	21.201	20.1768	23.8103	23.7279	23.3357	23.5531	S	101	2	___1		5.05128	0.999989	98.048	3.52e-06	98.048	2276	PBANKA_0210500	conserved Plasmodium protein, unknown function	UID590	TSQENESDKIKCKQDSDNENSLNHLKINCYK	314	Unknown function
	22.9003	23.5084	22.9902	23.5592	23.7582	21.8443	24.3607	23.053	S	621	2	___1		1.01012	0.9852	214.67	4.79e-222	214.67	2208	PBANKA_0210500	conserved Plasmodium protein, unknown function	UID592	DNIINEGVYKHDDISSDFEKTEKKKTQSVSS	314	Unknown function
	22.9003	23.4473	24.2462	23.768	23.7669	23.5611	21.7367	21.2697	S	2042	2	___1		0.497632	0.767663	186.87	2.3e-126	186.87	2207	PBANKA_0210500	conserved Plasmodium protein, unknown function	UID591	LDNIINEGVYKHDDISSDFEKTEKKKTQSVS	314	Unknown function
	22.9065	23.9389	22.9912	19.8804	23.7611	24.4426	24.6994	24.8265	S	1495	3	___1		4.00874	0.580878	68.034	0.000359594	68.034	955	PBANKA_0211900	cation transporting ATPase, putative	UID5143	LSNLNKLKKKKKRNMTSNSITGSTINRSNHK	317	Transport
	22.9124	23.529	24.4776	20.1983	22.4086	22.212	20.3911	19.7151	S	1831	2	___1		0.33042	0.856231	61.582	4.18e-05	74.269	857	PBANKA_0211900	cation transporting ATPase, putative	UID612	SDGGNKFSEFFISSKSLTNLNKNISNSGKEN	317	Transport
	22.9173	24.8355	26.6952	28.1843	26.4576	24.6842	27.5282	27.2463	T	393	3	___1		1.76663	0.97406	123.28	1.32e-25	135.02	842	PBANKA_0211900	cation transporting ATPase, putative	UID611	VRSSSYVSKSGNDITSDGGNKFSEFFISSKS	317	Transport
	22.9192	21.0594	22.8364	23.6716	24.1483	24.6639	23.6632	24.1376	S	924	2	___1		2.89106	0.999959	58.699	0.00252277	59.067	2441	PBANKA_0212200	conserved Plasmodium protein, unknown function	UID614	SEYNSLYSYPHLRNNSINFTRDIVSFTFNTP	318	Unknown function
	22.9356	23.8954	23.4558	22.1664	24.5454	24.9468	22.0007	21.0454	S	4957	2	___1		1.01486	0.997538	62.924	0.000449112	62.924	959	PBANKA_0212700	RING zinc finger protein, putative	UID615	LTNFSKNEKIVDGIESELESEKKKKKIKNNH	319	Post-translational modification, protein turnover, and chaperones
	22.9367	24.9901	20.7915	19.9382	23.9335	23.7969	23.5202	23.8432	S	141	2	___1		3.05109	0.997658	56.548	0.00120062	56.548	473	PBANKA_0212800	alpha/beta hydrolase, putative	UID616	KNDNINNKSKYIRAYSNFHLDEKTTNYNDSC	320	Unknown function
	22.9381	23.5283	24.3975	24.348	23.9264	24.9404	24.4422	19.7021	S	1308	2	___1		0.682925	0.97198	45.257	0.00219461	45.257	937	PBANKA_0213200	conserved Plasmodium protein, unknown function	UID621	NKLVNKNLIMKELFGSNYESSLKNDLNESSN	321	Unknown function
	22.948	23.4606	23.5641	23.3776	23.9818	24.6776	24.11	22.1501	S	397	2	___1		1.31248	1	46.592	0.00287899	46.592	1867	PBANKA_0213200	conserved Plasmodium protein, unknown function	UID622	FSYYNQKEKIGINNISMDRINPFNDAEGKQE	321	Metabolism
	22.9525	20.5124	24.5063	24.332	24.8447	26.2862	27.2368	27.6844	S	67	2	___1		10.832	0.959675	59.198	0.000340085	68.355	387	PBANKA_0213200	conserved Plasmodium protein, unknown function	UID624	EEIIIKMKESSKLIGSNETFQVKNIIRTKSE	321	Metabolism
	22.9681	22.5643	23.3281	20.3389	23.4531	21.5146	22.8974	22.897	S	1930	2	___1		1.31101	0.779131	41.378	0.00107322	41.967	886	PBANKA_0214400	AP2 domain transcription factor AP2-L	UID626	GNNINIKNELINGGESYESNLLRMKGNLLSI	323	Transcription
	22.9739	24.0375	23.6658	24.9226	21.2018	19.1189	20.5963	22.0002	S	939	2	___1		0.111055	0.885428	49.444	0.00316734	49.444	319	PBANKA_0214600	Plasmodium exported protein, unknown function	UID634	NSDLTKSPKELIKTPSNSDLTKSPKELIKPS	324	Unknown function
	22.9776	22.8373	24.913	23.9883	23.4069	24.0814	19.311	19.0421	S	738	2	___2		0.214835	0.553954	45.207	0.000289345	64.507	215	PBANKA_0214600	Plasmodium exported protein, unknown function	UID633	TELTKTASDSDITKSSIELTKTASDSDITKS	324	Unknown function
	22.9776	22.8373	24.913	23.9883	23.4069	24.0814	19.0491	18.3817	S	741	2	___2		0.183103	0.820387	92.611	5.58e-09	96.229	550	PBANKA_0214600	Plasmodium exported protein, unknown function	UID629	PKELIKPSAYRNLTKSPTEFINMVQKRHINR	324	Unknown function
	22.9821	24.1254	22.6119	22.0421	19.2639	23.7911	24.1559	21.1788	S	2303	2	___1		0.557502	1	85.522	1.71e-05	85.522	610	PBANKA_0214600	Plasmodium exported protein, unknown function	UID628	IYIHKMGSSQLKRHLSGNAPENLKSVADNKT	324	Unknown function
	22.9828	21.4521	23.2161	22.2794	22.4894	22.5437	20.4959	19.1571	S	376	2	___1		0.40302	0.851176	81.525	4.74e-09	110.39	552	PBANKA_0214600	Plasmodium exported protein, unknown function	UID5144	ELIKPSAYRNLTKSPTEFINMVQKRHINRHK	324	Unknown function
	22.9987	23.1515	22.4165	20.0454	22.9466	23.1653	20.4564	20.8274	S	156	2	___1		0.809947	0.833536	115.87	6.68e-18	115.87	214	PBANKA_0214600	Plasmodium exported protein, unknown function	UID6635	QTELTKTASDSDITKSSIELTKTASDSDITK	324	Unknown function
	23.0055	24.5095	24.7599	25.5469	21.5377	22.4668	20.1323	20.3716	S	951	2	___1		0.0995559	0.966268	115.87	6.68e-18	115.87	207	PBANKA_0214600	Plasmodium exported protein, unknown function	UID6633	RIHLTKSQTELTKTASDSDITKSSIELTKTA	324	Unknown function
	23.0122	24.383	24.1292	24.5002	23.9673	24.0606	24.503	20.1573	S	1602	2	___1		0.560933	0.992119	93.959	2.01e-06	93.959	168	PBANKA_0300700	nucleic acid binding protein, putative	UID636	KEKSKNSFPKFERNSSIDWSNINLKNNTKRY	328	Unknown function
	23.0157	23.3506	22.4173	23.8891	23.7036	21.8416	22.0338	22.9056	S	2151	2	___1		0.68443	0.99931	133.32	3.12e-25	136.7	910	PBANKA_0301000	repetitive organellar protein, putative	UID637	ERIIVDSIFKENISESDIEGKGGNLKMILSL	329	Unknown function
	23.0193	20.2141	21.3465	22.9152	24.4057	24.3138	24.1269	24.4038	S	783	2	___1		5.42181	1	48.824	1.42e-05	83.776	10	PBANKA_0302500	hexose transporter	UID6642	______MNILRMDILSRGGTQEIEHRDGFFN	333	Transport
	23.0277	23.3275	23.1391	22.9304	22.1422	21.7203	25.025	22.5155	S	1079	2	___1		0.83774	1	48.824	1.03e-88	172.61	14	PBANKA_0302500	hexose transporter	UID11149	__MNILRMDILSRGGTQEIEHRDGFFNKSFQ	333	Transport
	23.0448	22.7215	22.8439	22.9717	21.6341	23.2387	20.2058	20.6913	T	198	2	___1		0.365261	1	48.824	1.03e-88	172.61	14	PBANKA_0302500	hexose transporter	UID5146	__MNILRMDILSRGGTQEIEHRDGFFNKSFQ	333	Transport
	23.0451	23.2558	24.2184	24.0996	23.519	22.0465	19.1134	19.236	S	215	2	___1		0.156475	1	177.63	2.63e-111	177.63	181	PBANKA_0303300	conserved Plasmodium protein, unknown function	UID640	NEVMSICQSLEKYNDSDIDINENNRKFKNSK	335	Unknown function
	23.0585	24.0038	22.8283	23.7503	23.2739	20.0479	23.0671	21.8831	T	225	2	___1		0.394412	1	154.39	2.48e-188	200.99	13	PBANKA_0303900	pantothenate transporter	UID642	___MNADSYTQNRKASFPINNVLAEETEKLV	337	Transport
	23.0602	23.143	22.6933	22.9983	23.4421	19.9081	23.5689	24.528	S	602	2	___1		0.925353	1	86.882	0.00135377	86.882	1640	PBANKA_0304500	conserved Plasmodium protein, unknown function	UID648	FPYVYEDMDKIKRKISDFNNKVGNMN_____	339	Unknown function
	23.0602	23.8203	25.2312	26.0123	24.9218	24.2717	25.4654	24.7991	S	4215	2	___1		1.26007	0.999995	114.74	2.34e-12	114.74	880	PBANKA_0304500	conserved Plasmodium protein, unknown function	UID647	SDIYNYSDIKGEFYQSDDYDKENKRKPINLF	339	Unknown function
	23.0609	22.6876	22.1586	20.8984	20.1046	20.695	19.3455	21.1338	S	190	2	___1		0.271373	0.98253	105	3.39e-10	105.19	1581	PBANKA_0304500	conserved Plasmodium protein, unknown function	UID650	KKTQLKNSNNTRTFSSAPDPVSVITKYPYLL	339	Unknown function
	23.0612	21.6677	21.9256	24.1942	20.5334	21.4695	20.6824	20.9612	S	5724	2	___1		0.287065	0.956061	118.52	3.36e-17	118.52	1580	PBANKA_0304500	conserved Plasmodium protein, unknown function	UID649	KKKTQLKNSNNTRTFSSAPDPVSVITKYPYL	339	Unknown function
	23.0657	23.3803	23.8492	22.8353	24.192	23.5753	24.5262	23.6447	S	472	2	___1		1.62667	0.561417	70.533	1.55e-08	70.533	1000	PBANKA_0305200	conserved Plasmodium protein, unknown function	UID657	EQYNNAISNSEYLSDSKLLKSPKKTNKNIQN	343	Unknown function
	23.0661	23.9802	24.5656	24.3346	21.8655	23.0236	21.0313	22.2402	S	1878	2	___1		0.259449	0.989711	40.778	0.00413507	45.335	262	PBANKA_0306700	transporter, putative	UID658	ILNDLLELHSMKNTGSFCDEKETNFLETLVK	345	Transport
	23.0778	24.0595	25.8032	22.8963	25.0744	19.5084	26.5623	27.9646	S	94	2	___1		1.76324	0.953561	69.716	0.000202688	69.716	892	PBANKA_0307100	conserved Plasmodium protein, unknown function	UID660	RLSNSKERNNVKTTGSIYGININDTKENGLK	347	Unknown function
	23.09	23.8655	24.2062	22.5879	19.4594	22.2365	19.7086	25.1588	S	106	2	___1		0.287857	0.880883	49.418	0.0178744	49.418	395	PBANKA_0307500	conserved Plasmodium protein, unknown function	UID662	GKSQEEIEINRKLSQSFSKNSIKNKYLEKKN	348	Unknown function
	23.0913	22.5504	23.4605	23.1205	22.5503	22.8136	19.4042	19.5319	S	385	2	___1		0.253371	0.999031	75.109	2.59e-05	75.109	445	PBANKA_0307500	conserved Plasmodium protein, unknown function	UID664	LDNILKDMTKNMYIYSD______________	348	Unknown function
	23.0928	21.5308	24.0175	22.8306	22.6379	21.8073	23.4833	22.752	S	556	2	___1		0.871879	0.75917	50.034	0.0305031	50.034	393	PBANKA_0307500	conserved Plasmodium protein, unknown function	UID661	IQGKSQEEIEINRKLSQSFSKNSIKNKYLEK	348	Unknown function
	23.0939	23.8559	23.6362	24.9512	23.8939	19.719	25.1642	23.6274	S	2265	3	___1		0.581087	1	62.408	8.9e-73	162.26	382	PBANKA_0307500	conserved Plasmodium protein, unknown function	UID665	KNKIKELTTNYIQGKSQEEIEINRKLSQSFS	348	Unknown function
	23.0983	24.2402	25.0834	22.0328	22.1253	20.017	20.3194	18.8597	S	86	3	___1		0.102712	1	232.53	4.02e-295	232.53	416	PBANKA_0307500	conserved Plasmodium protein, unknown function	UID663	IKNKYLEKKNFIETLSNADEENYKTNDNELD	348	Unknown function
	23.1017	23.7845	23.6055	23.8256	22.1651	23.8673	23.7933	20.4886	S	1232	2	___1		0.49974	0.999995	67.494	0.0083147	67.494	111	PBANKA_0307800	conserved Plasmodium protein, unknown function	UID669	KFFKNTSNNHSSRYGSDKFKSNYNKSYVSRK	349	Unknown function
	23.1101	23.3149	23.762	23.9205	22.7299	23.018	23.8784	21.7911	S	46	2	___1		0.627408	1	76.588	0.000134239	76.588	217	PBANKA_0308000	ras-related protein Rab-5A, putative	UID670	HIDNKTVNNNLINLNSEKQQKTNCC______	350	Unknown function
	23.1123	22.4024	22.2678	23.3586	24.0131	23.5094	20.5798	20.1474	S	728	2	___1		0.605899	1	46.408	2.22e-29	131.56	88	PBANKA_0308500	tyrosine kinase-like protein, putative	UID671	IKREEKLDGNEIEENSEKEFEKGNICLNSNR	351	Signal transduction mechanisms
	23.1155	23.4679	23.4311	24.3875	23.5341	24.7531	24.4828	24.2006	S	535	2	___1		1.56065	0.996745	126.48	4.12e-90	171.21	778	PBANKA_0308900	conserved Plasmodium protein, unknown function	UID673	NYKEEIKNETINISNSVEKSDIEKTTQEISL	352	Unknown function
	23.1255	24.3709	25.0119	24.8703	23.5088	24.0912	24.3481	24.8205	S	1159	2	___1		0.89969	0.932999	44.612	0.00408256	44.612	2386	PBANKA_0309200	conserved Plasmodium protein, unknown function	UID674	KNNNNNIFYVLHRGSSFISEIYRKQMNWQLQ	354	Unknown function
	23.1266	23.2452	23.6297	22.2069	22.0858	21.5872	21.2456	21.8919	S	212	2	___1		0.392435	0.997202	82.705	7.25e-05	82.705	959	PBANKA_0309200	conserved Plasmodium protein, unknown function	UID675	ESEQNKNISKYSHKKSYNEEYDEALNKMEKK	354	Unknown function
	23.1402	23.6736	23.9442	24.6104	19.3327	22.6782	24.132	24.1486	S	8045	2	___1		0.414883	0.888472	53.773	4.25e-07	66.12	977	PBANKA_0309400	conserved Plasmodium protein, unknown function	UID686	NNFHKLRSSPKISNQSVISGDEYDYANNSKV	355	Transcription
	23.1426	20.1466	22.5184	20.1336	23.2464	23.7195	23.0486	23.6415	S	5960	2	___1		3.80712	0.999982	60.918	0.000580634	60.918	993	PBANKA_0309400	conserved Plasmodium protein, unknown function	UID691	VISGDEYDYANNSKVSLIDESDKNYSENKTQ	355	Transcription
	23.1442	23.1259	24.3157	23.7134	23.2375	23.5335	21.6147	19.9443	S	24	2	___1		0.355445	0.618515	48.44	0.00444231	48.44	223	PBANKA_0309400	conserved Plasmodium protein, unknown function	UID6681	RKYFTKNKSEEKEIKSSSDENFFTAEKKNKR	355	Transcription
	23.1479	22.9335	21.5332	21.3932	22.2899	19.3962	20.6286	19.1629	S	1783	2	___1		0.271204	0.618515	48.44	0.00444231	48.44	224	PBANKA_0309400	conserved Plasmodium protein, unknown function	UID6682	KYFTKNKSEEKEIKSSSDENFFTAEKKNKRK	355	Transcription
	23.1491	23.3011	22.6516	20.6963	23.8222	23.398	24.6131	23.8748	S	111	2	___1		2.78466	0.618515	48.44	0.00444231	48.44	225	PBANKA_0309400	conserved Plasmodium protein, unknown function	UID6683	YFTKNKSEEKEIKSSSDENFFTAEKKNKRKN	355	Transcription
	23.152	23.915	22.0071	21.4094	20.6605	21.3103	20.9447	18.5992	S	113	3	___1		0.211364	0.905157	43.958	0.00445951	43.958	730	PBANKA_0309400	conserved Plasmodium protein, unknown function	UID690	KGYKEIKHEHVNRSLSDTNQIKWPNFSYTKK	355	Transcription
	23.152	23.915	22.0071	21.4094	21.5795	18.7948	19.7028	19.1817	T	112	3	___1		0.142974	1	115.34	3.98e-34	115.34	286	PBANKA_0309400	conserved Plasmodium protein, unknown function	UID685	QPQNGSETEKGSEKGSGDNVDESIYEEEQTS	355	Transcription
	23.1552	23.0404	22.6755	20.3009	22.6963	22.6395	24.3466	24.3856	S	461	2	___1		2.33593	0.99933	45.161	2.36e-09	74.364	940	PBANKA_0309400	conserved Plasmodium protein, unknown function	UID688	VNNAFFSNNRNIEYYSNRDEEDDELIKSDRS	355	Transcription
	23.1574	22.3023	23.8101	22.2238	23.2501	23.941	24.3232	20.3728	S	222	2	___1		1.07057	0.999612	116.82	2.89e-17	120.92	998	PBANKA_0309400	conserved Plasmodium protein, unknown function	UID692	EYDYANNSKVSLIDESDKNYSENKTQKRKED	355	Transcription
	23.1606	22.7216	23.8695	23.3863	22.8809	20.4734	21.8146	19.816	S	2494	2	___1		0.243455	0.999999	97.797	8.85e-10	97.797	1374	PBANKA_0309400	conserved Plasmodium protein, unknown function	UID684	SQPPPFKFMGDNIMNSQEINYKNSENEKKKK	355	Transcription
	23.1606	22.7216	23.8695	23.3863	22.8809	20.4734	21.8146	21.8566	T	2491	2	___1		0.346728	0.999998	132.9	1.39e-53	132.9	980	PBANKA_0309400	conserved Plasmodium protein, unknown function	UID687	HKLRSSPKISNQSVISGDEYDYANNSKVSLI	355	Transcription
	23.1668	19.9549	25.5019	25.8057	25.3704	26.1641	25.7557	25.6399	S	977	2	___1		4.36264	1	106.52	2.49e-10	106.52	179	PBANKA_0309400	conserved Plasmodium protein, unknown function	UID681	KQVKSDIECTEKENISEVDEISEISKEHERK	355	Transcription
	23.1673	25.788	24.4022	24.0216	23.4773	23.3501	22.0329	19.9339	S	165	2	___1		0.225903	1	156.39	4.54e-234	208.84	18	PBANKA_0309400	conserved Plasmodium protein, unknown function	UID683	GNDFRFDAESHVNNESENDDINSKKKNEESD	355	Transcription
	23.1714	23.5177	24.402	22.7495	21.8645	23.9523	23.9257	19.3017	S	302	2	___1		0.435547	0.805192	41.704	0.0058147	41.704	350	PBANKA_0309700	multidrug efflux pump, putative	UID693	LLLELDIRIPFLSPNSKSEENIIEPVSISST	356	Unknown function
	23.1733	22.0057	24.0052	22.6506	23.3194	22.2439	22.4182	20.8313	S	450	2	___1		0.592341	0.899686	86.378	5.26e-16	86.378	522	PBANKA_0311600	conserved Plasmodium protein, unknown function	UID5153	MNLYYVNFSIWYKKITAFSDELVFDPEVPNN	357	Unknown function
	23.177	19.9213	20.2876	19.2616	24.3523	23.1513	21.7293	22.7094	S	141	2	___1		5.00614	0.93136	64.522	2.31e-05	64.522	324	PBANKA_0311600	conserved Plasmodium protein, unknown function	UID695	GHMNSKYKIDSNGNKSLEEDTSAGKTTGDEH	357	Unknown function
	23.1793	25.1966	23.2686	22.7393	24.9232	23.8163	24.5916	23.908	T	994	2	___1		1.64015	0.999985	77.391	1e-09	78.418	302	PBANKA_0311600	conserved Plasmodium protein, unknown function	UID696	LNSDNTNVAHKINNESENEDKIGHMNSKYKI	357	Unknown function
	23.1846	23.9866	21.6851	19.6942	23.6486	24.2461	25.2289	25.2268	S	65	2	___1		5.46407	0.97873	63.037	9.59e-05	63.037	289	PBANKA_0311600	conserved Plasmodium protein, unknown function	UID694	NIKTKNSKENLGGLNSDNTNVAHKINNESEN	357	Unknown function
	23.1942	23.9132	24.4327	24.0619	24.1704	22.1935	24.2443	24.7253	S	1277	2	___1		0.954538	0.999999	140.14	1.69e-46	152.38	377	PBANKA_0311600	conserved Plasmodium protein, unknown function	UID6702	NNSYENNIMCYNKLQSLNSVSYLYKVMKNND	357	Unknown function
	23.1991	23.5098	24.0462	23.1423	24.3434	19.6801	23.6803	23.4628	S	47	2	___1		0.622998	0.988293	111.12	1.94e-07	111.12	380	PBANKA_0311600	conserved Plasmodium protein, unknown function	UID6703	YENNIMCYNKLQSLNSVSYLYKVMKNNDAYI	357	Unknown function
	23.2001	23.8905	24.3633	24.54	23.6422	23.3485	24.0863	24.1652	S	3196	2	___1		0.877867	0.999948	170.95	1.95e-196	208.08	242	PBANKA_0311600	conserved Plasmodium protein, unknown function	UID702	RIFSSRGENILTGKNSGTIIYNENKEFNNIY	357	Unknown function
	23.2036	23.8677	23.9766	19.9447	23.7695	23.2881	23.3834	23.5208	S	252	2	___1		1.67284	1	135.14	2.78e-93	174.39	800	PBANKA_0311600	conserved Plasmodium protein, unknown function	UID698	NIKNKKKNSNKKKKNSIDDTVGMINKCTNQS	357	Unknown function
	23.2036	23.8677	23.9766	20.934	23.7695	23.2881	23.3834	23.5208	S	253	2	___1		1.4093	0.999999	140.14	1.69e-46	152.38	377	PBANKA_0311600	conserved Plasmodium protein, unknown function	UID699	NNSYENNIMCYNKLQSLNSVSYLYKVMKNND	357	Unknown function
	23.2055	24.828	24.3886	24.8497	24.4348	25.2569	25.0895	24.8541	S	2380	2	___1		1.50616	0.999992	169.89	3.08e-126	185.25	905	PBANKA_0311600	conserved Plasmodium protein, unknown function	UID707	NVQIEEIHSSLEKSNSQNIPYIKNLMPIKSI	357	Unknown function
	23.2057	22.8185	24.1844	23.5257	22.7096	22.2463	20.135	20.2977	S	148	2	___1		0.235463	0.91221	41.54	0.0017022	44.005	225	PBANKA_0311900	RING zinc finger protein, putative	UID5156	KYFEVQEIFGIEKSNTPPLNPVDTSLSGKEC	360	Post-translational modification, protein turnover, and chaperones
	23.2147	19.5726	24.524	24.8422	22.8458	24.8168	23.6401	24.3463	T	1096	2	___1		1.83258	0.999663	81.494	8.49e-05	81.494	494	PBANKA_0312100	conserved Plasmodium protein, unknown function	UID715	MYMFSNTKNVINPLNSDYYKAFDGNINYKKR	361	Unknown function
	23.2174	22.0209	23.3901	19.299	24.0126	23.5801	23.5136	23.6415	S	126	2	___1		3.26052	0.951306	47.559	0.000304498	69.672	224	PBANKA_0312100	conserved Plasmodium protein, unknown function	UID717	TNFLDKFQKQFTRSDSTNSNLIKIDQKNEEW	361	Unknown function
	23.2241	23.8724	25.1723	24.1198	23.9463	26.1037	24.1969	24.2367	S	335	2	___1		1.43769	0.848663	47.559	0.0121286	47.559	227	PBANKA_0312100	conserved Plasmodium protein, unknown function	UID718	LDKFQKQFTRSDSTNSNLIKIDQKNEEWDEQ	361	Unknown function
	23.2319	25.1391	24.9545	24.3921	23.9069	23.4523	25.315	24.7777	S	458	2	___1		0.955002	0.970368	84.365	9.83e-30	117.93	127	PBANKA_0312100	conserved Plasmodium protein, unknown function	UID6722	DEDATKSNQNDFKTNSPNESFEQNATEQNKY	361	Unknown function
	23.2367	25.1562	25.3253	25.0123	21.1895	23.6489	19.9709	20.1784	S	983	2	___1		0.0924169	0.999998	117.09	1.48e-08	117.09	594	PBANKA_0312100	conserved Plasmodium protein, unknown function	UID712	EYSDNQYVTDSERNNSEYNLSEKIKKTNMIG	361	Unknown function
	23.2431	24.0487	22.1032	23.4141	24.404	22.8698	22.8174	23.1533	S	475	2	___1		1.07837	1	56.225	0.000132714	73.951	34	PBANKA_0313400	autophagy-related protein 11, putative	UID728	SEVSFDRKNFEDLKKSIENLLNDEKTTSELN	364	Unknown function
	23.2431	23.9448	25.2868	22.0459	23.9613	24.8103	24.8696	22.2954	S	118	2	___1		1.2781	0.992988	50.079	3.69e-05	50.079	298	PBANKA_0313500	TMEM121 domain-containing protein, putative	UID729	DIDYSDINSKINTRISVVNDTVPGVNDTNNN	365	Unknown function
	23.247	24.1617	25.3905	24.5524	23.9722	24.1267	24.9065	25.1701	S	2155	2	___1		1.15347	1	123.28	1.49e-61	155.66	65	PBANKA_0314200	calcium-dependent protein kinase 1	UID731	EGKIGESYFKVRKLGSGAYGEVLLCKEKNGH	367	Signal transduction mechanisms
	23.2542	26.0606	23.4233	24.7386	24.7246	23.8379	24.7167	23.5753	S	684	2	___1		0.89779	1	123.36	3.61e-131	179.03	32	PBANKA_0314200	calcium-dependent protein kinase 1	UID5158	VNHVNSKKKNNKREDTNDGEEIAINPGMYVR	367	Signal transduction mechanisms
	23.2548	21.7737	21.8782	21.4133	21.7083	22.8232	20.0632	20.6179	S	2873	2	___1		0.58364	1	56.951	0.000574415	56.951	1305	PBANKA_0314300	conserved Plasmodium protein, unknown function	UID741	DKKRGAGFDDKHEIKSNNNFINDNPLNKILK	368	Unknown function
	23.2555	24.164	23.2258	24.2119	22.9385	24.0715	23.4039	23.9966	S	361	2	___1		0.925513	1	159.52	5.92e-62	159.52	1021	PBANKA_0314300	conserved Plasmodium protein, unknown function	UID732	NMNIENIIDLQKGEISEFDTQIESKMLSTSD	368	Unknown function
	23.2655	24.3874	22.9193	21.9266	23.2863	23.6162	23.9866	24.0483	S	89	2	___1		1.52589	0.999999	90.754	7.61e-13	90.754	2	PBANKA_0314300	conserved Plasmodium protein, unknown function	UID740	______________MSEQNNNNNEQSQNELN	368	Unknown function
	23.2712	20.6248	24.3697	23.5016	23.2593	23.9459	24.3508	23.7181	S	430	2	___1		1.83617	1	95.018	0.000336305	95.018	13	PBANKA_0315800	ribosome associated membrane protein RAMP4, putative	UID5161	___MASNRKINKKIETFDNNITNRGNVPTSI	373	Unknown function
	23.275	22.2997	23.0926	22.8199	22.2371	20.2231	21.1878	19.4485	S	427	2	___1		0.233634	1	67.43	6.19e-08	67.43	42	PBANKA_0316000	replication factor C subunit 1, putative	UID749	SNNLFENEDQNVLNNSDAKIVVEIKDESDDE	374	Cell division, DNA maintenance, and Chromatin dynamics
	23.2751	23.8762	25.6269	21.1617	24.1496	23.8165	25.2814	23.8241	S	263	3	___1		1.72062	1	61.11	1.79e-05	105.03	143	PBANKA_0316000	replication factor C subunit 1, putative	UID747	ETGSKKVTTNPKRERSHDSDILEQNRYKKKY	374	Cell division, DNA maintenance, and Chromatin dynamics
	23.2796	22.4225	22.0198	23.5976	23.9114	23.7601	23.137	23.7836	S	879	2	___1		1.76314	1	61.11	1.79e-05	105.03	143	PBANKA_0316000	replication factor C subunit 1, putative	UID6750	ETGSKKVTTNPKRERSHDSDILEQNRYKKKY	374	Cell division, DNA maintenance, and Chromatin dynamics
	23.2832	22.0044	23.4198	24.0404	21.543	22.4735	20.013	19.3039	S	1453	2	___1		0.195657	1	61.11	6.98e-25	132.79	146	PBANKA_0316000	replication factor C subunit 1, putative	UID6751	SKKVTTNPKRERSHDSDILEQNRYKKKYVFT	374	Cell division, DNA maintenance, and Chromatin dynamics
	23.2902	25.3071	24.3228	25.3726	25.7085	25.3841	23.0908	24.8882	T	78	3	___1		1.14451	1	61.11	6.98e-25	132.79	146	PBANKA_0316000	replication factor C subunit 1, putative	UID748	SKKVTTNPKRERSHDSDILEQNRYKKKYVFT	374	Cell division, DNA maintenance, and Chromatin dynamics
	23.2909	24.5956	24.5268	24.4963	24.6016	25.0247	24.0365	24.0627	T	1095	2	___1		1.15187	1	165.34	3.76e-207	207.79	54	PBANKA_0316000	replication factor C subunit 1, putative	UID750	LNNSDAKIVVEIKDESDDELAKDASTTNNTT	374	Cell division, DNA maintenance, and Chromatin dynamics
	23.2957	22.0589	22.9023	23.2552	22.5867	22.7997	23.7854	24.1446	S	42	2	___1		1.36706	0.999998	169.65	4e-88	169.65	313	PBANKA_0316800	erythrocyte membrane associated protein 2	UID5166	PPEHIQIIEMPFRSPTPPPPPVKVTYKTSVI	378	Unknown function
	23.2984	19.8228	24.5455	22.6729	24.6408	23.9469	24.9208	24.9377	S	539	2	___1		4.07458	0.995879	157.11	6.12e-161	185.33	35;35	PBANKA_0317141	fam-a protein	UID11122	NNKTLATEPSPGRSTTPESTYQCLTSEEIYE	292	Unknown function
	23.2991	21.786	23.8595	23.7478	22.3424	23.3284	21.9688	19.5924	S	804	2	___1		0.388208	0.987532	178.88	6.08e-139	178.88	38;38	PBANKA_0317141	fam-a protein	UID6526	TLATEPSPGRSTTPESTYQCLTSEEIYEKNK	292	Unknown function
	23.3	23.5448	23.7044	20.7795	23.3285	22.7314	19.8839	19.4	S	571	2	___1		0.35448	0.995879	157.11	6.12e-161	185.33	35;35	PBANKA_0317141	fam-a protein	UID5119	NNKTLATEPSPGRSTTPESTYQCLTSEEIYE	292	Unknown function
	23.306	23.8191	23.2212	21.7977	23.9605	24.5117	24.2441	20.2876	S	1043	2	___1		1.16068	0.989574	60.434	0.000472097	61.409	379	PBANKA_0401100	serine/threonine protein kinase, putative	UID770	NENFRNIECIKTDDISLEQIQISTKMTPNNS	381	Signal transduction mechanisms
	23.3087	23.8107	20.413	22.6406	24.4637	23.922	22.7759	22.1854	S	1013	2	___1		1.73327	0.998421	71.601	1.47e-06	71.601	644	PBANKA_0401100	serine/threonine protein kinase, putative	UID6768	EAMKLHESNKKKNIYSEVPNENQSLGNNKNT	381	Signal transduction mechanisms
	23.3121	24.9626	22.0304	23.5286	24.7447	23.8225	25.5033	24.824	S	110	2	___1		2.40361	1	162.76	5.97e-95	162.76	652	PBANKA_0401100	serine/threonine protein kinase, putative	UID6769	NKKKNIYSEVPNENQSLGNNKNTNKVVYIKT	381	Signal transduction mechanisms
	23.3164	24.6821	25.0762	25.2244	24.257	20.7322	19.8128	20.8844	S	1351	2	___1		0.112409	0.592652	99.93	2.46e-21	99.93	248	PBANKA_0401100	serine/threonine protein kinase, putative	UID5168	NNDDTNIKNVTKNHCTSPSRPEQENNINTEK	381	Signal transduction mechanisms
	23.3206	22.9142	24.0361	24.1821	23.5893	23.5295	22.6679	23.7026	S	993	2	___1		0.846203	0.999987	126.19	2.33e-17	126.19	869	PBANKA_0401100	serine/threonine protein kinase, putative	UID769	DLEDDEQTNTNNRSYSINTVNFKNQTHYDIY	381	Signal transduction mechanisms
	23.3213	24.5432	23.2943	25.65	24.609	23.6264	24.7759	24.5141	S	185	2	___1		1.13222	1	162.76	5.97e-95	162.76	652	PBANKA_0401100	serine/threonine protein kinase, putative	UID766	NKKKNIYSEVPNENQSLGNNKNTNKVVYIKT	381	Signal transduction mechanisms
	23.3352	23.1054	21.3549	24.9421	24.7345	24.4971	24.7513	24.7155	S	937	2	___1		2.80928	0.868721	59.245	0.00082728	59.245	175	PBANKA_0401600	N-ethylmaleimide-sensitive fusion protein, putative	UID771	KTAELDEIKKLNKNTSTIGSYFKLGGDSYHR	382	Post-translational modification, protein turnover, and chaperones
	23.34	24.1055	23.5927	23.4749	22.5487	24.7778	25.444	24.2214	S	699	2	___1		1.53656	0.956681	45.257	0.000935519	51.875	240	PBANKA_0401800	HAD superfamily protein, putative	UID772	YDKNYNLSIKEIQTISQEISEKKKKSIISNN	383	Metabolism
	23.3401	23.6631	24.6265	24.3213	23.0042	20.0929	24.1355	24.6693	S	5512	2	___1		0.495764	0.999595	69.01	9.54e-05	72.2	1079	PBANKA_0401800	HAD superfamily protein, putative	UID773	EDDDQYNSFQYWKMNSLTYYEKYMDASDSS_	383	Metabolism
	23.3426	22.7372	23.2671	23.6218	22.3403	24.4655	24.34	22.6817	S	74	3	___1		1.16046	0.758174	64.675	1.98e-05	75.911	784	PBANKA_0401800	HAD superfamily protein, putative	UID778	NIIPNPHNTINLRNSSISHNSNFLSFNKSNI	383	Metabolism
	23.3467	23.5421	25.3441	24.3772	23.3513	24.6116	24.9498	23.5004	S	127	2	___1		0.966439	0.996049	90.412	0.000343781	90.707	474	PBANKA_0401800	HAD superfamily protein, putative	UID779	LEIQRNSQSKSTRPLSANYNTKRNGEKRESN	383	Transport
	23.3497	24.1663	23.6782	21.6682	23.3034	21.9081	19.6675	23.8548	S	24	2	___1		0.488981	0.999977	81.95	1.46e-12	91.867	370	PBANKA_0401800	HAD superfamily protein, putative	UID774	LLSIPNNIIVRKRNFSECYVKKTNDHNSDIK	383	Metabolism
	23.3501	23.1223	22.5971	24.71	23.4328	22.7592	24.5268	24.6126	S	2376	2	___1		1.30856	1	124.07	9.93e-13	124.07	338	PBANKA_0402000	palmitoyltransferase DHHC1, putative	UID786	FYKENKFLTNRNKNNSNCIYATDFKNQAEYK	384	Unknown function
	23.3528	22.9162	23.3733	24.9131	25.1139	25.2039	19.7948	19.4866	S	314	3	___1		0.423652	1	119.56	0	281.98	7	PBANKA_0402000	palmitoyltransferase DHHC1, putative	UID785	_________MKDDNESIDGNILDKQYEIIKC	384	Unknown function
	23.3546	22.6224	24.6363	24.7962	22.1749	23.8571	24.5502	24.5028	S	301	2	___1		0.94532	1	43.991	5.76e-05	84.169	1636	PBANKA_0402100	spindle pole body protein, putative	UID787	HYGNNTHIHRPHKDASINEIPEQVRNYNNYI	385	Cytoskeleton
	23.3596	24.0543	24.7169	23.9624	22.8639	24.028	24.8337	24.8676	S	841	2	___1		1.09051	0.706592	40.066	0.0199593	40.066	131	PBANKA_0402300	lipoamide acyltransferase component of branched-chain alpha-keto acid dehydrogenase complex, putative	UID792	NVEEKSKAEKSEAEKSEAETSFEKKGKPRNV	386	Energy production and conversion
	23.366	24.0553	23.2891	24.1461	23.3995	21.8282	20.2777	19.0504	S	150	2	___1		0.167801	0.999495	46.001	0.00584492	46.001	526	PBANKA_0402800	EH domain-containing protein, putative	UID794	EGFDLPSKVPKDMINSHEY____________	388	Unknown function
	23.3683	23.6021	22.1753	19.6675	24.4231	23.5407	22.3	22.1504	S	1339	2	___1		1.86639	0.962145	40.577	0.000651643	53.252	141	PBANKA_0403800	conserved Plasmodium membrane protein, unknown function	UID799	KKNKSDNQKFSEVYNSIYENLKKKKSGIKQK	391	Unknown function
	23.3701	24.2422	24.4484	23.7898	24.2876	23.9995	24.3093	22.0885	S	595	2	___1		0.817109	1	43.382	0.00076308	52.071	93	PBANKA_0403800	conserved Plasmodium membrane protein, unknown function	UID800	DNNKNTDENGNVPYRSFNDNENNEMDKKEDE	391	Unknown function
	23.3717	20.4141	24.6878	20.2526	25.1333	23.579	24.5959	24.8372	S	1878	3	___1		5.11523	0.76027	47.532	3.99e-07	80.238	729	PBANKA_0403800	conserved Plasmodium membrane protein, unknown function	UID796	ILCKCGNFVLKEDDDSVSTKLV_________	391	Unknown function
	23.374	24.4997	25.5976	25.4484	25.3912	25.7968	25.7908	25.4034	S	349	2	___1		1.82213	1	223.82	0	398.61	435	PBANKA_0403800	conserved Plasmodium membrane protein, unknown function	UID798	SKREHINDNNYELQNSPDNIKEGNIKDNEGN	391	Unknown function
	23.3762	23.7217	23.2388	21.4857	19.8472	20.44	21.0629	20.9602	S	10	2	___1		0.192373	0.884616	41.092	0.00287286	41.092	2873	PBANKA_0404000	conserved Plasmodium protein, unknown function	UID813	IIEPDTSSSEYNINKSVETNGITTINYTKEG	392	Intracellular trafficking, secretion, and vesicular transport
	23.385	24.2831	25.026	23.9748	21.0948	25.1224	20.0059	19.5948	S	479	2	___2		0.152539	1	48.704	0.00287838	50.155	1517	PBANKA_0404000	conserved Plasmodium protein, unknown function	UID807	TGIGNKIVLKDEDKESIKMKENKLSTKYTNY	392	Intracellular trafficking, secretion, and vesicular transport
	23.385	24.2831	25.026	23.9748	20.3418	25.1224	20.8799	18.702	S	482	2	___2		0.133443	0.99983	83.54	1.31e-05	83.54	1391	PBANKA_0404000	conserved Plasmodium protein, unknown function	UID814	LKSNKTNEHNEINYYSDNNKLNKKQKKNNKI	392	Intracellular trafficking, secretion, and vesicular transport
	23.3851	23.6106	23.8229	24.2455	23.7105	24.5085	25.434	25.5276	S	1674	2	___1		2.04079	0.981466	122.7	3.1e-14	122.7	734	PBANKA_0404000	conserved Plasmodium protein, unknown function	UID804	ENCRSDIDKNSKHELSNSMINIKNNAENFDN	392	Intracellular trafficking, secretion, and vesicular transport
	23.3887	23.6724	24.0442	23.0239	23.9697	24.815	23.8934	23.1863	S	343	2	___1		1.35079	1	52.693	9.53e-05	86.313	964	PBANKA_0404000	conserved Plasmodium protein, unknown function	UID808	NFIINQIEKNKERKFSINELDNIKEYMIYDS	392	Intracellular trafficking, secretion, and vesicular transport
	23.3951	23.0856	22.4545	22.6583	23.0762	21.3156	20.7575	19.906	S	2727	2	___1		0.322071	0.999726	41.136	4.57e-10	67.832	14	PBANKA_0404500	conserved Plasmodium protein, unknown function	UID6820	__MNFLRLLTNEKPKSDEENVNNIDESNKMA	393	Unknown function
	23.3974	24.2301	22.385	24.3887	23.7349	21.7107	25.256	23.8085	S	18	3	___1		1.01905	0.999804	41.136	1.78e-06	56.529	8	PBANKA_0404500	conserved Plasmodium protein, unknown function	UID11177	________MNFLRLLTNEKPKSDEENVNNID	393	Unknown function
	23.3999	24.4266	23.8529	22.867	20.2445	24.0009	22.5608	19.6572	T	856	2	___1		0.24643	1	54.198	0	262.42	6	PBANKA_0405400	40S ribosomal protein S12, putative	UID818	__________MADAESVDNNVVIEEKAVFDN	395	Translation, ribosomal structure and biogenesis
	23.4048	23.7998	23.952	21.7737	24.3236	21.6796	25.7393	24.005	S	323	2	___1		1.62935	0.994241	162.59	6.13e-95	162.59	77	PBANKA_0406000	conserved Plasmodium protein, unknown function	UID821	NTPYNDNICEIYRLNSSQFLNDNCENTISRI	397	Unknown function
	23.4061	24.2157	24.4597	23.3427	24.9064	25.4254	25.4423	24.8103	S	64	2	___1		2.44537	0.582572	66.673	1.76e-09	76.85	78	PBANKA_0406000	conserved Plasmodium protein, unknown function	UID822	TPYNDNICEIYRLNSSQFLNDNCENTISRIS	397	Unknown function
	23.4122	24.4016	23.5339	23.3097	24.1866	20.1315	22.0607	19.391	S	1400	2	___1		0.214359	0.999906	62.287	0.000445611	62.287	527	PBANKA_0406000	conserved Plasmodium protein, unknown function	UID819	GRNEKCRYKKGNHIESGGEEYGEKENINLFE	397	Unknown function
	23.4143	22.5836	25.1611	25.0596	24.1556	24.3486	23.5981	19.8604	S	130	2	___1		0.478312	0.999702	86.641	9.05e-07	86.641	221	PBANKA_0406000	conserved Plasmodium protein, unknown function	UID6831	DYKENDKTFSGELIDSKNSNDEKAIRINKNI	397	Unknown function
	23.4188	25.0561	25.7861	26.0863	24.3075	24.8486	20.8759	19.8058	S	4225	2	___1		0.161838	0.999981	86.641	8.24e-29	129.38	224	PBANKA_0406000	conserved Plasmodium protein, unknown function	UID6832	ENDKTFSGELIDSKNSNDEKAIRINKNIYRI	397	Unknown function
	23.4204	23.8661	22.8775	22.7283	23.897	23.6301	19.6365	24.771	S	167	3	___1		0.847083	0.999981	86.641	8.24e-29	129.38	224	PBANKA_0406000	conserved Plasmodium protein, unknown function	UID829	ENDKTFSGELIDSKNSNDEKAIRINKNIYRI	397	Unknown function
	23.4256	21.181	23.9841	24.7062	22.3056	23.4927	24.368	24.6065	S	1303	2	___1		1.29143	0.983853	76.522	0.00060444	76.522	247	PBANKA_0406000	conserved Plasmodium protein, unknown function	UID824	INKNIYRIVNLNKSDSIDKENFIKKITKIRK	397	Unknown function
	23.4273	22.0445	23.1178	21.7836	22.8257	22.998	20.3064	19.9473	S	844	2	___1		0.475017	0.994041	116.03	2.62e-08	116.03	150	PBANKA_0406000	conserved Plasmodium protein, unknown function	UID827	KKGRSSYVINTRRSSSYDNTYNSYKQKDSKN	397	Unknown function
	23.4274	23.437	23.5923	22.3102	23.0912	23.243	23.1918	18.7724	S	653	2	___1		0.461012	0.999997	71.555	0.000152044	71.555	104	PBANKA_0407100	splicing factor 3B subunit 1, putative	UID837	NRENEFQKKKYDYILSPERADPFEEKSPSPG	400	RNA processing and modification
	23.437	24.3369	21.8977	22.5464	23.5615	23.767	22.4397	20.0823	S	691	3	___1		0.66348	1	46.926	7.05e-10	109.07	115	PBANKA_0407100	splicing factor 3B subunit 1, putative	UID6838	DYILSPERADPFEEKSPSPGERTYTDIMLDI	400	RNA processing and modification
	23.44	23.2584	22.491	20.8173	19.9458	21.9212	20.2542	19.1631	S	1247	2	___1		0.220584	1	46.926	7.05e-10	109.07	117	PBANKA_0407100	splicing factor 3B subunit 1, putative	UID6839	ILSPERADPFEEKSPSPGERTYTDIMLDINK	400	RNA processing and modification
	23.4438	23.5668	23.3787	23.6546	23.6019	20.159	22.2194	22.0791	S	7348	2	___1		0.354504	0.780734	90.559	6.51e-44	90.559	86	PBANKA_0407700	60S acidic ribosomal protein P2, putative	UID838	AAAAAAAPVAGDTGDSKKEEKKEEKEEEEEE	401	Translation, ribosomal structure and biogenesis
	23.4454	24.323	23.6255	26.6722	24.1975	21.8957	23.9949	25.5242	S	1824	2	___1		0.653632	0.99912	59.607	0.00052644	59.607	430	PBANKA_0408300	phd finger protein, putative	UID841	RKEIKEFNKCKTDNISELGGEYNNKVNDYWK	402	Unknown function
	23.4472	23.7809	23.6801	23.5194	23.1538	23.107	24.0828	23.3368	S	166	2	___1		0.878552	1	69.01	0	268.24	707	PBANKA_0408400	phosphoglycerate mutase, putative	UID5179	NAPNNKGIETDLDTKTNDDDNEDLGSLKNVT	403	Metabolism
	23.4473	22.9713	24.0277	22.4228	23.4222	23.1799	23.0063	19.861	S	132	2	___1		0.554814	0.816428	56.569	0.000582396	64.827	304	PBANKA_0408900	conserved Plasmodium protein, unknown function	UID848	KDGLSVNKNSININTSNINNKNCNNNLLHYN	405	Unknown function
	23.4517	23.9289	21.7304	23.8902	20.8961	21.7497	23.0699	22.3612	S	8161	2	___1		0.426	1	41.378	0.00192574	41.378	804	PBANKA_0409300	phosphatidylinositol 3- and 4-kinase, putative	UID851	MENYQSDKKEEPFNISDGNAENDKISSHSQN	407	Signal transduction mechanisms
	23.4548	24.5647	23.2493	24.107	23.6208	23.4508	20.517	22.8546	S	1157	3	___1		0.425388	0.805622	61.962	0.00621694	61.962	222	PBANKA_0410400	glycogen synthase kinase 3, putative	UID5952	FGSAKSLISGQRSVSYICSRFYRAPELMLGS	409	Metabolism
	23.4564	24.2005	21.4168	22.6756	24.3718	23.9097	19.8969	19.3075	S	517	2	___1		0.477691	0.744062	40.589	0.0179815	40.589	422	PBANKA_0410500	major facilitator superfamily-related transporter, putative	UID5186	SLSDHYKKKNYTSIFTDSRYESLNSPSDDIE	410	Transport
	23.4564	24.2005	21.4168	22.6756	24.3718	23.9097	20.4231	19.9127	T	516	2	___1		0.581157	0.943784	56.359	0.000857633	58.676	419	PBANKA_0410500	major facilitator superfamily-related transporter, putative	UID854	HNSSLSDHYKKKNYTSIFTDSRYESLNSPSD	410	Transport
	23.4597	23.5061	24.1799	24.8452	24.1613	23.4804	24.3451	24.3548	S	639	2	___2		1.06266	1	71.085	5.49e-25	134.3	495	PBANKA_0410500	major facilitator superfamily-related transporter, putative	UID852	NVKNEEKTPKIAIHPSESINKEIKKKNKLKN	410	Transport
	23.4597	23.5061	24.1799	24.8452	23.4809	23.4804	24.3451	24.3548	S	641	2	___2		0.944469	1	71.085	5.49e-25	134.3	495	PBANKA_0410500	major facilitator superfamily-related transporter, putative	UID6855	NVKNEEKTPKIAIHPSESINKEIKKKNKLKN	410	Transport
	23.4617	20.6658	25.0997	23.8665	24.0179	24.6593	23.8391	24.2078	S	907	2	___1		1.87592	1	71.085	2.7e-58	158.3	497	PBANKA_0410500	major facilitator superfamily-related transporter, putative	UID6856	KNEEKTPKIAIHPSESINKEIKKKNKLKNIN	410	Transport
	23.4645	22.8028	23.8873	21.8363	24.7187	21.6762	21.5508	20.0233	S	709	2	___2		0.498106	1	71.085	2.7e-58	158.3	497	PBANKA_0410500	major facilitator superfamily-related transporter, putative	UID853	KNEEKTPKIAIHPSESINKEIKKKNKLKNIN	410	Transport
	23.4645	22.8028	23.8873	21.8363	24.7187	21.6762	21.5508	19.8373	T	694	2	___2		0.482307	0.998224	66.595	0.000163629	71.349	93	PBANKA_0411800	vesicle transport v-SNARE protein, putative	UID859	KKYKNILEKMDRDYYSEINDREYDLAKKYIE	414	Intracellular trafficking, secretion, and vesicular transport
	23.4657	24.0341	24.0975	19.113	23.8217	23.1758	21.9664	22.8222	S	349	2	___1		1.20493	0.969715	49.929	0.000640019	54.524	89	PBANKA_0412700	zinc finger protein, putative	UID862	KINRERYSKKTDSCFSDGAYNIIRKKTTKNL	416	Unknown function
	23.4657	20.3263	24.6415	24.2678	25.1016	26.2566	26.2602	24.5828	S	188	2	___1		5.18727	1	49.448	2.51e-14	78.548	599	PBANKA_0413500	conserved Plasmodium protein, unknown function	UID865	KEKKESKMDFYNASKSNNFFDNNNLKNSFSK	417	Unknown function
	23.4663	23.3521	20.0532	19.8927	22.0558	24.2123	23.557	24.0234	S	1623	2	___1		3.41302	0.982552	87.895	7.47e-06	103.42	304	PBANKA_0414400	formate-nitrite transporter, putative	UID866	ETKNSSLGSMNMRGTSIEIQNDI________	418	Transport
	23.4727	24.8846	25.1208	24.2467	25.0042	25.9641	26.0185	24.3105	S	61	3	___1		1.85719	1	320.92	0	396.21	998	PBANKA_0415500	coatomer subunit beta, putative	UID876	KNETFNSVNDQIDKESE______________	422	Unknown function
	23.4729	22.4655	22.4848	22.8155	22.791	20.0534	19.4633	20.6234	S	494	2	___1		0.237023	0.994639	55.314	0.00183809	58.32	458	PBANKA_0416000	high molecular weight rhoptry protein 3, putative	UID887	ENICNVIEKYALTKDSDFKKASKDKKLEKLD	423	Unknown function
	23.4804	23.9164	24.1382	24.7657	23.7448	23.8629	23.9345	21.9055	S	454	2	___1		0.609945	0.998192	193.71	0	244.89	843	PBANKA_0416000	high molecular weight rhoptry protein 3, putative	UID885	KTAFNSGSKTASNSGSKTELAFDEKVKPSDT	423	Unknown function
	23.4834	22.2833	22.1571	24.0017	22.6465	23.3788	23.1631	23.2534	S	469	2	___1		1.09359	0.998192	193.71	0	244.89	843	PBANKA_0416000	high molecular weight rhoptry protein 3, putative	UID6888	KTAFNSGSKTASNSGSKTELAFDEKVKPSDT	423	Unknown function
	23.4861	21.5416	24.1487	23.7996	24.0613	24.8189	19.676	20.4752	S	470	2	___1		0.504823	0.999983	191.61	1.85e-301	234.25	839	PBANKA_0416000	high molecular weight rhoptry protein 3, putative	UID6886	NSGSKTAFNSGSKTASNSGSKTELAFDEKVK	423	Unknown function
	23.4863	24.3889	22.6559	23.7295	23.5879	21.6363	24.7251	24.7057	S	1884	2	___1		1.07073	0.999997	119.53	3.49e-12	120.06	865	PBANKA_0416000	high molecular weight rhoptry protein 3, putative	UID882	DEKVKPSDTEEIKTASKEYLNRLSTEDNNDD	423	Unknown function
	23.4867	24.4727	23.79	24.1344	24.0961	22.6288	24.3653	24.5451	S	318	2	___1		0.957852	0.576743	42.743	0.0305442	42.743	856	PBANKA_0416000	high molecular weight rhoptry protein 3, putative	UID886	SGSKTELAFDEKVKPSDTEEIKTASKEYLNR	423	Unknown function
	23.487	23.7242	19.6596	24.3976	25.1736	23.8864	26.3648	26.0271	S	42	2	___1		5.83962	1	128.9	1.75e-198	205.78	874	PBANKA_0416300	nucleoporin NUP100/NSP100, putative	UID888	KENIFNKAYDDDNDISNDEINLIKNQDGTFY	424	Intracellular trafficking, secretion, and vesicular transport
	23.487	23.7242	20.0674	24.3976	25.1736	23.8864	26.3648	26.0271	T	43	2	___1		5.4412	0.868861	66.595	0.0023773	67.726	1516	PBANKA_0416500	copper-transporting ATPase	UID897	INLKKYRQYNNKNINSSNKYDKSFDKSLKEH	426	Transport
	23.4886	22.3865	24.6299	22.5765	22.5757	22.7513	20.1648	19.5279	T	658	2	___1		0.247337	0.847315	51.013	0.0023773	67.726	1517	PBANKA_0416500	copper-transporting ATPase	UID898	NLKKYRQYNNKNINSSNKYDKSFDKSLKEHF	426	Transport
	23.4952	23.3674	24.1049	24.1265	21.8459	23.5506	19.8309	20.6864	S	154	2	___1		0.203761	0.999994	199.8	2.42e-171	199.82	1034	PBANKA_0416500	copper-transporting ATPase	UID900	TYFGDEKNDGIGKSGSNDIYNCNKNKPSKNF	426	Transport
	23.4952	23.3674	24.1049	24.1265	21.8459	23.5506	19.8309	20.6864	S	155	2	___1		0.203761	1	94.087	2.98e-05	94.087	1381	PBANKA_0416500	copper-transporting ATPase	UID893	GEIGFFKELTGSKNISDIYNKIEDYEKVENC	426	Transport
	23.4959	23.7957	24.6984	25.3761	20.4107	23.4704	19.9747	20.6902	S	248	3	___1		0.10844	1	153.74	4.02e-46	153.74	358	PBANKA_0416500	copper-transporting ATPase	UID896	IDDKIKLKINIPENMSNYKNDISDGIKNKSN	426	Transport
	23.4986	24.3179	22.7349	23.6274	23.4956	22.9297	24.44	24.4646	S	240	2	___1		1.22076	1	177.21	2.18e-222	217.19	258	PBANKA_0416500	copper-transporting ATPase	UID895	VFNIFRNITKNKKIKSNDNIQPEKKKLLDDT	426	Transport
	23.5015	23.9879	24.3174	23.5115	23.8777	25.2649	20.2602	19.5312	S	157	2	___1		0.330776	0.999978	209.39	0	239.19	1017	PBANKA_0416500	copper-transporting ATPase	UID894	KKEKTNSSNKLTKKESFTYFGDEKNDGIGKS	426	Transport
	23.5026	24.7443	23.9768	24.3468	23.5717	24.9665	22.9907	23.1044	S	5577	3	___1		0.714844	0.99946	49.333	0.000467648	62.042	263	PBANKA_0416600	replication protein A1, small fragment	UID902	NNGKYEQFTNMKNILSNDVIQTPDKHYALSD	427	Cell division, DNA maintenance, and Chromatin dynamics
	23.5045	20.3133	26.1162	25.639	23.4451	24.0261	24.5793	24.3856	T	645	2	___1		1.16133	0.960047	49.35	0.00318939	49.35	772	PBANKA_0416800	ubiquitin specific protease, putative	UID905	NMKRECSDGNDTKSTSIEYNDRANNNPLKKN	428	Post-translational modification, protein turnover, and chaperones
	23.5056	22.7963	24.9308	21.4873	23.8887	27.6303	19.4595	20.3461	T	100	2	___1		0.78521	1	72.496	2.99e-08	87.399	926	PBANKA_0416800	ubiquitin specific protease, putative	UID904	EKSGRNYSPRINKQVSENDANNIMNHPEKEN	428	Post-translational modification, protein turnover, and chaperones
	23.5065	23.2575	21.629	23.1075	23.0516	21.1241	20.4938	20.2911	S	289	2	___1		0.321976	1	181.58	4.15e-123	181.58	52	PBANKA_0416800	ubiquitin specific protease, putative	UID903	CNDKNMINYIYKDIVSEENEYDLPNINKFNN	428	Post-translational modification, protein turnover, and chaperones
	23.5077	20.8859	24.1237	23.5126	23.8875	23.5503	19.4539	20.0278	S	93	2	___1		0.412481	0.765932	44.341	8.42e-13	90.754	783	PBANKA_0417300	AP-4 complex subunit epsilon, putative	UID907	ELSSFSNSQINEDCSSQREKGKKMFKLNVVG	430	Intracellular trafficking, secretion, and vesicular transport
	23.5096	24.5254	23.5087	20.1192	24.0926	24.297	22.672	20.6194	S	605	2	___1		1.00314	0.997873	40.715	0.0294345	40.715	550	PBANKA_0417300	AP-4 complex subunit epsilon, putative	UID910	NNTNSPKNNKTEKKKSNDDTLNLRKYAVNTY	430	Intracellular trafficking, secretion, and vesicular transport
	23.5097	23.2855	25.4133	24.8324	22.3089	21.6519	19.9002	19.6163	S	122	2	___2		0.0953317	0.947567	50.703	0.00287075	50.703	1082	PBANKA_0417300	AP-4 complex subunit epsilon, putative	UID908	QYDNRMTNKNEERNPSASIIAKSNLNNSNKL	430	Intracellular trafficking, secretion, and vesicular transport
	23.5097	23.2855	25.4133	24.8324	22.3089	21.6519	20.6968	19.6413	S	126	2	___2		0.109918	0.992252	49.423	0.000212997	71.241	870	PBANKA_0417900	conserved Plasmodium protein, unknown function	UID913	EDTKNTKSDHFSNINSFGKNNTSISFNQSSL	431	Unknown function
	23.5119	23.9532	24.2638	19.8282	23.5912	23.3599	24.2862	21.7024	S	10	2	___1		1.27072	0.9704	53.569	0.000257978	69.672	845	PBANKA_0417900	conserved Plasmodium protein, unknown function	UID912	LQPSDITLGKGSLFGSFTKDNEKKNEDTKNT	431	Unknown function
	23.514	24.3773	25.0226	25.7165	19.612	23.995	24.1573	24.8295	S	1558	3	___1		0.351318	1	84.365	7.71e-05	84.365	829	PBANKA_0417900	conserved Plasmodium protein, unknown function	UID911	KENELKNNNLLNKGPSLQPSDITLGKGSLFG	431	Unknown function
	23.5202	23.9052	23.9424	23.5262	24.5407	25.2082	23.385	23.5997	S	101	2	___1		1.37545	0.963434	42.718	0.0358694	42.718	192	PBANKA_0418300	protein RER1, putative	UID920	FKYLPFNTSTKQTYGSIVRGNGRNK______	433	Intracellular trafficking, secretion, and vesicular transport
	23.5204	23.816	23.9345	24.1945	21.9777	24.4484	20.0177	19.249	S	150	2	___1		0.183882	1	49.715	0.0174489	49.715	94	PBANKA_0501100	early transcribed membrane protein	UID928	KEESDNNPSSANKIPSIVARKNTNLISNNKH	438	Unknown function
	23.5215	23.7919	19.1491	23.5339	23.3695	23.8067	24.3047	24.1956	S	913	2	___1		2.6759	1	207.47	0	238.2	101	PBANKA_0501100	early transcribed membrane protein	UID5202	PSSANKIPSIVARKNTNLISNNKHTPLNIKT	438	Unknown function
	23.5239	22.9642	24.4846	24.4333	19.7588	19.8554	20.271	23.6677	S	430	2	___1		0.128223	0.999423	76.713	1.47e-21	108.49	116	PBANKA_0501800	myosin essential light chain ELC, putative	UID930	DIDLLLKITNPNNEDSIDLNSISQRLEEVM_	439	Cytoskeleton
	23.5267	22.4275	23.9455	23.979	23.2879	23.9736	23.638	23.4786	S	152	3	___1		1.09039	0.985955	51.841	2.87e-18	85.845	2006	PBANKA_0502500	serine/threonine protein phosphatase 8	UID934	EDNLKNGNCSKISSLSYENIGKCYNIGGINS	441	Signal transduction mechanisms
	23.5315	24.4348	24.2176	23.0321	24.6103	24.712	24.2168	25.2981	S	459	2	___1		1.87293	0.999194	92.611	5.14e-05	92.611	1111	PBANKA_0502500	serine/threonine protein phosphatase 8	UID935	LKKASGQLDKERLLYSNDENMKTEKSIIDKD	441	Signal transduction mechanisms
	23.5316	25.3791	25.3828	25.5525	25.0363	24.6741	25.2301	25.1468	S	494	2	___1		1.0427	0.9984	96.604	9.57e-05	100.93	2071	PBANKA_0502500	serine/threonine protein phosphatase 8	UID936	ARKHNSTTMRNIRSESNTVDSLNKLEMQHLP	441	Signal transduction mechanisms
	23.5334	23.3875	23.8388	23.9763	22.8361	19.9138	21.5824	20.4085	S	307	2	___1		0.176924	0.999616	87.363	6.36e-35	145.95	1008	PBANKA_0502500	serine/threonine protein phosphatase 8	UID937	KINELDAMYYDLKTESNIVNINNKSNVFEKS	441	Signal transduction mechanisms
	23.5359	22.9898	23.6796	23.6619	23.2934	21.7291	20.8071	20.668	S	1364	2	___1		0.278858	0.999584	106.49	2.44e-05	106.49	2004	PBANKA_0502500	serine/threonine protein phosphatase 8	UID933	EHEDNLKNGNCSKISSLSYENIGKCYNIGGI	441	Signal transduction mechanisms
	23.5367	23.8586	22.983	22.7391	23.1943	19.7494	21.7647	20.2483	S	2	2	___1		0.243134	0.984788	97.579	1.3e-15	97.579	1207	PBANKA_0503300	conserved Plasmodium protein, unknown function	UID939	YCHLKNVNNNDVYPNSEEPISKEDKSLLMKA	444	Unknown function
	23.5383	21.2484	20.7881	23.1654	22.4288	20.551	21.1377	20.2481	S	2988	2	___1		0.468574	1	46.706	8.77e-06	81.625	448	PBANKA_0503900	conserved Plasmodium protein, unknown function	UID941	LSKENRDRKNQIINNSVEKIDKLEKNKCNDL	445	Unknown function
	23.5442	23.9943	23.1659	25.2848	24.8088	23.9315	25.1251	24.7887	S	214	2	___2		1.58692	0.54632	51.234	3.53e-07	51.234	951	PBANKA_0504900	N-acetyltransferase, GNAT family, putative	UID5206	QKEDENISINEKTQKTRDDDSEENIDLENND	448	Unknown function
	23.5442	23.9943	23.1659	25.2848	24.8088	23.9315	25.1251	24.7887	S	216	2	___2		1.58692	0.836744	88.544	3.14e-31	88.544	956	PBANKA_0504900	N-acetyltransferase, GNAT family, putative	UID945	NISINEKTQKTRDDDSEENIDLENNDIITSF	448	Unknown function
	23.545	26.5763	25.1512	23.8957	25.9643	20.8698	26.1686	24.9232	T	103	2	___1		0.80632	0.833041	84.946	4.65e-24	84.946	1109	PBANKA_0504900	N-acetyltransferase, GNAT family, putative	UID944	KLKKKKKRLANSELPSNEYAEELEQNSNNIK	448	Unknown function
	23.5473	23.9627	24.8601	24.3546	23.767	24.5967	20.1412	24.0576	S	176	3	___1		0.486142	1	114.64	1.08e-12	114.64	291	PBANKA_0505600	endomembrane protein 70, putative	UID5207	IKTLHKDINKYNRINTNIFETDDLDDRGWKL	449	Intracellular trafficking, secretion, and vesicular transport
	23.5473	23.9627	24.8601	24.3546	23.767	24.5967	19.8288	24.0576	T	179	3	___1		0.460525	0.654267	58.172	0.000690437	59.367	4718	PBANKA_0505900	conserved Plasmodium protein, unknown function	UID962	TYIKNEESGKNNNVTSYTCEKGKANKHVYLQ	450	Unknown function
	23.5479	23.1758	24.3437	21.9442	23.2071	24.3459	19.2253	20.5117	S	403	2	___1		0.371028	0.732777	42.568	0.000914401	48.44	4167	PBANKA_0505900	conserved Plasmodium protein, unknown function	UID6954	KIKQTERKMKNTKIMSNTSIIEYDTNKNGNS	450	Unknown function
	23.5496	24.9145	25.4884	23.7646	25.9035	25.5036	20.3166	24.8074	S	1902	2	___1		0.814225	0.999442	57.136	0.00159093	57.136	1362	PBANKA_0505900	conserved Plasmodium protein, unknown function	UID5213	EQLYNRNNSDYLNLNTIDFRSYKTLQILLDN	450	Unknown function
	23.5504	23.0755	22.5356	23.2451	22.391	20.8015	21.517	19.8774	S	2427	2	___2		0.257934	1	44.587	3.49e-25	131.96	1726	PBANKA_0505900	conserved Plasmodium protein, unknown function	UID968	LTNIDTYSANYKNVISDNEIENEEHNKKMNG	450	Unknown function
	23.5504	23.0755	22.5356	23.2451	22.391	20.8015	21.517	19.7467	S	2428	2	___2		0.252158	0.998396	123.14	4.57e-46	139.67	557	PBANKA_0505900	conserved Plasmodium protein, unknown function	UID963	NDDNNMKNDTFSSKNSASNLDVSNELDSNDK	450	Unknown function
	23.5539	24.5127	23.5108	23.683	24.895	19.5746	24.3958	20.9228	S	526	2	___1		0.387415	0.999799	57.348	0.0016385	57.348	4221	PBANKA_0505900	conserved Plasmodium protein, unknown function	UID950	KKKKKNINKFLYDNYSDKKKNSHQTFANLIY	450	Unknown function
	23.5547	23.8333	23.2867	23.7259	23.0325	22.0028	19.0077	21.6642	S	515	2	___1		0.221695	0.819935	57.034	0.00426432	57.034	3886	PBANKA_0505900	conserved Plasmodium protein, unknown function	UID6951	DEENETKDVALSVKNSIESVKNFIINMNDEL	450	Unknown function
	23.555	24.4171	19.8005	22.8383	24.6813	25.2764	24.2484	24.5992	S	280	3	___1		4.13704	0.647125	42.382	0.00426432	57.034	3889	PBANKA_0505900	conserved Plasmodium protein, unknown function	UID6952	NETKDVALSVKNSIESVKNFIINMNDELVQN	450	Unknown function
	23.5554	25.0977	24.1725	23.9491	23.7832	23.9644	24.8393	23.3649	S	156	2	___1		0.867103	0.99277	47.568	5.09e-06	65.395	386	PBANKA_0506000	schizont egress antigen-1	UID982	YNYNKNLSNRQGNLPSNDFIYSCEIQNKKNS	451	Pathogenicity
	23.5599	24.3351	24.5588	24.6965	20.488	24.0459	24.2076	25.6204	S	1020	3	___1		0.616811	0.967467	57.136	0.000293702	67.115	955	PBANKA_0506000	schizont egress antigen-1	UID977	IKSSELKRDSECQTNSPLIFSRSNRTPRKKS	451	Pathogenicity
	23.5616	23.7792	20.4488	20.5031	24.4347	25.4755	26.2795	25.5199	S	155	2	___1		10.2264	0.998996	58.674	0.00436364	58.674	728	PBANKA_0506000	schizont egress antigen-1	UID983	RGNIGNKNEKVDLKDSDGYEKLLKNDMYDLY	451	Pathogenicity
	23.5745	23.5964	23.8866	24.0507	20.2784	25.218	23.2172	23.6853	S	892	2	___1		0.625324	0.968609	53.995	0.000194513	56.599	1502	PBANKA_0506100	PHAX domain-containing protein, putative	UID987	VSNNKNVFVLNDTPISGNEYKKKKKNSKNKN	452	RNA processing and modification
	23.577	23.7178	22.5433	23.832	20.8074	23.7712	24.1282	24.5355	S	1808	3	___1		0.928549	0.999938	47.288	0.00145456	47.288	778	PBANKA_0506100	PHAX domain-containing protein, putative	UID984	IASIENDEKEKFSFLSNDNNMDKNVEKNIEE	452	RNA processing and modification
	23.5835	21.4032	22.8362	23.1526	23.4501	20.6519	21.2223	19.0579	S	282	2	___1		0.31901	0.955011	43.544	0.000212039	70.488	121	PBANKA_0506500	ZIP domain-containing protein	UID990	DNAEKNTNKFTINSASDKNIRDHIDIEMESL	454	Unknown function
	23.584	25.0928	24.7599	25.4637	25.5886	19.4556	26.1166	25.7658	S	1340	3	___1		0.710324	0.999803	69.812	0.00446078	69.812	188	PBANKA_0506600	serine/arginine-rich splicing factor 4, putative	UID1001	DQVTNIKVRRDKRSLSYIKKHRSDYYSPRHK	455	RNA processing and modification
	23.5865	24.6092	24.7235	25.1198	23.2794	23.1013	22.6254	22.5838	S	395	2	___1		0.327082	0.998764	56.225	0.000456536	65.179	334	PBANKA_0506600	serine/arginine-rich splicing factor 4, putative	UID999	VSGENSRSEEKSRSISGDISNNEKQNAGKNV	455	RNA processing and modification
	23.5872	24.0477	20.1584	20.5318	24.6944	23.5816	24.7178	25.4433	S	900	2	___1		5.76772	0.999996	103.55	6.7e-07	103.55	199	PBANKA_0506600	serine/arginine-rich splicing factor 4, putative	UID997	KRSLSYIKKHRSDYYSPRHKKKRIYSDESES	455	RNA processing and modification
	23.5878	23.4691	23.5713	22.1713	24.361	23.6757	19.3771	19.6892	S	1020	2	___1		0.372645	1	90.653	6.28e-05	90.653	116	PBANKA_0506600	serine/arginine-rich splicing factor 4, putative	UID992	DGIGPPLRTEHRIIVSNLPDNCKWQHLKDIM	455	RNA processing and modification
	23.588	22.9152	24.9002	25.0888	24.0631	24.9032	20.221	18.8671	S	297	2	___1		0.231735	1	47.559	2.97e-05	82.417	9	PBANKA_0506900	phospholipid scramblase, putative	UID1002	_______MRNQLVNASLKKTIYASNMINKDQ	456	Unknown function
	23.5896	22.9344	24.6804	25.0561	23.9037	23.9314	20.0591	19.4192	S	745	2	___1		0.21216	0.5	79.693	3.58e-05	83.499	29	PBANKA_0507800	conserved Plasmodium protein, unknown function	UID5218	IEESKKRIVNKERLITSENDEEIQTLDKKKT	457	Unknown function
	23.5913	20.8785	24.7492	24.8586	24.1543	24.0999	24.2938	23.7733	S	314	2	___1		1.47521	0.999428	160.65	3.99e-67	160.65	30	PBANKA_0507800	conserved Plasmodium protein, unknown function	UID1003	EESKKRIVNKERLITSENDEEIQTLDKKKTN	457	Unknown function
	23.5997	24.8817	25.0631	24.551	23.4556	24.4554	25.5414	25.7779	S	2305	3	___1		1.21731	0.999924	71.052	3.69e-15	71.052	691	PBANKA_0508100	chromodomain-helicase-DNA-binding protein 1, putative	UID1014	KKKKRKKKNENNLAESDDEEDNDLYINSYVK	458	Transcription
	23.6018	23.8683	23.5362	24.0355	23.6862	18.9564	19.2515	20.2976	S	506	2	___1		0.107878	1	42.21	1.17e-14	92.611	327	PBANKA_0508100	chromodomain-helicase-DNA-binding protein 1, putative	UID1015	GIGSICNNIPPYRLNSDPQLDKQHNSIDDMN	458	Transcription
	23.6079	24.5248	23.1179	24.2178	24.3878	24.618	19.5962	21.571	S	557	3	___1		0.399467	1	48.112	2.3e-11	108.71	744	PBANKA_0508100	chromodomain-helicase-DNA-binding protein 1, putative	UID1017	YTEKMKRHEKNDIFISPNIGAVGGRTNLRER	458	Transcription
	23.6086	23.1026	25.0441	25.4176	21.2726	24.053	23.0424	19.6601	S	136	2	___1		0.205015	0.773309	97.463	0.000190093	97.463	2375	PBANKA_0508100	chromodomain-helicase-DNA-binding protein 1, putative	UID1011	NIYDINNKGGKGTLLSSSTLDKRRRGISSKY	458	Transcription
	23.6091	24.1805	24.3778	24.2791	23.8579	23.781	24.7886	24.6187	S	872	2	___1		1.10951	0.999984	100.19	1.7e-05	100.19	724	PBANKA_0508100	chromodomain-helicase-DNA-binding protein 1, putative	UID1018	APKSSNGSKSWLQYDSVEDKYTEKMKRHEKN	458	Transcription
	23.61	24.1096	23.9061	23.288	23.8094	20.168	23.6372	23.1293	S	34	2	___1		0.485502	0.996195	77.533	2.55e-05	77.533	2451	PBANKA_0508100	chromodomain-helicase-DNA-binding protein 1, putative	UID1016	KRSCRSGSNRSSRMNSYENYKLTRRRSTRTR	458	Transcription
	23.612	23.8243	25.5399	24.1626	20.7227	25.0659	24.813	24.4369	S	1036	2	___1		0.694923	0.999982	104.94	4.83e-10	104.94	2319	PBANKA_0508100	chromodomain-helicase-DNA-binding protein 1, putative	UID1006	NNYGRRSSERVKAIYSQEDKETGGILKKRVV	458	Transcription
	23.6133	24.7428	22.9661	21.5492	24.1559	24.7801	22.8066	21.988	S	348	2	___1		1.16054	1	156.96	0	297.99	2008	PBANKA_0508100	chromodomain-helicase-DNA-binding protein 1, putative	UID1005	DELDDDIVKDELNDESDNNNKTKGERGRKID	458	Transcription
	23.6161	23.4002	23.8168	24.0785	22.5172	21.4174	20.5825	19.7199	S	1678	2	___1		0.157274	0.513143	55.415	0.000109391	76.01	493	PBANKA_0509200	EF-hand calcium-binding domain-containing protein, putative	UID1023	EQNSEKINDMILENISSNRTTEKNKDIENSE	461	Unknown function
	23.6276	23.3963	21.0853	23.2408	23.5168	20.8172	22.8769	22.2072	S	12	2	___1		0.715501	0.678117	71.513	0.000109391	76.01	494	PBANKA_0509200	EF-hand calcium-binding domain-containing protein, putative	UID1024	QNSEKINDMILENISSNRTTEKNKDIENSES	461	Unknown function
	23.6351	24.1604	22.9527	21.7734	25.4281	25.4922	24.5875	24.917	T	133	2	___1		3.93346	0.999487	127.02	7.05e-18	127.02	477	PBANKA_0509200	EF-hand calcium-binding domain-containing protein, putative	UID1021	EKWKEKINEKIDENISEQNSEKINDMILENI	461	Unknown function
	23.6352	23.5117	23.7865	23.1387	24.0357	21.3316	23.3238	23.7755	S	298	2	___1		0.757136	1	143.39	5.58e-54	143.39	375	PBANKA_0509200	EF-hand calcium-binding domain-containing protein, putative	UID1020	EFSGFRKEEEEQDDISQEVSNNKNHNNEILI	461	Unknown function
	23.6526	24.4715	24.1275	22.9191	25.1871	24.5096	25.2152	24.4858	S	531	2	___1		2.08024	0.999999	171.26	6.8e-107	177.16	335	PBANKA_0509200	EF-hand calcium-binding domain-containing protein, putative	UID1026	MEFDFFEFKNEESYNSQYEKKKKKKKNITKS	461	Unknown function
	23.6567	24.1782	21.8285	23.301	23.3469	21.1606	19.525	20.3844	S	875	3	___2		0.227372	1	154.65	1.93e-202	211.51	253	PBANKA_0509200	EF-hand calcium-binding domain-containing protein, putative	UID1027	INPDRNLVTNDYDNASFKHMKKGIETHGSDK	461	Metabolism
	23.6577	23.3575	20.9174	19.3903	23.8723	23.6262	23.5644	23.9546	T	146	2	___1		3.79382	0.906218	97.214	5.05e-25	134.75	164	PBANKA_0510100	conserved Plasmodium protein, unknown function	UID1031	KRLTEMKKNEKAIDESSENVFKENMERKKTI	464	Unknown function
	23.6577	25.1524	24.2925	25.8228	24.8351	24.6377	24.0818	25.1696	S	486	2	___2		0.965735	0.984744	66.19	0.000453805	66.19	273	PBANKA_0510800	conserved Plasmodium protein, unknown function	UID1037	IKNKKQTEKLSKINQSPLSIRLNYEKNKLYF	466	Unknown function
	23.6577	20.2383	24.2925	25.8228	24.8351	24.6377	24.0818	25.1696	S	488	2	___2		2.26298	1	49.482	0.000229953	65.043	402	PBANKA_0511200	U3 small nucleolar ribonucleoprotein protein MPP10, putative	UID1039	KNDTFLNKTVGKHFESDDDNDELNNKDRNLI	468	RNA processing and modification
	23.6577	25.1524	24.2925	25.8228	24.8351	24.6377	24.0818	25.1696	T	487	2	___2		0.965735	0.999999	85.554	4.25e-05	85.554	6	PBANKA_0511800	centrin-3, putative	UID1040	__________MITRKSDIVSFTPRPITNRPI	470	Signal transduction mechanisms
	23.6601	23.5051	21.8658	23.1636	24.7124	24.6917	25.5415	20.4871	S	55	2	___1		1.75263	0.995174	45.829	0.00401881	45.829	349	PBANKA_0511900	60S ribosomal protein L3, putative	UID1041	TLRKTLVPQVSRDALSQVSLKFIDTSSKLGH	471	Translation, ribosomal structure and biogenesis
	23.662	22.2555	23.9408	23.22	23.5627	25.2396	23.3306	22.3296	S	402	3	___1		1.27108	1	101.36	6.04e-53	151.56	312	PBANKA_0512200	protoporphyrinogen oxidase, putative	UID1042	YKRLNQNIDKENKIQSFENEELNESNKLKMN	472	Metabolism
	23.6661	23.887	20.392	22.7535	23.2185	24.8652	25.5793	25.1238	S	114	2	___1		4.06161	1	126.77	1.34e-24	126.77	2	PBANKA_0512500	nucleolar preribosomal assembly protein, putative	UID1043	______________MSNEFDNTNVEEVADRI	473	Translation, ribosomal structure and biogenesis
	23.6674	24.1437	24.2235	24.6315	24.26	24.4094	25.1395	25.2956	S	3411	3	___1		1.52584	0.983061	86.467	3.91e-05	86.467	458	PBANKA_0512600	partial CSTF domain-containing protein, putative	UID1045	SNNQRRGIKLINRTNSGDNIEENVIKIKNVY	474	Unknown function
	23.6723	24.5262	22.8699	23.5132	19.8223	22.0902	24.3393	24.3877	S	186	2	___1		0.505042	0.873577	46.592	0.0272185	46.592	485	PBANKA_0513400	LEM3/CDC50 family protein, putative	UID7051	YQIAYSKKKFYSIKNSYSLRNDKLLTKIDSS	477	Unknown function
	23.6727	23.6266	21.3607	23.1641	23.6946	21.5617	18.6235	20.2496	S	223	2	___2		0.263582	0.839397	46.592	0.0272185	46.592	487	PBANKA_0513400	LEM3/CDC50 family protein, putative	UID7052	IAYSKKKFYSIKNSYSLRNDKLLTKIDSSEN	477	Unknown function
	23.6727	23.6266	21.3607	23.1641	23.6946	21.5617	19.8191	20.3099	S	224	2	___2		0.327666	1	88.37	5.33e-05	88.37	475	PBANKA_0513400	LEM3/CDC50 family protein, putative	UID1054	NNKESKLHPKYQIAYSKKKFYSIKNSYSLRN	477	Unknown function
	23.6727	23.6266	21.3607	23.1641	23.6946	21.5617	20.8193	19.0945	S	225	2	___2		0.315672	0.96168	42.338	0.0239076	42.338	107	PBANKA_0513400	LEM3/CDC50 family protein, putative	UID5226	TLKYQKTDNIIKRRKTYFYNNDKYNKLMNEF	477	Unknown function
	23.6727	25.7164	25.2761	24.8571	27.343	25.9154	22.097	27.7052	S	42	2	___2		1.84622	1	166.6	2.19e-172	205.87	65	PBANKA_0513400	LEM3/CDC50 family protein, putative	UID1052	NDNGKNQKKNVKKLVSFHNDQITKKNEYLSQ	477	Unknown function
	23.6742	24.1229	23.6623	23.6141	24.1275	23.11	20.3032	19.8185	S	501	2	___1		0.262689	0.538614	40.589	0.000688384	59.418	500	PBANKA_0513400	LEM3/CDC50 family protein, putative	UID1051	SYSLRNDKLLTKIDSSENCINHKNIHKNVCI	477	Unknown function
	23.6756	22.9632	25.2743	24.5676	24.649	24.5831	22.3313	19.9426	S	1137	2	___1		0.422296	0.999998	81.017	0.00017557	81.017	98	PBANKA_0513400	LEM3/CDC50 family protein, putative	UID5227	KNNTVIKIPTLKYQKTDNIIKRRKTYFYNND	477	Unknown function
	23.6757	22.6633	23.9066	23.4312	20.2325	23.2222	22.0088	19.958	S	1207	2	___1		0.239181	0.999913	199.19	2.42e-171	199.82	499	PBANKA_0513400	LEM3/CDC50 family protein, putative	UID1050	NSYSLRNDKLLTKIDSSENCINHKNIHKNVC	477	Unknown function
	23.6783	22.8482	22.1612	23.9266	19.7975	19.3187	22.3431	21.8484	S	230	2	___1		0.199346	1	117.79	3.04e-17	128.85	951	PBANKA_0513900	conserved Plasmodium protein, unknown function	UID5955	YLYLLKEKVYEKDKEYLINDDFSKSFSYSDS	478	Unknown function
	23.6794	23.7671	23.8978	23.9629	23.3974	23.6274	21.7298	23.5403	S	3272	2	___1		0.593338	0.985794	61.233	0.00032048	61.233	285	PBANKA_0514200	claudin-like apicomplexan microneme protein, putative	UID1056	PLYDHQNSMMMPRSASYSNMMHFGKGMDNYP	479	Pathogenicity
	23.6799	24.0131	24.1252	21.0489	23.7831	23.6243	20.5897	20.148	S	893	2	___1		0.441199	0.999906	54.471	0.000409382	54.471	2	PBANKA_0515200	MORN repeat-containing protein 1, putative	UID1057	______________MSEEMHCYNGNIKDGLF	480	Signal transduction mechanisms
	23.6819	23.7867	23.1163	22.9139	22.6754	22.0293	19.9575	20.284	S	2471	2	___1		0.227171	0.975658	58.37	0.00881755	58.37	380	PBANKA_0515300	conserved Plasmodium protein, unknown function	UID1072	PNDWKFKFVDTMKTDSAIYKPRYCDLKDKLS	481	Unknown function
	23.684	24.2709	22.6017	23.3928	23.7168	20.0678	20.1099	22.2596	S	584	2	___1		0.259027	1	73.951	2.2e-30	104.82	353	PBANKA_0515300	conserved Plasmodium protein, unknown function	UID1071	YLGKLRGKYEELISKSLEELPEKEKGEPNDW	481	Unknown function
	23.6863	20.7079	21.0937	19.6296	23.7951	24.667	24.9034	25.385	S	737	2	___1		10.6166	1	43.382	0.00320018	59.227	132	PBANKA_0515300	conserved Plasmodium protein, unknown function	UID1070	GNRERDIYGFYKNIDSENDDNKVEKEDDDKK	481	Unknown function
	23.6868	22.309	23.7293	22.7296	23.2331	23.6916	20.4248	22.2397	S	862	2	___1		0.608625	1	130.2	7.24e-24	130.2	234	PBANKA_0515300	conserved Plasmodium protein, unknown function	UID1059	NIKELEISNELNKDISDLQTQVDTSQKKDLD	481	Unknown function
	23.6879	23.762	23.2566	24.7606	24.3372	24.1547	22.4356	22.9862	S	265	2	___1		0.764003	1	41.283	2.16e-11	100.72	190	PBANKA_0515300	conserved Plasmodium protein, unknown function	UID1069	KDKSSFILNKDKKIKSDNDNNEINLLNLKKA	481	Unknown function
	23.6914	23.6738	23.2195	20.8583	24.4014	23.0936	19.8493	23.4323	S	390	2	___1		0.89094	0.999893	63.944	0.00307541	63.944	395	PBANKA_0515300	conserved Plasmodium protein, unknown function	UID1060	SAIYKPRYCDLKDKLSIENLNYKNIEKEYDA	481	Unknown function
	23.6972	21.5975	20.5036	23.4998	22.5655	24.67	24.3152	22.7033	S	738	3	___1		2.36031	0.931142	70.728	0.00324682	70.728	179	PBANKA_0515300	conserved Plasmodium protein, unknown function	UID1062	PSKIENDIYKIKDKSSFILNKDKKIKSDNDN	481	Unknown function
	23.6973	22.6236	24.3681	25.1018	22.0751	22.9437	24.7795	23.311	S	748	2	___1		0.628343	1	42.21	3.37e-05	79.286	226	PBANKA_0515300	conserved Plasmodium protein, unknown function	UID1065	LKKKNISENIKELEISNELNKDISDLQTQVD	481	Unknown function
	23.6987	26.0873	24.7786	24.9351	28.0766	27.5966	27.6712	26.5099	S	275	2	___1		6.01536	1	42.209	5.74e-07	105	843	PBANKA_0515900	mRNA-decapping enzyme subunit 1, putative	UID1074	ENKYCNKDINILCNNSQDEKAMTNALLDIMK	482	RNA processing and modification
	23.6997	22.5518	24.5313	24.3359	22.9758	25.0749	19.5308	21.2533	S	617	2	___1		0.336581	1	62.891	4.31e-06	103.76	596	PBANKA_0515900	mRNA-decapping enzyme subunit 1, putative	UID1075	NDKAGRKLLYLIKGLSGEEIKEELGKKYSQD	482	RNA processing and modification
	23.7016	23.5433	21.8827	24.0216	22.7908	20.2436	20.4048	21.2621	S	445	1	___1		0.23133	1	68.42	9.19e-07	71.428	673	PBANKA_0515900	mRNA-decapping enzyme subunit 1, putative	UID1073	GLNKNNDQKEEKDDVSILEIGRNTRVIDNEL	482	RNA processing and modification
	23.7032	25.0667	20.0561	21.3795	24.557	24.6422	24.6332	22.998	S	633	2	___1		3.15191	0.99748	105.98	1.96e-08	114.4	188	PBANKA_0517000	early transcribed membrane protein	UID1088	SSTYITSYKPRYGTTSPARSESPTSSVSSTS	484	Unknown function
	23.7039	25.0259	21.5082	23.2352	23.5635	24.7165	20.9958	21.2301	S	410	2	___1		0.597982	0.995853	123.64	1.74e-30	123.64	155	PBANKA_0517000	early transcribed membrane protein	UID1080	SSKLESYYPKYVKSDSPAKPDSPAKPDSAPK	484	Unknown function
	23.7059	23.6936	25.5909	25.2932	23.9425	25.8366	23.7385	18.7837	S	272	2	___1		0.354639	0.967955	83.647	5.82e-06	93.598	90	PBANKA_0517000	early transcribed membrane protein	UID1077	VHTAQKKDSKSKKLPSISRNSSNSNPKNTKG	484	Unknown function
	23.7065	23.3225	22.683	23.4268	23.1971	23.3536	20.7192	19.3942	S	256	2	___1		0.325634	0.999962	179.56	9.88e-232	201.06	194	PBANKA_0517000	early transcribed membrane protein	UID1082	SYKPRYGTTSPARSESPTSSVSSTSLSKTST	484	Unknown function
	23.7147	23.6097	23.4717	23.8518	23.244	22.9699	24.4533	23.555	S	206	2	___1		0.928887	1	131.32	3.11e-89	173.72	241	PBANKA_0517500	bromodomain protein 1, putative	UID1090	TQPKNAKLNTTQYLGSVKSESNANVSSNVDP	486	Transcription
	23.7155	24.5426	23.8777	24.1541	25.6527	24.0979	26.0447	25.7962	S	25	2	___1		2.50602	0.999901	58.172	0.000187636	72.29	222	PBANKA_0517500	bromodomain protein 1, putative	UID1094	IINLLKNAGTVAKPGSVVHTQPKNAKLNTTQ	486	Transcription
	23.7164	25.0419	19.8267	23.9694	24.5186	24.677	24.8957	25.7055	S	972	3	___1		3.50788	0.883505	252.77	0	252.77	494	PBANKA_0517800	Sec1 family protein, putative	UID1100	MNINININSQLNRTASNGFSNSISNPTNNTS	487	Intracellular trafficking, secretion, and vesicular transport
	23.7188	23.4277	24.7425	25.054	23.1756	24.7976	25.304	25.3331	S	778	2	___1		1.33499	0.979915	66.022	1.42e-06	66.335	675	PBANKA_0519900	conserved Plasmodium protein, unknown function	UID1111	TIDTNKKKNAQDCTLSNENNNNISVKSKNVK	493	Unknown function
	23.7197	25.5546	25.5478	25.2522	25.0269	25.3482	25.9139	25.8434	S	584	2	___1		1.42852	1	73.279	0.00019963	73.279	230	PBANKA_0519900	conserved Plasmodium protein, unknown function	UID1112	TNIKSNLQKNGEIKLSEDDEGKKNKKNLKQS	493	Unknown function
	23.7204	23.6044	23.957	23.9743	23.66	23.5547	20.3018	20.0189	S	324	3	___1		0.262397	0.851709	105.9	1.92e-34	105.9	1421	PBANKA_0519900	conserved Plasmodium protein, unknown function	UID1108	ASSTSSSLTGKIETNSLNNNASQNNQNNYLN	493	Unknown function
	23.7206	23.7574	24.1944	22.47	24.8606	24.5181	25.5831	25.4982	S	642	2	___1		2.98846	0.954612	56.205	0.000628553	76.326	2764	PBANKA_0521300	zinc finger protein, putative	UID1120	LINKNYKNYYPHRNNSPTRDDIIKNKMRNEK	496	Unknown function
	23.7243	24.759	24.9505	25.3397	25.5137	25.6018	25.5179	25.3518	S	309	3	___1		1.74463	0.995794	80.752	2.31e-11	80.98	1770	PBANKA_0521300	zinc finger protein, putative	UID1119	LETSKNLEISDNHNFSENDDQDKTKNEIYYS	496	Unknown function
	23.7251	24.1633	23.7915	24.6343	22.5511	21.9173	20.7016	19.661	S	763	2	___1		0.136711	0.991312	66.56	8.32e-06	83.783	756	PBANKA_0521300	zinc finger protein, putative	UID1124	NVWSLRNVNSMKRSNSFSCYENKTVYFDYEH	496	Unknown function
	23.7254	22.5569	23.887	22.2617	22.6019	23.2885	19.6057	19.9891	S	701	2	___1		0.300107	0.999367	86.467	3.91e-05	86.467	407	PBANKA_0521300	zinc finger protein, putative	UID1125	KENKNHKKKSNKYNISDEEEFDDTKIKKNKK	496	Unknown function
	23.727	24.2741	21.9209	23.153	24.1408	22.0909	22.8064	21.1262	S	485	2	___2		0.603876	0.99508	57.348	0.0016385	57.348	295	PBANKA_0521300	zinc finger protein, putative	UID1123	SKYSKKNINKFNRSNSDGDIYRHFKSRISFN	496	Unknown function
	23.727	24.2741	21.9209	23.153	24.1408	22.0909	22.8064	21.1262	S	487	2	___2		0.603876	0.999997	89.911	1.37e-08	89.911	472	PBANKA_0521400	serine/threonine protein kinase RIO2, putative	UID1126	NKKNYELDDNYQDIPSEQKVKFQNRENEESD	497	Signal transduction mechanisms
	23.728	23.0776	24.9706	21.0423	24.0041	20.305	24.6147	24.9318	S	151	2	___1		1.19688	0.999689	130.27	1.16e-45	130.27	763	PBANKA_0521700	AP2 domain transcription factor, putative	UID1134	CEPEDKNVNSDNILDSDANNETQEKELSENY	498	Transcription
	23.7308	24.4112	25.3419	25.5628	25.1746	24.852	25.3848	24.906	S	1444	2	___1		1.24632	0.999883	56.087	0.00128204	56.087	236	PBANKA_0521700	AP2 domain transcription factor, putative	UID1135	NSKNYNCNKQFFGINSYDKVFLKELKITNID	498	Transcription
	23.7327	22.6305	22.9904	23.0806	23.1475	20.9522	20.942	21.1247	S	1421	2	___1		0.337521	0.999277	75.854	3.84e-05	75.854	1661	PBANKA_0521700	AP2 domain transcription factor, putative	UID1139	KGGKARNNNNSKRSVSNANFGREGVGSRYYD	498	Transcription
	23.7342	24.5868	24.7342	25.3994	25.4396	20.4711	20.8929	21.5554	S	751	2	___1		0.173872	0.840264	54.416	0.00157706	54.416	1844	PBANKA_0521700	AP2 domain transcription factor, putative	UID1128	NSVNFGTPHKELKASSLNLSSLKDKTDRLSG	498	Transcription
	23.7346	22.5359	23.0784	24.5419	23.0081	24.2812	20.1881	19.5068	S	44	2	___1		0.302153	0.869896	85.845	4.05e-05	85.845	646	PBANKA_0521700	AP2 domain transcription factor, putative	UID1131	GIENEYKYKNKNDNNSSNCLEIKVEKFSDHD	498	Transcription
	23.7347	24.1777	22.9488	23.9837	23.8699	19.8259	24.4319	23.6433	S	7745	2	___1		0.587038	0.999758	66.012	1.63e-14	77.873	28	PBANKA_0522000	conserved Plasmodium protein, unknown function	UID1140	EKKKEGNMFIDDENKSEENYVFIDEKYKEYF	499	Unknown function
	23.7392	24.9686	24.5989	25.5997	25.0348	25.6256	25.083	24.9357	S	393	2	___1		1.35959	0.994606	59.067	0.00252277	59.067	1308	PBANKA_0522600	erythrocyte membrane-associated antigen, putative	UID1144	IKKMHDICIDKIRSISLIYEKKSNKIKNIPR	501	Unknown function
	23.7417	24.9487	25.1634	25.037	24.7827	25.8885	25.1388	25.1952	S	153	3	___1		1.44253	0.959987	58.32	0.000545847	58.32	2625	PBANKA_0522600	erythrocyte membrane-associated antigen, putative	UID1145	TNENIYHQVVSEKTPSEPIYDESNAKKNKKN	501	Unknown function
	23.7438	23.8105	22.926	24.5783	20.9464	23.0101	23.4925	23.6793	S	795	2	___1		0.506076	0.529494	43.598	0.000614404	43.598	2773	PBANKA_0522600	erythrocyte membrane-associated antigen, putative	UID5240	HKYRNDIFAKYTNTETGSDKGNIIIQKKCQT	501	Unknown function
	23.751	23.8762	23.5187	21.7637	23.6859	20.2264	21.8201	20.1462	S	1376	2	___1		0.295709	0.99539	67.113	0.000418677	67.113	1326	PBANKA_0522600	erythrocyte membrane-associated antigen, putative	UID1143	YEKKSNKIKNIPRSISIIPVNNKKNSFINKI	501	Unknown function
	23.7523	22.9013	24.9037	24.5945	22.5631	20.595	19.9098	18.5954	S	630	2	___1		0.0812142	1	97.813	2.09e-05	97.813	271	PBANKA_0523900	glideosome associated protein with multiple membrane spans 2, putative	UID1148	FSFEPLLEKWSPELHSRDINADVLPEIKHDD	503	Pathogenicity
	23.7535	24.4221	24.8363	24.6541	24.0322	25.2382	26.5693	26.0775	S	730	2	___1		2.08898	0.973413	83.692	5.51e-05	83.692	1028	PBANKA_0524000	conserved Plasmodium protein, unknown function	UID1153	TNITDSNQVPKSNITSNELNNTSNKNASTNY	504	Unknown function
	23.7537	25.2222	23.8229	25.2283	23.9758	19.915	22.7415	24.4906	S	568	2	___1		0.302278	1	44.457	3.77e-52	151.04	615	PBANKA_0524000	conserved Plasmodium protein, unknown function	UID1149	EENNENQNCTHKRKISDIALDDLNPEKNQKI	504	Unknown function
	23.7552	30.173	24.476	24.387	29.0275	25.2074	24.7974	24.9333	S	86	2	___1		1.22569	0.999887	142.25	3.66e-75	142.25	783	PBANKA_0524000	conserved Plasmodium protein, unknown function	UID1150	HNTFSNNNINEDTNISPNIRIIKLNQKDMKE	504	Unknown function
	23.7558	24.0367	23.0139	24.1767	23.5523	22.7556	22.3699	24.2096	S	943	2	___1		0.695477	0.987085	70.1	5.74e-14	90.827	280	PBANKA_0524000	conserved Plasmodium protein, unknown function	UID1151	ISYGINLFTDKNLLNSNSIKDTVNILPNNNC	504	Unknown function
	23.756	24.3105	23.989	23.9503	23.7665	22.6608	24.5938	19.5813	S	89	2	___1		0.392061	0.976777	66.595	0.000255079	72.582	145	PBANKA_0524200	early transcribed membrane protein	UID5242	DGYKPSSSPNNNSKRTPTAPYTVKLN_____	505	Unknown function
	23.7565	24.8447	25.8538	24.4742	24.4655	20.2355	24.4224	23.4868	S	13	2	___1		0.33454	0.580631	92.247	3.9e-06	101.72	103	PBANKA_0524800	early transcribed membrane protein	UID5244	SGLDGKTPLIIPRKKTPSASDNDSVPPS___	506	Unknown function
	23.7569	23.7644	23.3581	21.9679	24.4021	25.0409	25.9442	25.5631	S	144	3	___1		4.07204	0.604683	74.618	5.47e-05	101.38	134;134	PBANKA_0600061	fam-b protein	UID352	RKELEEIKKELNNKRSSEVEIQPIKDKIITK	253	Unknown function
	23.7571	23.2043	23.1137	24.1888	20.4261	25.3648	20.0553	20.1197	S	186	2	___1		0.237418	0.965595	86.772	8.51e-17	128.22	135;135	PBANKA_0600061	fam-b protein	UID353	KELEEIKKELNNKRSSEVEIQPIKDKIITKK	253	Unknown function
	23.7593	23.29	24.2211	23.0861	20.287	21.9354	23.5154	19.1544	S	578	2	___1		0.193973	0.797384	47.302	0.00270489	47.302	6	PBANKA_0600900	conserved protein, unknown function	UID1163	__________MKAMSSNNISIKKKEESSKTK	508	Unknown function
	23.7593	23.3525	24.0953	24.4141	25.2168	22.2112	22.8109	24.2975	S	97	2	___1		0.82863	0.885253	144.47	2.15e-94	144.57	1174	PBANKA_0601600	conserved protein, unknown function	UID1168	KNTGFSNKMVLNVVSSDNEKLNGEEKRHISF	510	Transcription
	23.7626	22.6591	24.83	24.7723	23.0229	24.5538	24.02	23.9972	S	2886	2	___1		0.928179	0.987178	76.073	1.38e-11	76.073	589	PBANKA_0602400	major facilitator superfamily domain-containing protein, putative	UID1181	NFFSFFKRNNIDLDNSENANYDTIQVFKIDK	511	Transport
	23.7721	22.9036	22.8221	23.8806	23.2726	23.985	20.8279	23.391	S	467	2	___1		0.71923	0.499952	47.754	5.1e-05	47.754	176	PBANKA_0602400	major facilitator superfamily domain-containing protein, putative	UID1184	NQNDNFNGNIYKVLNSHNTNIQDNNNYMSKS	511	Transport
	23.7809	23.4627	23.2505	24.2319	24.9272	22.2611	23.9358	19.7811	S	72	2	___2		0.51577	0.499952	47.754	5.1e-05	47.754	179	PBANKA_0602400	major facilitator superfamily domain-containing protein, putative	UID5249	DNFNGNIYKVLNSHNTNIQDNNNYMSKSEHE	511	Transport
	23.7809	23.4627	23.2505	24.2319	24.9272	22.2611	23.9358	20.726	S	73	2	___2		0.607529	0.557483	50.938	7.74e-05	51.348	1020	PBANKA_0602400	major facilitator superfamily domain-containing protein, putative	UID1180	NKKIVSPHYTNMAVSSDEK____________	511	Transport
	23.7845	24.1445	21.4973	20.838	24.8074	24.4863	25.8773	25.4384	S	217	2	___1		6.00546	0.751992	66.467	3.03e-11	74.584	254	PBANKA_0602400	major facilitator superfamily domain-containing protein, putative	UID1173	DVENLTAEHSNQHTNSINKNIKIKIKLNNNF	511	Transport
	23.7846	24.8035	25.1161	24.7407	24.8568	23.9146	26.1436	24.5022	S	900	2	___1		1.18351	1	57.348	0.000226987	85.813	614	PBANKA_0602400	major facilitator superfamily domain-containing protein, putative	UID1174	VFKIDKNYNDIKRELSNDILKLKAAANIIEN	511	Transport
	23.7849	25.533	25.7475	25.8428	24.9152	24.5524	20.3828	19.5466	S	61	2	___1		0.136049	0.984702	66.98	3.97e-19	79.177	683	PBANKA_0602400	major facilitator superfamily domain-containing protein, putative	UID1175	LSNKHNITNEAINTLSDNPNILDSSSNKINE	511	Transport
	23.7945	24.6271	24.5607	24.186	24.4002	24.2172	25.0401	24.6909	S	2860	2	___1		1.22691	1	167.32	4.66e-242	216.15	332	PBANKA_0602400	major facilitator superfamily domain-containing protein, putative	UID1182	KNYNIGMAKNIRRKKSVITNNNSDNNNNYFR	511	Transport
	23.797	24.2649	24.1777	24.1669	23.5682	24.0013	23.4612	21.039	S	239	2	___1		0.471654	0.988408	56.746	0.000334779	68.168	33	PBANKA_0602700	nucleosome assembly protein, putative	UID1188	ISSLLESIKIDDEKMSDLTEEQKETLKKLKL	512	Unknown function
	23.8007	24.732	23.6646	24.2526	24.1835	22.3398	21.6635	18.9037	S	518	2	___1		0.197531	0.995973	68.034	0.00048535	68.034	24	PBANKA_0602700	nucleosome assembly protein, putative	UID1187	PIPPEEEKEISSLLESIKIDDEKMSDLTEEQ	512	Unknown function
	23.801	23.5909	24.7062	24.9437	24.8625	24.2523	25.654	24.7568	S	236	2	___1		1.53789	1	63.694	2.21e-05	91.656	237	PBANKA_0602700	nucleosome assembly protein, putative	UID1189	RDSFFHFFTSHKVPNSNVIKQLSKHEVAQLE	512	Unknown function
	23.8028	25.1812	19.9163	24.575	24.6775	23.3238	24.3407	24.3372	S	2331	2	___1		1.74228	0.994555	48.659	0.00101091	48.659	43	PBANKA_0603000	conserved Plasmodium protein, unknown function	UID1190	SKNVNKTYGNDKSLFSDNDENAENKIKKRKN	513	Unknown function
	23.8029	24.0433	23.3461	24.2476	24.7893	23.6766	24.93	24.4991	S	263	2	___1		1.53026	0.997432	169.84	0	237.92	2	PBANKA_0603200	eukaryotic translation initiation factor 5A, putative	UID1191	______________MSDHETYDNIDAGASQT	514	Translation, ribosomal structure and biogenesis
	23.8039	23.4124	21.9328	23.7234	23.5738	23.5213	23.9079	23.4361	S	937	2	___1		1.31189	0.999969	78.486	0.000139201	78.486	12	PBANKA_0604600	conserved protein, unknown function	UID1196	____MLKSKYSNDDISDDDYVRERQISLNSR	516	Unknown function
	23.8063	23.5138	23.3817	24.1986	24.7387	24.4979	19.4905	21.9875	S	272	2	___1		0.484158	0.857409	60.49	0.000215079	71.176	64	PBANKA_0605400	conserved Plasmodium protein, unknown function	UID1198	NLGTENSKFDNYEISSDYLKSDEIDQSNSNS	518	Unknown function
	23.8077	24.6623	24.4036	23.7841	24.1737	23.8202	23.8085	23.6794	S	388	2	___1		0.815652	0.724847	59.607	0.000148935	64.439	477	PBANKA_0605600	conserved Plasmodium protein, unknown function	UID1200	ISEKGYMTEKELDVYSNFNFNNDNRNKDSNQ	519	Unknown function
	23.8097	24.3584	24.4134	23.8503	24.1423	24.2439	23.729	18.5646	S	823	2	___1		0.369079	0.999988	101.39	5.12e-05	101.39	726	PBANKA_0605600	conserved Plasmodium protein, unknown function	UID1203	KMDHIMNDKNENYNFSFINEKNITKNLTNND	519	Unknown function
	23.8139	23.8019	24.4991	25.8044	24.2882	24.6139	20.5989	20.069	S	1365	2	___2		0.235317	0.99007	41.912	0.000474573	41.912	453	PBANKA_0605600	conserved Plasmodium protein, unknown function	UID1204	NNNDGNDINSKNNLASNKPNQNNYISEKGYM	519	Unknown function
	23.8139	23.8019	24.4991	25.8044	24.2882	24.6139	19.3707	20.4918	S	1369	2	___2		0.204663	0.995307	41.704	0.00580814	41.704	328	PBANKA_0605600	conserved Plasmodium protein, unknown function	UID1206	DNNQENVMKNNIRYNSANVDIPKHNNTNKID	519	Unknown function
	23.8171	20.8792	23.0891	24.2518	23.467	22.414	23.4589	23.613	S	146	2	___1		1.17196	0.977166	133.23	4.95e-32	133.23	2253	PBANKA_0605600	conserved Plasmodium protein, unknown function	UID1199	QNEKDSYNIGANTTESNNRNNVQNHKKYNTK	519	Unknown function
	23.8171	23.4969	25.19	24.5588	24.6159	24.3631	24.103	24.7386	S	284	2	___1		1.14033	1	44.441	2.55e-06	47.499	1580	PBANKA_0605600	conserved Plasmodium protein, unknown function	UID1205	KNKPFLKHKNNNLELSNENFMQEQGNNNMNF	519	Unknown function
	23.8189	24.6023	24.1377	24.5121	24.0003	21.9962	19.2179	20.4386	T	799	2	___1		0.138264	0.984408	53.828	2.13e-05	63.682	2095	PBANKA_0605600	conserved Plasmodium protein, unknown function	UID1202	DNVHANRNNNETRKDSINLSSMPGNNNNIKI	519	Unknown function
	23.8191	24.1166	22.1989	22.1314	24.5001	24.1529	23.3513	24.0694	S	895	2	___2		1.93445	0.97109	64.104	0.000390842	64.104	403	PBANKA_0606600	conserved Plasmodium protein, unknown function	UID1210	EKDNEGISPKCEGNFSEYENTNLKMDEKNNC	522	Unknown function
	23.8191	24.1166	22.1989	22.1314	24.5001	24.1529	23.3513	24.0694	S	896	2	___2		1.93445	0.999999	102.38	1.03e-09	102.38	904	PBANKA_0606900	amino acid transporter, putative	UID1212	LKFILENGTQRNSVDSDFNLDVADKNRSSKD	523	Transport
	23.8191	24.1166	22.1989	22.1314	24.5001	24.1529	23.3513	24.0694	S	897	2	___2		1.93445	1	47.228	0.0188543	57.267	725	PBANKA_0606900	amino acid transporter, putative	UID1211	KDICEENGNEGMRFKSPEIIRNSYNDNNNNN	523	Transport
	23.8199	23.393	23.4452	20.4822	23.6712	23.9393	23.9837	20.6237	S	228	2	___1		1.20531	0.945419	92.773	1.32e-12	92.773	650	PBANKA_0607400	protein phosphatase PPM11, putative	UID1215	KKNLRITNNILETNNSIEDNNKTLLEGSDKL	525	Post-translational modification, protein turnover, and chaperones
	23.8255	25.6899	22.9324	19.8278	25.1679	25.6053	25.7413	25.0592	S	992	2	___1		5.00901	0.999999	66.262	0.000342002	66.262	1142	PBANKA_0607400	protein phosphatase PPM11, putative	UID1216	IKFNDEPQNRNYEDLSDMVLRDADEEEIEEN	525	Post-translational modification, protein turnover, and chaperones
	23.8256	24.1012	22.9665	23.8619	23.6759	19.0552	23.8192	18.7878	S	2625	2	___1		0.195566	0.986497	52.725	0.0016563	53.968	47	PBANKA_0607700	telomere repeat-binding zinc finger protein, putative	UID1225	FLKNNMDWSQLKSINSQNWENKNTHFNNDSE	526	Unknown function
	23.826	23.9964	24.5597	24.8313	22.7181	23.6868	23.5495	21.0766	S	422	2	___1		0.342553	0.999437	57.348	0.00443348	57.348	485	PBANKA_0607700	telomere repeat-binding zinc finger protein, putative	UID5260	NIIKDISNEAEQKSFTDIEAEKSLGSATPSL	526	Unknown function
	23.8354	24.1327	25.4118	24.1307	25.0182	25.1127	21.3579	22.2122	S	747	3	___1		0.516772	0.933747	47.915	0.00494717	54.343	385	PBANKA_0607700	telomere repeat-binding zinc finger protein, putative	UID1222	NISVEENIKISKLSISEEIDKENKINAFNLI	526	Unknown function
	23.8354	24.1327	25.4118	24.1307	25.0182	25.1127	20.9072	22.2122	T	744	2	___1		0.477948	1	64.104	2.27e-122	170.65	774	PBANKA_0607700	telomere repeat-binding zinc finger protein, putative	UID5261	DDGAEKENSKVADADTDEIGGVNNEHIIEKK	526	Unknown function
	23.8361	24.3698	23.6989	22.8299	22.6473	24.5469	24.8883	24.5445	S	870	2	___1		1.38806	0.999992	123.67	3.23e-12	123.67	728	PBANKA_0607700	telomere repeat-binding zinc finger protein, putative	UID1220	EDDRFEEKEILDSAQSEKRTSLIEDEKIEDE	526	Unknown function
	23.8361	24.9513	23.9799	22.7338	24.6477	25.079	25.674	25.6072	S	61	2	___1		2.59674	1	58.885	0	240.2	1016	PBANKA_0607700	telomere repeat-binding zinc finger protein, putative	UID1218	NINLPEIKREAPEQNSNIPVEIRTCNVCSMV	526	Unknown function
	23.8392	23.8283	23.9428	23.9021	23.088	22.8676	24.1898	19.9467	S	423	2	___1		0.390914	1	117.2	1.57e-08	117.2	346	PBANKA_0609700	conserved Plasmodium protein, unknown function	UID1228	SNDLINQKDYTNFDESEEKSTSFSNKKGKCE	529	Unknown function
	23.8392	23.8283	23.9428	23.9021	23.088	22.8676	24.1898	19.4613	S	424	2	___1		0.359378	1	84.169	6.64e-10	95.273	331	PBANKA_0609700	conserved Plasmodium protein, unknown function	UID1229	KNYENLKLCAIEKRESNDLINQKDYTNFDES	529	Unknown function
	23.8399	21.7805	21.6816	24.2516	23.6419	24.2331	20.1455	20.8505	S	286	2	___1		0.628224	0.993171	44.318	0.00132055	53.448	55	PBANKA_0610400	non-SERCA-type Ca2+ -transporting P-ATPase, putative	UID1234	TIVENGQNTVVVNKNSVNTNIQNSKIGEKNV	532	Transport
	23.8406	23.7725	24.3704	24.2308	24.8452	22.2799	23.8024	24.1785	S	360	2	___1		0.825263	0.876455	47.302	0.00210377	68.735	114	PBANKA_0610400	non-SERCA-type Ca2+ -transporting P-ATPase, putative	UID1236	VDAGRRRGEIDKIEKSKTENVDVYRKGEEID	532	Transport
	23.8423	22.3014	23.9155	24.5008	24.9514	20.6869	20.4047	23.351	S	3164	2	___1		0.408526	1	161.53	0	391.91	318	PBANKA_0610400	non-SERCA-type Ca2+ -transporting P-ATPase, putative	UID1230	MLTKVKLEEENQLIESDVEKEKGEGYRNHYA	532	Transport
	23.8475	23.9901	24.8863	20.2043	25.8016	25.2409	26.7935	26.3015	S	695	2	___1		6.97564	1	194.55	1.39e-263	224.59	1052	PBANKA_0610400	non-SERCA-type Ca2+ -transporting P-ATPase, putative	UID1233	CSELHINKNPNEPILSDDELDKFVDNVLIYS	532	Transport
	23.8476	25.9195	26.4002	24.5322	27.0261	27.7541	26.9899	25.6234	S	515	2	___1		3.18988	0.999986	125.72	7.72e-125	184.31	116	PBANKA_0610400	non-SERCA-type Ca2+ -transporting P-ATPase, putative	UID5264	AGRRRGEIDKIEKSKTENVDVYRKGEEIDKI	532	Transport
	23.8485	25.9691	23.9125	24.3423	25.3254	26.0492	24.5416	24.776	S	243	2	___1		1.57456	0.761229	102.8	4.84e-49	102.8	199	PBANKA_0611800	N-acetyltransferase, GNAT family, putative	UID5265	EDNENGKGDLFEKKNTSEYITGFCGLNETPN	534	Metabolism
	23.8516	25.0851	24.9902	19.5349	25.3198	24.9986	25.1033	22.558	S	790	2	___1		2.18779	0.999253	56.359	0.00181957	56.359	151	PBANKA_0611800	N-acetyltransferase, GNAT family, putative	UID1246	EVFDNNFGSASRTTCSDIHEREKIILEQEEQ	534	Metabolism
	23.8522	22.2059	24.6027	25.192	23.4533	23.6656	20.2706	20.5164	S	375	2	___1		0.252311	0.537636	92.449	5.97e-38	92.449	200	PBANKA_0611800	N-acetyltransferase, GNAT family, putative	UID1241	DNENGKGDLFEKKNTSEYITGFCGLNETPNN	534	Metabolism
	23.8576	24.2073	23.9334	23.6181	24.1076	20.7258	20.361	21.5114	S	91	2	___1		0.213506	0.988609	97.059	2.79e-16	97.059	74	PBANKA_0612200	conserved Plasmodium protein, unknown function	UID1247	NVQNINSNTNLTHQGSKTMNFENEYINSSTQ	535	Unknown function
	23.8585	22.7892	22.7663	22.9939	23.934	20.9833	20.5317	20.356	S	1465	2	___1		0.31848	0.98128	73.156	1.9e-27	132.44	733	PBANKA_0612200	conserved Plasmodium protein, unknown function	UID1249	QICTPIKNRTDNTANSVSDNLIVKDFGDSSN	535	Unknown function
	23.8596	25.874	25.1357	25.0263	25.4103	25.2724	24.2203	24.9991	S	225	2	___1		1.00113	0.995859	46.592	0.00303057	46.592	350	PBANKA_0615300	conserved Plasmodium protein, unknown function	UID1256	INMNNDKNFFYNDAASFKSTFKGTAKESYIS	540	Unknown function
	23.8608	24.7856	24.4623	20.5996	25.2166	25.6121	25.8079	24.537	S	458	3	___1		3.64603	0.554415	108.59	6.84e-06	108.59	314	PBANKA_0615300	conserved Plasmodium protein, unknown function	UID1254	ECTCINNERIDNDSISSENYRDANFDEYEKA	540	Unknown function
	23.8657	24.7502	24.0434	23.5801	23.9424	23.6274	22.554	24.4622	S	304	2	___1		0.750878	1	61.477	2.96e-12	89.484	397	PBANKA_0615800	exported serine/threonine protein kinase	UID1260	CSNDKLGSLADENVNSEQENIKYDNKNHSNI	542	Signal transduction mechanisms
	23.8696	24.2857	19.4717	24.9874	24.1363	23.9328	24.8295	24.7719	S	2337	2	___1		2.40165	1	126.63	2.74e-66	149.09	748	PBANKA_0616800	actin-related protein, putative	UID1263	DTLKNNSSNDCIYLESDYDYKQEFSNYKEED	543	Cytoskeleton
	23.8735	22.3153	22.0319	22.8355	24.0431	25.0906	23.2891	19.6536	S	959	2	___1		1.19338	0.997212	105	8.94e-15	124.42	96	PBANKA_0617000	LEM3/CDC50 family protein, putative	UID1265	YDNENMKAEVLHSEFSNVQKEKRQRKKSSII	545	Unknown function
	23.8742	22.4227	24.0315	21.1456	22.5651	21.9184	20.8262	19.532	S	2508	2	___1		0.316862	0.99863	42.395	0.00879437	42.395	600	PBANKA_0618200	phosphoinositide-binding protein, putative	UID1275	VDNSYENVSEVSKNESELSIRKKKKKKNNNN	548	Unknown function
	23.8806	24.0705	23.8759	23.7504	23.0981	22.9161	23.0449	19.3705	S	2136	2	___1		0.289784	1	90.689	7.59e-12	122.18	894	PBANKA_0618200	phosphoinositide-binding protein, putative	UID1273	GEKFSDDEYVIQKEISEVNDNVEKYKNNEMN	548	Unknown function
	23.8827	25.8807	24.2075	26.7902	19.9167	20.1244	20.2735	24.6046	T	199	3	___1		0.064236	1	50.284	2.27e-05	107.21	666	PBANKA_0618200	phosphoinositide-binding protein, putative	UID1276	NKDKDSALKNKNNNESDFKNKFEQNEMKFSE	548	Unknown function
	23.8856	25.3892	25.75	25.5513	24.0142	23.9599	23.5006	24.7542	S	2006	2	___1		0.470804	1	94.692	1.38e-05	94.692	940	PBANKA_0618200	phosphoinositide-binding protein, putative	UID1277	TDNSMRDPYYKKNYESDINGKVEMPAPDSMI	548	Unknown function
	23.886	24.4091	24.5918	25.0312	23.9145	22.6505	25.9635	25.8211	S	1640	2	___1		1.07764	1	141.08	3.93e-34	141.08	883	PBANKA_0618200	phosphoinositide-binding protein, putative	UID1274	NDKRILAITNIGEKFSDDEYVIQKEISEVND	548	Unknown function
	23.8932	24.6411	24.8586	23.9378	24.5193	24.7621	24.8754	24.5082	T	340	2	___1		1.26013	0.999593	158.77	1.99e-142	183.42	547	PBANKA_0618200	phosphoinositide-binding protein, putative	UID1272	KTQKDMSVFIDDSNFSDGNDHETKYKNTNIY	548	Unknown function
	23.8966	25.6122	25.2968	25.7506	24.7327	25.2474	24.0381	24.8398	S	1784	2	___2		0.745071	1	64.26	1.2e-09	113.77	74	PBANKA_0618500	conserved Plasmodium protein, unknown function	UID1278	KDDLHKIEKEEIQNESDLDNVKNNEFPNLIS	549	Unknown function
	23.8966	25.6122	25.2968	25.7506	24.7327	25.2474	24.0381	24.8398	S	1791	2	___2		0.745071	0.999981	102.39	1.02e-09	102.39	2293	PBANKA_0618500	conserved Plasmodium protein, unknown function	UID1279	QKKSMNSGNNKLSNNSDNNDGVEIKRKDDSE	549	Unknown function
	23.8969	24.4254	23.7637	22.4544	24.076	24.1065	23.8841	20.5508	S	940	2	___1		0.716605	1	47.189	0.000348829	66.989	424	PBANKA_0619000	conserved Plasmodium protein, unknown function	UID1280	CNKNKITKINLENENSGDIKKDDIKLNSSDK	551	Unknown function
	23.8971	24.6146	25.6441	25.3992	23.8255	24.126	19.3774	19.7888	S	412	2	___1		0.115878	0.999969	68.525	1.7e-05	78.661	516	PBANKA_0619000	conserved Plasmodium protein, unknown function	UID1281	KRQFNVIENKNNEIHSNDINKYEEKSQKKKK	551	Unknown function
	23.8986	23.4942	25.013	23.0529	24.2211	23.3911	24.9145	24.1507	S	5274	2	___1		1.23514	0.726793	47.548	0.00069368	47.548	427	PBANKA_0621300	conserved Plasmodium protein, unknown function	UID1296	SNNKKKRSNIEFLNNSDINSVRSMSPEPVRF	554	Unknown function
	23.903	23.9391	22.9735	24.5069	23.9347	23.8689	21.5877	20.119	S	529	2	___1		0.365248	0.997389	54.805	1.66e-18	91.589	1247	PBANKA_0621300	conserved Plasmodium protein, unknown function	UID1294	EKKNSNNDGIDDLPFSNEIYIEKRKNGDNFL	554	Unknown function
	23.9056	23.4073	24.3138	23.2649	23.9061	24.2144	23.3211	23.9091	S	848	2	___1		1.08281	0.878111	65.305	0.000399069	65.305	487	PBANKA_0621300	conserved Plasmodium protein, unknown function	UID1290	IQNDDEEFLRKLLNTSNGNAENFKSSLNFSE	554	Unknown function
	23.9115	23.9041	23.1167	23.5334	22.1029	22.548	19.2212	21.1059	S	413	2	___1		0.193188	0.990957	51.066	0.0128033	51.066	774	PBANKA_0621300	conserved Plasmodium protein, unknown function	UID1291	EENENGGEGDEKMFYSLNRDQMECIEKENEY	554	Unknown function
	23.9118	24.0803	25.8882	19.8062	24.6318	22.7278	24.5788	24.8484	S	321	2	___1		1.71128	0.986107	70.438	0.000238647	70.438	630	PBANKA_0621300	conserved Plasmodium protein, unknown function	UID1295	NENSIKQNINFELKNSNNTNLNVDWKTRGDR	554	Unknown function
	23.9137	25.5591	25.0984	23.9753	24.5002	25.5012	24.9737	25.3093	S	385	2	___1		1.35142	0.998341	145	1.89e-90	173.72	878	PBANKA_0621400	RNA-binding protein, putative	UID1300	IMKILKKNMTQTNTISVDRNKIFKNDTTSKN	555	RNA processing and modification
	23.9173	23.8423	24.2685	24.4675	23.5878	19.0527	20.4341	20.0167	S	101	2	___1		0.098	0.999831	56.951	0.000501273	62.088	256	PBANKA_0621500	Rab GTPase activator and protein kinase, putative	UID1302	SSVRNIQYPKYLSDLSENCEERILNSPLASL	556	Signal transduction mechanisms
	23.9196	20.2912	23.8317	23.5617	22.5293	22.3337	22.8622	23.1074	S	2558	2	___1		0.874845	0.75518	77.597	2.64e-21	100.93	279	PBANKA_0621600	conserved Plasmodium protein, unknown function	UID1306	CFSINEKETKISFPDSNNSEKTIISHEIHQT	557	Unknown function
	23.9196	20.7414	23.8317	23.5617	22.5293	22.3337	22.8622	23.1074	T	2559	2	___1		0.80919	0.95519	92.19	2.64e-21	100.93	282	PBANKA_0621600	conserved Plasmodium protein, unknown function	UID1307	INEKETKISFPDSNNSEKTIISHEIHQTDKS	557	Unknown function
	23.9205	24.2674	23.9979	23.4644	24.8868	25.852	24.8081	24.0945	S	334	2	___1		1.99695	0.997972	186.51	1.54e-173	203.29	360	PBANKA_0621600	conserved Plasmodium protein, unknown function	UID1308	NGKHQFENYKRNINTSPSNIPTKNEKERGGK	557	Unknown function
	23.9219	22.0871	23.7619	24.3734	25.4775	26.3308	22.6174	22.9377	S	83	2	___1		1.74687	0.867277	65.5	0.000515839	65.5	430	PBANKA_0622100	protein kinase, putative	UID1310	KMEKKINLLKNIIIQSPTKKYNSSLNDDIHD	558	Post-translational modification, protein turnover, and chaperones
	23.9227	24.1676	23.4329	23.6306	22.7278	23.7972	20.4497	22.0474	S	1142	2	___1		0.345576	0.890359	91.207	6.35e-08	91.207	2862	PBANKA_0622200	conserved Plasmodium protein, unknown function	UID1312	NQYEKANKINDYNNTSDFDDDKIKIPYINNQ	559	Unknown function
	23.9238	25.8574	21.625	23.5393	24.9714	25.1321	25.4859	25.2732	S	101	3	___1		2.78809	1	73.632	0.00039715	73.632	1968	PBANKA_0622200	conserved Plasmodium protein, unknown function	UID5276	DPDSILAHNTQKDNHTDVDADFLKFSATKIK	559	Unknown function
	23.9238	25.8574	20.1797	23.5393	24.9714	25.1321	25.4859	25.2732	S	103	3	___1		3.58159	0.99999	180.74	4.38e-189	201.3	1509	PBANKA_0622200	conserved Plasmodium protein, unknown function	UID1311	MSLKEKEVDILDCNYSDQEIGRIKKKKKKKK	559	Unknown function
	23.9317	24.0636	19.0884	22.5733	23.7111	24.3641	24.1106	24.3164	S	29	2	___1		3.27456	0.997869	61.11	0.00385391	61.11	86	PBANKA_0623100	tryptophan-rich protein	UID5279	NPIPNVKNIYNKRKYTDDQSSAPKTDKWKHD	561	Unknown function
	23.9337	25.1322	23.7431	23.6949	25.8848	24.9518	27.0487	25.8757	S	12	2	___1		3.51683	0.987409	48.948	0.00141349	48.948	165	PBANKA_0702400	conserved Plasmodium protein, unknown function	UID1325	KEEIKHSKQICDSEISENNKAGNKDKNNKFR	566	Unknown function
	23.9388	26.2811	26.1823	25.5164	24.4067	23.7155	25.4311	25.8161	S	296	3	___1		0.642915	0.943164	125.73	2.17e-23	125.73	1154	PBANKA_0702900	SET domain protein, putative	UID1326	GRKRRRRRKNINPDESCTEDVIKLENVSIML	568	Transcription
	23.9401	24.0977	24.6135	23.2421	24.0893	24.6981	24.6412	24.3062	T	1583	3	___1		1.37588	0.941317	56.916	0.000688039	56.916	258	PBANKA_0703800	conserved Plasmodium protein, unknown function	UID1330	NKKIIHTIKPIEKVYSCGEIFDNNKKSLNSK	569	Unknown function
	23.9404	25.397	24.3834	24.5961	20.254	24.9414	18.8957	20.2682	S	575	2	___1		0.0890402	0.999877	69.451	0.00190968	69.451	279	PBANKA_0703800	conserved Plasmodium protein, unknown function	UID1329	DNNKKSLNSKNYDGNSDKYRNDRYEHSLYNL	569	Unknown function
	23.9409	24.4621	22.2673	21.2616	24.3225	24.366	24.8287	23.1373	S	849	3	___2		2.26679	0.99163	43.611	6.53e-05	43.611	5447	PBANKA_0704500	HECT-like E3 ubiquitin ligase, putative	UID1336	QLNDEAQSNQDNVNESPIRNILDSIDDSEHA	571	Post-translational modification, protein turnover, and chaperones
	23.9411	25.1769	25.2758	24.1118	26.1601	24.3035	24.2301	22.387	S	129	3	___1		0.781206	0.999996	70.197	3.3e-06	79.022	5274	PBANKA_0704500	HECT-like E3 ubiquitin ligase, putative	UID1333	CENNNVNKNKNTKNASDIDDNEQNYKDDKKE	571	Post-translational modification, protein turnover, and chaperones
	23.9462	23.8636	23.874	23.8753	23.2759	21.1955	19.368	20.4929	T	1408	2	___1		0.142922	1	111.64	2.52e-18	111.64	60	PBANKA_0705100	protein KRI1, putative	UID1343	NKKNKKNKNFERADNSNDLNAEEYDDLKNAG	573	Unknown function
	23.9485	23.9164	24.4454	24.9317	24.7233	24.8877	24.8244	23.9876	S	2231	2	___1		1.2271	1	48.004	9.08e-12	97.45	218	PBANKA_0705100	protein KRI1, putative	UID1344	INYSEFYKDILLKEGSQAFDNEEENLLNKEK	573	Unknown function
	23.9486	22.1815	24.0162	24.5155	23.8828	23.2367	22.0249	22.7767	S	321	2	___1		0.62193	1	193.28	2.17e-225	216.68	102	PBANKA_0705300	SAYSvFN domain-containing protein, putative	UID1345	IENELRHTKATTNDDSDNFLRYDDIQRNKMH	574	Unknown function
	23.9508	23.2457	22.5254	23.3895	25.249	24.9032	25.345	23.8835	S	840	2	___1		2.96355	0.999515	64.439	0.000191655	72.2	584	PBANKA_0705600	conserved Plasmodium protein, unknown function	UID1353	YNSNKQLKNNTIDDISYKSKFFNKFERDKEN	575	Unknown function
	23.9534	22.6336	24.2561	23.5406	23.6845	24.5563	24.2442	24.9698	T	1228	2	___1		1.70264	0.7659	43.958	0.00445951	43.958	467	PBANKA_0705600	conserved Plasmodium protein, unknown function	UID1356	INDDINDRNKSCINTSINKIKDKIRENNFNR	575	Unknown function
	23.9551	23.9554	23.267	23.5741	24.0777	23.3415	24.2727	24.1788	S	424	2	___1		1.21401	1	43.308	5.81e-06	58.37	785	PBANKA_0705600	conserved Plasmodium protein, unknown function	UID1352	DERIIGHRKKLLLNESNNRFNKYNKGKAFER	575	Unknown function
	23.9583	24.1667	23.264	23.983	23.3722	22.8677	24.3184	24.2982	S	58	2	___1		0.914544	0.960993	76.391	5.57e-11	106.52	1323	PBANKA_0705600	conserved Plasmodium protein, unknown function	UID1347	IKSQERDCIYETGYASETYEKEENIHENEMD	575	Unknown function
	23.9589	23.0304	22.7842	20.6215	22.2535	23.1662	19.8635	22.1716	S	2220	2	___2		0.600797	0.999987	89.301	4.41e-05	89.301	307	PBANKA_0705600	conserved Plasmodium protein, unknown function	UID1355	NDRMLLLNKTHEKRISNNYEQFKNRDLKRFS	575	Unknown function
	23.9639	23.911	23.8239	22.3797	23.1283	23.6146	25.2418	25.9238	S	64	2	___1		1.94194	0.734314	45.28	0.00887461	45.28	1413	PBANKA_0705600	conserved Plasmodium protein, unknown function	UID7352	IEEVQGNNIKEVGKESITSTFEKYAKIKHKS	575	Unknown function
	23.9682	24.6481	25.1513	22.6393	23.1384	25.0814	24.5296	23.4442	S	449	2	___1		0.963713	0.608446	41.87	0.0223885	41.87	1416	PBANKA_0705600	conserved Plasmodium protein, unknown function	UID7353	VQGNNIKEVGKESITSTFEKYAKIKHKSESE	575	Unknown function
	23.9754	23.3384	24.0548	23.0243	24.405	25.0401	23.6509	20.5151	S	2456	2	___1		0.8733	0.734314	45.28	0.00887461	45.28	1413	PBANKA_0705600	conserved Plasmodium protein, unknown function	UID1349	IEEVQGNNIKEVGKESITSTFEKYAKIKHKS	575	Unknown function
	23.9802	21.1871	19.3222	24.2448	22.4944	23.1091	21.3003	23.5224	S	1520	2	___1		1.34069	1	44.816	0.0014339	44.816	297	PBANKA_0705800	conserved Plasmodium protein, unknown function	UID1360	KAHFYKEFPDLKKEKSDNIDNINKEDFIKKK	577	Unknown function
	23.9802	25.254	25.2348	25.5467	24.6322	24.7639	25.4669	25.9322	S	287	3	___1		1.14462	0.997745	65.092	3.69e-20	129.71	328	PBANKA_0705800	conserved Plasmodium protein, unknown function	UID1361	DLSDNDKSENERKELSYNFDENEDDREVSFP	577	Unknown function
	23.9804	22.9	23.0585	20.1764	22.6243	22.2966	21.9879	21.305	S	451	2	___1		0.71928	1	167.12	8.98e-73	167.12	389	PBANKA_0705800	conserved Plasmodium protein, unknown function	UID1364	NDSNNGDQDIDPSLKSYEIDINNIKIDNDDD	577	Unknown function
	23.9804	24.2648	24.7767	24.7713	24.8283	24.5016	24.7575	24.3196	S	1058	2	___1		1.11223	0.812833	132.13	2.22e-54	136.43	330	PBANKA_0706200	nucleoside transporter 2, putative	UID1369	NTFSKNNLNTEISGNSTSAPTDTLKSSKKHN	578	Transport
	23.9851	23.7393	25.1747	25.1791	24.0419	22.8666	24.509	21.1263	S	772	2	___1		0.383261	0.999728	160.87	5.74e-73	160.87	294	PBANKA_0706200	nucleoside transporter 2, putative	UID1367	TINVNAESNEKNETNSVPNVEHINFQKKKED	578	Transport
	23.9871	24.761	25.4991	25.3171	24.6395	24.6239	22.7314	19.1761	S	151	2	___1		0.233525	1	248.25	0	248.25	310	PBANKA_0706200	nucleoside transporter 2, putative	UID1365	VPNVEHINFQKKKEDSVDGFNTFSKNNLNTE	578	Transport
	23.9873	23.66	22.67	23.0429	23.746	22.5208	23.1417	20.4542	S	298	2	___1		0.54549	0.521753	84.365	6.34e-38	84.365	261	PBANKA_0706200	nucleoside transporter 2, putative	UID1366	QKKIQTATQLQLEQLSYTNNNNTSPQNDPPK	578	Transport
	23.9874	20.6348	23.6845	24.1996	24.2991	24.1411	24.7376	24.5871	S	2424	2	___2		2.48742	0.748021	55.526	3.3e-41	112.82	16	PBANKA_0706800	DnaJ protein, putative	UID7377	MKRKSGNENIVPQGSSESIENFGGKGNKGKD	580	Post-translational modification, protein turnover, and chaperones
	23.9874	19.8904	23.6845	24.1996	24.2991	24.1411	24.7376	24.5871	S	2427	2	___2		2.8299	0.986101	137.73	8.68e-196	195.74	15	PBANKA_0706800	DnaJ protein, putative	UID7376	_MKRKSGNENIVPQGSSESIENFGGKGNKGK	580	Post-translational modification, protein turnover, and chaperones
	23.9906	24.4197	21.2392	26.4063	25.0007	24.5845	24.1746	24.7337	S	2646	2	___1		1.52565	0.99889	126.59	7.9e-87	151.64	18	PBANKA_0706800	DnaJ protein, putative	UID7378	RKSGNENIVPQGSSESIENFGGKGNKGKDEN	580	Post-translational modification, protein turnover, and chaperones
	23.995	23.7361	22.1228	23.9772	20.611	21.7596	21.0164	19.5812	S	1343	2	___1		0.152225	0.99889	126.59	7.9e-87	151.64	18	PBANKA_0706800	DnaJ protein, putative	UID1375	RKSGNENIVPQGSSESIENFGGKGNKGKDEN	580	Post-translational modification, protein turnover, and chaperones
	23.9961	23.9488	23.6602	23.5744	23.3062	22.9024	23.9249	24.5	S	561	2	___1		0.909723	0.986101	137.73	8.68e-196	195.74	15	PBANKA_0706800	DnaJ protein, putative	UID1373	_MKRKSGNENIVPQGSSESIENFGGKGNKGK	580	Post-translational modification, protein turnover, and chaperones
	24.0017	23.482	23.7751	24.1992	24.7018	23.5778	24.6462	21.368	S	593	3	___1		0.817307	0.966152	64.675	0.000323531	79.337	214	PBANKA_0707700	conserved Plasmodium protein, unknown function	UID7399	EENEENEKKNNIINRSDSSIKEYSYEDSRIE	583	Unknown function
	24.0018	20.5956	23.2873	24.309	24.5688	24.9655	23.7346	22.8601	S	772	3	___1		1.9777	0.823572	108.71	6.24e-10	108.71	216	PBANKA_0707700	conserved Plasmodium protein, unknown function	UID7400	NEENEKKNNIINRSDSSIKEYSYEDSRIEAC	583	Unknown function
	24.0027	22.6256	25.0419	24.6422	23.5793	23.119	23.8368	22.4308	S	1577	2	___1		0.559952	1	83.617	1.4e-05	83.617	344	PBANKA_0707700	conserved Plasmodium protein, unknown function	UID1399	NKHILKNYMLNFPIESKSSGFNKLNNETNSL	583	Unknown function
	24.0048	23.8285	23.7514	23.9003	21.2664	23.5589	23.8998	24.5387	S	1228	2	___1		0.680516	0.956435	98.165	5.62e-22	101.67	363	PBANKA_0707700	conserved Plasmodium protein, unknown function	UID1385	GFNKLNNETNSLDYNSLSSIENKKKCCNIPN	583	Unknown function
	24.0072	22.5898	24.5653	24.6243	21.7265	18.6917	20.5975	20.873	S	4167	2	___2		0.0899661	0.823572	108.71	6.24e-10	108.71	216	PBANKA_0707700	conserved Plasmodium protein, unknown function	UID1397	NEENEKKNNIINRSDSSIKEYSYEDSRIEAC	583	Unknown function
	24.0131	23.2881	24.169	24.2722	23.1825	23.9497	21.7091	19.8954	S	726	2	___1		0.297008	0.496518	48.004	0.000253	76.064	735	PBANKA_0707700	conserved Plasmodium protein, unknown function	UID7386	SMDLEDMRLKSFFKTSNYNDVENKKYCSGMC	583	Unknown function
	24.0148	22.5249	24.5224	25.0473	24.0065	24.9342	24.3628	24.0605	S	1637	2	___1		1.24285	0.999957	66.568	0.00158235	66.568	408	PBANKA_0707700	conserved Plasmodium protein, unknown function	UID1411	NKSNNTSKGSFEKYESNAFKTTKSNASVHPG	583	Unknown function
	24.0172	22.8502	24.7928	24.7067	24.6206	24.9646	25.5853	24.1532	S	128	2	___1		1.66925	0.999891	46.844	0.00177364	60.518	500	PBANKA_0707700	conserved Plasmodium protein, unknown function	UID1407	TSVDIENIARSLTMDSLRQNLSIDIIKNKID	583	Unknown function
	24.0174	25.337	24.389	23.7824	24.3786	26.8613	19.0471	20.306	T	2	2	___1		0.300784	0.997135	54.416	0.00079673	65.157	497	PBANKA_0707700	conserved Plasmodium protein, unknown function	UID5298	KIKTSVDIENIARSLTMDSLRQNLSIDIIKN	583	Unknown function
	24.0186	23.5571	22.8273	20.4419	20.7155	19.2691	19.4421	20.6093	S	60	2	___1		0.153656	0.991364	88.075	3.51e-24	131.35	1014	PBANKA_0707700	conserved Plasmodium protein, unknown function	UID1380	HSHLKPTTKHEDALESNVTCFSKPNNNLRYM	583	Unknown function
	24.0196	25.5325	23.3535	24.8034	25.2137	25.7184	25.0872	23.9132	T	574	3	___2		1.47006	0.9654	41.711	0.00962509	48.656	730	PBANKA_0707700	conserved Plasmodium protein, unknown function	UID7385	SYPEQSMDLEDMRLKSFFKTSNYNDVENKKY	583	Unknown function
	24.0248	25.0848	23.0484	23.9774	23.9112	24.4153	20.0656	20.2971	S	103	2	___1		0.27518	0.875002	49.5	0.000253	76.064	734	PBANKA_0707700	conserved Plasmodium protein, unknown function	UID11296	QSMDLEDMRLKSFFKTSNYNDVENKKYCSGM	583	Unknown function
	24.0248	25.0848	23.0484	23.9774	23.9112	24.4153	21.3881	20.7509	S	104	2	___1		0.374367	0.916295	65.472	1.01e-05	92.939	217	PBANKA_0707700	conserved Plasmodium protein, unknown function	UID7401	EENEKKNNIINRSDSSIKEYSYEDSRIEACI	583	Unknown function
	24.0261	23.7517	25.0577	24.4434	24.7701	24.8122	24.2436	23.9438	S	111	2	___2		1.08877	0.916295	65.472	1.01e-05	92.939	217	PBANKA_0707700	conserved Plasmodium protein, unknown function	UID1398	EENEKKNNIINRSDSSIKEYSYEDSRIEACI	583	Unknown function
	24.0261	23.7517	25.0577	24.4434	24.7701	24.8122	24.2436	23.9438	S	114	2	___2		1.08877	0.998355	157.2	9.35e-62	157.2	628	PBANKA_0707700	conserved Plasmodium protein, unknown function	UID1405	IKSAAKSIQNINSMYSNNKLNFSLKEHKKYI	583	Unknown function
	24.0275	24.4192	24.3139	23.3634	25.4567	25.8645	25.6053	25.1082	S	82	2	___1		2.785	1	117.85	2.19e-91	135.02	768	PBANKA_0707700	conserved Plasmodium protein, unknown function	UID7396	GAKNIDANETLNNEPSLEPEQSINLEDMRLK	583	Unknown function
	24.0277	22.6766	23.7503	24.5606	24.7218	23.6535	21.8732	22.4946	T	726	3	___2		0.67454	1	117.85	7.07e-115	153.64	774	PBANKA_0707700	conserved Plasmodium protein, unknown function	UID7397	ANETLNNEPSLEPEQSINLEDMRLKSFFKTS	583	Unknown function
	24.0336	24.2508	24.0039	23.8993	23.9509	22.9399	19.108	19.4262	S	543	2	___1		0.154894	0.998306	162.72	8.43e-72	162.72	402	PBANKA_0707700	conserved Plasmodium protein, unknown function	UID1409	NDDANQNKSNNTSKGSFEKYESNAFKTTKSN	583	Unknown function
	24.0379	24.6405	24.6869	22.5315	24.3129	24.0079	25.0744	23.5396	S	267	2	___1		1.19706	1	117.85	7.07e-115	153.64	774	PBANKA_0707700	conserved Plasmodium protein, unknown function	UID1394	ANETLNNEPSLEPEQSINLEDMRLKSFFKTS	583	Unknown function
	24.0405	21.6043	24.3517	22.9399	20.8925	26.3381	26.6819	25.9011	S	636	3	___1		3.29277	0.999998	72.676	2.12e-05	72.676	244	PBANKA_0707700	conserved Plasmodium protein, unknown function	UID1410	EACIYENIKTGNDQISNDKFNENKKYYYGNP	583	Unknown function
	24.0421	23.1055	24.2824	24.6017	24.0119	23.6426	23.5939	22.2283	S	1157	2	___1		0.642269	1	266.7	0	306.4	358	PBANKA_0707700	conserved Plasmodium protein, unknown function	UID7387	ESKSSGFNKLNNETNSLDYNSLSSIENKKKC	583	Unknown function
	24.0435	23.589	25.1542	23.8702	24.4908	24.562	25.0823	24.1473	S	566	2	___1		1.32535	0.999017	291.7	0	291.7	366	PBANKA_0707700	conserved Plasmodium protein, unknown function	UID7390	KLNNETNSLDYNSLSSIENKKKCCNIPNFCR	583	Unknown function
	24.0537	25.1891	22.9211	24.1911	24.0697	24.7388	23.9033	18.7936	S	744	2	___1		0.43155	0.996486	113.76	3.84e-07	113.76	486	PBANKA_0707700	conserved Plasmodium protein, unknown function	UID1381	IEFIKNNVDFEKIKTSVDIENIARSLTMDSL	583	Unknown function
	24.0542	24.0185	24.4874	23.8324	23.2264	22.8824	22.1005	23.4753	S	380	2	___1		0.442278	1	104.41	5.26e-07	104.41	619	PBANKA_0707700	conserved Plasmodium protein, unknown function	UID1403	NPQLVNTNYIKSAAKSIQNINSMYSNNKLNF	583	Unknown function
	24.0585	24.3029	23.8232	23.3325	22.7295	24.9966	24.6882	23.7277	S	282	2	___1		1.11437	0.999017	291.7	0	291.7	366	PBANKA_0707700	conserved Plasmodium protein, unknown function	UID1387	KLNNETNSLDYNSLSSIENKKKCCNIPNFCR	583	Unknown function
	24.059	23.1192	22.8509	24.0025	22.8731	19.6615	19.7629	19.3853	T	1362	2	___1		0.117668	0.999996	123.72	7.3e-25	124.92	720	PBANKA_0707700	conserved Plasmodium protein, unknown function	UID1379	AEYQLSKFESSYPEQSMDLEDMRLKSFFKTS	583	Unknown function
	24.0593	23.6792	23.1579	22.7706	23.296	23.9911	22.3405	20.269	S	2302	2	___1		0.520294	1	63.073	3.62e-05	89.171	506	PBANKA_0707700	conserved Plasmodium protein, unknown function	UID1402	NIARSLTMDSLRQNLSIDIIKNKIDINKISK	583	Unknown function
	24.0633	23.485	25.4624	25.5398	24.8843	25.2025	24.5117	19.7302	S	664	2	___1		0.481147	1	266.7	0	306.4	358	PBANKA_0707700	conserved Plasmodium protein, unknown function	UID1384	ESKSSGFNKLNNETNSLDYNSLSSIENKKKC	583	Unknown function
	24.0644	24.0547	23.6705	23.8398	22.6251	22.8097	19.4991	21.9115	S	1930	2	___1		0.218242	0.989557	147.28	2.27e-158	196.18	316	PBANKA_0707700	conserved Plasmodium protein, unknown function	UID1395	QDEKNNDDKNPPQYTSFIKHYVTNVGDNNKH	583	Unknown function
	24.0669	23.2764	22.8764	22.4728	23.4689	22.6874	23.5263	20.1794	S	3615	2	___1		0.612327	1	85.536	0	311.58	466	PBANKA_0707700	conserved Plasmodium protein, unknown function	UID1392	NYNCMKNTHEFIKNHSIEEGIEFIKNNVDFE	583	Unknown function
	24.0749	24.5063	26.2837	25.0386	24.389	26.1277	26.8845	26.8412	S	112	2	___1		2.12097	0.999891	46.844	0.00177364	60.518	500	PBANKA_0707700	conserved Plasmodium protein, unknown function	UID7410	TSVDIENIARSLTMDSLRQNLSIDIIKNKID	583	Unknown function
	24.0766	24.5933	25.3994	22.9007	23.5513	23.5066	23.5533	21.7578	S	104	2	___1		0.450547	0.997135	54.416	0.00079673	65.157	497	PBANKA_0707700	conserved Plasmodium protein, unknown function	UID11301	KIKTSVDIENIARSLTMDSLRQNLSIDIIKN	583	Unknown function
	24.0795	23.4847	23.8184	24.9931	23.7649	22.5807	23.1482	23.9563	S	1327	2	___1		0.602319	0.998584	53.779	0.000102389	53.779	416	PBANKA_0707700	conserved Plasmodium protein, unknown function	UID1408	GSFEKYESNAFKTTKSNASVHPGYYGNFNYK	583	Unknown function
	24.0846	24.0539	23.9948	24.0277	23.9494	24.4485	24.2991	24.2958	S	1173	2	___1		1.15505	0.654543	97.463	0.000193255	97.463	485	PBANKA_0707700	conserved Plasmodium protein, unknown function	UID5292	GIEFIKNNVDFEKIKTSVDIENIARSLTMDS	583	Unknown function
	24.0882	24.9888	23.9104	24.7757	25.4502	26.7463	25.9407	25.1855	S	190	2	___1		2.62061	0.915243	84.479	8.18e-06	84.479	38	PBANKA_0709000	protein transport protein SEC61 subunit beta, putative	UID1415	GGQASNTNQGRNSGTSNTILKIYGDDSPGFK	584	Post-translational modification, protein turnover, and chaperones
	24.0904	23.8449	23.3157	24.5066	26.7079	23.9507	27.4346	24.6738	S	344	2	___1		3.36907	0.99963	74.392	1.04e-12	124.6	35	PBANKA_0709000	protein transport protein SEC61 subunit beta, putative	UID1414	NPSGGQASNTNQGRNSGTSNTILKIYGDDSP	584	Post-translational modification, protein turnover, and chaperones
	24.0905	24.9541	24.7979	22.9254	25.5202	25.1034	23.8852	23.0286	S	205	3	___1		1.14264	1	134.56	9.01e-107	180.24	54	PBANKA_0709400	conserved Plasmodium protein, unknown function	UID1418	TPNKVPSKKTDENIISPQKKIENESTNSNEK	586	Unknown function
	24.0908	22.8221	24.6548	22.6066	24.0505	24.0798	24.3996	24.7622	S	419	2	___1		1.71648	0.901432	74.12	4.74e-09	105.58	22	PBANKA_0709400	conserved Plasmodium protein, unknown function	UID1417	PPTTSNPNIKLKKPSSKEEEFYQPVKKTVIT	586	Unknown function
	24.0933	24.6791	25.1061	23.9459	24.5307	23.657	19.5385	19.7539	T	735	2	___1		0.166538	1	230.38	0	284.45	31	PBANKA_0709800	conserved Plasmodium protein, unknown function	UID1419	KSKDPMCRNEKLTEYSDHSEIGNNKDNFNDP	587	Unknown function
	24.0958	23.7451	24.1843	24.3055	23.7331	23.8139	23.7005	22.5189	S	325	2	___1		0.641235	1	197.17	0	284.45	34	PBANKA_0709800	conserved Plasmodium protein, unknown function	UID1420	DPMCRNEKLTEYSDHSEIGNNKDNFNDPKEN	587	Unknown function
	24.0987	23.9423	24.6927	24.188	23.4817	23.0531	22.2693	19.278	S	467	2	___1		0.216149	1	230.38	0	284.45	31	PBANKA_0709800	conserved Plasmodium protein, unknown function	UID7422	KSKDPMCRNEKLTEYSDHSEIGNNKDNFNDP	587	Unknown function
	24.1016	23.836	22.8853	25.0577	23.2716	22.3042	19.8706	22.2728	S	1598	2	___1		0.243105	1	197.17	0	284.45	34	PBANKA_0709800	conserved Plasmodium protein, unknown function	UID7423	DPMCRNEKLTEYSDHSEIGNNKDNFNDPKEN	587	Unknown function
	24.1041	23.9194	23.9432	22.7735	23.6014	22.7893	22.7494	24.0835	S	224	2	___1		0.76889	0.957036	52.49	0.000667553	52.49	361	PBANKA_0709900	conserved Plasmodium protein, unknown function	UID1427	LKLKTKKKYFNKFTNSNDNLLYTFKSENDHK	588	Unknown function
	24.1074	24.2214	24.3006	24.0639	23.3896	24.2141	24.2888	20.1705	S	752	2	___1		0.448265	1	44.299	0.0092368	53.569	382	PBANKA_0710800	Snf2-related CBP activator, putative	UID1428	PTQNSKKRKLPNEGGSDRELKSPKIEEMKNA	590	Transcription
	24.1086	22.4559	24.0529	23.7337	22.3408	19.5462	19.7413	19.995	S	4124	2	___1		0.110189	0.961025	96.773	8.23e-18	123.4	263	PBANKA_0711200	conserved Plasmodium protein, unknown function	UID5311	NEIKKTPKTEIEKTPTTEIEKTPTTEIKKTP	591	Unknown function
	24.1086	23.077	24.5968	24.4918	23.0489	24.2295	24.9849	24.9072	S	332	2	___1		1.16803	0.999875	137.05	7.24e-91	176.33	271	PBANKA_0711200	conserved Plasmodium protein, unknown function	UID11310	TEIEKTPTTEIEKTPTTEIKKTPTTEIKKTP	591	Unknown function
	24.1119	24.006	24.7953	22.2167	20.8369	19.3478	20.3967	22.9002	S	55	2	___1		0.132855	0.999802	75.819	8.21e-06	104.41	349	PBANKA_0711200	conserved Plasmodium protein, unknown function	UID5309	PTEIKKTPTEIKKTPTVEEIKKERLPSNNAN	591	Unknown function
	24.1129	23.1725	22.3343	23.5358	22.4807	23.3271	18.5997	19.5737	S	1650	2	___1		0.203969	0.961025	96.773	8.23e-18	123.4	263	PBANKA_0711200	conserved Plasmodium protein, unknown function	UID11314	NEIKKTPKTEIEKTPTTEIEKTPTTEIKKTP	591	Unknown function
	24.1131	24.135	25.0914	24.0394	23.5644	22.8723	20.1127	20.1094	S	2214	2	___1		0.156039	0.752831	81.565	1.1e-10	120.57	222	PBANKA_0711200	conserved Plasmodium protein, unknown function	UID5303	LGIYKDKKSIKKIESTKIEEKDTKVEEIKKI	591	Unknown function
	24.1153	25.0311	24.8283	24.2873	24.3212	24.3842	24.2875	20.6283	S	224	2	___1		0.447451	1	126.63	5.62e-28	126.63	205	PBANKA_0711200	conserved Plasmodium protein, unknown function	UID5310	KEKKKKNKEEDNDDETELGIYKDKKSIKKIE	591	Unknown function
	24.1154	21.1188	23.7089	24.5183	24.4108	25.0844	25.5682	25.8211	S	297	3	___1		3.61946	0.967994	68.557	1.47e-24	134.99	221	PBANKA_0711200	conserved Plasmodium protein, unknown function	UID1430	ELGIYKDKKSIKKIESTKIEEKDTKVEEIKK	591	Unknown function
	24.1165	25.1373	24.7071	24.4305	25.0658	25.2842	21.1067	24.8831	S	736	2	___1		0.700812	1	80.916	7.05e-05	88.37	239	PBANKA_0711200	conserved Plasmodium protein, unknown function	UID5304	IEEKDTKVEEIKKIPTVEIKKTPTNEIKKTP	591	Unknown function
	24.1188	23.2967	24.5113	24.2533	24.8068	24.9697	24.5908	23.0835	S	259	3	___1		1.24632	0.917466	114.89	5.42e-19	127.92	272	PBANKA_0711200	conserved Plasmodium protein, unknown function	UID5308	EIEKTPTTEIEKTPTTEIKKTPTTEIKKTPT	591	Unknown function
	24.124	22.2796	24.4242	22.3424	24.6546	24.1165	24.222	24.6387	S	89	2	___1		2.16655	0.999875	137.05	7.24e-91	176.33	271	PBANKA_0711200	conserved Plasmodium protein, unknown function	UID5307	TEIEKTPTTEIEKTPTTEIKKTPTTEIKKTP	591	Unknown function
	24.1259	23.8843	24.2896	23.9317	23.0357	20.4674	22.8009	22.1816	S	96	2	___1		0.261254	0.999987	114.89	1.11e-37	146.27	303	PBANKA_0711200	conserved Plasmodium protein, unknown function	UID5306	TEIKKTPTTEIKKTPTIEIKKTPTTEIKKTP	591	Unknown function
	24.1264	21.9488	22.1504	24.049	22.7905	24.0601	23.5881	22.4925	S	2862	2	___1		1.12051	1	91.867	2.01e-72	164.21	360	PBANKA_0711200	conserved Plasmodium protein, unknown function	UID1429	KKTPTVEEIKKERLPSNNANIDRSRNKNRRG	591	Unknown function
	24.1265	23.9688	24.1962	22.8416	23.5693	20.1283	22.2077	21.8917	S	652	2	___1		0.280481	1	41.092	0.000139673	63.827	71	PBANKA_0711300	conserved protein, unknown function	UID1431	LDKNSNLIDIKLELNSERENEFDIIKNKDDE	592	Unknown function
	24.1272	20.4841	25.3195	25.7116	24.5483	23.4462	25.7027	25.4887	S	253	3	___1		1.84789	0.999992	75.819	0.000113686	75.819	553	PBANKA_0711900	heat shock protein 70	UID1434	KAEDEENKKRIEARNSLENYCYGVKSSLEDQ	594	Post-translational modification, protein turnover, and chaperones
	24.1284	23.9862	25.4275	25.293	24.0719	23.0277	24.1633	23.5527	S	6	2	___1		0.498313	1	66.023	0.00144207	71.176	523	PBANKA_0711900	heat shock protein 70	UID1433	GKQNHITITNDKGRLSPEEIDRMVNDAEKYK	594	Post-translational modification, protein turnover, and chaperones
	24.1286	24.8708	24.636	24.8225	25.2596	24.9702	25.2657	25.6724	S	1329	2	___1		1.59937	1	46.926	2.07e-29	127.75	841	PBANKA_0712100	DNA helicase, putative	UID1435	VNKQNNLNENDNINESPNRYNNDNQNDQFSK	595	Unknown function
	24.1333	24.3773	25.008	25.1329	23.5627	25.2433	24.5201	19.4885	S	2386	2	___1		0.363688	0.999999	175.16	1.43e-112	175.16	252	PBANKA_0712600	14-3-3 protein	UID5313	RDNLTLWTSDLQGDQTEEKSKDEGLE_____	596	Signal transduction mechanisms
	24.1365	25.4475	25.0339	25.8604	24.6476	24.3174	24.2838	24.626	S	289	2	___1		0.636894	0.997147	284.57	0	350.86	222	PBANKA_0712600	14-3-3 protein	UID1438	AKRAFDDAITEFDNVSEDSYKDSTLIMQLLR	596	Signal transduction mechanisms
	24.1412	23.462	25	24.9293	24.3437	25.1987	24.2711	24.4545	S	550	2	___1		1.13593	0.999997	252.21	0	295.78	256	PBANKA_0712600	14-3-3 protein	UID1440	TLWTSDLQGDQTEEKSKDEGLE_________	596	Signal transduction mechanisms
	24.1429	22.8572	23.1072	24.006	23.6685	22.9433	20.2442	19.9104	Y	222	2	___1		0.279957	0.997748	65.395	1.74e-05	104.24	234	PBANKA_0712800	U4/U6.U5 small nuclear ribonucleoprotein, putative	UID1442	RDRSREKKRKIDLNDSYDTHRNIKRNRTTSY	597	Unknown function
	24.1449	23.1603	22.9618	23.038	22.1053	19.9406	19.3493	19.397	S	742	2	___1		0.114372	1	93.258	4.95e-11	121.96	358	PBANKA_0712800	U4/U6.U5 small nuclear ribonucleoprotein, putative	UID1441	YRQYMNRRGGFNRPLSPAF____________	597	Unknown function
	24.1449	22.5371	23.5774	22.2251	22.5651	23.7626	21.6554	18.7403	Y	957	3	___1		0.368497	0.847921	72.175	3.13e-05	72.175	176	PBANKA_0715000	vacuolar protein sorting-associated protein 9, putative	UID1444	DLWEKFTEYELTGNDSSYDKKKKKKNDDYII	600	Intracellular trafficking, secretion, and vesicular transport
	24.147	25.8852	25.129	23.4768	26.9005	26.0874	28.3488	27.7989	T	271	2	___2		6.16628	0.997467	73.927	0.000151873	73.927	647	PBANKA_0715000	vacuolar protein sorting-associated protein 9, putative	UID1446	NKTSEIKKKQTIRTNSNNTIFSDKEKVRNNS	600	Intracellular trafficking, secretion, and vesicular transport
	24.1476	22.1658	23.2969	22.2343	23.5367	22.014	22.4526	23.3209	S	1844	2	___1		0.913768	1	45.257	1.69e-10	108.14	40	PBANKA_0715200	eukaryotic translation initiation factor 3 subunit G, putative	UID1447	NKKKWEDIDADDDLESNKKLSYFTNYENGVK	601	Translation, ribosomal structure and biogenesis
	24.1478	24.1553	24.1476	25.0985	24.7983	25.1082	25.1749	25.4801	T	2773	3	___1		1.68538	0.994127	49.423	0.00436145	52.786	17	PBANKA_0715300	conserved Plasmodium protein, unknown function	UID5314	NEKKVDNSPLISKMETFEISDKIKKSSSKKE	602	Unknown function
	24.1525	24.7715	24.6638	24.1557	24.794	24.5464	25.4835	25.4715	S	349	2	___1		1.55614	1	93.152	3.04e-18	93.152	39	PBANKA_0715300	conserved Plasmodium protein, unknown function	UID1449	IKKSSSKKEIKNVYRSLDNEFNFDDEQDETN	602	Unknown function
	24.1529	24.3971	23.2556	22.6408	25.6215	25.8653	22.1404	21.9043	S	60	2	___2		1.20687	0.592213	53.967	0.000636725	53.967	373	PBANKA_0715600	26S protease regulatory subunit 6B, putative	UID1450	SGMQAIRKNRYIITASDFEQGYRTHVRKQLR	604	Post-translational modification, protein turnover, and chaperones
	24.1529	24.3971	23.2556	22.6408	25.6215	26.8665	22.1404	21.9043	S	59	2	___2		1.43552	1	77.674	1.92e-15	88.187	25	PBANKA_0716900	armadillo-domain containing rhoptry protein, putative	UID1453	DLLYKSKLQELGIEGSKTIRKLLSFTNNDII	606	Unknown function
	24.1544	24.5656	24.3539	24.8891	23.5549	22.5731	23.7482	20.1887	S	227	2	___1		0.254454	1	207.88	2.02e-196	207.88	33	PBANKA_0716900	armadillo-domain containing rhoptry protein, putative	UID1452	QELGIEGSKTIRKLLSFTNNDIIRFDKAYDE	606	Unknown function
	24.1544	23.217	23.5268	25.0587	24.3781	25.0642	23.6415	24.0038	S	143	2	___1		1.21645	0.920315	46.926	0.000465117	57.434	669	PBANKA_0717300	cdc2-related protein kinase 3	UID5315	FGLARFHIDSFASNMTNRVITLWYRPPELLL	608	Signal transduction mechanisms
	24.1549	22.945	23.8212	24.9214	20.9086	20.7804	23.9829	23.5224	S	191	2	___1		0.31599	0.996086	103.88	5.13e-05	103.88	944	PBANKA_0717300	cdc2-related protein kinase 3	UID1458	ENIQTDQANAKILSNSADYFEKKNIKKNNNI	608	Signal transduction mechanisms
	24.1604	20.9834	20.2197	20.2734	23.6075	25.0967	23.7414	24.8048	S	453	3	___1		7.48175	1	59.862	0.000397787	60.602	309	PBANKA_0718400	histone acetyltransferase, putative	UID1460	NSSNNSNICLSNSTRSIENEKIDEEEKNNVK	609	Cell division, DNA maintenance, and Chromatin dynamics
	24.1648	23.5951	23.1255	20.4697	24.6354	22.7152	23.4986	22.7255	S	131	2	___1		1.46907	0.999999	87.001	2.86e-05	100.19	577	PBANKA_0719500	conserved Plasmodium protein, unknown function	UID1463	YCNLESKINRFINIISDGNYDKTKRNSINNN	611	Unknown function
	24.166	26.2742	24.7801	19.5012	25.2716	26.0646	26.4763	27.01	S	203	3	___1		5.75673	0.999942	72.532	4.94e-19	72.532	28	PBANKA_0721900	60S ribosomal protein L7ae/L30e, putative	UID5318	LKREKEKEKGEEQEQTENEQENDNNSVISTN	616	RNA processing and modification
	24.1667	24.7129	22.8958	23.9052	24.3394	25.5391	23.6417	23.3213	T	13	2	___1		1.22283	0.999828	48.796	0.0021221	49.715	4215	PBANKA_0722000	phosphatidylinositol 4-kinase, putative	UID1467	RLMNNEYDLNIKNNNSLNDIIYKMNNKEKND	617	Signal transduction mechanisms
	24.1738	23.8353	24.6047	24.3694	24.3952	24.2142	20.4843	20.3911	S	268	2	___2		0.272703	1	41.876	0.0273475	41.876	1058	PBANKA_0722000	phosphatidylinositol 4-kinase, putative	UID1469	RNDIFYDSNYNFLSKSFEDNIKINGESINKP	617	Signal transduction mechanisms
	24.1738	23.8353	24.6047	24.3694	24.3952	24.2142	20.5663	20.0785	T	269	2	___2		0.26202	0.999419	53.967	0.000499918	58.674	3545	PBANKA_0722000	phosphatidylinositol 4-kinase, putative	UID1470	NNKKKKKKYINQSNISDNMRINNLFVKYKPR	617	Signal transduction mechanisms
	24.1738	25.0309	20.09	23.0257	25.0579	24.9554	25.1967	24.7443	S	1056	2	___1		3.75412	0.999995	102.9	3.02e-05	102.9	804	PBANKA_0722000	phosphatidylinositol 4-kinase, putative	UID1468	KRNKDIRTSKKLKNVSFSNNINASKNKDNKV	617	Signal transduction mechanisms
	24.1745	24.3498	21.3879	23.4011	23.6349	23.6245	23.0815	19.6871	S	2132	2	___1		0.565922	0.98211	63.185	4.53e-08	109.84	157;157	PBANKA_0722600	fam-b protein	UID1472	IDDKIIIKKDENGSVSEHEDFKQLRNSENIL	618	Unknown function
	24.1762	25.4063	25.6249	20.6717	25.4457	25.3273	24.2159	25.624	S	124	3	___1		2.27119	1	74.475	0.000348281	74.475	100	PBANKA_0722600	fam-b protein	UID5320	QNIINSHIKKHKENNTLPNLNNLDKKTKKLI	618	Unknown function
	24.1773	23.7794	25.1309	25.9123	24.028	24.2626	21.0058	19.483	S	381	2	___1		0.17015	0.996417	107.65	2.85e-07	107.65	155;155	PBANKA_0722600	fam-b protein	UID1471	HSIDDKIIIKKDENGSVSEHEDFKQLRNSEN	618	Unknown function
	24.1785	24.5973	23.0805	24.6464	24.2228	25.0432	21.9655	19.6044	S	266	2	___1		0.374568	0.970893	102.73	6.16e-10	102.73	1760;2745;2745	PBANKA_0800021	reticulocyte binding protein, putative	UID1162	KEKKDKDEMEFDKSTSFYDENENDLFKRDDE	507	Unknown function
	24.1794	23.671	24.7357	24.4876	23.8748	23.1536	24.2091	23.98	S	266	2	___1		0.724948	1	48.981	6.91e-05	77.379	16	PBANKA_0800400	conserved Plasmodium protein, unknown function	UID1474	MAELTASAYGAATRGSGQGLIPFKSDIFSLF	619	Unknown function
	24.1795	20.071	20.445	20.9817	23.4614	23.6762	22.8926	24.1583	S	418	2	___1		4.37058	0.984354	65.043	0.000132423	65.043	7	PBANKA_0800400	conserved Plasmodium protein, unknown function	UID1473	_________MAELTASAYGAATRGSGQGLIP	619	Unknown function
	24.1842	24.1369	23.8617	23.1535	23.4593	24.3175	22.5611	19.7458	S	4038	2	___1		0.402441	1	49.973	3.09e-65	138.62	577	PBANKA_0800900	conserved Plasmodium protein, unknown function	UID1476	VKKLSSKGLIKNIDDSQENEIIENEEGKDNE	621	Unknown function
	24.186	23.7076	23.8994	24.8149	22.3909	20.5552	24.0317	22.649	S	648	2	___1		0.298277	1	55.261	1.82e-05	101.53	38	PBANKA_0801500	conserved Plasmodium protein, unknown function	UID1479	SDNKMDKYQKLLENDSDDCDIKYLGEKEYEI	623	Unknown function
	24.1861	24.6274	25.3977	23.6237	23.6311	23.3422	22.8125	22.8674	S	325	2	___1		0.407416	0.962325	60.157	0.000261553	68.034	738	PBANKA_0801800	conserved Plasmodium protein, unknown function	UID1493	IYYLNKKKILNKLIDSESEINNTNAKTNDKG	625	Unknown function
	24.1896	24.8995	21.8187	22.2034	22.8762	25.1175	20.4179	23.7686	S	2228	2	___1		0.851011	0.999929	43.794	5.54e-16	96.666	787	PBANKA_0801800	conserved Plasmodium protein, unknown function	UID1489	KIDTNILNDEAISNCSNIKKNETKSNSQMND	625	Unknown function
	24.1898	23.1822	24.3931	25.0394	24.4767	21.7924	20.7046	23.5262	S	3617	2	___1		0.335376	0.953749	74.962	0.000113962	74.962	940	PBANKA_0801800	conserved Plasmodium protein, unknown function	UID1520	LKNSNEIQKYFYQSNSIEKQGDIKLFDITQV	625	Unknown function
	24.1929	24.8673	23.5936	23.406	25.1364	24.5895	23.5998	22.7617	S	122	2	___1		1.00479	0.999705	102.52	8.62e-10	102.52	2489	PBANKA_0801800	conserved Plasmodium protein, unknown function	UID1490	KNLLKNEKKIENNQISEYEDSIKHVEINTNE	625	Unknown function
	24.193	24.3267	21.1731	24.5452	23.3382	20.3802	20.8144	19.5049	S	746	2	___1		0.170746	0.991278	97.836	1.16e-15	106.52	1763	PBANKA_0801800	conserved Plasmodium protein, unknown function	UID1512	NSTNFLNMSILKSNYSNSNSCDNNFLNKTDL	625	Unknown function
	24.1958	24.783	23.3666	23.5601	24.4078	24.5778	22.6527	19.5778	S	599	2	___1		0.443698	0.900929	49.333	7.31e-05	82.651	2148	PBANKA_0801800	conserved Plasmodium protein, unknown function	UID1497	NKNTEKLNDTSILSLSGKYYLTHQNIYNEKS	625	Unknown function
	24.1966	24.4325	20.0578	23.2518	23.7629	23.5675	23.8386	24.1905	S	1654	2	___1		1.80901	1	84.821	1.69e-05	88.338	68	PBANKA_0801800	conserved Plasmodium protein, unknown function	UID1511	KRIEEENKIIDIFNKSLDVNDTEYNKIMSYS	625	Unknown function
	24.1982	24.6982	24.6269	24.4437	23.0695	25.1579	24.5869	23.824	S	63	3	___1		0.794338	0.999951	72.184	9.17e-08	72.184	2600	PBANKA_0801800	conserved Plasmodium protein, unknown function	UID5324	NTPQNNISKYDIQVFTDDGINDEYNNQKWDE	625	Unknown function
	24.2012	24.5774	25.3308	24.7797	24.3453	25.2353	24.7881	24.5188	T	189	2	___1		0.999723	1	89.9	3.7e-05	89.9	809	PBANKA_0801800	conserved Plasmodium protein, unknown function	UID1510	TKSNSQMNDMHNISKSIDNITPSYKSEFDSN	625	Unknown function
	24.2045	25.2429	22.062	24.1401	25.714	20.5922	24.2909	20.157	S	1786	2	___1		0.428139	0.950392	66.004	8.36e-05	75.589	2725	PBANKA_0801800	conserved Plasmodium protein, unknown function	UID1502	NLVSNIDSYNVYKNSSLSNIPFNEFEKNDIA	625	Unknown function
	24.2063	24.3593	24.5232	23.0665	24.5	23.8405	23.9908	23.7824	S	99	2	___1		0.992817	0.965042	50.354	0.00526676	50.354	2060	PBANKA_0801800	conserved Plasmodium protein, unknown function	UID1521	LLAGSDVFYESFKYKSDENIDDLKKYTHLEL	625	Unknown function
	24.2093	24.4185	23.8445	23.8687	25.0084	21.1995	20.8586	20.807	S	225	2	___1		0.230546	0.981913	66.606	6.57e-08	66.606	762	PBANKA_0801800	conserved Plasmodium protein, unknown function	UID1484	AKTNDKGFNNLGENKSNELSMSSELKIDTNI	625	Unknown function
	24.2104	23.945	23.8227	23.9177	23.8003	22.3907	21.8212	19.7932	S	4388	2	___1		0.246114	1	119.54	2.35e-59	152.71	87	PBANKA_0801800	conserved Plasmodium protein, unknown function	UID1495	NDTEYNKIMSYSKLLSHDVDNNIESEEIKIN	625	Unknown function
	24.2114	23.9731	24.249	24.2753	24.0461	21.6185	22.1713	22.6093	S	4582	2	___1		0.337767	0.999859	52.254	2.08e-08	72.99	1887	PBANKA_0801800	conserved Plasmodium protein, unknown function	UID1491	NEENNSLFLSKDKKVSNNLFTTNEQDENTIK	625	Unknown function
	24.2138	24.828	24.3886	24.8497	24.4348	25.2569	25.0895	24.8541	S	2378	2	___1		1.2647	0.810434	79.089	2.62e-05	103.88	1277	PBANKA_0801800	conserved Plasmodium protein, unknown function	UID1504	SNLMDNKQNYEVGAYSNTRKSAYKENISNII	625	Unknown function
	24.2164	24.7845	24.7753	23.6271	23.4415	22.8971	24.9694	23.5882	S	1033	2	___1		0.647622	0.999997	125.53	9.33e-20	125.53	2717	PBANKA_0801800	conserved Plasmodium protein, unknown function	UID1500	MDIYKLPKNLVSNIDSYNVYKNSSLSNIPFN	625	Unknown function
	24.217	23.3575	23.5229	20.6202	23.8723	23.6262	23.5644	23.9546	T	147	2	___1		1.7715	1	88.021	1.82e-05	90.926	2243	PBANKA_0801800	conserved Plasmodium protein, unknown function	UID1498	ETLDKQIDEILNKLNSQNEIDNQLKNATKKN	625	Unknown function
	24.2218	23.1537	24.7163	24.9872	23.8996	23.7691	19.0184	20.6583	T	485	2	___1		0.185129	0.999498	158.52	4.49e-66	158.52	740	PBANKA_0801800	conserved Plasmodium protein, unknown function	UID1494	YLNKKKILNKLIDSESEINNTNAKTNDKGFN	625	Unknown function
	24.2235	25.3448	25.3305	25.3905	24.2873	24.9592	20.9237	19.8129	S	353	2	___1		0.167641	0.651057	96.059	2.62e-05	103.88	1279	PBANKA_0801800	conserved Plasmodium protein, unknown function	UID5322	LMDNKQNYEVGAYSNTRKSAYKENISNIIDG	625	Unknown function
	24.2253	23.9615	23.3063	22.8762	22.0983	23.0138	22.6412	20.2131	S	363	2	___1		0.329711	1	54.471	2.59e-05	80.318	666	PBANKA_0801800	conserved Plasmodium protein, unknown function	UID5321	KNIIKKNSRLLLKKVTNIQDEKLYKNKRKGN	625	Unknown function
	24.2271	25.2203	24.6996	24.1713	25.0844	25.4539	25.016	23.6731	S	2764	2	___1		1.17062	0.996256	81.017	8.89e-06	97.813	2171	PBANKA_0801800	conserved Plasmodium protein, unknown function	UID1513	QNIYNEKSNSRNRSTSTNSFFLKNNNSFENK	625	Unknown function
	24.2275	24.5556	23.9236	28.2377	28.2109	24.5469	25.5488	29.2583	S	495	2	___1		3.1495	1	42.001	0.000557014	57.785	745	PBANKA_0801900	methyltransferase, putative	UID1524	DFEEMEKNEEEQKEESEEEEWEEVGKMENMK	626	Translation, ribosomal structure and biogenesis
	24.2306	23.2467	24.4268	25.0084	23.4773	21.046	24.6184	24.4963	S	750	2	___1		0.566982	0.804329	47.288	0.00280688	47.288	584	PBANKA_0802000	conserved Plasmodium protein, unknown function	UID1532	KQKETCGQNKIRNVTSDYFTSIKTLNKDINS	627	Unknown function
	24.2307	24.4627	23.9408	23.533	23.8312	24.1297	23.1927	23.656	S	2839	2	___1		0.79037	0.712539	53.625	0.0003763	53.625	512	PBANKA_0802000	conserved Plasmodium protein, unknown function	UID7541	KTKVSSNKNLTHKERSRTLSNNLIQNEGENK	627	Unknown function
	24.2313	23.0929	24.9024	23.5958	24.3183	25.3996	26.3432	25.2571	S	175	2	___1		2.59179	0.999987	147.92	7.58e-58	147.92	516	PBANKA_0802000	conserved Plasmodium protein, unknown function	UID7542	SSNKNLTHKERSRTLSNNLIQNEGENKMKKI	627	Unknown function
	24.2324	25.3333	25.2584	22.8102	24.5992	25.657	23.298	23.3131	S	2	2	___1		0.875543	0.98628	97.579	7.58e-58	147.92	514	PBANKA_0802000	conserved Plasmodium protein, unknown function	UID11330	KVSSNKNLTHKERSRTLSNNLIQNEGENKMK	627	Unknown function
	24.2333	23.4997	23.0578	19.3373	23.1478	24.0746	24.2947	24.5598	S	1149	2	___1		2.80344	0.999987	147.92	7.58e-58	147.92	516	PBANKA_0802000	conserved Plasmodium protein, unknown function	UID1539	SSNKNLTHKERSRTLSNNLIQNEGENKMKKI	627	Unknown function
	24.2353	24.3227	25.5707	24.3033	23.9596	25.7067	23.4921	25.1154	S	1701	2	___1		0.972958	0.998379	134.56	1.45e-25	134.56	748	PBANKA_0802100	phosphoinositide-binding protein, putative	UID1543	SNSATVKNYNYNTNNSPIKSNIQLYNTDSTL	628	Unknown function
	24.2358	24.1248	22.1712	22.8355	24.098	23.0409	24.1209	23.9214	S	1430	2	___1		1.36933	0.998097	85.006	2.54e-10	102.29	400	PBANKA_0802100	phosphoinositide-binding protein, putative	UID1542	NAPQGTIIMENKRNDSYPINNYNISEPKNIT	628	Unknown function
	24.2359	24.2319	21.6592	22.9853	23.5953	23.3609	22.5525	22.049	S	1395	2	___1		0.763844	1	109	2.52e-34	142.08	565	PBANKA_0802100	phosphoinositide-binding protein, putative	UID1544	NNSNCGYYSTQSDSRSIDNLLEETNKKHEYN	628	Unknown function
	24.2407	23.8723	24.5043	23.3659	22.5294	20.4364	21.5327	18.1401	S	127	2	___2		0.0990191	0.951024	56.043	0.000646439	62.633	1096	PBANKA_0802200	serine/threonine protein kinase, putative	UID1548	DYIKNKNKTHNKKSTSLDYNYIRKIENNFLS	629	Unknown function
	24.2441	24.4733	24.8515	23.2466	24.77	23.8443	24.3913	23.8234	S	5332	2	___1		1.00234	1	41.164	0.0330409	41.164	1430	PBANKA_0802300	E3 ubiquitin-protein ligase, putative	UID1549	NYCGNNVLGSKNRKVSDNNLAKGLKQKKKNN	630	Post-translational modification, protein turnover, and chaperones
	24.2475	25.1446	23.1261	23.177	23.4551	22.3732	22.021	19.1771	S	75	2	___1		0.222642	0.622871	59.198	0.00188653	59.198	1502	PBANKA_0803200	inositol-phosphate phosphatase, putative	UID5335	KNNENYLIKNNIPHSTELGKINELNEKTDNA	633	Metabolism
	24.2492	23.419	25.6716	25.0466	24.4161	23.0712	23.057	19.2524	S	2489	2	___1		0.225715	1	46.73	8.18e-06	84.479	166	PBANKA_0803200	inositol-phosphate phosphatase, putative	UID1554	SKNNEDIHKKFEVVNSDQVKDIYANIKDLDK	633	Metabolism
	24.251	24.7175	24.8395	24.6722	24.5213	19.1007	23.6304	21.3686	S	11	2	___1		0.181143	0.999856	95.854	2.98e-06	99.011	1427	PBANKA_0803200	inositol-phosphate phosphatase, putative	UID1558	TQINGITENSNKSINSDAYLTLNTKKEHLLK	633	Metabolism
	24.2512	20.2631	19.8966	25.3403	24.3609	22.9821	23.6924	25.1543	S	12	3	___1		3.05173	0.972474	56.468	9.21e-07	56.468	86	PBANKA_0804100	conserved Plasmodium protein, unknown function	UID1566	ENKNSTNNNGECLTNSNNISSIDKLKNEENK	635	Unknown function
	24.2529	23.8592	22.952	23.348	23.9663	22.8729	22.635	20.3494	S	101	2	___1		0.451524	1	191.53	4.01e-129	191.53	716	PBANKA_0804100	conserved Plasmodium protein, unknown function	UID1560	IEKLGKENETSKAEISDEVEGTKREDFVNEN	635	Unknown function
	24.2537	22.7717	21.2905	21.3822	22.9246	21.4162	20.7035	19.705	S	806	2	___1		0.424195	1	49.089	1.45e-11	118.9	766	PBANKA_0804100	conserved Plasmodium protein, unknown function	UID1563	DKPQESDEKDEKLEDSIDGAGRNEEDEEKKE	635	Unknown function
	24.2544	25.119	24.5763	25.6414	25.363	23.9659	24.341	25.2317	S	305	2	___1		0.887381	0.872225	68.919	6.95e-05	68.919	385	PBANKA_0804400	conserved Plasmodium protein, unknown function	UID1571	KKSNLYELATDSHDLSRFGSSCSYSDDINTN	636	Unknown function
	24.2551	24.8219	24.4508	24.3123	23.8577	23.6424	23.9903	23.8021	S	669	2	___1		0.643093	0.999977	54.471	0.00838437	54.471	1435	PBANKA_0804400	conserved Plasmodium protein, unknown function	UID1569	YEIEENCTDKKNYENSDFNKRSNETEDYESD	636	Unknown function
	24.2564	22.4912	24.6229	22.972	23.4947	23.8752	20.3466	22.4271	T	82	2	___1		0.48306	1	114.59	1.28e-18	114.59	47	PBANKA_0804400	conserved Plasmodium protein, unknown function	UID1572	VKDLNDIVDKTIVDDSDDDGNNFPDKYYVVN	636	Unknown function
	24.2639	23.5734	21.8987	20.5523	23.1875	25.0566	23.9498	22.1117	S	83	2	___1		2.006	0.987389	102.64	1.62e-10	102.64	560	PBANKA_0804700	conserved Plasmodium protein, unknown function	UID1577	NINKANVVTCSGETDSFEKIYVGEDNYTNVF	638	Unknown function
	24.2646	25.0814	24.8879	24.265	24.5422	18.7813	20.2148	20.1189	S	478	2	___1		0.0763925	1	47.559	0.00271973	47.559	349	PBANKA_0804900	E3 ubiquitin-protein ligase, putative	UID1578	DRINQKKHKISRIIGSNDNNVNKRNISVSHI	639	Post-translational modification, protein turnover, and chaperones
	24.2686	24.5927	24.2333	25.7641	24.6497	25.6589	24.4144	24.8864	T	262	3	___1		1.13893	0.76897	43.164	0.00033895	43.164	3411	PBANKA_0806700	conserved Plasmodium protein, unknown function	UID1580	QNVYENEKNYYNAIGSETNDDKDAREGNNEN	641	Unknown function
	24.2723	24.2688	24.7998	24.6303	23.0379	24.247	24.0113	23.9399	S	376	2	___1		0.622534	0.969712	64.65	0.000422244	67.997	4038	PBANKA_0806700	conserved Plasmodium protein, unknown function	UID1583	TIKITKKRTYITTGNSDHDRINKMNKQIGNS	641	Unknown function
	24.2768	22.1513	20.1428	21.5178	22.7578	23.2475	19.9243	23.4992	S	5	2	___1		1.2614	0.969269	52.79	5.65e-05	52.79	309	PBANKA_0807500	conserved Plasmodium protein, unknown function	UID1588	SKRWPFVKKEETEIESDKENDYDNDIKKKLT	645	Cell division, DNA maintenance, and Chromatin dynamics
	24.2822	22.4594	25.2917	22.9854	23.1595	24.5532	20.3503	20.3903	S	963	2	___1		0.320556	0.96252	72.29	0.000187636	72.29	1610	PBANKA_0807500	conserved Plasmodium protein, unknown function	UID1587	KSKNNYNQNFNKIIDSDTYGEKYLDIENEMI	645	Cell division, DNA maintenance, and Chromatin dynamics
	24.2822	22.4594	25.2917	22.9854	23.1595	24.5532	20.2533	20.0654	S	964	2	___1		0.297957	0.996555	106.52	8.65e-21	106.52	2389	PBANKA_0807900	conserved Plasmodium protein, unknown function	UID1591	GNNFGEKEFLTSNVESNLFENNYKNNDDNGN	647	Unknown function
	24.2826	24.2309	22.7784	23.7577	23.902	22.3037	19.0588	20.917	S	746	2	___1		0.215084	0.683835	42.885	5.5e-05	42.885	2823	PBANKA_0807900	conserved Plasmodium protein, unknown function	UID1598	DEKNKNKDPIISIATSDDENDGGNEDRNETF	647	Unknown function
	24.2869	25.2694	19.2944	25.0735	24.8438	23.7	24.1146	25.2254	S	1096	2	___1		1.98605	0.999228	89.541	1.46e-08	89.541	1926	PBANKA_0807900	conserved Plasmodium protein, unknown function	UID1601	EVINTLKKIPRNSVESDNNNLSSSESREFSV	647	Unknown function
	24.2889	25.899	26.4925	26.8156	24.7161	25.3975	25.8425	25.9373	S	2530	2	___1		0.757517	0.988548	67.866	4.75e-21	67.866	2592	PBANKA_0807900	conserved Plasmodium protein, unknown function	UID1595	YELLENISKLNQAYNSNNLDATSDENNYTKK	647	Unknown function
	24.2891	24.9508	26.2242	25.5768	25.1226	23.5039	24.248	24.2678	S	1539	2	___2		0.508863	0.999988	74.678	8.23e-05	74.678	692	PBANKA_0807900	conserved Plasmodium protein, unknown function	UID1597	IKLSHPEEYNQRNIMSNLVINNTHERKMKKK	647	Unknown function
	24.2895	25.2651	25.0661	23.9728	25.0696	25.7482	25.0332	24.8891	S	2441	2	___1		1.4506	0.999913	155	1.77e-58	155	2498	PBANKA_0807900	conserved Plasmodium protein, unknown function	UID1593	NDSFKMKGSKKRKYHSDSEIAKQNSNNKAEH	647	Unknown function
	24.2917	23.5501	24.586	24.482	25.2016	25.3368	24.6321	25.0082	S	297	2	___1		1.76201	1	57.348	2.15e-23	122.57	908	PBANKA_0808000	cdc2-related protein kinase 4, putative	UID1606	SCLTIEELEKNLVLNSFDKEATIQDKGNLYN	648	Signal transduction mechanisms
	24.2951	25.0466	24.7858	24.5409	25.8943	25.6226	27.3436	27.3323	S	129	2	___2		3.68356	0.978913	45.829	0.00886407	45.829	189	PBANKA_0808300	E3 ubiquitin-protein ligase, putative	UID5353	KTKKSKKKKGINKQNTIISIGNIKTFLREGF	649	Post-translational modification, protein turnover, and chaperones
	24.2951	25.0466	24.7858	24.5409	25.8943	25.6226	27.3436	27.3323	T	122	2	___2		3.68356	0.999773	75.695	0.000116191	75.695	192	PBANKA_0808300	E3 ubiquitin-protein ligase, putative	UID1611	KSKKKKGINKQNTIISIGNIKTFLREGFNKT	649	Post-translational modification, protein turnover, and chaperones
	24.2952	25.0708	24.2918	22.7535	24.2033	23.4741	24.5372	24.0366	S	353	2	___1		0.972638	0.999426	92.247	0.000460245	92.247	164	PBANKA_0809600	conserved Plasmodium protein, unknown function	UID1613	NKQKKIKYNKLSRKNSITFPLNNNKNSQQND	652	Unknown function
	24.3018	24.6926	20.5436	23.7676	24.5065	22.6032	25.8978	25.27	S	43	2	___1		2.36686	0.999786	64.297	6.99e-06	93.011	551	PBANKA_0810300	conserved Plasmodium protein, unknown function	UID1615	NSTPQYEVIDKAIANSNDVTNYLRANIKNDE	654	Unknown function
	24.3051	26.0876	25.06	24.5384	25.3674	25.8637	25.5022	24.6772	S	89	2	___1		1.27885	1	109.03	2.28e-36	126.22	636	PBANKA_0810600	exoribonuclease, putative	UID1616	FNNDQIDNTRNIDNNSDDGENKESHIRKPLN	655	RNA processing and modification
	24.3103	24.2947	26.4297	25.7063	24.4929	25.3661	26.3093	26.3402	S	3834	3	___1		1.35837	1	112.44	1.58e-17	128.21	503	PBANKA_0810600	exoribonuclease, putative	UID1617	MSQARNDRTSQHEQISPKNNTDNGIINNYND	655	RNA processing and modification
	24.3157	26.3266	19.7963	20.2251	25.5128	26.3598	26.0715	26.1627	S	302	3	___1		10.2729	0.999992	78.653	8.8e-05	78.653	385	PBANKA_0810900	FHA domain protein, putative	UID1620	NDNNKIPKVEHGRNISNNFDNNNTFLKKYDE	657	Signal transduction mechanisms
	24.319	25.0383	25.3674	23.7533	25.7045	25.0194	28.1248	29.2093	S	254	3	___1		5.25977	0.816356	46.982	1.69e-05	47.392	174	PBANKA_0810900	FHA domain protein, putative	UID1622	IITNIQQEKEYNKSLSPFDEDECETAAPDLE	657	Signal transduction mechanisms
	24.3204	25.8145	25.0712	25.6691	25.8082	25.8107	25.3998	25.7069	S	136	3	___2		1.37802	0.877247	76.588	2.05e-05	87.498	703	PBANKA_0811400	conserved Plasmodium protein, unknown function	UID1623	NFYNYMFGNSSKNIDSDTDISSAIKDSNIDN	658	Unknown function
	24.3204	25.8145	25.0712	25.6691	25.8082	25.8107	25.3998	25.7069	T	131	3	___2		1.37802	0.999696	75.316	1.97e-05	75.316	99	PBANKA_0812200	conserved Plasmodium protein, unknown function	UID1625	YFCKFDNNVLWSKGNSAYDEYNDDGFTKSSH	660	Unknown function
	24.321	24.2622	25.4621	23.766	24.1632	19.9498	20.6618	19.8199	S	503	2	___1		0.10124	1	83.499	0.000127502	83.499	253	PBANKA_0812200	conserved Plasmodium protein, unknown function	UID5358	LALNISQSLNYLNKGTMEQGIIISIDKDIVL	660	Unknown function
	24.3236	24.0842	24.1311	23.6191	23.8535	23.0302	19.7654	21.4163	S	381	2	___1		0.24602	0.908278	94.01	3.45e-18	94.01	843	PBANKA_0812200	conserved Plasmodium protein, unknown function	UID7631	KKYLKNKYTKLIDSISLVSYNGHENNDSI__	660	Unknown function
	24.3244	24.4152	24.3961	24.3198	24.3228	24.5608	24.8707	24.7311	S	1482	2	___1		1.19538	0.982663	94.01	3.45e-18	94.01	846	PBANKA_0812200	conserved Plasmodium protein, unknown function	UID7632	LKNKYTKLIDSISLVSYNGHENNDSI_____	660	Unknown function
	24.3256	21.0737	23.8354	24.3361	24.0217	23.2309	22.3577	23.4935	S	2697	2	___1		0.922263	1	68.44	2.92e-05	91.961	95	PBANKA_0812200	conserved Plasmodium protein, unknown function	UID1624	VDPCYFCKFDNNVLWSKGNSAYDEYNDDGFT	660	Unknown function
	24.3257	21.9927	19.4661	22.1586	23.4458	22.5667	23.8452	22.462	S	491	3	___1		2.13487	0.835843	56.72	7.34e-07	56.72	232	PBANKA_0812200	conserved Plasmodium protein, unknown function	UID1636	DDFNQNNMTEIEGSGSKKNTLLALNISQSLN	660	Unknown function
	24.3264	24.6132	24.7694	25.9844	24.3584	24.2938	24.3591	19.5668	S	3163	2	___1		0.291421	1	73.985	6.47e-05	94.692	192	PBANKA_0812200	conserved Plasmodium protein, unknown function	UID5359	KSNKISKYMSISRIETNNNIREKQLSMTEKN	660	Unknown function
	24.327	21.2399	25.2711	25.7556	25.3028	24.6849	26.0768	25.8172	S	2073	2	___1		2.50017	1	43.454	1.07e-11	84.874	464	PBANKA_0812200	conserved Plasmodium protein, unknown function	UID1635	VNEILKNVNHLNDENSQNNIVNAKVCQINER	660	Unknown function
	24.3288	25.3515	25.3037	26.0962	25.0678	24.905	24.2185	24.5256	S	328	2	___1		0.663963	0.999997	70.784	0.000693733	73.296	536	PBANKA_0812200	conserved Plasmodium protein, unknown function	UID7629	HQFYNATSMMNSRKFSINKQDSAYEKEIRSK	660	Unknown function
	24.33	24.2585	23.15	24.2794	23.8859	21.8702	20.1876	19.867	S	864	2	___1		0.170542	0.999752	73.296	0.000693733	73.296	542	PBANKA_0812200	conserved Plasmodium protein, unknown function	UID7630	TSMMNSRKFSINKQDSAYEKEIRSKKGSRNM	660	Unknown function
	24.3313	23.7452	24.5163	24.7673	23.8339	22.0954	24.1706	19.4409	S	222	2	___1		0.257952	0.985054	66.285	4.61e-05	84.468	126	PBANKA_0815400	conserved Plasmodium protein, unknown function	UID1640	SIQEEHDVEDAHKYYSADDMLQTTAPRTMLE	665	Unknown function
	24.3319	22.9703	24.4995	24.2592	22.8593	25.3375	23.7388	22.9021	S	610	2	___1		0.808993	0.836707	107.06	4.34e-22	118.21	280	PBANKA_0815700	major facilitator superfamily-related transporter, putative	UID1645	DIDKIEMGNKTNTNLSSTNKDSLFEKIKILW	666	Transport
	24.3321	24.4253	22.9689	23.8715	24.3092	21.1001	21.7264	22.876	S	1377	2	___1		0.379843	0.851082	177.04	1.02e-137	177.04	251	PBANKA_0815700	major facilitator superfamily-related transporter, putative	UID1642	KYNKISKIGSEIATGSSHTDKKPKVDMINDI	666	Transport
	24.3322	23.8702	21.5382	24.5996	23.6949	24.3938	24.6272	24.9405	S	849	3	___1		1.77652	0.910975	153.32	7.22e-81	166.3	252	PBANKA_0815700	major facilitator superfamily-related transporter, putative	UID7646	YNKISKIGSEIATGSSHTDKKPKVDMINDID	666	Transport
	24.3356	24.6256	24.5889	24.9569	23.7793	24.1452	24.7958	24.2113	S	164	2	___1		0.761096	1	104.15	9.31e-182	199.13	245	PBANKA_0815700	major facilitator superfamily-related transporter, putative	UID7644	LFIVPKKYNKISKIGSEIATGSSHTDKKPKV	666	Transport
	24.3362	21.5267	24.049	23.2935	22.697	23.0246	21.3442	21.7851	S	814	2	___1		0.470209	0.851082	177.04	1.02e-137	177.04	251	PBANKA_0815700	major facilitator superfamily-related transporter, putative	UID7645	KYNKISKIGSEIATGSSHTDKKPKVDMINDI	666	Transport
	24.3379	22.456	23.275	23.6629	20.6083	23.0139	23.9277	23.1481	S	238	2	___1		0.591131	0.5	225.79	0	251.91	3	PBANKA_0815700	major facilitator superfamily-related transporter, putative	UID5364	_____________MSTKGNEEISEIKYANEE	666	Transport
	24.3388	24.4147	24.8028	24.0503	23.88	24.5888	23.6558	24.0187	S	1225	2	___1		0.776025	0.839665	208.68	0	251.91	2	PBANKA_0815700	major facilitator superfamily-related transporter, putative	UID1644	______________MSTKGNEEISEIKYANE	666	Transport
	24.3397	23.4496	19.7598	19.5282	23.3525	26.2032	22.2968	22.7431	S	92	2	___1		3.67967	1	104.15	9.31e-182	199.13	245	PBANKA_0815700	major facilitator superfamily-related transporter, putative	UID1641	LFIVPKKYNKISKIGSEIATGSSHTDKKPKV	666	Transport
	24.3423	26.1864	26.8934	25.7795	26.4124	25.8889	26.2058	27.8671	S	334	2	___1		1.73285	0.960051	52.555	0.00112168	71.548	542	PBANKA_0817000	major facilitator superfamily domain-containing protein, putative	UID1647	KCQYNNLPYQKRIKGSNNVSSLEIKEKKNIN	667	Transport
	24.3454	24.8154	24.6142	22.079	23.8292	24.2644	24.2897	22.163	S	716	2	___1		0.797234	1	45.022	1.68e-05	86.882	488	PBANKA_0817000	major facilitator superfamily domain-containing protein, putative	UID1648	KDYNLKIMNKKIRNVSPLHHRAYSNISHKGG	667	Transport
	24.3462	25.1803	26.0329	25.5521	20.2916	23.8418	24.3459	20.4139	S	216	2	___1		0.12036	1	65.038	2.65e-128	190.86	51	PBANKA_0817700	RNA-binding protein musashi, putative	UID1653	LENQNLNDKKIKDEESEVEQLRRLIAPLSKE	669	RNA processing and modification
	24.3491	26.4058	23.6568	25.6664	26.8038	25.8012	27.4706	24.6335	S	116	2	___1		2.23109	0.690189	47.559	0.00010101	84.566	794	PBANKA_0818000	merozoite organizing protein, putative	UID5366	SEELEKKKNKKKRNSTDMIQGVYDIKEKKKD	670	Unknown function
	24.3495	24.0573	23.9343	25.3052	24.5385	20.451	24.1307	24.8073	S	85	3	___1		0.524967	0.999618	69.522	2.64e-05	69.522	764	PBANKA_0818000	merozoite organizing protein, putative	UID1654	INITKHLGEEEDMDLSPYERRRKENEEEMNS	670	Unknown function
	24.3512	24.1508	23.6223	25.3512	20.6065	25.5356	25.6011	26.2212	S	314	3	___1		1.08841	1	178.99	0	327.77	514	PBANKA_0818900	heat shock protein 70, putative	UID5369	VDKNGILHVEAEDKGTGKSKGITITNDKGRL	671	Post-translational modification, protein turnover, and chaperones
	24.3517	22.6788	24.6187	25.3917	23.1263	24.285	23.2109	19.5488	T	301	2	___2		0.30408	1	64.798	2.8e-24	134.56	337	PBANKA_0819600	conserved Plasmodium protein, unknown function	UID1660	GFNKNDPKFTIKKKGSNNANLLNREPSTNSI	673	Unknown function
	24.353	24.9933	23.5489	24.1424	23.0897	25.1838	24.1843	21.9551	S	97	2	___1		0.634558	1	128.31	5.21e-59	156	114	PBANKA_0819600	conserved Plasmodium protein, unknown function	UID1658	FIEEESIPYILQRDISFVQGSPVSKSSTKSE	673	Unknown function
	24.3535	25.0234	20.4513	26.1233	25.3729	24.55	25.1093	25.2183	S	592	2	___1		2.10636	0.774825	43.604	1.67e-11	117.98	171	PBANKA_0819900	nucleosome assembly protein	UID1664	TRIKWKEGKNPIAAVSNSRIDIDNEMPKWSV	674	Cell division, DNA maintenance, and Chromatin dynamics
	24.3552	23.5547	25.3833	25.6711	25.2254	24.8925	24.8865	25.1488	T	253	2	___1		1.22878	1	178.14	1.13e-136	191.44	6	PBANKA_0819900	nucleosome assembly protein	UID7665	__________MKRDRSENSVENTTDPKHSKI	674	Cell division, DNA maintenance, and Chromatin dynamics
	24.3559	23.3696	24.5689	25.054	23.9628	21.5937	20.3211	24.5033	T	6243	2	___1		0.298981	1	178.14	1.13e-136	191.44	9	PBANKA_0819900	nucleosome assembly protein	UID7666	_______MKRDRSENSVENTTDPKHSKIDND	674	Cell division, DNA maintenance, and Chromatin dynamics
	24.3562	24.9353	25.7921	20.3665	23.6535	23.7701	24.3329	24.1923	S	307	3	___1		1.09026	1	178.14	1.13e-136	191.44	9	PBANKA_0819900	nucleosome assembly protein	UID1663	_______MKRDRSENSVENTTDPKHSKIDND	674	Cell division, DNA maintenance, and Chromatin dynamics
	24.3586	19.5779	23.6864	24.4623	24.6878	22.8454	23.7531	20.6415	S	224	2	___1		0.973093	1	452.14	0	503.07	298	PBANKA_0820000	DnaJ protein, putative	UID1668	INNKTSENDTLDSFESDNNNNTKDENKNAED	675	Post-translational modification, protein turnover, and chaperones
	24.36	22.9791	24.824	24.8089	20.6864	22.8316	20.7026	21.2917	S	2066	2	___1		0.137269	1	95.401	5.03e-06	95.401	2444	PBANKA_0820800	regulator of chromosome condensation, putative	UID1670	FPITNSDLSNKNKILSNEINNDSINKDINFL	677	Post-translational modification, protein turnover, and chaperones
	24.3613	24.2494	25.8188	24.5879	24.6018	24.88	25.3684	24.2691	S	112	2	___1		1.01781	0.901242	71.98	2.8e-13	71.98	266	PBANKA_0823000	ubiquitin-like protein, putative	UID1675	GNKQKDMDKDETEKESENISNEINCNDVEKS	678	Post-translational modification, protein turnover, and chaperones
	24.369	24.6443	24.8511	25.4799	21.0614	22.2497	23.8792	24.1597	S	168	2	___1		0.250247	0.931034	75.261	1.05e-23	75.261	262	PBANKA_0823000	ubiquitin-like protein, putative	UID5372	SPNVGNKQKDMDKDETEKESENISNEINCND	678	Post-translational modification, protein turnover, and chaperones
	24.3705	26.5538	22.7802	24.5824	24.5704	24.1543	20.3668	19.8232	S	894	2	___1		0.197093	1	41.293	2.39e-06	85.813	727	PBANKA_0823000	ubiquitin-like protein, putative	UID1690	GEELSENNLIDEHMRSIQMASNNIRHLRSTS	678	Post-translational modification, protein turnover, and chaperones
	24.3714	25.7825	26.1566	25.3022	25.2515	26.096	26.0222	26.2762	S	44	2	___1		1.42237	0.668953	71.614	0.000125412	72.643	889	PBANKA_0823000	ubiquitin-like protein, putative	UID1683	PINHEYLRELRNFYYSSNRNNNIRNSNISNF	678	Post-translational modification, protein turnover, and chaperones
	24.3761	22.9626	24.1999	23.7329	23.9201	23.2446	24.0887	24.2177	S	1165	2	___1		1.03519	0.99983	69.216	2.3e-07	71.085	986	PBANKA_0823000	ubiquitin-like protein, putative	UID1681	YITHYRFKNKHKLSNSFMDPKGNKYNNNKFT	678	Post-translational modification, protein turnover, and chaperones
	24.3777	25.2672	24.1777	22.8215	24.5252	24.4726	20.4419	19.299	S	1465	2	___1		0.254132	1	70.942	1.31e-05	104.79	637	PBANKA_0823000	ubiquitin-like protein, putative	UID1692	FGSNFCNNNVHTGNRSMNDAQNLIKNSNDCF	678	Post-translational modification, protein turnover, and chaperones
	24.3808	23.883	24.6083	24.7891	23.9498	23.4389	23.8532	24.238	S	1275	2	___1		0.685237	0.999998	130.1	7.05e-17	130.1	375	PBANKA_0823000	ubiquitin-like protein, putative	UID1687	KLKKKYMQKIRNKYSSDDKINKYNEKNLKKE	678	Post-translational modification, protein turnover, and chaperones
	24.3809	25.2272	24.6765	21.6669	24.6105	25.5819	26.8295	19.38	S	475	2	___1		1.08117	0.984015	82.543	1.05e-61	157.56	247	PBANKA_0823000	ubiquitin-like protein, putative	UID1674	NEFRANKEKDANIASSPNVGNKQKDMDKDET	678	Post-translational modification, protein turnover, and chaperones
	24.3843	24.9066	25.0019	24.2953	24.7911	25.0498	24.8614	23.5539	S	149	3	___1		0.944109	1	173.9	4.41e-162	173.9	624	PBANKA_0823000	ubiquitin-like protein, putative	UID1685	KNISDANNNSEILFGSNFCNNNVHTGNRSMN	678	Post-translational modification, protein turnover, and chaperones
	24.3854	23.9358	24.0804	24.3398	24.6037	24.0993	21.0559	23.0968	S	541	2	___1		0.510002	0.998129	69.435	2.93e-41	112.86	707	PBANKA_0823000	ubiquitin-like protein, putative	UID11378	VEIVRNNLVRTNSRGTLSQGGEELSENNLID	678	Post-translational modification, protein turnover, and chaperones
	24.3883	19.6915	23.6114	23.5136	25.2972	24.4339	24.8827	23.1983	S	727	2	___1		3.14231	0.998129	69.435	2.01e-41	110.68	709	PBANKA_0823000	ubiquitin-like protein, putative	UID1679	IVRNNLVRTNSRGTLSQGGEELSENNLIDEH	678	Post-translational modification, protein turnover, and chaperones
	24.3899	25.5381	24.3308	25.1623	25.0958	24.6214	25.5831	24.5372	S	1756	2	___1		1.07482	0.999918	83.617	1.69e-05	83.617	872	PBANKA_0823000	ubiquitin-like protein, putative	UID1695	YDNFYCNNYGRSYRYSEPINHEYLRELRNFY	678	Post-translational modification, protein turnover, and chaperones
	24.3931	24.3315	23.3099	24.3357	24.0111	24.121	24.1194	24.2654	S	164	2	___1		1.02575	0.999927	122.66	7.05e-17	130.1	374	PBANKA_0823000	ubiquitin-like protein, putative	UID7689	KKLKKKYMQKIRNKYSSDDKINKYNEKNLKK	678	Post-translational modification, protein turnover, and chaperones
	24.3995	21.8146	25.9059	25.3351	20.171	25.981	19.3966	19.8492	S	312	2	___1		0.123765	0.999998	130.1	7.05e-17	130.1	375	PBANKA_0823000	ubiquitin-like protein, putative	UID7690	KLKKKYMQKIRNKYSSDDKINKYNEKNLKKE	678	Post-translational modification, protein turnover, and chaperones
	24.4003	25.6385	22.3453	23.7899	25.6081	21.0585	23.1303	24.1821	S	956	3	___1		0.683612	1	136.99	1.17e-52	148.68	561	PBANKA_0823000	ubiquitin-like protein, putative	UID1672	MNRSMFYYDQKCANISENENYVNFKDGMHDE	678	Post-translational modification, protein turnover, and chaperones
	24.4007	24.5382	22.1036	23.4036	23.182	24.8931	24.3687	19.7962	S	279	2	___1		0.682299	1	130.01	1.01e-88	171.92	732	PBANKA_0823000	ubiquitin-like protein, putative	UID1691	ENNLIDEHMRSIQMASNNIRHLRSTSKLLND	678	Post-translational modification, protein turnover, and chaperones
	24.402	25.0248	25.3704	25.0949	23.0655	25.126	25.1713	23.6332	S	443	2	___1		0.605406	0.819236	40.725	0.00302712	40.725	422	PBANKA_0824900	patatin-like phospholipase, putative	UID1698	SNSNAKYEFSNNHTNSFIRLGSYTEKCGIHV	679	Metabolism
	24.4021	23.3364	25.0642	23.5685	24.4164	24.8546	25.441	24.5558	S	1610	2	___1		1.65193	0.996231	78.692	0.000108457	78.692	813	PBANKA_0824900	patatin-like phospholipase, putative	UID1696	TTEKNKLLDHQKEHESDINSEQIKNDNKLSN	679	Metabolism
	24.4052	21.5643	22.3165	22.9493	22.3925	20.1506	19.8849	20.9522	S	843	2	___2		0.256357	1	49.418	0.0178744	49.418	539;134	PBANKA_0825400	conserved Plasmodium protein, unknown function	UID1706	LNSSDKSQFVYKNKKSLILDDRNNYKRWKYR	681	Unknown function
	24.4052	21.5643	22.3165	22.9493	22.3925	20.3828	19.6096	20.4873	S	846	2	___2		0.234755	0.995223	40.725	0.00169048	52.071	639	PBANKA_0825400	conserved Plasmodium protein, unknown function	UID7706	EQVNMNTVYFDKLGNSVSSVVYEKGTNNSIS	681	Unknown function
	24.4062	24.3555	24.3886	24.0299	24.9938	25.1765	25.1846	24.043	S	4582	2	___1		1.46858	0.554962	52.071	0.00169048	52.071	641	PBANKA_0825400	conserved Plasmodium protein, unknown function	UID7707	VNMNTVYFDKLGNSVSSVVYEKGTNNSISGQ	681	Unknown function
	24.4076	24.9527	25.5744	25.3672	23.5487	24.1784	21.5644	22.6442	S	407	2	___1		0.234628	0.999606	112.17	1.63e-13	112.17	224	PBANKA_0826800	protein kinase, putative	UID1712	TYNENFKKNKTTSLISEEDITNLTRNTNENF	685	Signal transduction mechanisms
	24.4088	25.5373	22.9416	22.3438	24.3193	24.7046	24.4124	24.4284	S	15	2	___1		1.57822	1	171.72	5.48e-280	223.54	281	PBANKA_0827200	monocarboxylate transporter, putative	UID1713	GLFKSLKKKKKKKKGSDILNMDDYYSDLYKG	686	Transport
	24.4098	24.9329	25.2134	24.3388	24.6928	22.7933	20.1534	24.1879	S	1594	2	___1		0.293845	0.967666	118.52	7.52e-18	118.52	247	PBANKA_0827200	monocarboxylate transporter, putative	UID1714	LDNTNKNGNFGDNNTSLDVEKGNNYRNLGEN	686	Transport
	24.4145	20.8156	22.2301	23.9612	23.2495	24.1024	23.4575	23.2057	S	289	2	___1		1.56746	0.999855	143.42	4.01e-35	143.42	265	PBANKA_0827200	monocarboxylate transporter, putative	UID1715	VEKGNNYRNLGENTESGLFKSLKKKKKKKKG	686	Transport
	24.4156	25.122	21.2564	19.9671	25.4751	25.4406	24.8367	25.1777	S	735	2	___2		5.82497	1	68.536	2.96e-73	167.71	10	PBANKA_0830000	RNA-binding protein, putative	UID1722	______MSIKSKLDMSLDELIEKENVKANKK	692	RNA processing and modification
	24.4164	24.6651	25.0457	24.7293	24.6915	25.4964	25.7135	25.661	S	43	2	___1		1.59823	1	42.001	9.22e-14	110.98	1671	PBANKA_0831000	merozoite surface protein 1	UID1723	EGESKKILAKMLNMDSMDLLGIDPKHVCINT	694	Intracellular trafficking, secretion, and vesicular transport
	24.4169	24.5108	21.0828	25.2255	24.2747	24.2578	23.7472	24.3479	S	84	2	___1		1.27271	0.99947	98.942	1.16e-18	111.39	1118	PBANKA_0831200	diacylglycerol kinase, putative	UID1732	ENKLYTQSLKSKKNDSYNDENINIQREISKS	695	Metabolism
	24.4181	21.9889	24.1738	22.0105	21.1384	20.8968	20.3018	20.6624	S	1445	3	___1		0.189731	0.999996	69.721	0.000302313	69.721	612	PBANKA_0831200	diacylglycerol kinase, putative	UID1735	GTNIYSDLYKNYDDNSFINRCTKTEINSNAS	695	Metabolism
	24.4189	26.7761	23.2635	22.9152	25.0627	24.3138	24.1269	24.4038	S	782	2	___1		1.09686	0.989527	101.32	5.22e-05	101.32	838	PBANKA_0831200	diacylglycerol kinase, putative	UID7739	KIQERFNLNKSQAIESENSLYKFHKNGKNKY	695	Metabolism
	24.4197	20.6795	24.6247	25.2874	24.8883	23.8447	24.9718	25.575	T	740	2	___1		2.09525	0.981905	63.181	0.000438565	64.121	841	PBANKA_0831200	diacylglycerol kinase, putative	UID7740	ERFNLNKSQAIESENSLYKFHKNGKNKYKII	695	Metabolism
	24.4198	24.6834	20.2478	22.942	24.0827	24.6506	24.1626	24.729	S	383	2	___1		2.51922	1	214.18	1.73e-234	214.18	1052	PBANKA_0831200	diacylglycerol kinase, putative	UID1730	GHNIWKDDNLQYCYYSDIEKGYYDENEKDKI	695	Metabolism
	24.4341	24.4235	24.6293	24.0866	23.8571	24.4717	23.4163	24.8691	S	654	2	___1		0.846848	0.997173	57.804	0.000482115	61.353	2646	PBANKA_0831500	conserved Plasmodium protein, unknown function	UID1746	IPKLYIKGEINKSVPSIENIDNFEKNITYYN	696	Unknown function
	24.4343	20.7859	20.3361	25.1368	23.995	23.975	25.2123	24.8617	T	17	2	___1		3.57446	0.999479	60.157	0.00340692	60.157	189	PBANKA_0831500	conserved Plasmodium protein, unknown function	UID1745	NKILNNNELVKNNDKSFELLNSKKGTMNIMS	696	Unknown function
	24.4403	23.0337	24.2632	23.8021	22.5604	22.1606	19.9099	19.6969	S	1763	2	___1		0.143301	0.696496	102.07	7.09e-30	102.07	3848	PBANKA_0831500	conserved Plasmodium protein, unknown function	UID1743	KSKINANLPEHSASLSETCDNIYRNDIFDIK	696	Unknown function
	24.4426	24.1525	24.3034	23.2122	23.8539	24.5818	24.4933	24.9852	S	666	2	___1		1.36687	0.999888	64.244	0.00029441	65.219	471	PBANKA_0831500	conserved Plasmodium protein, unknown function	UID1749	RNGNHYNPKLISKVNSNDMFGSENIIRKKKK	696	Unknown function
	24.4431	24.2692	21.5681	25.0048	24.9591	24.1368	23.4898	23.0276	S	339	2	___1		1.0585	0.998104	97.86	5.26e-09	97.86	17	PBANKA_0832800	conserved Plasmodium protein, unknown function	UID1751	MLKKLYNGHFRRMSLSDPNEISDSSKKSIGD	697	Unknown function
	24.4447	24.2474	24.8127	24.7139	25.3467	25.447	25.5187	25.8694	S	1517	3	___1		1.98725	0.5	63.184	0.000339341	72.643	517	PBANKA_0832900	protein MAM3, putative	UID1761	CDENDNSNKVNLNNTSKNMNADVNDFKKQYI	698	Unknown function
	24.4472	24.3526	23.7695	24.4575	22.136	23.8823	21.6873	21.7786	S	853	2	___1		0.270622	0.5	63.184	0.000339341	72.643	516	PBANKA_0832900	protein MAM3, putative	UID5387	HCDENDNSNKVNLNNTSKNMNADVNDFKKQY	698	Unknown function
	24.4497	23.0573	24.6391	25.0021	24.3774	24.6384	20.0693	20.4632	S	3545	2	___1		0.267948	0.999987	122.46	3.55e-18	129.71	665	PBANKA_0832900	protein MAM3, putative	UID7760	LKKDIYIPNNFIWKNSYESVDAFNVRDMPNW	698	Unknown function
	24.4512	24.8654	24.3125	24.79	24.4392	21.5943	24.7169	24.1511	S	1506	2	___2		0.543593	0.999997	97.69	3.48e-05	97.69	668	PBANKA_0832900	protein MAM3, putative	UID7761	DIYIPNNFIWKNSYESVDAFNVRDMPNWNPN	698	Unknown function
	24.4512	24.8654	24.3125	24.79	24.4392	21.5943	24.7169	24.1511	S	1509	2	___2		0.543593	1	70.488	2.07e-05	106.49	537	PBANKA_0832900	protein MAM3, putative	UID5386	ADVNDFKKQYISRNATINENLNKEKNIEHIF	698	Unknown function
	24.4513	23.2052	24.2517	24.5672	23.4192	21.7503	22.2778	19.7251	S	1661	2	___1		0.199471	0.99902	81.632	2.51e-37	143.05	391	PBANKA_0832900	protein MAM3, putative	UID1756	MNNVKDNEKYKNMKNSITLNEILNPSKLLEK	698	Unknown function
	24.4552	24.9439	25.4108	24.6455	26.6371	24.9017	27.5582	24.9059	S	408	2	___1		2.19904	0.770731	59.908	0.000869708	70.1	666	PBANKA_0832900	protein MAM3, putative	UID5964	KKDIYIPNNFIWKNSYESVDAFNVRDMPNWN	698	Unknown function
	24.4591	24.9023	24.6088	25.7982	24.9975	21.0706	20.7331	19.7761	S	12	2	___1		0.101688	0.984655	45.863	0.000871776	45.863	325	PBANKA_0834300	gamma-tubulin complex component, putative	UID1763	EQNIISIHKGQNNNVSEIETSQSKIKPVTTI	699	Unknown function
	24.4622	25.0216	25.2459	23.6467	25.3282	25.5597	25.845	21.8594	S	506	3	___1		1.03812	0.828635	55.314	0.000170195	87.083	101	PBANKA_0834300	gamma-tubulin complex component, putative	UID1762	NETSGITKDAENIKNSTILTKIAKKMDEKNT	699	Unknown function
	24.4632	23.4051	24.4053	24.3223	22.9045	24.1946	24.0592	24.045	S	743	2	___1		0.785591	0.999786	145.28	1.46e-35	145.28	86	PBANKA_0836800	erythrocyte membrane associated protein 1	UID1768	VSSNFDLPKFASSSISLKNGKSQVCTDPEEI	704	Unknown function
	24.4655	23.5554	24.3438	24.3613	23.269	22.9313	21.4486	21.14	S	189	2	___1		0.25274	1	47.559	4.47e-05	78.692	72	PBANKA_0836800	erythrocyte membrane associated protein 1	UID7772	SQNNSTDIDSTLKLVSSNFDLPKFASSSISL	704	Unknown function
	24.4657	24.9893	25.2378	25.1122	19.8465	23.9654	24.0873	24.2757	S	527	2	___1		0.266549	1	47.559	9.34e-20	103.91	73	PBANKA_0836800	erythrocyte membrane associated protein 1	UID7773	QNNSTDIDSTLKLVSSNFDLPKFASSSISLK	704	Unknown function
	24.4674	23.4172	24.1271	21.3819	24.5231	24.1916	24.5577	24.1689	S	120	2	___1		2.0166	0.983446	154.24	3.08e-73	166.97	84	PBANKA_0836800	erythrocyte membrane associated protein 1	UID7770	KLVSSNFDLPKFASSSISLKNGKSQVCTDPE	704	Unknown function
	24.4681	24.4716	24.1512	24.5004	20.7109	24.2754	20.0428	20.2424	S	787	2	___1		0.118261	1	47.559	4.47e-05	78.692	72	PBANKA_0836800	erythrocyte membrane associated protein 1	UID1769	SQNNSTDIDSTLKLVSSNFDLPKFASSSISL	704	Unknown function
	24.4682	23.98	24.8863	24.8947	21.9435	20.5859	18.9702	22.5486	S	1867	2	___1		0.0856591	0.980496	103.43	1.18e-06	109.72	83	PBANKA_0836800	erythrocyte membrane associated protein 1	UID7769	LKLVSSNFDLPKFASSSISLKNGKSQVCTDP	704	Unknown function
	24.471	24.775	24.135	24.5671	24.332	25.0432	23.564	18.7946	S	268	2	___1		0.340665	0.983446	154.24	3.08e-73	166.97	84	PBANKA_0836800	erythrocyte membrane associated protein 1	UID1767	KLVSSNFDLPKFASSSISLKNGKSQVCTDPE	704	Unknown function
	24.4739	25.0455	25.2766	24.9778	24.9416	24.7789	25.9723	25.1939	S	1435	2	___1		1.2127	1	47.559	9.34e-20	103.91	73	PBANKA_0836800	erythrocyte membrane associated protein 1	UID1770	QNNSTDIDSTLKLVSSNFDLPKFASSSISLK	704	Unknown function
	24.4781	24.8595	25.6484	22.7197	23.2294	25.6431	23.8029	24.3588	S	159	2	___1		0.890153	0.995447	54.471	0.000973052	57.836	67;67;67	PBANKA_0837201	fam-a protein	UID349	TEPASDIDFLVKSNISQIDLIKTISSYITQD	251	Unknown function
	24.4809	24.9992	21.0716	20.1386	24.751	22.5303	23.0737	24.6641	S	843	2	___1		2.11726	0.999996	102.28	1.15e-09	102.28	773	PBANKA_0901100	serine/threonine protein kinase, putative	UID1771	KIQTDTPNEKNNENNSVLEYDFDKKLNCLQI	705	Signal transduction mechanisms
	24.482	23.7879	24.3364	24.9123	23.6603	24.1666	24.6364	23.3493	S	689	2	___1		0.744065	0.999398	56.359	0.000857633	63.073	239	PBANKA_0902700	conserved Plasmodium protein, unknown function	UID1776	QKKAKEKMEKEIIIYSDNQKKQPKSKRSTSK	707	Unknown function
	24.4822	24.2794	24.8089	25.1156	25.0906	25.551	19.9853	21.242	S	2089	2	___1		0.30687	0.900917	85.288	4.23e-07	85.288	3	PBANKA_0902800	conserved Plasmodium protein, unknown function	UID1778	_____________MESNSAEYDALAEYRNIN	708	Unknown function
	24.4839	25.3603	25.3609	25.085	24.7692	25.8067	24.462	19.1604	S	2	2	___1		0.347974	0.999718	97.911	4.14e-32	97.911	884	PBANKA_0903800	serine/threonine protein kinase, putative	UID1781	TKVSKMNKVNKFIDGSNELISKQDTHISNTH	710	Cell division, DNA maintenance, and Chromatin dynamics
	24.4839	25.3603	25.3609	25.085	24.7692	25.8067	24.462	19.8873	S	3	2	___1		0.394685	0.978997	46.158	0.00980134	46.158	52	PBANKA_0904100	ras-related protein Rab-6	UID5393	DNNYQSTIGIDFLSKTLYLDEGPVRLQLWDT	711	Intracellular trafficking, secretion, and vesicular transport
	24.4858	23.5901	25.8046	25.7161	23.5414	24.3885	24.1174	20.7804	S	159	2	___1		0.309449	0.99958	40.496	0.035432	40.496	320	PBANKA_0905800	DnaJ protein, putative	UID1782	SAKYKKEKRMKKKGFSFNYND__________	712	Post-translational modification, protein turnover, and chaperones
	24.4868	24.1147	22.694	23.2344	24.0769	23.9757	23.7269	22.8317	S	556	2	___1		1.01419	0.999962	56.225	0.00601025	56.225	937	PBANKA_0906700	conserved Plasmodium protein, unknown function	UID1796	INKCTNKISINSSRNSKNDEYDGYRVENNSD	717	Unknown function
	24.487	24.3923	19.8343	25.266	24.1187	23.8147	24.4791	24.6839	S	145	2	___1		1.71618	1	105.39	2.63e-36	125.28	882	PBANKA_0906700	conserved Plasmodium protein, unknown function	UID1793	DDAQNIEITKNEDDDSEDVDKVNEQYKENIF	717	Unknown function
	24.487	24.2987	23.9227	23.6504	19.9232	24.2306	23.3243	22.7888	S	1808	3	___2		0.347968	0.992559	54.524	6.99e-06	93.011	1312	PBANKA_0906700	conserved Plasmodium protein, unknown function	UID1795	SNHIKNLGNIQLSNNSNKTKAFENYKKNIED	717	Unknown function
	24.487	24.2987	23.9227	23.6504	19.613	24.2306	23.3243	22.7888	S	1812	3	___2		0.329757	0.991985	96.247	6.15e-11	106.14	193	PBANKA_0906700	conserved Plasmodium protein, unknown function	UID1786	YKIKEFEKKKKKEVISDSNQNSSNDVKNKTF	717	Unknown function
	24.4872	24.7751	23.0986	24.5041	22.1921	22.2198	20.3644	19.924	S	1726	3	___1		0.121483	0.999998	85.958	4.54e-05	85.958	643	PBANKA_0906700	conserved Plasmodium protein, unknown function	UID1798	SENITKINVKKSLLFSQEAKDIQFYDKKVGG	717	Unknown function
	24.4873	24.9506	25.3717	25.045	20.588	25.0075	24.1354	24.8258	S	1082	2	___1		0.399294	0.694344	44.616	7.71e-05	84.365	1309	PBANKA_0906700	conserved Plasmodium protein, unknown function	UID1794	TENSNHIKNLGNIQLSNNSNKTKAFENYKKN	717	Unknown function
	24.4875	24.253	22.5307	21.4274	23.6138	22.1505	22.6171	20.764	S	1091	2	___1		0.54025	0.999632	45.723	0.000133513	46.953	1739	PBANKA_0906900	conserved Plasmodium protein, unknown function	UID1814	KVYENINTNHDDNPNSEKGGSKKNDQDNIRE	718	Unknown function
	24.488	24.8832	23.7053	23.9326	24.3591	24.7349	24.4169	24.2291	S	170	2	___1		1.13503	1	122.34	7.14e-12	122.34	165	PBANKA_0906900	conserved Plasmodium protein, unknown function	UID1810	DEEDIEGFNRKMSADSIDENNKIKKKKNKNN	718	Unknown function
	24.4892	23.4173	24.9413	24.6358	19.6964	23.2817	19.4326	21.4648	S	1000	3	___1		0.0945994	0.953956	55.353	0.00200382	55.353	742	PBANKA_0906900	conserved Plasmodium protein, unknown function	UID1804	KKEIELKNSEIKKIESYNDITKKSTSDPITV	718	Unknown function
	24.4898	24.0096	24.463	24.246	23.8431	24.1178	20.889	19.8405	S	902	2	___1		0.228537	1	98.942	5.1e-09	98.942	1756	PBANKA_0906900	conserved Plasmodium protein, unknown function	UID1800	KGGSKKNDQDNIREDSDNIENESYSQKNEKR	718	Unknown function
	24.4903	25.8268	25.2959	25.1959	24.9481	24.2719	24.7497	23.4242	S	73	2	___1		0.553345	0.923781	44.596	5.57e-06	44.596	521	PBANKA_0906900	conserved Plasmodium protein, unknown function	UID1803	NIEKGNDGQTGNVVNSEQDQDSNMNKRNINH	718	Unknown function
	24.501	24.323	24.7343	25.4685	23.4013	24.3427	25.05	24.7988	S	612	2	___1		0.779975	0.99999	94.487	1.12e-11	96.208	417	PBANKA_0906900	conserved Plasmodium protein, unknown function	UID1808	DRETTFYEDLKRKINSNNNVSENISEGNRLN	718	Unknown function
	24.5023	22.1254	23.391	24.0226	22.094	25.2863	19.8024	20.2848	S	155	2	___1		0.32009	0.971226	76.186	4.04e-18	76.186	2110	PBANKA_0906900	conserved Plasmodium protein, unknown function	UID1811	NDNSININKNETIEQSDKEIETYYTEDNEIN	718	Unknown function
	24.512	24.9002	24.8367	24.4756	24.0998	24.4936	24.6193	24.4728	S	284	2	___1		0.835233	1	117.93	2.66e-45	148.62	1869	PBANKA_0906900	conserved Plasmodium protein, unknown function	UID1799	MNDEHNNKDVYNIYDSPEKTNNNYFENITNT	718	Unknown function
	24.5133	19.5276	22.8899	25.6342	25.7033	25.0693	21.3571	20.6417	T	35	2	___2		1.03641	0.997368	68.972	0.000417601	68.972	2004	PBANKA_0906900	conserved Plasmodium protein, unknown function	UID7808	KKNENKYYPKERIIGSDISNSEQVEKDIINQ	718	Unknown function
	24.5176	23.9194	24.4894	24.6977	23.9295	22.1312	19.0695	23.2117	S	2	2	___1		0.200191	0.97941	137.46	7.99e-32	137.46	2007	PBANKA_0906900	conserved Plasmodium protein, unknown function	UID7809	ENKYYPKERIIGSDISNSEQVEKDIINQPIN	718	Unknown function
	24.5207	24.5998	23.8232	23.849	24.6005	20.4115	24.0379	24.1926	S	1135	2	___1		0.540531	0.99953	70.488	0.001411	70.488	298	PBANKA_0907700	conserved Plasmodium protein, unknown function	UID1823	SRWKENNYRYNIENYSGDKKEINKKKIKLTR	719	Unknown function
	24.5209	24.8966	24.3451	24.7098	24.579	24.9192	24.0099	23.3861	S	189	2	___1		0.760727	0.817764	134.75	4.82e-45	134.75	230	PBANKA_0907700	conserved Plasmodium protein, unknown function	UID1821	ENRNINEYKTIDTYDSNSNIQINYQNKKKNR	719	Unknown function
	24.523	23.3454	24.6661	24.8834	24.1618	24.8183	24.0334	24.3823	S	379	2	___1		0.996178	0.971962	55.401	0.000715249	61.344	151	PBANKA_0907700	conserved Plasmodium protein, unknown function	UID1817	KKPIKIVRKKNDISNSINLKNIDHGNDIGIN	719	Unknown function
	24.5277	23.0102	24.3329	23.1502	23.287	22.4152	20.4584	20.9459	S	386	3	___1		0.253732	0.993367	103.39	7.17e-11	105.46	90	PBANKA_0907700	conserved Plasmodium protein, unknown function	UID1818	NEKKKKNEENYYITESDNNDKLSNNYQNNDN	719	Unknown function
	24.5308	24.4235	25.5096	25.68	20.0715	20.405	20.3134	24.038	S	43	2	___1		0.0703649	1	40.715	0.000823385	53.453	144	PBANKA_0908800	conserved Plasmodium protein, unknown function	UID1824	SKNMKKDKNEKKNDISDNDNDELKPKSRKKS	720	Unknown function
	24.5308	24.0706	25.1427	24.0116	20.7884	25.8192	20.3516	21.2758	S	1142	2	___1		0.192086	0.976418	51.927	0.000754712	52.278	937	PBANKA_0909900	WD repeat-containing protein, putative	UID1825	NMNNNSKLPNTRKMNSNTLELELYKNMPLDT	721	Transcription
	24.5322	23.935	21.8341	23.3656	24.0209	24.5367	23.7817	23.5813	S	663	3	___1		1.47777	0.948584	67.704	0.000368647	67.704	1036	PBANKA_0910000	conserved Plasmodium protein, unknown function	UID1827	FLMDECLMTEYKKFVSTTNLNKTQEKRGQNK	722	Unknown function
	24.5326	24.1446	25.9894	24.904	25.8429	25.8282	25.8836	25.1467	S	267	3	___2		1.72035	0.98279	62.378	4.72e-07	80.387	2151	PBANKA_0910300	guanylyl cyclase, putative	UID1840	TSIEIKSEKSYKNNDSYVNISLFESNDKTNY	724	Signal transduction mechanisms
	24.5326	24.1446	25.9894	24.904	25.8429	25.8282	25.8836	25.1467	S	269	2	___2		1.72035	0.962709	63.76	0.0004497	63.76	3196	PBANKA_0910300	guanylyl cyclase, putative	UID1832	NTNNILRQFNRESINSYVLSAEKEIEDTHEE	724	Signal transduction mechanisms
	24.5331	23.9709	24.6623	25.4509	24.631	24.4401	25.5764	25.2875	T	349	2	___1		1.25653	0.719621	75.669	2.31e-06	75.669	1303	PBANKA_0910300	guanylyl cyclase, putative	UID1838	FKRISKEKMMSLSSYSDDKFVNLKCKNKSYN	724	Signal transduction mechanisms
	24.5338	24.6554	24.0758	24.676	24.5983	20.2948	22.6736	20.4269	S	644	2	___2		0.178395	0.777195	65.295	5.56e-05	85.554	2318	PBANKA_0910300	guanylyl cyclase, putative	UID1843	YDENHKNKYGNYISNSNTLHKDLDNLDTEND	724	Signal transduction mechanisms
	24.5338	24.6554	24.0758	24.676	24.5983	21.245	22.6736	19.9392	S	652	2	___2		0.193281	0.5	46.462	0.00106272	64.04	3791	PBANKA_0910300	guanylyl cyclase, putative	UID1831	DVKSYIITDKKEIDTSNNFNLINNKNYIFNR	724	Signal transduction mechanisms
	24.5353	24.503	25.0337	24.2979	24.9552	24.5114	19.3619	22.2716	S	2060	3	___1		0.283722	0.5	46.462	0.00106272	64.04	3790	PBANKA_0910300	guanylyl cyclase, putative	UID5402	KDVKSYIITDKKEIDTSNNFNLINNKNYIFN	724	Signal transduction mechanisms
	24.5361	24.8979	23.2238	22.9798	20.843	22.4888	23.8642	21.9777	S	1240	2	___1		0.326244	0.99916	45.433	0.0249802	45.433	1266	PBANKA_0910300	guanylyl cyclase, putative	UID1839	ESNKWNNYYNFTRNKSIIHTGKNHEHGKASK	724	Signal transduction mechanisms
	24.5386	25.4448	25.079	25.4164	24.0897	23.6538	19.5831	19.8968	S	132	2	___1		0.100562	1	51.286	2.57e-17	125.54	896	PBANKA_0910300	guanylyl cyclase, putative	UID1833	DSYKKNRSNCKIDCASNINDRKKISYPYFDS	724	Signal transduction mechanisms
	24.5402	25.1427	25.2326	23.9934	24.8305	25.7302	23.492	22.8107	T	291	2	___1		0.701553	1	61.65	4.81e-05	81.338	1097	PBANKA_0910300	guanylyl cyclase, putative	UID1834	NKNLAHNSSRHSRIGSNHFERYNNELKKNTY	724	Signal transduction mechanisms
	24.5405	23.0584	24.859	24.5503	23.9357	23.64	24.5369	24.6904	T	794	2	___1		0.965066	0.995462	49.423	0.0141778	49.423	96	PBANKA_0910700	conserved Plasmodium protein, unknown function	UID1846	DSYSDYEYSKNKKVESEIESPRFGNTSEDDY	725	Unknown function
	24.5424	24.7384	24.961	25.153	24.4226	24.0091	24.7868	24.1549	S	785	2	___1		0.704489	0.998397	75.695	0.000100346	75.695	84	PBANKA_0910700	conserved Plasmodium protein, unknown function	UID1844	WKSFYDIEETAKDSYSDYEYSKNKKVESEIE	725	Unknown function
	24.5445	20.6899	20.8064	20.5723	25.654	26.3151	25.2759	26.5749	S	200	3	___1		19.7215	0.982062	103.34	3.52e-05	103.34	107	PBANKA_0910700	conserved Plasmodium protein, unknown function	UID1845	KKVESEIESPRFGNTSEDDYKNSERVNNESY	725	Unknown function
	24.5461	25.4057	24.7203	24.8789	24.5035	28.8628	25.02	25.8208	S	949	2	___1		2.24082	0.991756	67.704	0.000303832	67.704	250	PBANKA_0910700	conserved Plasmodium protein, unknown function	UID1847	IDLLKMEHEKLTRMSSLTNLNRIECDYLAHN	725	Unknown function
	24.5512	24.2889	25.3666	25.8715	20.9215	23.286	25.6335	26.2533	S	367	2	___1		0.501397	1	83.499	4.86e-05	94.717	1153	PBANKA_0911700	subtilisin-like protease 2	UID5406	YNFKDSGTDGIKRINTLDDNINNHRNTQRFT	727	Post-translational modification, protein turnover, and chaperones
	24.5532	25.2296	22.0843	25.1282	25.6585	24.9179	23.135	19.7201	S	1766	2	___1		0.539259	0.903081	44.309	0.000538419	58.674	17	PBANKA_0912100	casein kinase 1, putative	UID1849	EIRVANKYALGKKLGSGSFGDIYVAKDIVTM	729	Signal transduction mechanisms
	24.5553	24.7042	22.886	23.9438	24.0027	23.7347	20.0129	24.6078	S	2201	2	___1		0.523841	1	85.42	5.81e-05	85.42	736	PBANKA_0914100	conserved Plasmodium protein, unknown function	UID1854	TNGSNRLNTNHLRNNSEIINNPSVCRYNNTN	732	Unknown function
	24.5619	25.136	25.0476	25.4318	20.948	20.4747	17.9431	24.3217	S	720	2	___1		0.0574141	0.983152	76.728	1.65e-05	76.728	1844	PBANKA_0914100	conserved Plasmodium protein, unknown function	UID1853	EKDIRNEEKINMSINSEDENFINKLELCSVP	732	Unknown function
	24.5632	25.5216	20.7972	19.378	25.0742	24.8231	25.1532	25.7027	S	955	2	___1		6.16158	0.999992	75.088	0.000128453	75.088	224	PBANKA_0914100	conserved Plasmodium protein, unknown function	UID1851	NSKQFNNPYSSEKANSLITNDNIKNKKDKYR	732	Unknown function
	24.5653	24.4277	23.6655	24.7834	23.6779	23.8338	24.0324	23.9466	S	245	2	___1		0.713112	0.999988	105.65	1.89e-05	105.65	1564	PBANKA_0914100	conserved Plasmodium protein, unknown function	UID1852	SITKKNWKNREIGELSENEIYKLPSYLVANM	732	Unknown function
	24.5657	26.3296	24.8793	26.2829	26.2264	25.8528	26.6683	26.1813	S	611	2	___1		1.6447	0.999313	44.457	0	266.78	464	PBANKA_0915200	conserved Plasmodium protein, unknown function	UID7863	INLSKEISKEYFENNSEESNIKKVENMINTS	736	Unknown function
	24.5668	24.6414	20.0717	23.9382	25.5658	23.1214	24.779	25.2605	S	1676	2	___1		2.59755	1	40.715	0.00112908	50.292	1157	PBANKA_0915200	conserved Plasmodium protein, unknown function	UID1858	YLSNICPCSETKEDLSNLEDAGERIIGCTEL	736	Unknown function
	24.5814	24.4282	25.051	22.4215	24.7753	25.4445	24.3979	24.3711	S	60	2	___1		1.544	0.928502	56.482	0.000247399	59.607	150	PBANKA_0915200	conserved Plasmodium protein, unknown function	UID1871	TSIDNDVITHKSATVSPTMGTSNICKFLVIK	736	Unknown function
	24.5849	23.4564	24.6211	24.7508	25.3406	23.8707	25.4808	24.208	S	500	2	___1		1.2939	0.99973	142.37	9.54e-102	142.37	310	PBANKA_0915200	conserved Plasmodium protein, unknown function	UID1868	NNVQTESDNNNDQTLSPNDNKIINIFEEKQK	736	Unknown function
	24.5851	20.4421	21.7223	23.9597	24.8264	26.002	24.7474	23.24	S	284	2	___1		4.07458	0.999313	44.457	0	266.78	464	PBANKA_0915200	conserved Plasmodium protein, unknown function	UID1860	INLSKEISKEYFENNSEESNIKKVENMINTS	736	Unknown function
	24.5863	23.6245	23.0585	19.5835	22.6243	22.2966	21.9879	21.305	T	448	2	___1		0.632988	1	118.52	4.8e-49	118.52	582	PBANKA_0915200	conserved Plasmodium protein, unknown function	UID1869	YANSSDVINEQKLLFSEPCNENNNINENNLD	736	Unknown function
	24.5887	23.8312	24.0059	25.1497	24.8933	24.1078	23.979	25.085	S	2148	2	___1		1.08854	0.995472	196.67	1.39e-158	196.67	570	PBANKA_0915200	conserved Plasmodium protein, unknown function	UID1862	FDKIEANKEKNEYANSSDVINEQKLLFSEPC	736	Unknown function
	24.5889	24.5328	24.2157	24.4383	23.6047	23.7278	20.1532	19.468	S	2007	2	___1		0.153307	1	238.12	0	238.12	1269	PBANKA_0915200	conserved Plasmodium protein, unknown function	UID1870	MKDIRNAMNEDFNYESPKKNNSSI_______	736	Unknown function
	24.5953	24.4481	25.2403	25.5054	24.2574	24.2019	24.3467	24.7495	S	542	2	___1		0.679055	0.999984	54.471	0.0067007	54.471	469	PBANKA_0916000	conserved Plasmodium protein, unknown function	UID1873	NEEIGHERNYLVEIKSNEKIKRAKKIMNFFH	739	Unknown function
	24.598	20.5719	24.3697	24.9551	24.0117	24.5348	22.6558	22.7392	S	1250	2	___1		0.908589	0.5	53.327	1.84e-05	56.548	19	PBANKA_0916100	nucleic acid binding protein, putative	UID1874	NFGFGNDSFFEQGNRSTDKEEVEEINKIESN	740	Unknown function
	24.5987	24.5539	23.7365	23.2797	23.0455	22.8844	19.4184	20.617	T	1593	2	___1		0.170651	0.5	53.327	1.84e-05	56.548	20	PBANKA_0916100	nucleic acid binding protein, putative	UID5411	FGFGNDSFFEQGNRSTDKEEVEEINKIESNE	740	Unknown function
	24.6001	24.339	25.4503	24.7915	23.6862	22.8834	23.4406	23.8897	S	7383	2	___1		0.400466	1	45.161	0.00149915	63.073	242	PBANKA_0916700	conserved Plasmodium protein, unknown function	UID1877	NQNIDSAMPKIGHACSIRKMPTVNKRRSKQK	742	Unknown function
	24.6047	24.7085	25	25.6305	24.8567	25.2518	24.3241	24.6537	T	552	2	___1		0.861934	1	68.893	0.000301768	68.893	621	PBANKA_0917100	serpentine receptor, putative	UID1878	KVTKKSVVIEKAINNSMEFKKIK________	743	Unknown function
	24.6079	24.6183	23.4612	20.4769	24.4396	23.9292	24.3002	25.1924	T	1032	2	___1		2.25679	0.948949	111.78	4.68e-25	111.78	131	PBANKA_0917500	structural maintenance of chromosomes protein 1, putative	UID1879	SKQMNKKNKLDVDTQSETIENNNFEKNKNKN	744	Cell division, DNA maintenance, and Chromatin dynamics
	24.6111	25.943	25.4154	24.1741	23.4183	24.9452	25.5159	25.6658	S	17	2	___2		0.9015	0.998366	122.33	6.41e-12	122.33	224	PBANKA_0917500	structural maintenance of chromosomes protein 1, putative	UID1880	SMMYNKKYNNEYTNISKINDLSLPNNYLSNS	744	Cell division, DNA maintenance, and Chromatin dynamics
	24.6111	25.943	25.4154	24.1741	23.4183	24.9452	25.5159	25.6658	T	15	2	___2		0.9015	0.999755	74.364	5.05e-12	87.326	15	PBANKA_0918300	major facilitator superfamily-related transporter, putative	UID1885	_MKGYDMPSSLDELLSKDEIRESSKQSTPFN	746	Transport
	24.6124	24.0451	24.9516	25.4841	20.3496	24.4037	19.1561	19.6315	S	627	2	___1		0.0675418	1	121.24	1.19e-16	121.24	268	PBANKA_0918300	major facilitator superfamily-related transporter, putative	UID1882	KEFALKNSLENGNYDSDKNKKITSTKNTSKS	746	Transport
	24.6125	25.0912	24.87	19.3951	24.3035	25.0886	24.5519	24.0519	S	557	2	___1		2.00941	0.867972	60.628	0.000140929	70.622	9	PBANKA_0918300	major facilitator superfamily-related transporter, putative	UID1884	_______MKGYDMPSSLDELLSKDEIRESSK	746	Transport
	24.6127	24.6183	24.8454	22.8835	23.6396	22.3541	20.7715	20.1353	S	1539	2	___1		0.174966	0.985613	127.07	6.48e-17	127.07	280	PBANKA_0918300	major facilitator superfamily-related transporter, putative	UID11417	NYDSDKNKKITSTKNTSKSLELENVKNNKNY	746	Transport
	24.6145	25.2989	24.8598	25.3495	23.9674	24.7655	19.9463	19.9815	S	327	2	___1		0.137214	1	116.9	7.27e-204	179.21	260	PBANKA_0918300	major facilitator superfamily-related transporter, putative	UID1881	EFDNYYSTKEFALKNSLENGNYDSDKNKKIT	746	Transport
	24.6186	21.1244	20.0877	24.9993	25.487	25.4167	26.3414	27.1163	S	377	2	___2		10.4313	0.999887	137.4	2.62e-89	172.85	281	PBANKA_0918300	major facilitator superfamily-related transporter, putative	UID7889	YDSDKNKKITSTKNTSKSLELENVKNNKNYG	746	Transport
	24.6186	21.1244	20.3678	24.9993	25.487	25.4167	26.3414	27.1163	S	381	2	___2		9.9371	1	116.52	2.62e-89	172.85	283	PBANKA_0918300	major facilitator superfamily-related transporter, putative	UID7890	SDKNKKITSTKNTSKSLELENVKNNKNYGFF	746	Transport
	24.6208	25.1636	24.8664	19.8306	23.9068	23.2473	25.0001	25.1686	S	1564	2	___1		1.6362	1	116.52	2.62e-89	172.85	283	PBANKA_0918300	major facilitator superfamily-related transporter, putative	UID1887	SDKNKKITSTKNTSKSLELENVKNNKNYGFF	746	Transport
	24.6223	24.8001	22.3547	24.2663	23.9254	24.119	23.3236	20.2929	S	20	2	___1		0.467933	0.799131	62.528	0.000457429	62.528	418	PBANKA_0919600	CCR4-NOT transcription complex subunit 2, putative	UID1889	KKKKNNNNENKINISSNNVETNEKKEDTSDI	749	Transcription
	24.6231	23.5287	25.1993	25.6459	24.0709	19.9785	19.9873	19.7978	S	4221	2	___1		0.0722617	1	155.43	5.75e-209	213.67	6	PBANKA_0919800	bifunctional farnesyl/geranylgeranyl diphosphate synthase, putative	UID5416	__________MEKEATGDEADSGLEFFRSMY	750	Metabolism
	24.6237	24.614	24.651	24.239	23.7788	24.745	22.5813	21.6533	S	857	2	___1		0.394385	1	40.496	0.00123392	56.359	132	PBANKA_0920000	multiprotein-bridging factor 1, putative	UID1890	MIIQKLNRVLGVNLPSPKKK___________	751	Transcription
	24.6237	20.5638	25.3108	24.9753	25.0611	25.0208	25.005	24.5596	S	2038	2	___1		2.06083	0.9826	64.82	0.000604935	64.82	1833	PBANKA_0920400	conserved Plasmodium protein, unknown function	UID1892	DINSLEKKNFRIRLSSQLFDEKEFDKLFIER	752	Unknown function
	24.6278	23.036	23.9139	24.607	24.3648	25.4235	23.5723	24.6932	S	5	3	___1		1.3825	0.998844	46.88	0.00165653	58.098	652	PBANKA_0920400	conserved Plasmodium protein, unknown function	UID1891	KESKDPKFDQTEFDISKEKMGNYTNAKNIAS	752	Unknown function
	24.6288	24.2736	23.8538	23.7035	22.9712	21.9823	22.4376	20.0159	S	729	2	___1		0.208313	0.953624	99.941	1.51e-06	101.6	699	PBANKA_0921600	RNA-binding protein, putative	UID1898	SNYKKKNNNITISNNSNEKKSLDNMPRSISS	756	RNA processing and modification
	24.6289	24.3461	22.9001	24.6156	24.9047	23.183	24.28	20.2729	S	316	2	___1		0.513158	1	87.568	7.54e-06	87.568	566	PBANKA_0921600	RNA-binding protein, putative	UID1896	SNRDKSNLSSLSKIGSENEDNYKSKISQEKK	756	RNA processing and modification
	24.6335	24.2143	24.4933	24.7632	24.176	24.1792	23.7046	23.7973	S	1435	2	___1		0.677456	0.981192	59.426	0.000565161	73.927	282	PBANKA_0921600	RNA-binding protein, putative	UID1900	KYAKKHSFKSCFSGKSDEEIEKNQKGVKKKK	756	RNA processing and modification
	24.6338	23.5488	24.399	24.4356	24.0732	26.2884	23.973	19.1819	S	157	2	___1		0.545188	0.999229	95.926	2.88e-22	100.62	338	PBANKA_0921600	RNA-binding protein, putative	UID1895	KNKDLSTNHELYENDSKEEFQEKKHFEEGKD	756	RNA processing and modification
	24.636	26.0966	25.7945	26.5788	26.7144	26.6813	20.0903	20.962	S	343	3	___1		0.223063	0.985819	66.533	4.89e-05	70.529	625	PBANKA_0921700	autophagy-related protein 23, putative	UID1903	LKKCNSEVKIEEGDESQSVENVEKSELIEDN	757	Unknown function
	24.6405	24.3477	24.2028	23.878	24.2593	25.2834	24.6687	24.7303	S	1559	2	___1		1.38336	0.782058	72.474	1.76e-14	74.274	716	PBANKA_0921700	autophagy-related protein 23, putative	UID1908	CQELGQNDEDFEENNSSLKKYIGNNDLYNHN	757	Unknown function
	24.6412	24.0923	24.3914	24.1947	22.2433	21.4943	23.4239	22.4949	S	778	2	___1		0.265025	0.5	74.274	1.76e-14	74.274	717	PBANKA_0921700	autophagy-related protein 23, putative	UID1909	QELGQNDEDFEENNSSLKKYIGNNDLYNHNN	757	Unknown function
	24.6421	25.4627	25.7558	24.6466	25.6331	25.2929	26.7379	26.5796	S	66	2	___1		1.91067	0.999042	153.94	3.1e-54	153.94	627	PBANKA_0921700	autophagy-related protein 23, putative	UID1904	KCNSEVKIEEGDESQSVENVEKSELIEDNED	757	Unknown function
	24.6435	24.1463	25.6138	25.7815	20.5588	24.198	20.4208	19.751	S	693	3	___1		0.0710942	0.886906	75.695	7.68e-29	124.12	743	PBANKA_0921700	autophagy-related protein 23, putative	UID1906	YNHNNISMHKCYISNSSCFNNRILTLTANKD	757	Unknown function
	24.645	25.3546	24.9797	24.1048	25.3617	23.5015	23.4387	24.7684	S	162	2	___1		0.705418	1	51.346	0.000896452	55.401	390	PBANKA_0921900	conserved Plasmodium protein, unknown function	UID1914	HESLKNNHNMFQKMDSQNLLNNIKEFSRMFP	758	Unknown function
	24.6471	23.0589	24.3382	24.3491	23.1372	24.0676	23.8642	23.5742	S	10	2	___1		0.7384	0.883154	54.7	0.000796835	54.7	79	PBANKA_0923100	conserved Plasmodium protein, unknown function	UID1915	EDYINFYYKDLFSNNSNLINKDNKNISSKFK	759	Unknown function
	24.653	24.3792	24.5165	21.2565	22.6546	24.6931	20.8359	19.065	T	107	2	___1		0.269966	0.89633	64.327	5.09e-08	67.902	385	PBANKA_0924000	conserved Plasmodium protein, unknown function	UID1917	YNFQDDNNEKKDIIGSQTIEQSINEEEKLSF	763	Unknown function
	24.6532	23.348	25.0504	23.6698	20.4613	25.3817	25.1928	23.0543	S	332	2	___1		0.633833	1	85.42	5.81e-05	85.42	183	PBANKA_0924000	conserved Plasmodium protein, unknown function	UID1918	PIEDQKKKKKRDIVNSEELIIDSKRKKSDNT	763	Unknown function
	24.6589	20.7734	23.8598	24.1242	23.1651	23.4637	24.5285	24.1674	S	1562	2	___1		1.39194	0.99996	51.301	0.000123993	51.301	216	PBANKA_0924000	conserved Plasmodium protein, unknown function	UID7924	YYKIDDKSEIDLLKLSQENNSVHEKEDELTG	763	Unknown function
	24.66	23.5369	21.681	24.4809	23.9129	24.8574	23.4567	23.2729	S	767	2	___1		1.21864	0.999999	74.392	3.45e-05	79.744	221	PBANKA_0924000	conserved Plasmodium protein, unknown function	UID7925	DKSEIDLLKLSQENNSVHEKEDELTGNGGMY	763	Unknown function
	24.6668	25.4745	26.9858	26.2938	26.2	26.0907	26.5269	26.6472	S	1699	2	___1		1.42501	0.997254	148.3	1.26e-99	148.57	34	PBANKA_0924000	conserved Plasmodium protein, unknown function	UID1919	RGRDVNLDENKDTIYSENETNNNIEQKNVEE	763	Unknown function
	24.6707	24.8001	23.9135	20.2852	23.4975	24.75	24.4266	24.3113	S	592	2	___1		1.77642	1	98.439	1.28e-09	98.439	97	PBANKA_0924000	conserved Plasmodium protein, unknown function	UID1923	NKESTYYTFNKNNENSENNENEYISKDINLD	763	Unknown function
	24.6709	24.2513	23.9497	23.5139	23.8464	23.6453	24.0899	23.5413	S	76	2	___1		0.803447	0.999999	74.392	3.45e-05	79.744	221	PBANKA_0924000	conserved Plasmodium protein, unknown function	UID1922	DKSEIDLLKLSQENNSVHEKEDELTGNGGMY	763	Unknown function
	24.6737	25.8852	25.129	23.4768	26.9005	26.0874	28.3488	27.7989	T	263	2	___2		5.6284	0.999966	272.97	0	273.49	13	PBANKA_0924000	conserved Plasmodium protein, unknown function	UID1924	___MNGKNNNELETNSNDNEARGRDVNLDEN	763	Unknown function
	24.6761	24.6046	24.0845	23.7033	24.1813	24.5306	21.8534	19.4799	S	288	2	___1		0.296104	1	64.798	4.97e-72	165.49	208	PBANKA_0924000	conserved Plasmodium protein, unknown function	UID1920	KKSDNTNDYYKIDDKSEIDLLKLSQENNSVH	763	Unknown function
	24.6773	24.8228	25.2761	24.8571	26.7532	24.9894	22.097	25.9664	S	39	2	___2		1.03038	1	221.9	1.28e-303	221.9	10	PBANKA_0924400	13 kDa ribonucleoprotein-associated protein, putative	UID1925	______MDPTEAANNSDAQENSAEVNAKIFP	764	RNA processing and modification
	24.6774	20.222	21.2768	24.4797	26.1776	25.2352	26.4499	26.0991	T	497	2	___1		10.0316	1	116.51	1.18e-63	157.35	203	PBANKA_0926000	conserved Plasmodium protein, unknown function	UID1931	NNNINIKNENFEHIESLEKMPLTQECNDISN	771	Unknown function
	24.6776	24.7265	24.6283	25.2673	24.6154	25.9188	25.7768	19.8539	S	2823	3	___1		0.580875	0.997679	76.262	3.63e-06	97.86	273	PBANKA_0927300	palmitoyltransferase DHHC3	UID1935	WIIIDKKRLKKNVSQSEQDIENLKVEAERSI	774	Unknown function
	24.6801	20.1028	19.0946	26.8512	24.1644	25.9376	25.542	25.8978	S	403	3	___1		6.51279	1	47.844	0.000148592	80.609	14	PBANKA_0927300	palmitoyltransferase DHHC3	UID1933	__MNKKIVVFRDDTKSKEADEFIRKNGFTLP	774	Unknown function
	24.6813	25.1287	27.1714	24.1361	25.0392	25.8114	24.3766	23.8374	S	2	2	___1		0.700654	0.99798	81.92	0.000121272	81.92	271	PBANKA_0927300	palmitoyltransferase DHHC3	UID1934	FEWIIIDKKRLKKNVSQSEQDIENLKVEAER	774	Unknown function
	24.6822	24.9233	24.3394	24.5478	24.9375	22.9737	24.4519	24.2148	S	113	2	___2		0.717624	0.8361	53.569	0.00172679	53.569	81	PBANKA_0928200	conserved Plasmodium protein, unknown function	UID1936	NNKINDDNNQFKKSDSTIILGSRGKNKLTDT	775	Unknown function
	24.6822	24.9233	24.3394	24.5478	24.9375	22.9737	24.4519	24.2148	S	117	2	___2		0.717624	0.777422	74.611	2.12e-05	86.114	197	PBANKA_0929100	acyl-CoA-binding protein, putative	UID5429	SKMKPLTDRFFGSSNTISKGSEESLSDILCN	778	Metabolism
	24.6826	21.2237	23.5342	22.9255	23.745	22.9836	22.5758	22.7384	S	764	3	___1		0.945533	0.93487	128.88	4.04e-45	148.28	195	PBANKA_0929100	acyl-CoA-binding protein, putative	UID1943	NISKMKPLTDRFFGSSNTISKGSEESLSDIL	778	Metabolism
	24.6855	24.1134	23.6088	23.6737	24.5676	24.3016	23.788	23.3927	S	230	3	___1		0.994556	0.98451	54.7	0.000711389	69.345	516	PBANKA_0931000	conserved Plasmodium membrane protein, unknown function	UID5431	ENDKHIFKDIENPNITPSYNRKKKHSHTIKP	782	Unknown function
	24.6893	24.379	25.6719	25.3963	24.7337	24.1271	23.3767	24.3699	S	1298	2	___1		0.542511	0.999467	72.652	1.6e-11	118.28	357	PBANKA_0931200	heat shock protein 101	UID1948	GATTVTEYRKYIESCSAFERRFEKIIVEPPS	783	Post-translational modification, protein turnover, and chaperones
	24.6895	25.1062	23.2244	25.1415	22.9589	24.1238	23.3574	24.5055	S	1258	2	___1		0.572759	0.999984	64.675	0.000373618	64.675	5	PBANKA_0931500	folate transporter 2, putative	UID1949	___________MIEKSNNIYLSIDPIVERIK	784	Transport
	24.6908	25.9519	25.0642	24.0005	25.7455	24.692	26.4994	24.5034	S	553	2	___1		1.35025	0.762174	80.96	8.68e-05	80.96	951	PBANKA_0931900	serine esterase, putative	UID1958	SSIEKDTSLSSIKSTSLENVFSYNNNKENNF	786	Unknown function
	24.6944	23.0001	24.2674	25.26	24.1984	24.8498	24.7621	24.6643	S	630	2	___1		1.24244	0.999546	44.719	0.000518756	86.014	445	PBANKA_0931900	serine esterase, putative	UID1955	YKYLQCNKRITKRSKSICSILRTNNDNNNST	786	Unknown function
	24.6973	23.9685	24.1907	24.7081	24.3172	24.469	24.2848	24.6463	S	290	3	___1		1.02681	0.967368	72.652	0.000114286	74.944	286	PBANKA_0932000	rhoptry neck protein 4	UID1960	SAPAFGNTYRAHKGSSNTEFSFKDSLQSPSN	787	Pathogenicity
	24.6981	25.0926	25.8141	26.5818	24.6408	24.4169	20.7757	21.2863	S	3338	2	___1		0.146938	0.999216	121.82	4.46e-30	121.82	41;41	PBANKA_0933400.2	GTPase-activating protein, putative	UID1963	FSNENPESNKCLASISDDEYDHYGFEKSRES	790	Intracellular trafficking, secretion, and vesicular transport
	24.6986	24.9868	23.7082	24.7816	24.9392	24.5285	23.2109	23.0739	S	2951	3	___1		0.657164	0.977576	75.462	4.28e-05	84.753	29	PBANKA_0933500	rhomboid protease ROM1	UID1966	YGENLPFNRTPGYYASQSSFIQRSKPIDVVN	791	Post-translational modification, protein turnover, and chaperones
	24.6996	24.5681	23.5065	25.4438	24.6591	23.4733	23.7579	19.8775	S	6267	2	___1		0.32702	0.853007	136.24	0	262.37	32	PBANKA_0933500	rhomboid protease ROM1	UID1968	NLPFNRTPGYYASQSSFIQRSKPIDVVNLIF	791	Post-translational modification, protein turnover, and chaperones
	24.6998	26.5245	26.1757	25.9954	20.6826	25.2603	25.9146	26.5095	S	1564	3	___1		0.418384	1	151.98	5.56e-46	151.98	2	PBANKA_0933500	rhomboid protease ROM1	UID1965	______________MSNIHTLAEYRDGYGEN	791	Post-translational modification, protein turnover, and chaperones
	24.7002	24.8484	25.3013	24.7989	24.8515	24.8218	25.8105	25.6676	S	1696	2	___1		1.29742	0.994056	43.791	0.000933351	43.791	1292	PBANKA_0935500	conserved Plasmodium protein, unknown function	UID5434	EIYRESKEQENPFLDTCEAYINEKVEDNKKI	792	Cell division, DNA maintenance, and Chromatin dynamics
	24.7007	25.0855	25.0824	24.3822	24.0386	21.3264	21.8873	20.4621	S	221	2	___2		0.135456	0.593888	41.644	0.0157832	41.644	2136	PBANKA_0935500	conserved Plasmodium protein, unknown function	UID1969	NNSHDFHDNTKDNIYSDKAPNTSKNNPLNER	792	Cell division, DNA maintenance, and Chromatin dynamics
	24.7007	25.0855	25.0824	24.3822	24.0386	21.3264	21.8873	20.4621	S	224	2	___2		0.135456	0.999944	73.984	1.08e-11	73.984	772	PBANKA_0935500	conserved Plasmodium protein, unknown function	UID1970	LQKHIDGPVNTDLNDSEIILNEKENMDISFP	792	Cell division, DNA maintenance, and Chromatin dynamics
	24.7044	23.556	24.1341	25.0736	22.7148	24.159	24.0928	23.5762	S	581	2	___1		0.60235	0.999996	98.898	7.61e-06	109.24	1282	PBANKA_0935500	conserved Plasmodium protein, unknown function	UID1971	DYDIINEKNIEIYRESKEQENPFLDTCEAYI	792	Cell division, DNA maintenance, and Chromatin dynamics
	24.7056	24.885	20.0513	25.3549	24.9822	25.8751	23.7246	22.3251	S	15	2	___1		1.39238	0.499991	60.563	0.000548295	60.563	423	PBANKA_0936700	ES2 protein, putative	UID1973	SGEKNKFDYPNLNKESSNCDIDNYLKNEFAL	794	RNA processing and modification
	24.7062	25.1866	25.3853	25.4019	24.994	25.4337	24.7117	24.8476	S	391	2	___1		0.886843	0.499991	60.563	0.000548295	60.563	424	PBANKA_0936700	ES2 protein, putative	UID1974	GEKNKFDYPNLNKESSNCDIDNYLKNEFALQ	794	RNA processing and modification
	24.707	24.7767	24.7278	24.9095	25.423	26.0138	25.1372	25.281	S	1770	3	___1		1.60603	1	187.45	3.88e-153	192.14	543;580	PBANKA_0937200	RNA-binding protein, putative	UID1979	NIPYNNNVHENKGYNSNVDGEGNVKSGYNKS	796	RNA processing and modification
	24.7089	23.4127	22.2413	22.9835	23.6282	19.8849	18.7565	19.6837	S	254	2	___1		0.138862	1	129.74	5.51e-25	134.98	669;706	PBANKA_0937200	RNA-binding protein, putative	UID1976	GQNNLRNFKNYNKFDSDNETTNKDNHNLRKS	796	RNA processing and modification
	24.7095	23.9767	23.2941	24.4372	24.6563	24.4837	25.3864	23.4654	S	1415	2	___1		1.31364	0.999377	50.452	0.00293002	50.452	218	PBANKA_0937500	conserved Plasmodium protein, unknown function	UID1990	KNDEQTYNILEKNSFSNNNIKSLKKTYKEPN	798	Unknown function
	24.7116	24.2339	23.7654	21.5259	21.1942	19.9981	20.8868	18.7329	S	37	3	___1		0.0976524	0.999988	103.31	1.08e-08	110.74	216	PBANKA_0937500	conserved Plasmodium protein, unknown function	UID1989	PKKNDEQTYNILEKNSFSNNNIKSLKKTYKE	798	Unknown function
	24.7185	25	23.913	24.0635	25.9414	22.9722	25.068	25.3925	S	95	2	___1		1.33772	0.995693	99.973	6.11e-17	126.39	475	PBANKA_0937500	conserved Plasmodium protein, unknown function	UID5437	RNNEDSGEGLDSKSYTEPNEFNKNMRINNVG	798	Unknown function
	24.7186	24.5347	24.0416	23.6447	25.256	24.4645	23.4177	20.6921	S	315	2	___1		0.583448	1	88.37	2.18e-13	119.21	454	PBANKA_0937500	conserved Plasmodium protein, unknown function	UID1991	NNSSTESNEENGSVKSFFVENRNNEDSGEGL	798	Unknown function
	24.7189	24.3266	20.404	22.8112	24.8876	28.2147	24.9803	23.7772	S	983	2	___1		5.27721	0.953001	44.299	0.00417558	44.299	872	PBANKA_0939100	AP2 domain transcription factor, putative	UID2006	LNILKSFYSRLNTSGSLEEKDHHHDRSNEDI	802	Transcription
	24.7225	25.8998	24.8194	24.6448	26.0466	18.9599	26.6127	26.754	S	764	2	___1		0.743124	0.791738	42.947	0.00161269	45.207	130	PBANKA_0939100	AP2 domain transcription factor, putative	UID2003	TKVLNRKYDNINDSASFESIKMEALEKRQNN	802	Transcription
	24.7257	24.7789	23.7187	23.2335	24.3514	24.2296	22.3011	21.7243	S	950	2	___1		0.513131	0.995871	55.213	0.000200954	55.213	101	PBANKA_0939100	AP2 domain transcription factor, putative	UID2010	VTLSNDDENFKQITESDECNNEEHPNKDITK	802	Transcription
	24.7264	24.9801	24.957	24.4744	23.6947	23.8784	23.796	22.8103	S	234	2	___1		0.423483	0.999849	136.38	3.43e-25	136.38	1539	PBANKA_0939100	AP2 domain transcription factor, putative	UID8001	NIMDAKQSLNASRILSNSLGFSNKGYDE___	802	Transcription
	24.7298	23.8766	25.313	26.9474	25.0903	24.7712	26.0156	25.9931	S	56	2	___1		1.18991	1	64.104	1.7e-27	135.02	1084	PBANKA_0939100	AP2 domain transcription factor, putative	UID1994	NALNNVKSYKDLLNLSQESLNKKGNNELSGF	802	Transcription
	24.7311	19.9512	25.4955	26.29	26.1267	26.1107	25.7091	26.5812	S	277	2	___1		4.04174	0.999999	161.25	6.14e-89	170.66	1545	PBANKA_0939100	AP2 domain transcription factor, putative	UID8003	QSLNASRILSNSLGFSNKGYDE_________	802	Transcription
	24.7316	24.3604	24.1775	25.1096	24.3836	24.7159	24.5436	24.753	S	2234	2	___1		1.00295	0.972067	86.497	2.4e-30	121.82	1503	PBANKA_0939100	AP2 domain transcription factor, putative	UID2014	IRSSLSVENNGNNHNSPSKNAINYPSNSLIM	802	Transcription
	24.733	24.299	24.135	24.0165	23.7103	25.1918	23.0627	25.1594	S	550	3	___1		0.989777	1	95.264	5.14e-06	95.264	58	PBANKA_0939100	AP2 domain transcription factor, putative	UID2018	NYAKYSDQQNNNYPISRTTTPHLINIESIES	802	Transcription
	24.7351	24.7581	24.199	24.0418	24.6146	24.8359	25.3832	25.3284	S	481	2	___1		1.52312	1	64.104	6.42e-35	141.13	1087	PBANKA_0939100	AP2 domain transcription factor, putative	UID1995	NNVKSYKDLLNLSQESLNKKGNNELSGFKNG	802	Transcription
	24.7362	20.6921	25.4027	25.2221	24.1684	25.7919	25.8643	26.5706	S	1386	2	___1		3.00117	1	64.104	1.7e-27	135.02	1084	PBANKA_0939100	AP2 domain transcription factor, putative	UID7997	NALNNVKSYKDLLNLSQESLNKKGNNELSGF	802	Transcription
	24.7367	25.7809	22.5948	20.9453	24.6204	26.0806	25.9726	26.1247	T	128	3	___1		4.54774	1	64.104	6.42e-35	141.13	1087	PBANKA_0939100	AP2 domain transcription factor, putative	UID7998	NNVKSYKDLLNLSQESLNKKGNNELSGFKNG	802	Transcription
	24.7399	25.0229	24.9383	24.2221	24.1933	24.0114	23.8621	20.1265	S	253	2	___1		0.311548	1	131.4	2.37e-90	132.51	177	PBANKA_0939100	AP2 domain transcription factor, putative	UID5439	LNIKKNLENEQLKEGTEDDENGSIYVPDEKN	802	Transcription
	24.7432	26.694	26.7424	25.0475	25.8458	26.5114	19.6282	26.8599	S	449	2	___1		0.46799	0.999999	161.25	6.14e-89	170.66	1545	PBANKA_0939100	AP2 domain transcription factor, putative	UID2000	QSLNASRILSNSLGFSNKGYDE_________	802	Transcription
	24.7453	25.5839	25.4144	22.8313	25.0189	25.9674	24.502	25.0776	T	28	3	___1		1.41201	0.993325	80.555	1.01e-05	80.555	1363	PBANKA_0939100	AP2 domain transcription factor, putative	UID2011	KNADAKKGKKKSNIVSNNLSKSNGKSINIKG	802	Transcription
	24.7474	24.9846	26.5198	25.7259	24.738	25.9499	26.5564	25.8074	S	138	2	___1		1.20455	0.999995	119.39	1.34e-11	119.39	923	PBANKA_0939100	AP2 domain transcription factor, putative	UID1997	TDLNKYMDDCRFTEDSNYNERDNYVKFDKDQ	802	Transcription
	24.7489	24.911	23.6394	24.1268	24.7052	23.748	23.5853	23.6437	S	1084	2	___1		0.739194	0.999849	136.38	3.43e-25	136.38	1539	PBANKA_0939100	AP2 domain transcription factor, putative	UID1998	NIMDAKQSLNASRILSNSLGFSNKGYDE___	802	Transcription
	24.7497	24.6075	25.7255	23.3925	20.7273	24.0602	19.7589	21.9136	S	913	2	___1		0.124671	0.999985	134.75	5.41e-35	142.1	89	PBANKA_0939100	AP2 domain transcription factor, putative	UID1993	VNGRSFNNIAKAVTLSNDDENFKQITESDEC	802	Transcription
	24.7503	24.8343	24.25	24.941	25.0133	24.0177	22.1877	22.3276	S	385	2	___1		0.404069	0.790385	56.205	0.00064891	56.205	1831	PBANKA_0939600	polyadenylate-binding protein-interacting protein 1, putative	UID2030	IKQIGEKIVPNFSSASARNSSSGHNRGMKYN	803	Translation, ribosomal structure and biogenesis
	24.7517	24.7034	25.4922	25.2866	24.7054	24.2795	24.4095	23.4114	S	921	2	___1		0.55209	0.979057	81.311	4.19e-07	81.311	1465	PBANKA_0939600	polyadenylate-binding protein-interacting protein 1, putative	UID2021	KQGDNWIKKGYGANNSNTSNNINSRINNSTT	803	Translation, ribosomal structure and biogenesis
	24.7519	25.0201	25.3679	25.6749	22.8506	23.857	24.3647	24.4738	S	387	2	___1		0.40132	1	53.327	0.00102001	61.65	2508	PBANKA_0939600	polyadenylate-binding protein-interacting protein 1, putative	UID2019	GDKLKGFFDSTRAVESPDAWRNNNTGQQNGN	803	Translation, ribosomal structure and biogenesis
	24.7538	25.5047	23.8254	24.6235	24.7028	23.7295	25.4846	24.8514	S	68	2	___1		1.01061	0.945488	41.188	6.37e-05	41.188	2060	PBANKA_0939600	polyadenylate-binding protein-interacting protein 1, putative	UID2031	HMKQEQTDHVTYDNKSEINEEELTKEDDKDE	803	Translation, ribosomal structure and biogenesis
	24.7575	24.048	22.6727	23.4552	21.0576	24.2225	19.1934	19.9656	S	647	2	___1		0.162265	0.974379	59.898	0.000333886	67.456	225	PBANKA_0940100	protein kinase, putative	UID2037	SIFCSSCESTSKSIGSDYISHFEKKEKQINK	805	Post-translational modification, protein turnover, and chaperones
	24.7578	25.434	24.2642	24.692	24.7718	24.969	23.1851	23.5259	S	979	2	___1		0.626745	0.983662	46.069	0.00172146	51.726	222	PBANKA_0940100	protein kinase, putative	UID8039	LNDSIFCSSCESTSKSIGSDYISHFEKKEKQ	805	Post-translational modification, protein turnover, and chaperones
	24.7579	25.1501	24.8818	24.5034	24.6841	25.6406	19.5588	20.7165	S	923	2	___1		0.221703	0.974379	59.898	0.000333886	67.456	225	PBANKA_0940100	protein kinase, putative	UID8040	SIFCSSCESTSKSIGSDYISHFEKKEKQINK	805	Post-translational modification, protein turnover, and chaperones
	24.76	24.1214	24.8318	24.3257	25.1709	24.6656	24.1076	24.3131	S	150	2	___1		1.03855	1	42.209	9.75e-06	89.624	127	PBANKA_0940100	protein kinase, putative	UID2034	KKKKKKKKNDGILEDSEIQNRSINFEKDNIM	805	Post-translational modification, protein turnover, and chaperones
	24.7614	25.5519	26.2573	24.4416	23.4015	21.7177	20.3222	22.7108	S	487	2	___1		0.107693	0.999992	114.55	1.61e-13	114.55	173	PBANKA_0940100	protein kinase, putative	UID5443	EIIDIPNNKYNENDDTDKVDNFSKKINLEQS	805	Post-translational modification, protein turnover, and chaperones
	24.7628	24.5599	24.8391	22.4916	24.7355	24.4575	24.3588	24.5982	S	617	2	___1		1.29608	0.995283	171.76	0	253.84	600	PBANKA_0940100	protein kinase, putative	UID2035	SPIINSKNETNLLNDSNPTKLQDELPKSPCS	805	Post-translational modification, protein turnover, and chaperones
	24.7644	26.3012	26.8678	26.6603	26.7366	26.7424	25.1461	18.5752	T	146	2	___1		0.27771	0.994718	46.481	0.00936474	46.481	1002	PBANKA_0940100	protein kinase, putative	UID2038	SHEHKNSDRTIFTNESQNLLKNKISQKKINK	805	Post-translational modification, protein turnover, and chaperones
	24.7651	23.9674	24.7222	25.5882	23.1003	24.7864	19.9046	20.6778	S	1305	2	___1		0.160045	0.974077	53.252	1.72e-05	101.89	654	PBANKA_0942600	conserved Plasmodium protein, unknown function	UID2045	LLKKYSFEKSNEISYSIENKGNDNSDFTFEN	812	Unknown function
	24.7682	25.0022	25.492	25.2687	24.9177	24.0373	25.5182	25.4687	S	363	2	___1		0.902939	0.995242	100.4	1.47e-20	131.35	471	PBANKA_0942600	conserved Plasmodium protein, unknown function	UID2044	EKTDAQNSKINYETDSNNDIEKELNYLNIKK	812	Unknown function
	24.7683	24.6465	22.6358	23.842	24.4425	25.7586	25.3039	24.5197	S	128	2	___1		2.04631	0.599715	95.767	7.41e-11	96.673	1096	PBANKA_0942700	chromatin remodeling protein, putative	UID5445	NNNRKVKKDVSDDISTIDIEEIKIEKQKLLK	813	Transcription
	24.7707	25.3789	24.4375	23.8849	25.8216	27.4831	24.3369	25.2601	S	988	2	___1		2.15461	0.999749	75.669	1.98e-05	75.669	1091	PBANKA_0942700	chromatin remodeling protein, putative	UID2048	NKKNKNNNRKVKKDVSDDISTIDIEEIKIEK	813	Transcription
	24.7718	24.3925	20.5125	24.4515	23.7024	23.4136	23.2709	22.9964	S	430	2	___1		0.878887	0.879389	155.98	5.1e-295	231.58	1095	PBANKA_0942700	chromatin remodeling protein, putative	UID2049	KNNNRKVKKDVSDDISTIDIEEIKIEKQKLL	813	Transcription
	24.7721	25.8187	25.2347	24.8924	25.1812	25.8303	26.7029	25.9665	S	857	2	___1		1.67104	1	165.87	1.23e-207	211.17	48	PBANKA_0942800	syntaxin, putative	UID2051	IGVIQSYTSKISRINSDEECSIENSEKVQEL	814	Intracellular trafficking, secretion, and vesicular transport
	24.7864	23.0239	24.2417	25.6713	24.9136	25.2877	25.5247	25.3807	T	122	3	___1		1.79732	0.999924	209.22	2.42e-235	216.83	1973	PBANKA_0943100	CCR4-NOT transcription complex subunit 1, putative	UID2053	NYLKANDNNDTKGIESETELPSDLLSKQGAQ	815	Transcription
	24.7887	24.1261	21.9491	25.0077	24.1867	25.5613	22.974	21.3927	S	380	3	___1		0.737531	0.981523	96.745	9.6e-06	96.745	4	PBANKA_0943200	casein kinase II beta chain, putative	UID2056	____________MNISDSNKDGKDSKSDKST	816	Post-translational modification, protein turnover, and chaperones
	24.7894	23.1535	23.511	24.5688	23.9485	21.7023	19.3302	19.8605	S	166	2	___1		0.144056	0.606856	43.454	0.00017067	43.454	2731;2746	PBANKA_1000011	reticulocyte binding protein, putative	UID2058	KEKKDKDEMEFDKSTSFYDENENKNESDLFK	818	Unknown function
	24.7922	24.2493	25.7055	23.4683	23.4648	22.2146	23.0407	21.9137	S	125	2	___1		0.268804	0.999971	180.31	5.49e-122	180.31	42;42;42	PBANKA_1000200	fam-a protein	UID6930	ELSLKKSKNISSSKDSLLSYIPDKIFKPSNS	437	Unknown function
	24.7931	25.7323	25.3963	24.9755	25.0492	19.745	20.9245	23.0316	S	698	2	___2		0.121858	0.82154	114.56	5.49e-122	180.31	39;39;39	PBANKA_1000200	fam-a protein	UID6929	IASELSLKKSKNISSSKDSLLSYIPDKIFKP	437	Unknown function
	24.7931	25.7323	25.3963	24.9755	25.0492	20.8562	20.0807	23.0316	T	693	3	___2		0.127638	0.979834	93.096	2.67e-05	93.096	159	PBANKA_1000600	erythrocyte membrane antigen 1	UID2061	QPLQHSLNIAHKLSTSPEPPKVFEKHRSSPI	819	Unknown function
	24.7952	23.2733	24.9962	24.6858	25.3949	26.432	24.9264	25.3591	T	2739	3	___1		2.12944	0.942109	53.567	0.00233067	53.567	157	PBANKA_1000600	erythrocyte membrane antigen 1	UID2060	DAQPLQHSLNIAHKLSTSPEPPKVFEKHRSS	819	Unknown function
	24.7967	23.4443	24.1497	24.3894	22.1865	23.8298	24.0253	23.4519	S	1510	2	___1		0.565794	0.975016	74.789	0.00116341	74.789	449	PBANKA_1001300	conserved Plasmodium protein, unknown function	UID8068	NKSIDNIENLNKSNESDKSPIFEVKEINLSN	821	Unknown function
	24.7972	24.6776	24.9416	25.2996	24.4021	24.5182	24.6893	24.8629	S	8150	2	___1		0.806153	0.997895	74.789	0.00116341	74.789	452	PBANKA_1001300	conserved Plasmodium protein, unknown function	UID8069	IDNIENLNKSNESDKSPIFEVKEINLSNRNF	821	Unknown function
	24.7979	23.7288	23.6122	24.1533	20.0544	20.5549	22.0407	24.4372	S	1174	2	___1		0.202887	0.856777	47.204	3.68e-16	84.829	494	PBANKA_1001500	alpha/beta hydrolase, putative	UID2070	KNKIIYSASGNLDINSNSIASKKGAKSGSSS	822	Unknown function
	24.8022	20.717	25.4102	23.6861	25.0821	25.9836	24.7925	25.1307	S	1326	2	___1		3.01749	0.980181	50.284	0.000764777	55.353	648	PBANKA_1002800	protein transport protein Sec24B, putative	UID2074	ASIITNKIMSITKQISNTLISNDSKNLNNQS	826	Intracellular trafficking, secretion, and vesicular transport
	24.8032	23.4001	25.0242	23.7176	23.0499	19.5403	19.9191	19.5858	S	316	2	___1		0.0762827	0.999787	77.185	8.59e-05	77.185	348	PBANKA_1003400	lysine decarboxylase, putative	UID2080	CCSNIMNKGVLSCGASNNDHIKTSEKKSRNS	828	Metabolism
	24.8053	25.552	25.9162	25.1132	24.8008	25.8259	23.9996	24.7561	S	39	2	___1		0.70658	1	70.529	0.000635654	70.529	1156	PBANKA_1003400	lysine decarboxylase, putative	UID2081	CMKSENIDEVNDEIRSRCCNSESSGDCDESD	828	Metabolism
	24.8066	24.1459	24.3288	24.285	24.3638	22.9742	24.0057	24.1814	S	813	2	___1		0.702076	1	115.78	2.63e-13	119.53	2	PBANKA_1003800	V-type proton ATPase subunit B, putative	UID2083	______________MSKEVIHTKVEASRVNA	830	Energy production and conversion
	24.807	24.9978	24.746	25.1765	24.7562	24.6255	23.8095	24.3015	S	1258	2	___1		0.678937	0.999583	46.069	0.00166713	46.069	844	PBANKA_1005300	conserved Plasmodium protein, unknown function	UID2087	SEMSSSARMSGEIIDSEVGKEAINGDEIVSS	832	Unknown function
	24.8096	20.5951	19.8519	20.583	20.8799	25.4071	22.4213	22.5432	S	493	2	___1		2.55438	1	41.644	0.00340335	58.487	1094	PBANKA_1005300	conserved Plasmodium protein, unknown function	UID2085	ENTQITSDYGKGIKISDEEGPDDDRIHSLGK	832	Unknown function
	24.8107	23.2001	24.756	23.9955	23.9226	24.4432	19.0979	19.7112	S	1926	2	___1		0.189879	0.930346	40.067	0.0283061	40.067	966	PBANKA_1005400	conserved Plasmodium protein, unknown function	UID2105	RSNSENPYNFTEKSESINDNYSKNYFNFLIN	833	Unknown function
	24.8188	24.6106	25.538	22.0383	25.6527	28.3262	25.2594	20.4527	S	552	2	___1		1.59253	0.757247	43.03	0.00195117	43.03	1467	PBANKA_1005400	conserved Plasmodium protein, unknown function	UID2114	NNYRKYKTDGNINTHSNSIKKYMTTNDYLKN	833	Unknown function
	24.8207	26.9216	28.1941	26.0813	24.541	26.6157	26.2938	26.7507	T	197	2	___1		0.729953	0.538623	78.069	2.03e-05	78.069	737	PBANKA_1005400	conserved Plasmodium protein, unknown function	UID2096	KEDTPIRNDNTSNISSNETLDKEILINNKTD	833	Unknown function
	24.8219	24.6527	25.2916	22.3659	24.0266	24.1432	24.3722	21.3531	S	94	2	___1		0.570678	1	98.592	0.000605798	98.592	141	PBANKA_1005400	conserved Plasmodium protein, unknown function	UID8118	IKISNIESTIKTKENSNNSDIVRSLFDANKF	833	Unknown function
	24.8239	25.5651	22.8158	20.1254	25.1434	24.0086	25.2856	23.8048	S	882	2	___1		2.3425	1	98.592	0.000605798	98.592	144	PBANKA_1005400	conserved Plasmodium protein, unknown function	UID8119	SNIESTIKTKENSNNSDIVRSLFDANKFRIQ	833	Unknown function
	24.8269	25.0227	24.5755	23.805	23.5907	22.6094	23.5537	20.7015	S	273	2	___1		0.259949	0.858694	132.51	1.58e-44	132.51	581	PBANKA_1005400	conserved Plasmodium protein, unknown function	UID2107	PLCEENRDIYFRSGNSFDLSNDTSMDIFKNT	833	Unknown function
	24.8274	25.2802	24.7561	25.8135	24.2502	25.4592	24.7065	24.8689	S	212	2	___1		0.785618	0.999996	161.84	4.28e-117	181.58	323	PBANKA_1005400	conserved Plasmodium protein, unknown function	UID2089	PKQDIVKESYMTNNISIDNFSKFIENPQNEN	833	Unknown function
	24.8279	24.8198	25.0848	23.8117	24.7386	19.4041	19.055	20.8451	S	143	2	___1		0.0810328	1	73.082	3.53e-08	116.03	1411	PBANKA_1005400	conserved Plasmodium protein, unknown function	UID2101	GNGSSSNNFSINKNMSINLDMLVKRYNRRNS	833	Unknown function
	24.8286	23.9315	23.3691	20.2747	23.8919	23.7187	23.6524	23.2456	S	38	2	___2		1.44011	1	56.359	1.59e-76	163.99	562	PBANKA_1005400	conserved Plasmodium protein, unknown function	UID2100	PSNSNINSDFNDRNMSDITPLCEENRDIYFR	833	Unknown function
	24.8286	23.9315	23.3691	20.2747	23.8919	23.7187	23.6524	23.2456	S	42	2	___2		1.44011	1	55.064	0.000274206	84.892	1440	PBANKA_1005400	conserved Plasmodium protein, unknown function	UID2099	NSQSSSKVLLQKKNKSDIELNNNQKKNNNYR	833	Unknown function
	24.8297	24.8966	23.0761	23.7302	24.2956	22.5646	22.8441	23.6106	S	90	2	___1		0.57259	0.854586	138.35	1.48e-25	138.35	1353	PBANKA_1005400	conserved Plasmodium protein, unknown function	UID2112	GNSVINKSRNLERKKSNSYNHSILEKRRSNI	833	Unknown function
	24.8304	25.0805	23.278	25.1036	23.8381	23.4562	23.2934	23.6745	S	1014	2	___1		0.497382	0.999999	185.14	2.92e-142	185.14	1251	PBANKA_1005400	conserved Plasmodium protein, unknown function	UID2088	YDGNISPSREEDDEKSDYESSPFPRLQKDNL	833	Unknown function
	24.8319	24.9619	25.6682	24.6117	24.2592	24.9781	24.3449	24.0349	S	687	2	___1		0.653315	0.996843	143.76	0	249.39	954	PBANKA_1005400	conserved Plasmodium protein, unknown function	UID2111	SLSIHQNKDKINRSNSENPYNFTEKSESIND	833	Unknown function
	24.8323	23.6772	24.0067	24.1814	23.1899	24.4907	19.6532	20.5018	S	223	2	___1		0.215312	1	75.102	5.17e-97	168.89	1518	PBANKA_1005400	conserved Plasmodium protein, unknown function	UID2094	SPKRRNTENYGKKKISFNENNILKNSKTFGE	833	Unknown function
	24.8326	25.2945	24.2223	23.4902	24.3871	19.6132	21.8257	20.2272	S	744	2	___1		0.129713	0.718083	57.482	0.000279626	57.482	261	PBANKA_1005400	conserved Plasmodium protein, unknown function	UID2093	MDQNTLSNKIDVSHLSKENISLNKGYDNYMN	833	Unknown function
	24.8353	23.9062	24.5746	24.8376	23.4732	21.0569	19.1772	24.2996	S	774	2	___1		0.172336	1	59.185	1.47e-05	87.18	118	PBANKA_1005900	zinc finger Ran-binding domain-containing protein 2, putative	UID2119	GHYDIQGNNERRAHDSEDEEFDEFGRRKKRK	834	Unknown function
	24.8361	23.5642	24.5442	24.9879	24.5957	24.9079	24.6211	24.9641	T	99	3	___1		1.22188	0.809959	44.863	0.0227133	44.863	189	PBANKA_1007600	erythrocyte vesicle protein 1, putative	UID2121	GHSKFWRIKKGSKRGSDTNPFKLDMNYLTRK	837	Unknown function
	24.8376	24.4224	24.612	24.0483	23.6857	23.5328	22.3679	20.5446	S	261	3	___1		0.259297	0.999346	65.241	8.47e-06	83.081	159	PBANKA_1007600	erythrocyte vesicle protein 1, putative	UID2122	DNDDDDEDSYKQKYTSENNLDIKSGDDPDEG	837	Unknown function
	24.8377	25.1749	25.6407	24.945	24.8106	25.8642	24.4396	24.9652	S	349	2	___1		0.914037	1	55.452	1.07e-20	105.65	746	PBANKA_1008600	conserved Plasmodium protein, unknown function	UID2124	SLYNYKKTKYRKIVNSEEDIENNLENEIKRT	840	Unknown function
	24.8389	24.9508	26.2242	25.5768	25.1226	23.5039	24.248	24.2678	S	1545	2	___2		0.46262	1	64.711	0.0280039	64.711	706	PBANKA_1008600	conserved Plasmodium protein, unknown function	UID2127	YKNNDAYKENCNFGKSFENILKEENENSNLI	840	Unknown function
	24.8396	26.219	25.8533	25.9985	25.3206	26.0492	25.4756	26.481	S	1516	2	___1		1.07475	0.948468	68.355	0.00220657	68.355	150	PBANKA_1008600	conserved Plasmodium protein, unknown function	UID2126	EDNEQEHTTILMKNKSYLSLPNKEILPEYKD	840	Unknown function
	24.8404	24.759	25.2758	25.4411	24.7218	23.6063	23.9989	22.7617	S	4	2	___1		0.404188	0.999911	64.104	0.00072069	64.104	457	PBANKA_1008600	conserved Plasmodium protein, unknown function	UID2125	ASGKANIYFEGTKKFSDNENINDSSKQETNN	840	Unknown function
	24.8405	24.2046	24.4863	24.4776	24.1381	24.3754	22.1914	23.5999	S	2092	2	___1		0.526297	0.880038	71.692	6.56e-07	76.85	879	PBANKA_1008700	conserved Plasmodium protein, unknown function	UID2128	DLLKNYFDEINLNTGSENEKKSRKKKLYRWK	841	Unknown function
	24.8428	23.9715	23.3132	25.238	25.218	25.1184	22.4568	22.4656	S	183	2	___1		0.694153	0.999921	48.981	0.00886543	48.981	340	PBANKA_1008700	conserved Plasmodium protein, unknown function	UID5463	SNESFLYDVKYLNAKTLDFLTDNRELSLMWK	841	Unknown function
	24.8442	24.8934	24.0826	23.1343	24.8937	22.9411	24.0034	24.426	S	309	2	___1		0.887258	0.999973	93.839	8.93e-06	93.839	328	PBANKA_1008700	conserved Plasmodium protein, unknown function	UID2129	SYIHMSLKDIKRSNESFLYDVKYLNAKTLDF	841	Unknown function
	24.8451	24.9891	25.9407	26.2106	25.2018	25.4626	25.1646	25.3797	S	64	2	___2		0.874057	0.999579	48.568	0.00131301	49.423	556	PBANKA_1009200	conserved Plasmodium protein, unknown function	UID2137	VILNYTKNKSYYDLLSQNDDKSKINFDIKDD	842	Unknown function
	24.8451	24.9891	25.9407	26.2106	25.2018	25.4626	25.1646	25.3797	S	68	2	___2		0.874057	0.999998	62.162	0.00282556	62.162	407	PBANKA_1009200	conserved Plasmodium protein, unknown function	UID2136	LNSNLMDRYQINSSKSQIIPLKPDNSEKKQF	842	Unknown function
	24.8511	25.284	24.8342	26.3099	25.9087	24.6116	24.4588	22.0949	S	665	2	___2		0.482533	0.99467	80.245	2.44e-05	80.245	97	PBANKA_1009200	conserved Plasmodium protein, unknown function	UID2138	KKLESQKTVDVYKTFSNTAIHTSKTLSLENV	842	Unknown function
	24.8511	25.284	24.8342	26.3099	25.9087	24.6116	24.4588	22.0949	S	668	2	___2		0.482533	0.818524	89.301	3.87e-05	89.301	1223	PBANKA_1009200	conserved Plasmodium protein, unknown function	UID2140	NFVGDNQHGKKYHTDSISGTVVRGCNSRSVS	842	Unknown function
	24.8518	24.2246	24.8028	25.114	24.3042	24.4768	23.1318	24.4069	S	623	2	___1		0.629215	0.999821	60.518	0.002152	60.518	108	PBANKA_1009200	conserved Plasmodium protein, unknown function	UID2139	YKTFSNTAIHTSKTLSLENVKNENNNEKVNK	842	Unknown function
	24.8518	24.2246	24.8028	25.114	24.3042	24.4768	23.1318	24.4069	S	626	2	___1		0.629215	1	159.52	1.13e-106	182.33	129	PBANKA_1009200	conserved Plasmodium protein, unknown function	UID2133	NENNNEKVNKFSDNKSEILDKQILIINEKSN	842	Unknown function
	24.8604	25.0574	24.438	24.667	24.5481	24.7265	24.8274	19.7375	S	252	2	___1		0.407303	0.998055	55.314	0.0110536	56.359	106	PBANKA_1009300	clathrin light chain, putative	UID2141	KNNDSVSKYATLGKESKISIENSYEQFFENE	843	Intracellular trafficking, secretion, and vesicular transport
	24.8626	24.2416	24.026	25.0383	24.7613	23.7398	20.0687	22.6394	T	2600	2	___1		0.299406	0.993306	76.588	0.000210597	85.457	61	PBANKA_1009400	ER membrane protein complex subunit 4, putative	UID2142	NINILRKLSKIGNEKSNDYSIEDKIIGKNAW	844	Unknown function
	24.8626	23.9212	23.7698	25.4731	22.8483	26.0787	25.6602	25.1545	T	726	3	___1		1.34607	0.990602	76.588	8.5e-05	76.588	4957	PBANKA_1010300	dynein-related AAA-type ATPase, putative	UID2144	NYQMDEKKKDIIENESNEYNFDRNGDSSSEN	845	Unknown function
	24.8627	24.8275	24.9178	24.8233	23.9508	24.354	24.3898	24.3537	S	4840	2	___1		0.6617	1	72.152	0.00309844	72.152	494	PBANKA_1010500	Hsp70/Hsp90 organizing protein, putative	UID2150	EGYQRCVYKIDEMSKSEKVDEEQIKKSMADP	846	Post-translational modification, protein turnover, and chaperones
	24.8654	25.4452	25.4154	26.5251	24.583	24.2652	24.6089	24.853	S	706	1	___1		0.505138	0.994332	64.65	0.000840957	67.997	82	PBANKA_1010600	calmodulin, putative	UID5467	PEFLTLMARKMKDTDTEEELIEAFRVFDRDG	847	Signal transduction mechanisms
	24.8658	23.3998	25.3552	24.6358	24.0783	25.1285	25.3847	25.6414	S	222	2	___1		1.40842	0.999979	88.275	1.41e-25	134.68	102	PBANKA_1010600	calmodulin, putative	UID2151	IEAFRVFDRDGDGYISADELRHVMTNLGEKL	847	Signal transduction mechanisms
	24.8666	26.1993	24.5657	23.3301	26.0426	25.7913	26.3448	25.3975	T	222	3	___1		2.22472	0.866833	68.034	0.000309479	68.034	2038	PBANKA_1011100	conserved Plasmodium protein, unknown function	UID2155	QISNNSLMIRTGKSDSNNNPSLLIHKDVHKK	848	Unknown function
	24.8704	25.1432	24.2603	25.8898	20.3101	24.9099	27.5191	25.422	S	238	2	___1		0.706788	0.999999	95.981	1.39e-19	95.981	2075	PBANKA_1011100	conserved Plasmodium protein, unknown function	UID2153	HNNNFEDNLEICKLASDDDIMSIEKKKNSNF	848	Unknown function
	24.8708	25.0887	20.3159	20.3245	24.3009	25.4455	23.2605	23.6565	S	409	2	___1		2.85972	0.842841	53.756	4.2e-05	76.282	1444	PBANKA_1011400	DNA topoisomerase 2, putative	UID2163	SRNTPKRKRSTLLDTSKSKDDFDFGDEDSSK	849	Cell division, DNA maintenance, and Chromatin dynamics
	24.8726	24.1106	24.951	24.1849	23.3607	23.8383	22.3831	20.2611	S	97	2	___1		0.238329	0.792558	75.911	1.05e-18	115.14	2212	PBANKA_1011500	zinc finger protein, putative	UID2168	LLPFNTGKTKKGVNSSPNINNFIEASKLDAE	850	Unknown function
	24.8732	20.2392	25.2692	25.8965	24.3396	24.7628	23.9079	24.5795	S	804	2	___1		1.25521	0.692001	45.161	0.00701105	53.252	4096	PBANKA_1011500	zinc finger protein, putative	UID8175	NDIECVKMIKKFNKKSNSFNYLKKEEEKLLT	850	Unknown function
	24.8732	25.122	21.2564	20.3764	25.4751	25.4406	24.8367	25.1777	S	730	3	___2		5.01248	0.692001	45.161	0.00701105	53.252	4098	PBANKA_1011500	zinc finger protein, putative	UID8176	IECVKMIKKFNKKSNSFNYLKKEEEKLLTDL	850	Unknown function
	24.8732	25.122	21.2564	19.6847	25.4751	25.4406	24.8367	25.1777	T	734	2	___2		5.65078	1	60.49	0	238.2	4111	PBANKA_1011500	zinc finger protein, putative	UID5473	SNSFNYLKKEEEKLLTDLEDVEEHKLFICDI	850	Unknown function
	24.8734	25.0799	20.3527	25.62	24.4129	24.213	24.8251	23.6004	S	388	2	___1		1.21533	0.641566	89.301	1.05e-18	115.14	2211	PBANKA_1011500	zinc finger protein, putative	UID2167	SLLPFNTGKTKKGVNSSPNINNFIEASKLDA	850	Unknown function
	24.8764	24.2185	24.8764	24.634	23.0896	24.4414	23.2201	20.7247	S	379	2	___1		0.290704	1	182.72	6.12e-112	182.72	4321	PBANKA_1011500	zinc finger protein, putative	UID2171	NKFNKMELGKSGLFDSPINVENKNKDDEENE	850	Unknown function
	24.8767	24.5453	25.6839	25.1412	24.3724	24.4697	24.8036	25.4422	S	809	2	___1		0.818015	0.999928	190.03	5.58e-202	207.04	4224	PBANKA_1011500	zinc finger protein, putative	UID2164	ANKEQFVNKQKKAVHSDSEILQLNKESYYDK	850	Unknown function
	24.8775	25.5389	21.4559	26.4322	26.9528	27.0224	26.218	27.2241	T	1098	3	___1		4.85072	0.99824	74.962	0.000113962	74.962	744	PBANKA_1011700	conserved Plasmodium protein, unknown function	UID2179	GEKNGNKMEKRKRTLSLDSEHTKWKKRDRIC	852	Unknown function
	24.8788	24.5813	23.8433	25.0485	26.0967	26.3076	26.1074	25.8075	S	1352	2	___1		2.81245	0.878647	47.288	0.00759493	47.288	198	PBANKA_1013300	mitogen-activated protein kinase 1	UID5477	RSISTEVNENKIPVLTDYVATRWYRAPDILL	858	Signal transduction mechanisms
	24.8822	25.2143	23.0846	23.6187	24.6712	25.2548	25.0486	24.6433	T	1694	2	___1		1.62961	1	125.97	2.86e-29	125.97	101	PBANKA_1014300	autophagy protein 5, putative	UID2181	CTGKSGKKKKKKKINSNDNIFNDDSNINKSD	859	Unknown function
	24.8843	23.2201	23.324	23.1696	24.187	23.549	24.4741	24.1979	S	958	2	___1		1.36841	1	216.83	0	284.51	152	PBANKA_1015100	conserved Plasmodium protein, unknown function	UID2186	NLEAKRDSQGIQKKLSQTSLTTENKTTNENI	862	Unknown function
	24.8852	23.9107	23.5545	24.9233	24.0638	25.3939	23.9	25.2297	S	1391	2	___1		1.25564	1	216.83	0	284.51	152	PBANKA_1015100	conserved Plasmodium protein, unknown function	UID8189	NLEAKRDSQGIQKKLSQTSLTTENKTTNENI	862	Unknown function
	24.8873	24.3351	19.7653	26.1721	25.9987	25.4021	26.3325	26.7891	S	2318	2	___1		5.06531	0.99967	216.83	3.45e-225	216.83	155	PBANKA_1015100	conserved Plasmodium protein, unknown function	UID8190	AKRDSQGIQKKLSQTSLTTENKTTNENILDD	862	Unknown function
	24.8877	22.878	22.4712	25.4113	25.0885	23.3571	23.0357	24.2163	S	281	2	___1		1.0086	0.9998	57.348	0.000872973	57.348	335	PBANKA_1016400	major facilitator superfamily domain-containing protein, putative	UID2191	NLSFMAPLEKLTDMDSLNYKQNFKRKNKHSN	864	Transport
	24.8896	24.0346	23.7065	24.2255	23.76	24.2884	20.1624	21.6523	S	117	2	___1		0.297657	1	57.836	8.27e-05	75.695	322	PBANKA_1016400	major facilitator superfamily domain-containing protein, putative	UID2192	KNNNLKKEAIQNRNLSFMAPLEKLTDMDSLN	864	Transport
	24.8901	25.0281	24.4376	24.5745	24.4545	23.5006	20.0094	23.7761	S	279	2	___1		0.287688	0.985834	129.2	4.09e-131	178.77	429	PBANKA_1016400	major facilitator superfamily domain-containing protein, putative	UID2190	EINNKSIKNRISENTSDDNHSISIFQKNEHD	864	Transport
	24.8906	23.2731	24.6293	24.8734	23.8719	23.5525	23.8158	24.3104	S	3882	2	___1		0.693059	1	73.448	8.36e-06	73.448	263	PBANKA_1016700	leucine-rich repeat protein	UID2195	ENDPKEEKNNKRKQDSLENNDNEIDTKKTKV	865	Cell division, DNA maintenance, and Chromatin dynamics
	24.8951	24.7245	24.1983	24.5834	24.2321	23.2045	23.837	23.6792	S	604	2	___1		0.550142	0.997939	71.555	0.000220451	71.555	1149	PBANKA_1017300	conserved Plasmodium protein, unknown function	UID2199	LLHNNITRSSDISFYSNKIKNMNSQFNEFQS	867	Unknown function
	24.9002	23.1233	24.9689	23.3869	22.7855	24.2844	23.7845	24.5793	S	3791	2	___1		0.848861	0.794313	82.417	8.49e-07	88.681	1482	PBANKA_1017800	conserved Plasmodium protein, unknown function	UID2201	KTSSSNYPARIIRFSSNSNNNMLGCPLRHDF	868	Unknown function
	24.9002	23.1233	24.9689	23.3869	22.7855	24.2844	23.7845	24.5793	T	3790	2	___1		0.848861	0.994691	45.368	0.0284998	45.368	89	PBANKA_1018900	conserved Plasmodium protein, unknown function	UID2203	SDNMNQDINKIDSIVSNKGKNKEITNDLEKE	870	Unknown function
	24.9019	24.6297	24.0234	26.0891	24.8198	22.4314	23.8061	24.219	S	1312	2	___1		0.469127	0.939002	56.548	0.00178507	56.548	332	PBANKA_1018900	conserved Plasmodium protein, unknown function	UID2204	NEKMSKLKKGQKRLSSNYSLYKKLYFPKNVN	870	Unknown function
	24.9064	24.5985	24.8046	22.7913	25.21	25.8721	23.9814	24.6106	S	756	2	___1		1.56192	0.98415	67.019	0.000127162	78.401	39	PBANKA_1018900	conserved Plasmodium protein, unknown function	UID2205	ENDSIKQVSDLNTLDSLEKKIETKKNKSDKN	870	Unknown function
	24.9099	24.9224	23.6885	23.7436	24.1642	23.9352	23.8956	20.131	T	554	3	___1		0.410485	1	44.511	1.26e-161	185.45	109	PBANKA_1018900	conserved Plasmodium protein, unknown function	UID5483	NKEITNDLEKEQNEETDDICVKRIINVEITT	870	Unknown function
	24.9113	24.7592	25.6725	19.7738	24.922	25.2283	25.4986	25.2917	S	775	2	___1		2.74337	0.997141	95.206	3.34e-14	95.206	129	PBANKA_1019500	60S ribosomal protein L5, putative	UID2208	NLDNQFIGVEKVTSESVAEDGDKEEEGDRKP	872	Translation, ribosomal structure and biogenesis
	24.913	25.0549	24.8341	24.8826	24.4361	23.9848	24.1096	24.0858	S	385	2	___1		0.587608	0.999069	70.488	0.000237032	70.488	388	PBANKA_1019600	vacuolar protein sorting-associated protein 3, putative	UID2209	EYNIDEEKMEMVKLLSISDEHNYLKNCLYII	873	Intracellular trafficking, secretion, and vesicular transport
	24.9151	24.5771	25.077	24.8264	24.7771	25.4973	25.0181	24.9926	S	92	2	___1		1.16665	0.668805	47.082	0.00144443	47.082	849	PBANKA_1019700	conserved Plasmodium protein, unknown function	UID8217	LTNTKDKNNINGKLRSYSSEIGQEHDGKMGT	874	Unknown function
	24.9154	23.5456	23.6329	23.9068	24.0302	24.4762	24.6251	19.9618	S	3935	2	___1		0.604222	0.999948	292.12	0	292.12	851	PBANKA_1019700	conserved Plasmodium protein, unknown function	UID8218	NTKDKNNINGKLRSYSSEIGQEHDGKMGTKH	874	Unknown function
	24.9163	23.6765	24.2522	21.5284	26.0156	24.0963	25.2656	25.7636	S	4	2	___1		3.23088	0.999979	115.34	1.3e-09	115.34	852	PBANKA_1019700	conserved Plasmodium protein, unknown function	UID8219	TKDKNNINGKLRSYSSEIGQEHDGKMGTKHM	874	Unknown function
	24.9176	25.2958	23.0494	24.4108	24.9989	23.7019	24.3413	25.106	S	177	2	___1		1.0857	0.999979	115.34	1.3e-09	115.34	852	PBANKA_1019700	conserved Plasmodium protein, unknown function	UID2216	TKDKNNINGKLRSYSSEIGQEHDGKMGTKHM	874	Unknown function
	24.9231	24.1709	24.4939	25.051	24.0757	24.1709	23.3077	23.1026	S	208	2	___1		0.501562	1	202	1.63e-171	202	830	PBANKA_1019700	conserved Plasmodium protein, unknown function	UID2218	QNGDDILLTNETKYASNQCLTNTKDKNNING	874	Unknown function
	24.9233	25.9294	25.7395	25.9768	26.0535	25.7738	25.8981	18.9299	S	959	2	___1		0.35888	0.999948	292.12	0	292.12	851	PBANKA_1019700	conserved Plasmodium protein, unknown function	UID2215	NTKDKNNINGKLRSYSSEIGQEHDGKMGTKH	874	Unknown function
	24.9249	26.1817	27.2757	25.8073	20.1881	25.7507	25.1093	24.9591	S	499	2	___1		0.242222	0.499966	44.612	0.00234453	44.612	146	PBANKA_1022200	DIX domain-containing protein, putative	UID5487	DANKSKTNIDMLLFETTPNKTTRVNLEDKKE	877	Unknown function
	24.928	23.01	24.8367	24.5783	23.6395	23.7771	19.7653	21.2241	S	1503	2	___1		0.212164	0.580772	58.817	0.000756543	58.817	147	PBANKA_1022200	DIX domain-containing protein, putative	UID5488	ANKSKTNIDMLLFETTPNKTTRVNLEDKKEY	877	Unknown function
	24.9349	25.8656	21.6165	25.3764	23.999	25.1559	25.0208	26.1343	S	2725	2	___1		1.54665	1	76.391	3.16e-37	134.85	415	PBANKA_1023800	conserved Plasmodium protein, unknown function	UID8224	IPWNSEKNIPFDENISEDSHILRNNINGDDF	881	Unknown function
	24.9359	24.9198	20.3394	21.0091	24.2375	24.4412	24.5052	23.9987	S	993	2	___1		2.81786	1	76.391	3.16e-37	134.85	418	PBANKA_1023800	conserved Plasmodium protein, unknown function	UID8225	NSEKNIPFDENISEDSHILRNNINGDDFSHN	881	Unknown function
	24.9364	23.8611	24.8026	20.1849	24.2287	23.9972	24.5171	22.4644	S	1967	2	___1		1.27952	0.93797	58.781	3.6e-05	78.516	172	PBANKA_1023800	conserved Plasmodium protein, unknown function	UID2223	LFKLNNNIDSSKNMNSSEFLMQKECDLINNN	881	Unknown function
	24.9383	24.8726	25.1741	24.7624	24.6693	24.7833	22.4496	20.0116	S	83	2	___2		0.257314	0.976995	78.692	4.62e-07	78.692	695	PBANKA_1024200	conserved Plasmodium protein, unknown function	UID2228	SNKGSTSINKMIEEDSPNTQFNESIKKINKI	883	Unknown function
	24.9383	24.8726	25.1741	24.7624	24.6693	24.7833	22.4496	20.9348	S	87	2	___2		0.301954	0.979109	75.819	0.000113686	75.819	117	PBANKA_1024800	conserved Plasmodium protein, unknown function	UID2229	NNATIGPIEAPERNNSNTATFLGKMKETLHL	884	Unknown function
	24.9399	25.7467	26.3341	27.2424	25.7556	25.4481	24.3638	23.9724	S	39	2	___1		0.441107	0.999996	54.235	3.45e-05	54.235	1306	PBANKA_1025100	conserved Plasmodium protein, unknown function	UID2232	KTDNNIIEEHCQNLGSNDKTVKVCKNDNNEF	886	Unknown function
	24.9428	24.6478	23.9664	19.42	24.6027	22.1202	24.0526	24.7261	S	84	2	___1		1.5488	0.859207	40.589	0.00221467	40.589	1241	PBANKA_1025100	conserved Plasmodium protein, unknown function	UID2231	ENNGDKNENKDQFLNSENEDTIIPKTHSGIF	886	Unknown function
	24.9439	25.2372	25.9068	24.4391	24.8112	24.7537	25.0191	25.8051	S	2220	2	___1		0.976387	1	40.725	0.00039273	62.891	1510	PBANKA_1025500	NOT family protein, putative	UID2241	YNKCNIIKCRNMPINSNDLFVRNNYNDNTAN	889	Transcription
	24.944	23.8483	23.04	24.8108	24.4529	20.0982	18.9383	19.8581	T	255	2	___1		0.0998634	0.718622	56.72	2.29e-34	107.17	506	PBANKA_1026600	protein SEY1, putative	UID2244	VEIIEPSISNNEDKDSQEKRNHDFNYKNSLT	891	Cytoskeleton
	24.9443	24.674	24.6424	24.5205	24.1476	23.4488	24.1278	24.8917	S	522	2	___1		0.68714	0.999997	86.604	7.91e-20	86.604	22	PBANKA_1026800	zinc finger protein, putative	UID8249	DKNTKNIKKRRRKKGSDSEDEDIEITNTNVH	892	Unknown function
	24.9456	24.3928	25.5299	25.065	24.8462	24.0632	23.4675	24.3293	S	74	3	___1		0.571658	0.999998	86.604	7.91e-20	86.604	24	PBANKA_1026800	zinc finger protein, putative	UID8250	NTKNIKKRRRKKGSDSEDEDIEITNTNVHLN	892	Unknown function
	24.9468	24.9555	24.4746	24.3455	23.7459	23.8719	19.5258	20.087	S	2253	2	___1		0.136507	0.984503	62.303	0.000494653	62.303	626	PBANKA_1027300	conserved Plasmodium protein, unknown function	UID2253	YKNENIKDISEELCKSLNNSTSEIINKNKNT	893	Unknown function
	24.9504	26.1568	26.6115	24.0154	26.1829	26.2017	25.7437	25.0349	S	576	3	___1		1.281	0.999904	102.9	2.7e-21	102.9	972	PBANKA_1027300	conserved Plasmodium protein, unknown function	UID2250	DDLTTNNNYNNKRKNSINNDISNPNEFQEDK	893	Unknown function
	24.9506	24.0801	25.4609	23.9423	24.8237	23.2431	23.4874	19.6069	S	121	2	___1		0.283575	0.800902	67.997	0.000249782	70.089	630	PBANKA_1027300	conserved Plasmodium protein, unknown function	UID2254	NIKDISEELCKSLNNSTSEIINKNKNTGKYL	893	Unknown function
	24.9509	25.1339	25.1145	25.4897	25.1799	24.7496	25.4836	25.3909	S	338	2	___1		1.02013	1	85.909	6.79e-06	85.909	83	PBANKA_1027300	conserved Plasmodium protein, unknown function	UID2248	EQNESEFDKINKIDDSDFNPININSNKEKGD	893	Unknown function
	24.9512	25.8049	23.4863	19.8208	24.7937	24.5403	23.4301	23.4162	S	1336	2	___1		1.4432	0.999973	75.479	0.000450335	82.55	288	PBANKA_1027300	conserved Plasmodium protein, unknown function	UID2251	VRSKHANGNEKNGKDSIELNYNKYKEIEHNK	893	Unknown function
	24.9522	25.273	25.1123	25.5288	25.1204	25.8441	25.1851	24.9144	S	140	2	___1		1.03485	1	108.58	1.82e-42	146.96	133	PBANKA_1027300	conserved Plasmodium protein, unknown function	UID2252	QISDIDNIKISKKNNSENIDNQNISIKEKMI	893	Unknown function
	24.9588	23.9859	24.8871	25.0709	25.1235	25.3302	24.8343	24.4265	S	69	2	___1		1.15105	1	124.51	7.53e-15	124.51	120	PBANKA_1027300	conserved Plasmodium protein, unknown function	UID2256	KECGEKNEKSNNDQISDIDNIKISKKNNSEN	893	Unknown function
	24.96	25.8182	26.4461	27.0231	24.5057	26.9208	26.4755	26.8289	S	940	2	___1		1.08739	1	60.973	9.8e-05	79.659	133	PBANKA_1027900	small nuclear ribonucleoprotein-associated protein B, putative	UID5496	MPTGVGINVGTSKNLTPIVNPGFKSPNIPMN	894	RNA processing and modification
	24.9649	23.3094	23.6896	23.0861	25.6312	24.4866	26.263	19.7093	S	6	2	___1		1.1975	0.99744	85.355	5.92e-05	85.355	309	PBANKA_1028000	ubiquitin carboxyl-terminal hydrolase, putative	UID2260	FISKIDAKQMRIDNNSDEYYIEEKLRKYKNF	895	Post-translational modification, protein turnover, and chaperones
	24.9653	24.1395	25.2216	25.5114	25.2298	25.3352	21.0613	20.2473	S	623	2	___2		0.251556	0.993715	50.207	0.00186831	50.207	1230	PBANKA_1028200	atypical protein kinase, ABC-1 family, putative	UID2267	NKKNNEVIKNLNRSASVDVYFSTKKTIDIKK	896	Post-translational modification, protein turnover, and chaperones
	24.9653	24.1395	25.2216	25.5114	25.2298	25.3352	19.1498	19.4957	S	626	2	___2		0.158568	0.999711	73.466	0.000161172	73.466	900	PBANKA_1028200	atypical protein kinase, ABC-1 family, putative	UID2262	NQNNNKIEYSINNLQSKDYKKKKLTQINSEK	896	Post-translational modification, protein turnover, and chaperones
	24.9655	24.32	23.088	24.4873	24.1909	24.8588	24.8368	23.0301	S	521	3	___1		1.00972	0.999509	50.843	0.00437473	50.843	449	PBANKA_1028200	atypical protein kinase, ABC-1 family, putative	UID2268	IINNENKTNDNGMNKSKEEQESTITSNKSVS	896	Post-translational modification, protein turnover, and chaperones
	24.9662	25.4156	25.3181	26.3355	20.9867	25.3026	25.0957	25.471	S	30	2	___1		0.407579	1	43.958	1.38e-05	88.134	1138	PBANKA_1028200	atypical protein kinase, ABC-1 family, putative	UID2261	YYNSKGSENKCNNNISNFRKKKYEYKDKRPF	896	Post-translational modification, protein turnover, and chaperones
	24.9675	24.8316	24.9785	25.4399	24.1345	24.7001	24.5552	24.9649	S	1445	2	___1		0.72412	0.999974	149.23	3.32e-73	167.84	352	PBANKA_1028200	atypical protein kinase, ABC-1 family, putative	UID2269	QNKMLNHNENEFRSLSNYDNNINKFMKRHSL	896	Post-translational modification, protein turnover, and chaperones
	24.9727	25.5325	23.3535	24.8034	25.2137	25.7184	25.0872	23.9132	S	569	3	___2		1.24626	0.969674	117.02	9.61e-10	117.02	471	PBANKA_1028200	atypical protein kinase, ABC-1 family, putative	UID2264	TITSNKSVSKLEHSGSYIKSDSKILKINQNW	896	Post-translational modification, protein turnover, and chaperones
	24.9727	25.5325	23.3535	24.8034	25.2137	25.7184	25.0872	23.9132	S	572	3	___2		1.24626	0.999015	85.636	5.57e-11	106.52	1487	PBANKA_1028200	atypical protein kinase, ABC-1 family, putative	UID2271	IEKTKIINNSNIRSLSYNNIDHENNLFKNSE	896	Post-translational modification, protein turnover, and chaperones
	24.9743	25.7903	26.5907	26.723	25.9876	25.889	25.6782	24.067	S	510	2	___1		0.653326	0.562112	41.825	0.00257772	41.825	1678	PBANKA_1030200	conserved Plasmodium protein, unknown function	UID2272	KGPQTCNNKEENNISSFSIFGNKKFEEEERG	897	Signal transduction mechanisms
	24.9756	25.9857	25.8514	26.5975	26.0177	20.4507	25.6175	26.2306	S	38	2	___1		0.413677	0.991793	103.08	2.71e-06	103.08	1947	PBANKA_1030200	conserved Plasmodium protein, unknown function	UID2273	QNKKGISIFDKNYNLSLNTCKITQDDENDRS	897	Signal transduction mechanisms
	24.9783	25.5554	24.135	24.5507	25.3193	25.986	25.6226	25.0227	S	1560	2	___1		1.60525	0.576699	52.555	8.63e-05	52.555	151	PBANKA_1031300	rhomboid protease ROM8	UID2277	KKFKVNSAGEDLLSDSRDYPSLKVNYKINKK	899	Post-translational modification, protein turnover, and chaperones
	24.9801	24.6339	25.901	24.8151	20.828	21.311	23.18	23.9725	T	669	3	___1		0.14766	1	41.164	5.04e-13	102.53	61	PBANKA_1031300	rhomboid protease ROM8	UID2274	MYDNVNEHREVENQPSGENEINNIKNHHLLK	899	Post-translational modification, protein turnover, and chaperones
	24.9802	25.0619	25.7214	24.1186	24.4839	24.581	24.6601	24.8899	S	230	2	___1		0.802849	1	93.51	7.41e-37	140.46	142	PBANKA_1031300	rhomboid protease ROM8	UID2275	YKRSHTKKEKKFKVNSAGEDLLSDSRDYPSL	899	Post-translational modification, protein turnover, and chaperones
	24.9808	24.0066	23.8408	25.0918	23.342	23.7151	24.0836	20.2602	S	17	2	___1		0.323139	1	93.51	7.41e-37	140.46	142	PBANKA_1031300	rhomboid protease ROM8	UID8278	YKRSHTKKEKKFKVNSAGEDLLSDSRDYPSL	899	Post-translational modification, protein turnover, and chaperones
	24.9812	24.8913	24.5973	25.2867	24.8001	24.2133	24.8475	24.8862	S	37	2	___1		0.839528	0.982668	102.38	3.73e-37	141	149	PBANKA_1031300	rhomboid protease ROM8	UID8279	KEKKFKVNSAGEDLLSDSRDYPSLKVNYKIN	899	Post-translational modification, protein turnover, and chaperones
	24.9816	24.9024	23.7684	24.5114	24.3978	24.2893	24.6419	24.9556	T	734	2	___1		1.02115	0.982668	102.38	3.73e-37	141	149	PBANKA_1031300	rhomboid protease ROM8	UID2276	KEKKFKVNSAGEDLLSDSRDYPSLKVNYKIN	899	Post-translational modification, protein turnover, and chaperones
	24.9832	23.9373	24.1283	25.4273	23.9206	24.9694	25.9016	24.5744	S	949	2	___1		1.16673	0.999991	82.663	1.25e-08	106.32	89	PBANKA_1032100	rhoptry-associated protein 1	UID2279	KNGTSNKDSEKQDANSIADSDSLKDRDYALF	902	Intracellular trafficking, secretion, and vesicular transport
	24.9853	22.0012	24.988	24.3106	22.7599	22.8702	20.0612	20.2102	S	1323	2	___1		0.165408	0.999991	82.663	1.25e-08	106.32	89	PBANKA_1032100	rhoptry-associated protein 1	UID8282	KNGTSNKDSEKQDANSIADSDSLKDRDYALF	902	Intracellular trafficking, secretion, and vesicular transport
	24.9909	23.7628	23.663	25.0461	23.9116	24.6213	24.489	23.1987	S	2100	3	___1		0.806334	0.992966	82.663	0.000139064	82.663	95	PBANKA_1032100	rhoptry-associated protein 1	UID8283	KDSEKQDANSIADSDSLKDRDYALFNGNLIA	902	Intracellular trafficking, secretion, and vesicular transport
	24.9933	25.0257	24.6891	24.691	23.8095	25.4589	25.4448	24.936	T	890	2	___1		1.04429	0.937209	56.432	0.00362609	59.205	503	PBANKA_1032700	CUGBP Elav-like family member 2, putative	UID5499	RNQLNNTDNRRNFITTPQNA___________	906	RNA processing and modification
	25	25.1188	25.3126	23.4885	25.4181	24.5173	26.1831	24.1044	S	93	2	___1		1.25332	1	93.839	9.91e-06	107.85	499	PBANKA_1032900	conserved Plasmodium protein, unknown function	UID2284	IQENSIRSIYKGFEGSENEELQKAS______	907	Unknown function
	25.0011	23.6713	24.6156	25.5182	23.365	24.566	25.5078	24.9482	S	4013	2	___1		0.929934	1	58.914	1.08e-99	149.2	81	PBANKA_1033300	conserved Plasmodium protein, unknown function	UID2286	YKNNQVNENEQNENNSDDENDKLILKDKSDD	909	Unknown function
	25.0028	25.2145	20.5323	23.2623	24.9651	23.4619	24.8884	22.8161	S	142	2	___1		1.44383	0.946192	73.887	6.69e-05	76.655	5960	PBANKA_1033800	conserved protein, unknown function	UID2294	NTIKNKNNNRYEKSMSNLDLLVDTYEKEKAC	910	Unknown function
	25.0101	26.8266	23.7409	23.1249	25.1142	24.6033	25.5762	24.969	S	10	3	___2		1.31044	0.960649	61.435	0.0145505	61.435	1696	PBANKA_1033800	conserved protein, unknown function	UID2291	EEVMNVNNKKNPSIDSDAKNILDEELALGND	910	Unknown function
	25.0101	26.8266	23.7409	23.1249	25.1142	24.6033	25.5762	24.969	T	14	3	___2		1.31044	1	67.334	4.83e-19	127.76	5806	PBANKA_1033800	conserved protein, unknown function	UID2289	LKQGAYNNIPSLKKESIDINRETLGSRGHIN	910	Unknown function
	25.011	24.2916	24.8295	25.5282	24.9157	23.6812	25.3578	20.5857	S	211	2	___1		0.411803	1	48.44	0.000817626	59.426	2182	PBANKA_1033800	conserved protein, unknown function	UID2287	EDKQAANNIGNKINISDGDIIKSNNNTNILN	910	Unknown function
	25.0112	25.4448	22.6224	24.223	24.6457	24.144	23.7437	23.4663	S	192	2	___1		0.798063	0.916944	51.218	5.12e-05	93.348	2068	PBANKA_1033800	conserved protein, unknown function	UID2295	IEGLFNFKYEQNQYDSSLMRITDESSFSEDG	910	Unknown function
	25.0133	24.8875	25.3389	25.7081	24.8406	24.2187	25.6285	25.6579	S	672	2	___1		0.900923	1	105.98	1.02e-06	109.42	1604	PBANKA_1033800	conserved protein, unknown function	UID2292	HVGIYTIENVVNDNRSIDEDFDYRITKSKSK	910	Unknown function
	25.017	25.0848	24.9379	24.2981	22.8985	23.8357	24.7141	22.5602	S	466	3	___1		0.397128	1	83.869	0.00123742	83.869	31	PBANKA_1034400	plasmepsin IV	UID2301	RNGSAFGHLKFDNIKSFKIQKKFQALYFIIF	914	Post-translational modification, protein turnover, and chaperones
	25.0191	23.2557	20.363	20.0524	23.7721	24.7505	24.8895	23.8034	S	2349	2	___1		4.3812	1	86.014	2.29e-06	108.4	19	PBANKA_1034400	plasmepsin IV	UID2302	SEKESNYSNGLMRNGSAFGHLKFDNIKSFKI	914	Post-translational modification, protein turnover, and chaperones
	25.0191	23.2557	20.9545	20.2015	23.7721	24.7505	24.8895	23.8034	S	2350	2	___1		3.85351	0.999458	62.377	1.97e-05	75.316	203	PBANKA_1034400	plasmepsin IV	UID2299	NTYEKDGTPVSILYGSGGIKGFFSNDMFTIG	914	Post-translational modification, protein turnover, and chaperones
	25.0193	24.5573	25.3812	25.6714	25.4123	23.9396	23.839	24.6913	S	222	2	___2		0.621252	1	102.69	8.1e-10	104.03	491	PBANKA_1034900	pre-mRNA-splicing factor 38B, putative	UID8306	DKKRRKKRNNDVRDNSVHNKSEDDYIRNRSS	915	RNA processing and modification
	25.0193	24.5573	25.3812	25.6714	25.4123	23.9396	23.839	24.6913	S	225	2	___2		0.621252	1	83.849	8.1e-10	104.03	496	PBANKA_1034900	pre-mRNA-splicing factor 38B, putative	UID8307	KKRNNDVRDNSVHNKSEDDYIRNRSSNRCSR	915	RNA processing and modification
	25.0196	24.864	24.8727	24.9871	26.5047	20.2947	20.617	19.7419	S	140	3	___1		0.112948	0.768293	69.345	0.000273563	69.345	557	PBANKA_1036000	conserved Plasmodium protein, unknown function	UID2307	NDEYNYYDKKIEDEDSTSIHEKKEKEKNKKK	917	Transcription
	25.0205	25.5055	20.7771	23.9788	23.1768	23.8148	24.7926	23.8847	T	146	2	___1		1.06936	1	166.04	3.05e-95	166.04	235	PBANKA_1036000	conserved Plasmodium protein, unknown function	UID2312	RKKKKKKKYDYFENKSLDEEDLELIAENTGI	917	Transcription
	25.0247	19.805	25.4345	26.3213	25.0178	24.5159	25.1361	25.168	S	1148	3	___1		1.75695	1	42.718	0.000985869	71.558	452	PBANKA_1036000	conserved Plasmodium protein, unknown function	UID2309	DIDIKFKKKKKKKKNSFLDDINENLKKVGMD	917	Transcription
	25.0281	24.7546	19.8689	24.4068	24.6115	24.14	20.5652	22.2525	S	2179	2	___1		0.649634	0.996121	53.569	0.000686403	53.967	470	PBANKA_1036000	conserved Plasmodium protein, unknown function	UID2313	DDINENLKKVGMDDDSDYDVKDEIENQELED	917	Transcription
	25.0296	23.5068	22.5643	24.9096	24.6181	23.7378	20.8908	20.6541	S	9	2	___1		0.346908	1	46.578	2.57e-36	126.63	205	PBANKA_1036000	conserved Plasmodium protein, unknown function	UID2306	DEADEEDEMKGFIVDSDEEEEEEEEGKKKRR	917	Transcription
	25.0305	24.6634	24.7335	24.5734	24.099	24.7314	24.6757	24.4314	S	273	2	___1		0.831723	0.966168	45.915	0.00324811	45.915	447	PBANKA_1036500	RING zinc finger protein, putative	UID2315	VCNRKLNNMNRLNYYSINIYDKNKKKNISYK	919	Post-translational modification, protein turnover, and chaperones
	25.0325	22.5132	25.613	24.9562	23.4574	25.6084	22.4213	23.2772	S	494	2	___1		0.559554	0.999842	67.251	2.8e-15	71.528	133	PBANKA_1036500	RING zinc finger protein, putative	UID2316	DIENINKKNEMINNESIDLENNNNEHTLSNE	919	Post-translational modification, protein turnover, and chaperones
	25.0371	24.7596	25.5793	25.2934	22.742	24.6214	20.9365	24.4395	S	4538	2	___1		0.253051	0.958684	119.46	1.41e-29	119.46	159	PBANKA_1036500	RING zinc finger protein, putative	UID8325	TLSNERIYGRSDSSSSLTIDDNPNISRRAYR	919	Post-translational modification, protein turnover, and chaperones
	25.0401	25.2218	24.4458	25.2866	25.3498	24.7258	22.4103	23.5491	S	415	2	___2		0.503539	0.747989	93.51	1.41e-29	119.46	156	PBANKA_1036500	RING zinc finger protein, putative	UID8322	NEHTLSNERIYGRSDSSSSLTIDDNPNISRR	919	Post-translational modification, protein turnover, and chaperones
	25.0401	25.2218	24.4458	25.2866	25.3498	24.7258	22.4103	23.5491	S	418	2	___2		0.503539	0.990699	55.864	1.03e-05	55.864	85	PBANKA_1037100	GTPase-activating protein, putative	UID2323	FKILENDKSLENLHNSDIENTNFINNKFDNS	920	Signal transduction mechanisms
	25.0402	25.5473	26.6058	25.7402	20.2946	23.8947	25.2947	25.5134	S	1028	2	___1		0.252784	1	73.082	0.000171003	73.082	20	PBANKA_1037900	conserved Plasmodium protein, unknown function	UID2327	PSENSEKSENVNNILSARNYDDNSEKFHNSD	922	Unknown function
	25.0421	25.1074	25.5382	24.4393	25.3322	26.2226	26.1595	25.6998	S	426	2	___1		1.76758	1	112.43	7.02e-12	122.39	12	PBANKA_1037900	conserved Plasmodium protein, unknown function	UID2326	____MDSVPSENSEKSENVNNILSARNYDDN	922	Unknown function
	25.0456	25.0232	24.7926	24.9571	25.1129	25.6977	25.109	24.6998	S	88	2	___1		1.14888	1	116.65	0	258.9	344	PBANKA_1038300	translocation associated membrane protein, putative	UID2328	AKAYKSSKYDIIDIRSDNEDEENGEGERKEP	923	Intracellular trafficking, secretion, and vesicular transport
	25.0495	24.9273	24.2974	23.8458	24.8301	24.0567	25.7808	25.7478	S	1156	2	___1		1.48849	0.999689	65.395	3.24e-09	73.435	1142	PBANKA_1038900	condensin complex subunit 1, putative	UID2329	NKISRIKAIKDVNDESNGIFNGTINPKIKSD	924	Cell division, DNA maintenance, and Chromatin dynamics
	25.051	22.9111	24.6078	25.0912	24.2275	24.1245	23.1856	22.1408	S	65	2	___1		0.501501	0.985647	79.805	1.04e-16	101.67	1122	PBANKA_1038900	condensin complex subunit 1, putative	UID2333	KKNSTLCNSIFDSTDSPQYKNKISRIKAIKD	924	Cell division, DNA maintenance, and Chromatin dynamics
	25.0532	25.7748	25.4919	25.4996	25.8264	25.9166	25.5444	26.204	S	58	2	___2		1.33605	1	180.11	3.6e-116	180.11	529	PBANKA_1038900	condensin complex subunit 1, putative	UID2331	TNRKGNRRSKIYGIDSEDEDEFFKRKKGSGN	924	Cell division, DNA maintenance, and Chromatin dynamics
	25.0543	29.3584	29.3438	29.774	28.9944	30.6886	30.6014	30.3584	S	7	2	___2		3.42968	0.877533	101.92	6.44e-46	128.72	552	PBANKA_1101300	skeleton-binding protein 1	UID2338	PKLSETNTIPILGDDSPGSNVKTAIDSPYNA	928	Unknown function
	25.056	24.9211	24.3593	25.9412	25.211	23.0846	24.2651	20.0974	S	773	2	___1		0.267039	1	88.681	2.14e-05	103.91	146	PBANKA_1101600	chromosome assembly factor 1, putative	UID5505	QNENYSQNKYSFNNATPKNLVDKDSHSQRKK	930	Cell division, DNA maintenance, and Chromatin dynamics
	25.0592	25.3245	25.8413	26.2091	23.9477	24.694	24.482	25.1239	S	58	2	___1		0.484099	0.999992	70.197	0.000368177	70.197	267	PBANKA_1103000	serine/arginine-rich splicing factor 12, putative	UID8354	SGNSSKQSRKQMVSKSISFNTEKDDEKRKND	932	RNA processing and modification
	25.0592	25.3071	25.2036	24.9675	26.3116	27.1772	26.3417	19.963	S	89	2	___2		0.879055	0.999698	119.96	4.83e-11	119.96	269	PBANKA_1103000	serine/arginine-rich splicing factor 12, putative	UID8355	NSSKQSRKQMVSKSISFNTEKDDEKRKNDNI	932	RNA processing and modification
	25.0592	25.3071	25.2036	24.9675	26.3116	27.1772	26.3417	20.8473	S	95	2	___2		1.02463	1	63.426	0.0220612	63.426	290	PBANKA_1103000	serine/arginine-rich splicing factor 12, putative	UID2346	DDEKRKNDNIEDRGNSKEWKESKDIDKHVDN	932	RNA processing and modification
	25.0593	24.7775	25.3127	25.3604	24.7658	23.3743	20.1885	19.6783	T	1968	2	___1		0.114566	1	119.96	4.83e-11	119.96	272	PBANKA_1103000	serine/arginine-rich splicing factor 12, putative	UID11510	KQSRKQMVSKSISFNTEKDDEKRKNDNIEDR	932	RNA processing and modification
	25.0618	22.3923	24.6249	24.9425	24.254	19.5457	19.5591	22.2081	S	1697	2	___1		0.13739	0.999349	157.78	8.86e-59	157.78	24	PBANKA_1103000	serine/arginine-rich splicing factor 12, putative	UID2344	PQPMSLLIRKLKFNTSPSMVRDKFKKFGAIK	932	RNA processing and modification
	25.0648	25.3099	23.3787	23.8733	24.9828	23.1568	24.642	24.8465	S	166	2	___1		1.00024	0.999988	61.213	0.0126796	63.415	185	PBANKA_1103000	serine/arginine-rich splicing factor 12, putative	UID8352	YMKNYNRYRSRNYDRSFSRGRRSRGYRHDSP	932	RNA processing and modification
	25.0678	24.3893	21.3578	25.5295	24.0488	24.8266	20.346	22.2893	S	651	2	___1		0.432741	0.999998	61.213	0.0126796	63.415	187	PBANKA_1103000	serine/arginine-rich splicing factor 12, putative	UID8353	KNYNRYRSRNYDRSFSRGRRSRGYRHDSPKY	932	RNA processing and modification
	25.0691	25.9717	23.4005	25.8084	23.8254	24.5294	22.489	22.5482	S	1305	3	___1		0.304724	0.999998	94.692	0.000125636	97.565	154	PBANKA_1103000	serine/arginine-rich splicing factor 12, putative	UID2353	IRRRDKSRERIRYRDSYERNMRSSYKDKKNN	932	RNA processing and modification
	25.0726	25.1132	25.2177	25.1366	23.0857	24.302	24.8421	24.3893	S	2229	2	___1		0.506892	0.999443	71.692	6.15e-07	71.98	924	PBANKA_1103600	cation transporting P-ATPase, putative	UID2376	ICEKNSRSSSADLFQSYDEGEYQKHSENIPI	933	Transport
	25.0746	20.6627	26.7649	26.0758	25.9145	25.9201	25.7575	25.7528	S	1154	2	___1		2.28426	0.896987	44.193	0.00428097	46.592	895	PBANKA_1103600	cation transporting P-ATPase, putative	UID8360	KNINQNNKIEITDKLSSSEKDDFKSPNFSIC	933	Transport
	25.0761	24.5937	25.2878	24.7725	24.3619	24.2842	24.0762	25.076	S	3075	2	___1		0.715513	0.653433	45.433	0.00428097	55.04	896	PBANKA_1103600	cation transporting P-ATPase, putative	UID8361	NINQNNKIEITDKLSSSEKDDFKSPNFSICE	933	Transport
	25.0806	20.6375	25.2704	24.7129	23.187	24.1487	24.1052	25.02	S	101	2	___1		1.14066	0.871227	55.04	0.00428097	55.04	897	PBANKA_1103600	cation transporting P-ATPase, putative	UID8362	INQNNKIEITDKLSSSEKDDFKSPNFSICEK	933	Transport
	25.0816	25.2323	24.9174	25.882	24.2788	23.289	22.2425	23.5809	S	62	2	___1		0.262334	1	116.35	1.15e-22	119.38	334	PBANKA_1103600	cation transporting P-ATPase, putative	UID2367	KKKQNDDNKSTYKNLSDISEYKQNETTTKKF	933	Transport
	25.083	25.6226	24.5584	25.1596	24.0663	25.4177	24.3574	24.8693	S	407	2	___1		0.743176	0.997246	66.989	3.11e-07	66.989	581	PBANKA_1103600	cation transporting P-ATPase, putative	UID2355	QIFKNEKEQNNDTEFSLNKQNKINPNNILYA	933	Transport
	25.0859	25.6045	25.4391	25.4998	24.4947	20.0993	23.2048	19.9932	S	18	2	___1		0.0909158	1	178.67	4.84e-116	178.67	950	PBANKA_1103600	cation transporting P-ATPase, putative	UID2361	ENIPISDEKININYQSNNFDELRKNAENKEA	933	Transport
	25.0877	25.6249	25.8203	25.1323	25.0944	26.8436	25.3525	25.4879	T	145	2	___1		1.21276	0.999991	80.96	1.95e-05	80.96	302	PBANKA_1103600	cation transporting P-ATPase, putative	UID2354	IDNNAESLSNSELRASNNNIETSQNILEKIK	933	Transport
	25.0881	25.281	19.7267	20.3423	26.4897	25.8641	27.0225	27.2925	S	965	2	___1		16.6526	1	116.35	1.15e-22	119.38	334	PBANKA_1103600	cation transporting P-ATPase, putative	UID8370	KKKQNDDNKSTYKNLSDISEYKQNETTTKKF	933	Transport
	25.0923	25.5224	24.7656	24.5257	25.8376	26.0119	25.8972	25.911	S	377	2	___2		1.91577	0.999981	77.744	1.15e-22	119.38	337	PBANKA_1103600	cation transporting P-ATPase, putative	UID8371	QNDDNKSTYKNLSDISEYKQNETTTKKFKLH	933	Transport
	25.0923	25.5224	24.7656	24.5257	25.8376	26.0119	25.8972	25.911	S	380	2	___2		1.91577	0.740722	46.839	4.14e-05	46.839	1497	PBANKA_1103600	cation transporting P-ATPase, putative	UID2362	RDHIFKIQSSENEINSNLMHTNNEFKQNSKK	933	Transport
	25.0937	24.7592	25.0996	24.4023	24.7457	25.5815	25.9072	24.8525	T	48	3	___1		1.35006	0.95051	147.33	6.17e-132	147.33	1328	PBANKA_1103600	cation transporting P-ATPase, putative	UID2364	FENLFKYNSESKNFNSSDNYSQINKQYIQNH	933	Transport
	25.1004	24.7089	25.4405	25.6404	25.133	24.6772	22.1704	20.3807	S	1440	2	___1		0.228106	0.999339	68.972	2.08e-05	79.81	4124	PBANKA_1104400	conserved Plasmodium protein, unknown function	UID2382	SLAKYETKCKLVKNVSNYINNDDNEVGKNFD	935	Unknown function
	25.1052	23.0987	23.6367	19.4557	22.5315	22.3093	23.874	23.1374	S	473	2	___1		1.10112	1	48.794	2.86e-05	97.911	2776	PBANKA_1104400	conserved Plasmodium protein, unknown function	UID2379	GYVNIKNKEEKGLNISNDELNIKKENKKRKS	935	Unknown function
	25.1058	24.1483	19.766	25.708	24.9355	23.9293	24.0692	24.5216	S	322	2	___1		1.60422	0.823948	91.113	9.4e-32	91.113	13	PBANKA_1105400	small ubiquitin-related modifier, putative	UID2385	___MADDNTAANNNGSTGTSQGEHIQVKVRS	939	Post-translational modification, protein turnover, and chaperones
	25.1134	24.8245	25.2404	25.2314	23.6978	24.2219	24.8582	25.2091	S	1087	2	___1		0.657164	0.996665	47.288	9.52e-05	60.918	24	PBANKA_1106400	transcription factor 25, putative	UID2388	FLKEQNRDEINKINQSVEAESLPLNPAPKKK	941	Unknown function
	25.1162	24.6823	24.7609	23.0236	23.4322	21.6143	23.5756	24.2198	S	61	2	___1		0.439741	0.999963	101.96	1.59e-38	117.78	141	PBANKA_1106500	rhomboid protease ROM4	UID2392	IRILVNNESELHTLPSGAVGRRAPLNPFSSP	942	Signal transduction mechanisms
	25.1172	25.2267	25.3027	25.0539	25.5277	26.1941	24.7651	25.1221	S	24	2	___1		1.1705	0.5	45.161	0.000785293	50.354	154	PBANKA_1106500	rhomboid protease ROM4	UID2389	LPSGAVGRRAPLNPFSSPILGKYRRKNVNAK	942	Signal transduction mechanisms
	25.1206	25.6329	25.9547	25.4297	25.0402	25.2733	25.069	25.1783	S	337	3	___1		0.760872	0.5	45.161	0.000785293	50.354	155	PBANKA_1106500	rhomboid protease ROM4	UID2390	PSGAVGRRAPLNPFSSPILGKYRRKNVNAKK	942	Signal transduction mechanisms
	25.1222	25.8641	25.697	26.5019	24.9689	26.2897	26.3774	26.3238	T	248	3	___1		1.14365	0.999228	85.35	4.92e-22	100.94	134	PBANKA_1106500	rhomboid protease ROM4	UID2391	DKGRLDEIRILVNNESELHTLPSGAVGRRAP	942	Signal transduction mechanisms
	25.1259	25.7837	20.8511	19.7708	26.0199	27.5824	28.9444	28.4522	T	280	2	___2		29.1788	0.99784	113.65	6.49e-08	113.65	321	PBANKA_1107600	6-cysteine protein	UID2396	YSRTFVKNNEEVSIASYYRSSRTTSNGFVFI	945	Unknown function
	25.1295	25.1083	25.0653	26.0207	20.385	24.5301	19.7504	18.9776	S	670	2	___1		0.0467084	0.991921	92.439	1.04e-16	101.67	1139	PBANKA_1107700	SET domain protein, putative	UID2397	MKNLSYNGNKVLTNLSEEENIGDLNNSKSHR	946	Unknown function
	25.1331	25.3359	26.1535	25.2922	26.4872	25.822	26.9047	26.7155	S	309	3	___1		2.0051	0.997055	55.064	0.00077896	55.064	1562	PBANKA_1108100	guanidine nucleotide exchange factor, putative	UID2398	KNVKDNFRTEKRQYASDEEVNEIKSDKKNIF	949	Post-translational modification, protein turnover, and chaperones
	25.1409	22.1765	24.2188	24.4872	23.5671	20.1103	19.7846	23.3694	S	1580	3	___1		0.203345	0.836224	76.679	0.000123701	76.679	1355	PBANKA_1108500	conserved Plasmodium protein, unknown function	UID2420	SHHFDISSSEIKNPESFSIVQCNKVHLFPFI	951	Unknown function
	25.1427	23.6292	25.655	25.7808	25.0066	24.4705	23.5544	20.0222	S	2422	2	___1		0.289473	0.99272	110.97	5.37e-13	110.97	994	PBANKA_1108500	conserved Plasmodium protein, unknown function	UID5515	YNKFLNKNNEYDSVNTLEEAQKIEKDILEKQ	951	Unknown function
	25.1443	25.8161	25.9759	26.2553	26.2645	26.208	26.6299	26.1936	S	449	2	___2		1.44003	0.999138	46.892	0.00067072	46.892	1340	PBANKA_1108500	conserved Plasmodium protein, unknown function	UID2421	IAIPKLRLDQLKHKNSHHFDISSSEIKNPES	951	Unknown function
	25.1483	24.8251	23.8964	22.7351	23.8201	24.5889	23.4642	20.2371	T	654	2	___1		0.458931	0.997024	61.375	0.000396971	61.375	795	PBANKA_1108500	conserved Plasmodium protein, unknown function	UID2430	NKNLISNSKKSMSNVSNNLFGYKKYFQHNSN	951	Unknown function
	25.1484	25.5802	24.062	25.215	25.2261	24.7123	25.3571	20.6526	S	285	2	___1		0.495043	0.52116	47.187	0.0066833	47.187	518	PBANKA_1108500	conserved Plasmodium protein, unknown function	UID2432	INDENKKNDKTKTNDSSFEKIWNTVLKKQDT	951	Unknown function
	25.1629	25.0039	25.0322	25.0165	25.1059	24.8842	25.2769	18.5578	S	207	2	___1		0.330409	0.758963	43.604	0.00438241	43.604	575	PBANKA_1108500	conserved Plasmodium protein, unknown function	UID2412	WVRNLRNYSSPAKLNSSDNSHLKGNSKKVSE	951	Unknown function
	25.1673	26.4449	27.0389	24.6363	26.5461	26.2934	27.0695	26.193	S	111	2	___1		1.62862	1	42.809	0.000903437	67.456	1408	PBANKA_1108500	conserved Plasmodium protein, unknown function	UID5514	NYLSTLNLHKTNRNHTFNNNEIGEKIVKNNN	951	Unknown function
	25.1685	24.791	23.3	25.2763	24.7535	20.4033	24.5357	24.3982	S	232	3	___1		0.462885	0.98767	52.265	8.07e-05	53.995	349	PBANKA_1108500	conserved Plasmodium protein, unknown function	UID2415	WCLYGSNDLKKNEHASISNDENNINKKYLGK	951	Unknown function
	25.1695	23.8776	24.5361	25.2492	24.9457	25.4297	24.9999	25.0281	S	2592	3	___1		1.31289	1	118.2	7.05e-131	179.17	1594	PBANKA_1108500	conserved Plasmodium protein, unknown function	UID2407	SNDNLNKDIEYIKIESQNIIDNSQCNNQNKS	951	Unknown function
	25.17	25.739	26.7331	24.7441	26.7246	29.3223	26.9902	24.9069	S	207	3	___1		2.61979	0.999899	101.3	1.68e-06	101.3	339	PBANKA_1108500	conserved Plasmodium protein, unknown function	UID2422	NQDINKRNSIWCLYGSNDLKKNEHASISNDE	951	Unknown function
	25.1704	24.7016	25.8738	26.3922	26.2994	19.3824	26.2315	25.8361	S	1094	2	___1		0.467439	0.999999	75.378	0.00010623	75.378	1676	PBANKA_1108500	conserved Plasmodium protein, unknown function	UID2427	ENNVDMNIPKLCNTKSLCIENSFHRFNKNNS	951	Unknown function
	25.1732	24.4342	24.5708	24.1161	23.0027	24.8925	23.7348	25.0314	S	400	2	___1		0.75355	0.974391	54.7	0.0012576	56.225	162	PBANKA_1108500	conserved Plasmodium protein, unknown function	UID2431	NLSTHRNNNKQTSIRSQTLTQPIHKNLENAN	951	Unknown function
	25.174	25.978	25.9755	25.7353	25.3999	26.1488	26.1177	26.2366	S	685	2	___1		1.19752	0.999993	74.537	8.39e-06	74.537	135	PBANKA_1108500	conserved Plasmodium protein, unknown function	UID2410	NEFNKKHKKNMDRKISQNNIVTKRYSSNLST	951	Unknown function
	25.1787	24.2828	24.0337	24.922	24.3181	24.3196	23.8756	24.3268	T	1058	2	___1		0.760872	0.999999	98.676	5.42e-09	98.676	1459	PBANKA_1108500	conserved Plasmodium protein, unknown function	UID2413	FNLNQKKSNINNTRLSNNNIITNLNNEKYDN	951	Unknown function
	25.1789	24.4076	24.869	25.056	24.4871	24.1703	23.7241	23.849	S	128	3	___1		0.566344	0.997919	79.974	8.24e-06	84.17	2373	PBANKA_1108500	conserved Plasmodium protein, unknown function	UID2414	NREVKYPQKYMKKLSSFNNLNIKNDKYKKLE	951	Unknown function
	25.1799	24.0844	24.5185	24.3253	24.059	24.5357	26.3869	26.3688	S	417	2	___1		1.75391	1	177.63	5.51e-208	208.47	1152	PBANKA_1108500	conserved Plasmodium protein, unknown function	UID2403	NAGCYFNLCKNKGVNSQEYFTGSIDSKNLSF	951	Unknown function
	25.1811	25.4957	25.0882	20.3515	25.3536	26.4259	26.4894	25.7084	S	31	2	___1		3.90467	1	93.325	9.19e-14	123.86	1166	PBANKA_1108500	conserved Plasmodium protein, unknown function	UID2418	NSQEYFTGSIDSKNLSFENIKNLNTGNDEKR	951	Unknown function
	25.1834	25.2429	26.0667	24.145	25.4837	26.4421	25.6736	25.5037	S	341	2	___1		1.53291	0.806287	61.235	0.000527578	61.235	405	PBANKA_1108500	conserved Plasmodium protein, unknown function	UID2400	TKCPEMKCSYFNINNSNSKEYESEFNETKSN	951	Unknown function
	25.1837	23.6709	25.3032	24.8415	24.8845	25.6256	25.5305	24.4051	S	46	2	___1		1.28485	0.749262	40.727	2.43e-05	56.548	149	PBANKA_1108500	conserved Plasmodium protein, unknown function	UID2433	ISQNNIVTKRYSSNLSTHRNNNKQTSIRSQT	951	Unknown function
	25.1864	25.1027	25.655	25.7808	24.0544	26.2864	24.4624	24.3583	S	2424	2	___1		0.641335	0.991615	68.567	2.6e-12	68.567	966	PBANKA_1108500	conserved Plasmodium protein, unknown function	UID2404	NKIDNADSTNNIDAESDQNYSCYKTLCVYNK	951	Unknown function
	25.187	26.023	25.622	24.0437	26.7349	27.5274	24.3275	25.9367	S	2329	2	___1		1.88257	0.999991	143.98	1.6e-34	143.98	901	PBANKA_1108500	conserved Plasmodium protein, unknown function	UID2409	EKNKDKIIYNQSLINSKELNTKNSNISNSSR	951	Unknown function
	25.1879	23.4837	24.2547	24.5014	19.773	23.5846	20.3103	21.9761	S	104	3	___1		0.129774	0.999556	46.318	0.000273779	56.225	2080	PBANKA_1109000	RNA polymerase I, putative	UID2434	NAKLKYMSKNFEGNKSGDENDYERYNGSLKV	952	Transcription
	25.1892	24.0538	25.104	26.1339	24.9898	24.9295	22.6872	18.8828	S	328	2	___1		0.21053	0.999999	145.71	1.2e-95	165.74	2329	PBANKA_1109000	RNA polymerase I, putative	UID2435	SYDYKNRINKKNLDVSDYEDPSIGISGSKNK	952	Transcription
	25.1894	25.0212	23.566	24.8081	24.0511	23.9797	24.2299	24.6808	S	190	2	___1		0.752206	1	90.731	3.89e-93	169.62	4	PBANKA_1109500	conserved Plasmodium protein, unknown function	UID2436	____________MIESEEEFEIIQRKENLVD	953	Unknown function
	25.1912	19.3885	25.6124	25	25.5335	26.3024	25.4646	24.8194	S	278	2	___1		3.32176	0.709018	66.246	2.15e-05	66.246	212	PBANKA_1109700	conserved Plasmodium protein, unknown function	UID2438	DDIDAEFDSFKISGVSLLNLDECPNNKNIFN	954	Unknown function
	25.1947	23.9497	24.731	24.9857	24.7645	24.4359	24.8743	24.7971	S	33	3	___1		1.00186	1	70.089	1.03e-07	111.31	205	PBANKA_1109700	conserved Plasmodium protein, unknown function	UID2437	QKLYAKEDDIDAEFDSFKISGVSLLNLDECP	954	Unknown function
	25.1954	24.0259	25.0385	22.6747	22.4286	21.4894	22.954	21.9888	S	2095	3	___1		0.246827	0.920661	164.92	3.23e-177	204.31	170	PBANKA_1109700	conserved Plasmodium protein, unknown function	UID2444	LETVKDRSSDNILSSSNDIKQIQEFNNSNNF	954	Unknown function
	25.1958	25.6722	25.7658	25.2571	25.3535	24.716	25.1941	25.0539	S	563	2	___1		0.76136	0.974772	74.987	2.23e-89	157.11	125	PBANKA_1110100	topoisomerase I, putative	UID2448	KKKQKSISADNDNLNSNNTISEGKKTLKHLK	955	Cell division, DNA maintenance, and Chromatin dynamics
	25.2013	25.1018	25.5081	23.7148	24.1847	25.4442	24.5208	24.3891	S	786	2	___1		0.842764	0.614846	57.598	0.00108031	57.598	8045	PBANKA_1111000	RNA pseudouridylate synthase, putative	UID2460	FNIPNESFVDAYTKRSSNDMFINKGNNTIIM	956	RNA processing and modification
	25.203	24.6638	25.2311	25.0721	24.4157	24.7182	25.366	24.7324	S	337	2	___1		0.850024	0.737122	44.931	8.97e-06	44.931	5577	PBANKA_1111000	RNA pseudouridylate synthase, putative	UID2458	DPVVQTTDQFNAAEKSPKNKKKKKKYEKYDE	956	RNA processing and modification
	25.2041	24.9005	25.3231	26.6371	27.2804	20.9666	24.2379	25.5946	S	16	3	___1		0.501275	0.999979	64.675	0.000141545	64.675	7383	PBANKA_1111000	RNA pseudouridylate synthase, putative	UID2463	LKSDKNIKEKKITKVSPENTPIISTNEIKLE	956	RNA processing and modification
	25.2086	27.6085	26.3232	26.2295	26.3796	25.9303	26.7419	26.6249	S	402	2	___1		1.05462	0.999263	70.96	0.000278412	70.96	2739	PBANKA_1111000	RNA pseudouridylate synthase, putative	UID5519	NTNVNTLLLDKNYEKTDDELVYELRKMENIT	956	RNA processing and modification
	25.2112	25.1606	24.8381	25.2395	24.8505	24.9572	25.3934	25.3117	S	664	2	___1		1.01105	0.922245	62.287	0.000215801	62.303	8453	PBANKA_1111000	RNA pseudouridylate synthase, putative	UID2451	HNIFQKLSAHNIRIDSNNSNVLHNLNLKNVR	956	RNA processing and modification
	25.2117	19.8937	25.7656	25.4252	25.9434	26.1263	25.5372	25.6812	S	214	2	___2		3.35887	1	111.63	4.79e-18	131.17	6486	PBANKA_1111000	RNA pseudouridylate synthase, putative	UID2457	SHYKQLNPSNSGRNASIPLTNCGKNNNILIE	956	RNA processing and modification
	25.2144	25.2095	24.161	23.8545	24.7782	24.4502	24.6226	24.2241	S	40	3	___1		0.938823	1	80.361	3.69e-16	106.19	7417	PBANKA_1111000	RNA pseudouridylate synthase, putative	UID2450	KNDKLVKRFENDDDNSLNDEEIHKSLYLDAV	956	RNA processing and modification
	25.2162	26.0925	24.1583	25.0281	25.6966	26.0328	25.5713	23.6944	S	38	2	___1		1.09051	0.993759	231.58	0	275.23	6924	PBANKA_1111000	RNA pseudouridylate synthase, putative	UID2453	SDSLQTTIKIIANYNSDSQLVEYRKIKKKKQ	956	RNA processing and modification
	25.2243	25.3905	22.6089	24.3326	26.1193	25.9359	19.3079	24.8549	S	28	3	___2		0.793018	0.5	53.001	0.000330704	53.001	8456	PBANKA_1111000	RNA pseudouridylate synthase, putative	UID2452	FQKLSAHNIRIDSNNSNVLHNLNLKNVRDVK	956	RNA processing and modification
	25.2243	25.3905	22.6089	24.3326	26.1193	25.9359	18.543	24.8549	S	36	3	___2		0.694574	0.999517	91.937	1.21e-05	91.937	4	PBANKA_1112300	ras-related protein Rab-1B, putative	UID2465	____________MNDSYDSLFKILLIGDSGV	957	Intracellular trafficking, secretion, and vesicular transport
	25.2253	25.3935	25.575	25.2112	26.3371	27.2635	25.3771	25.2152	S	296	2	___1		1.6211	0.837369	77.527	3.67e-06	97.797	127	PBANKA_1113300	deoxyribodipyrimidine photo-lyase, putative	UID2466	AMQNERLGNRIPTNNSSDIVSTKMQHLPSKA	958	Cell division, DNA maintenance, and Chromatin dynamics
	25.2257	25.3904	24.5412	23.6144	23.7084	25.1605	25.3755	19.6918	S	328	2	___1		0.432606	0.821413	50.207	0.00186831	50.207	376	PBANKA_1115300	glideosome-associated protein 40, putative	UID2486	NEDDDESSFSSNDSKSYQGSQDYDDKESINS	962	Pathogenicity
	25.2297	25.2649	23.782	24.228	23.9877	24.1275	24.0307	23.4097	S	1448	2	___1		0.599882	0.859739	105	3.51e-10	105	391	PBANKA_1115300	glideosome-associated protein 40, putative	UID2474	SYQGSQDYDDKESINSSSNQYSTHKGTSRMV	962	Pathogenicity
	25.2312	19.6122	24.6327	25.6055	23.3657	23.7288	24.5503	24.6143	S	1111	2	___1		1.22635	0.999891	81.619	0.000144551	81.619	388	PBANKA_1115300	glideosome-associated protein 40, putative	UID8476	DSKSYQGSQDYDDKESINSSSNQYSTHKGTS	962	Pathogenicity
	25.2338	26.7192	24.6736	23.7475	26.9193	25.644	26.8689	24.8085	S	86	2	___1		1.9543	0.859739	105	3.51e-10	105	391	PBANKA_1115300	glideosome-associated protein 40, putative	UID8477	SYQGSQDYDDKESINSSSNQYSTHKGTSRMV	962	Pathogenicity
	25.244	25.388	24.9872	23.7567	25.0642	23.4325	19.8625	19.9694	S	141	2	___2		0.147437	0.999974	179.85	4.98e-131	189.91	449	PBANKA_1115300	glideosome-associated protein 40, putative	UID2477	SSSFKSKPQYSRKYSSKQEVIDSQA______	962	Pathogenicity
	25.244	25.388	24.9872	23.7567	25.0642	23.4325	20.3663	20.6121	S	144	2	___2		0.179842	0.999927	142.94	2.53e-184	195.36	407	PBANKA_1115300	glideosome-associated protein 40, putative	UID8481	SSNQYSTHKGTSRMVSFSNHTSQENISIDES	962	Pathogenicity
	25.2445	22.7431	23.2876	24.459	23.2782	24.1376	19.4997	20.5612	S	4	2	___1		0.23909	0.865329	95.71	6.78e-39	121.47	412	PBANKA_1115300	glideosome-associated protein 40, putative	UID11526	STHKGTSRMVSFSNHTSQENISIDESRIGSE	962	Pathogenicity
	25.2454	24.4453	24.5164	24.9449	24.4826	24.1596	24.1886	23.7276	S	631	2	___1		0.637987	0.764973	77.766	5.18e-31	77.766	370	PBANKA_1115300	glideosome-associated protein 40, putative	UID2483	FLSSGENEDDDESSFSSNDSKSYQGSQDYDD	962	Pathogenicity
	25.2459	24.5315	26.2649	24.0086	25.1056	24.7406	22.1997	19.3455	S	134	3	___1		0.223001	0.857882	74.584	3.56e-54	135.64	409	PBANKA_1115300	glideosome-associated protein 40, putative	UID8482	NQYSTHKGTSRMVSFSNHTSQENISIDESRI	962	Pathogenicity
	25.2465	26.8816	25.5004	24.3444	25.4155	25.2046	25.6866	25.4025	S	2006	2	___1		0.955333	0.795764	52.612	1.27e-38	118.36	413	PBANKA_1115300	glideosome-associated protein 40, putative	UID8483	THKGTSRMVSFSNHTSQENISIDESRIGSER	962	Pathogenicity
	25.2465	26.2351	26.4466	23.8436	26.1745	25.8269	26.6548	25.7882	S	199	2	___1		1.58903	1	68.44	0.00218354	68.44	426	PBANKA_1115300	glideosome-associated protein 40, putative	UID2475	HTSQENISIDESRIGSERDINARSSSFKSKP	962	Pathogenicity
	25.2478	25.8843	24.0736	23.1191	27.1114	20.6202	27.7095	28.6896	S	1051	3	___2		2.73488	0.999559	156.06	1.41e-287	233.47	448	PBANKA_1115300	glideosome-associated protein 40, putative	UID2476	RSSSFKSKPQYSRKYSSKQEVIDSQA_____	962	Pathogenicity
	25.2478	25.8843	24.0736	23.1191	27.1114	20.2749	27.7095	28.6896	T	1048	3	___2		2.57603	0.999927	142.94	2.53e-184	195.36	407	PBANKA_1115300	glideosome-associated protein 40, putative	UID2478	SSNQYSTHKGTSRMVSFSNHTSQENISIDES	962	Pathogenicity
	25.2479	26.2972	25.3688	24.9172	24.6844	19.6693	19.8359	19.6305	T	29	2	___1		0.04411	0.999559	156.06	1.41e-287	233.47	448	PBANKA_1115300	glideosome-associated protein 40, putative	UID8479	RSSSFKSKPQYSRKYSSKQEVIDSQA_____	962	Pathogenicity
	25.2479	26.0975	24.7045	24.8261	25.117	24.9889	22.143	20.5822	S	650	2	___1		0.248062	0.999974	179.85	4.98e-131	189.91	449	PBANKA_1115300	glideosome-associated protein 40, putative	UID8480	SSSFKSKPQYSRKYSSKQEVIDSQA______	962	Pathogenicity
	25.2495	24.2185	23.9462	25.8223	20.6452	25.0099	24.5929	24.4847	S	889	2	___1		0.4582	0.933746	77.185	0.000119872	77.185	277	PBANKA_1116200	ras GTPAse, putative	UID2488	KNKMSTKISTSGHSNSLTRKDIKHNYCQSDF	964	Signal transduction mechanisms
	25.2535	25.2829	24.616	23.8192	24.7519	27.3805	19.7327	20.0676	S	12	2	___1		0.295304	1	164.93	3.77e-182	205.98	937	PBANKA_1116700	AP-2 complex subunit alpha, putative	UID2493	EEEYKVSKYSRDKIDSNLLDEGYSKRKSQNI	967	Intracellular trafficking, secretion, and vesicular transport
	25.2552	25.2454	25.2292	25.6218	25.9705	25.3206	26.9309	26.7404	T	134	2	___1		1.86956	0.998265	48.659	0.000901103	52.576	23	PBANKA_1116800	conserved Plasmodium protein, unknown function	UID2498	KIEKPNFDAYNEKLGSISEAIDQIKKKIDNL	968	Unknown function
	25.2572	24.3698	19.7289	24.7817	26.3074	25.9886	27.362	27.2758	S	143	2	___1		9.18354	1	91.657	3.5e-06	91.657	65	PBANKA_1116800	conserved Plasmodium protein, unknown function	UID2497	EEYNKKKKDIVTKIDSFQNEIDKLENERRGI	968	Unknown function
	25.2573	25.5644	26.0549	26.4544	25.0408	25.0524	25.9362	22.4983	S	258	3	___1		0.435026	0.999288	76.588	8.5e-05	76.588	150	PBANKA_1117200	conserved Plasmodium protein, unknown function	UID2513	QSDYINKNNISEGGCSQNEERNEVDVDANWV	970	Unknown function
	25.2633	25.7484	26.2245	26.3386	26.1134	25.3167	25.5179	25.6507	S	217	2	___2		0.844386	0.992553	47.187	0.00369897	47.187	136	PBANKA_1117200	conserved Plasmodium protein, unknown function	UID2502	FDNEENTLISNKFNQSDYINKNNISEGGCSQ	970	Unknown function
	25.2661	24.6327	26.839	26.5496	25.1232	26.6897	19.5505	20.805	S	864	2	___1		0.145617	0.564088	72.898	4.43e-06	73.156	486	PBANKA_1117200	conserved Plasmodium protein, unknown function	UID8507	REYSKFQILTNIPSGSTSIKKIYSFDKIKSF	970	Unknown function
	25.2665	25.6622	26.0055	24.9607	24.8118	25.6502	25.878	25.5247	S	1634	2	___1		0.99478	0.521798	72.898	4.43e-06	73.156	488	PBANKA_1117200	conserved Plasmodium protein, unknown function	UID8508	YSKFQILTNIPSGSTSIKKIYSFDKIKSFVS	970	Unknown function
	25.2684	25.1602	25.0722	25.1855	25.8617	24.6905	24.609	25.3355	S	1623	2	___2		0.967679	0.586375	72.898	4.43e-06	73.156	487	PBANKA_1117200	conserved Plasmodium protein, unknown function	UID11529	EYSKFQILTNIPSGSTSIKKIYSFDKIKSFV	970	Unknown function
	25.2684	25.1602	25.0722	25.1855	25.8617	24.6905	24.609	25.3355	S	1626	2	___2		0.967679	1	62.408	8.45e-06	96.229	75	PBANKA_1117200	conserved Plasmodium protein, unknown function	UID2508	NQNEEMKKIVNEIDESEKDYEYLENIDEENC	970	Unknown function
	25.2718	24.0211	25.0938	23.9567	25.211	24.9155	24.8303	24.6574	S	13	2	___1		1.24634	1	77.192	5.57e-05	108.97	338	PBANKA_1117200	conserved Plasmodium protein, unknown function	UID2510	GKELTIKDISDYKKVSVDNNVDLKNLDSKYN	970	Unknown function
	25.2725	25.8926	25.2402	24.4867	25.2464	25.3957	24.4564	24.894	S	29	2	___1		0.855669	0.675666	103.39	1.03e-10	103.39	484	PBANKA_1117200	conserved Plasmodium protein, unknown function	UID2503	NEREYSKFQILTNIPSGSTSIKKIYSFDKIK	970	Unknown function
	25.2746	26.1379	25.7763	24.1419	24.7769	26.0382	25.091	24.461	S	949	2	___1		0.846217	0.999998	73.499	7.72e-06	90.05	500	PBANKA_1117200	conserved Plasmodium protein, unknown function	UID2506	GSTSIKKIYSFDKIKSFVSNNTFLRKKTSTL	970	Unknown function
	25.277	25.5304	21.2826	24.3092	25.615	20.0506	23.6455	24.2828	S	47	2	___1		0.615007	0.999993	110.08	2.67e-06	110.08	506	PBANKA_1117200	conserved Plasmodium protein, unknown function	UID11530	KIYSFDKIKSFVSNNTFLRKKTSTLLKKKSK	970	Unknown function
	25.286	25.3366	24.4441	24.7275	25.5162	25.3756	25.8792	23.6277	S	944	2	___1		1.11044	0.999702	93.258	1.6e-11	118.28	503	PBANKA_1117200	conserved Plasmodium protein, unknown function	UID8510	SIKKIYSFDKIKSFVSNNTFLRKKTSTLLKK	970	Unknown function
	25.2861	25.4606	25.2302	25.1222	25.8553	25.0851	24.9636	24.7309	S	143	2	___2		0.922711	0.991538	84.318	1.85e-19	84.318	315	PBANKA_1117200	conserved Plasmodium protein, unknown function	UID2512	EKIKNNEIINDENNKSNDNNFSEGKELTIKD	970	Unknown function
	25.2861	25.4606	25.2302	25.1222	25.8553	25.0851	24.9636	24.7309	S	146	2	___2		0.922711	0.999998	73.499	7.72e-06	90.05	500	PBANKA_1117200	conserved Plasmodium protein, unknown function	UID8509	GSTSIKKIYSFDKIKSFVSNNTFLRKKTSTL	970	Unknown function
	25.2887	26.8205	27.9932	27.293	26.7194	26.0951	24.8791	24.2645	S	2212	2	___1		0.389765	0.999702	93.258	1.6e-11	118.28	503	PBANKA_1117200	conserved Plasmodium protein, unknown function	UID2507	SIKKIYSFDKIKSFVSNNTFLRKKTSTLLKK	970	Unknown function
	25.2904	24.7694	23.6478	25.7829	24.65	20.2578	21.6694	18.9821	S	3848	3	___1		0.0894484	1	175.42	1.8e-122	175.42	117	PBANKA_1117200	conserved Plasmodium protein, unknown function	UID2500	NSESIKPSNSNKYKESFENFDNEENTLISNK	970	Unknown function
	25.2906	24.6303	24.6201	24.8062	24.6232	24.6412	20.198	19.0579	S	388	2	___2		0.153177	1	124.18	6.28e-24	127.97	13	PBANKA_1117200	conserved Plasmodium protein, unknown function	UID2514	___MESKRDEHIDDGSELETKCNLEIGNINI	970	Unknown function
	25.2906	24.6303	24.6201	24.8062	24.6232	24.6412	21.0025	20.6782	S	391	2	___2		0.233173	1	99.011	0	344.47	228	PBANKA_1117200	conserved Plasmodium protein, unknown function	UID2511	VNILNNKNELEQNIFSNNLKKNDNKNENNII	970	Unknown function
	25.2928	23.9814	25.8932	24.385	20.4613	23.7283	20.2138	19.7982	S	1833	2	___1		0.0699419	1	41.092	0.0020306	41.092	728	PBANKA_1118400	conserved Plasmodium protein, unknown function	UID2517	YENKLNIFDNNFNNISENKIGDKENEKFKKQ	974	Unknown function
	25.2939	24.3401	25.2193	25.6896	24.1504	21.01	19.3322	19.9983	S	630	2	___1		0.0619393	0.996948	50.292	5.04e-07	66.595	2886	PBANKA_1118500	conserved Plasmodium protein, unknown function	UID2519	NLSDLFPSSTLFKSISLNYDNKWINTNASTI	975	Unknown function
	25.2941	25.3551	25.5577	26.0392	24.823	24.9456	24.8708	24.9038	S	395	2	___1		0.626018	0.901912	41.644	0.00218457	41.644	3164	PBANKA_1118500	conserved Plasmodium protein, unknown function	UID2518	ELINDFGKMNDINYLSDFVPGKYENYKKIIL	975	Unknown function
	25.296	23.8028	24.6504	23.7204	25.1037	25.1737	25.0286	25.2468	S	117	2	___1		1.70622	0.991294	49.448	0.00111608	50.354	97	PBANKA_1119800	conserved Plasmodium protein, unknown function	UID2520	IYNDDNIEVSEDKTLSDIEHESIIKLIKTAM	978	Unknown function
	25.2978	25.7364	23.1452	24.8607	25.3104	19.8064	23.5844	19.7369	S	142	2	___1		0.159265	0.980518	101.64	2.04e-29	101.64	154	PBANKA_1121100	radical SAM protein, putative	UID5531	TRKPKTSSVEDVNTLTDVEDINNTNERMDYN	982	Translation, ribosomal structure and biogenesis
	25.2992	25.2378	25.5623	25.797	25.2339	23.7068	22.9799	23.9311	S	449	2	___1		0.350831	1	64.64	1.3e-05	107.09	192	PBANKA_1121100	radical SAM protein, putative	UID2524	QNINIMNKKKQNIINSEDDEIKNNDDTVIYN	982	Translation, ribosomal structure and biogenesis
	25.3088	24.1151	24.3888	24.6202	19.8447	24.0038	23.5778	23.0474	S	734	2	___1		0.251774	0.999999	101.93	8.17e-05	101.93	593	PBANKA_1121200	vacuolar transporter chaperone, putative	UID2526	SNFSDITIKDSHGHISDFGKNDFVHNPNLKR	983	Post-translational modification, protein turnover, and chaperones
	25.3089	25.4626	25.6964	25.6325	25.4099	25.1728	25.9851	26.4014	S	2060	2	___1		1.16248	0.999911	94.544	1.13e-20	105.39	633	PBANKA_1122000	nuclear polyadenylated RNA-binding protein NAB2, putative	UID2531	NKKLINNTTQNTNNESFDNKVAQISISMPKT	984	RNA processing and modification
	25.3095	25.0811	25.1901	25.5108	25.8001	26.1616	25.8642	25.4991	S	593	2	___1		1.47261	0.999998	126.1	8.24e-18	126.1	253	PBANKA_1122000	nuclear polyadenylated RNA-binding protein NAB2, putative	UID2530	ELCSNNEMEQRKNSVSDEYNNLDKKNKAILK	984	RNA processing and modification
	25.3118	25.8521	23.8823	24.2999	25.8282	24.2581	19.8252	25.6585	S	379	2	___1		0.519781	0.999987	133.47	7.36e-27	133.47	251	PBANKA_1122000	nuclear polyadenylated RNA-binding protein NAB2, putative	UID2529	SDELCSNNEMEQRKNSVSDEYNNLDKKNKAI	984	RNA processing and modification
	25.3139	26.704	26.1571	26.0972	26.1123	26.2809	26.3356	19.6314	T	192	2	___1		0.358986	0.999976	67.646	2.76e-06	67.646	951	PBANKA_1122700	tyrosine kinase-like protein, putative	UID2540	SKYTSDFHNGLDDGNSVEKEYNNIIEKEEIC	986	Signal transduction mechanisms
	25.3176	24.7455	25.1514	24.6431	24.7434	24.6532	24.9665	24.3239	S	29	2	___1		0.816401	1	45.28	0.00395288	45.28	1736	PBANKA_1122700	tyrosine kinase-like protein, putative	UID5533	CNSENKKNREGNDFETPDNEEREVNEEEENG	986	Signal transduction mechanisms
	25.3184	25.5936	25.7529	26.1858	25.3701	26.1787	26.5544	26.6001	S	869	2	___1		1.37855	0.990478	51.645	1.02e-07	51.645	1558	PBANKA_1122700	tyrosine kinase-like protein, putative	UID2538	TFDRNSNLNNHPPEESINDDNNAHIIDKEKK	986	Signal transduction mechanisms
	25.3194	25.8881	25.7094	26.0145	25.2954	25.0889	26.1402	26.1356	S	845	2	___1		0.954075	0.999988	64.55	0.000342002	66.262	750	PBANKA_1122700	tyrosine kinase-like protein, putative	UID2537	EIKKYIHQNNSGKMGSIDPHSIIRNRQNGNL	986	Signal transduction mechanisms
	25.3273	25.3097	24.7265	23.7675	25.2375	21.344	24.1274	24.2514	S	226	2	___1		0.485427	0.999922	73.466	0.000128291	76.073	381	PBANKA_1122700	tyrosine kinase-like protein, putative	UID2539	VINNNQKFYEMEKNVSLGGSAYDDKNKSEYP	986	Signal transduction mechanisms
	25.341	24.8832	23.8497	24.4678	24.0376	23.8099	24.5203	25.1181	S	193	2	___1		0.832805	0.993146	48.44	0.000283324	48.44	780	PBANKA_1123500	SNF2 helicase, putative	UID2557	REHSGKLKKTEALENSPLFMEIYNKGKLELK	988	Transcription
	25.3478	25.2723	26.5213	26.4829	25.3666	19.84	24.4886	25.001	S	3518	2	___1		0.21286	0.5	66.595	0.000607363	66.595	2494	PBANKA_1123500	SNF2 helicase, putative	UID2548	GNINKSGKINIETQMSIKRSSNSNDRIKQLN	988	Transcription
	25.3485	25.616	25.7385	26.4326	24.4469	24.6784	24.785	25.1826	S	150	2	___1		0.496314	0.5	66.595	0.000607363	66.595	2491	PBANKA_1123500	SNF2 helicase, putative	UID5537	DDIGNINKSGKINIETQMSIKRSSNSNDRIK	988	Transcription
	25.3501	23.2333	19.9794	19.907	25.5942	24.349	25.5652	24.4573	S	1079	2	___1		7.33082	0.998958	45.077	0.0173349	48.741	2337	PBANKA_1123500	SNF2 helicase, putative	UID2547	DHRSSSNSRIDIYKNSFDRNNKYHIQGSHSN	988	Transcription
	25.3514	24.4813	25.2549	25.7196	25.1351	24.3735	25.6476	25.6385	S	282	2	___1		0.997836	0.941494	119.54	2.17e-104	172.82	1786	PBANKA_1123500	SNF2 helicase, putative	UID2556	CYPLELDKSYFYANSSFNQSTNNKDNKNMNG	988	Transcription
	25.3516	25.1392	25.6483	25.4567	24.6933	24.3687	24.5373	24.9255	S	179	2	___1		0.587333	0.999401	46.001	0.00709178	46.001	857	PBANKA_1123500	SNF2 helicase, putative	UID2541	NQNNLYSMKNHSKDFSEFHYKENAEASDGEN	988	Transcription
	25.3532	25.1231	25.5088	24.9675	25.382	25.8609	25.7989	20.4553	S	998	3	___1		0.549475	0.999556	59.872	0.000430824	59.872	1628	PBANKA_1123500	SNF2 helicase, putative	UID2554	NEKQLQKELRSQLHDSKQEEIETKKRKKAQQ	988	Transcription
	25.3534	25.6972	20.7844	26.8644	25.5047	26.0071	27.2296	27.2512	S	1978	2	___1		3.5389	1	177.58	9.07e-131	177.58	1331	PBANKA_1123500	SNF2 helicase, putative	UID5536	EQEIKNIKEIGEQLNTNDEDNIYVQKENYIS	988	Transcription
	25.3568	24.9215	25.8628	24.6402	24.7477	24.994	25.2916	24.7239	S	224	2	___1		0.837392	0.986125	88.239	7.55e-123	174.99	1051	PBANKA_1123500	SNF2 helicase, putative	UID8548	KEYEGDTISTIHLNKSDSEEKMMQIGEIKDE	988	Transcription
	25.3584	26.3166	26.5317	22.1944	26.1383	26.9155	26.9603	21.1961	S	495	2	___2		1.15051	0.999146	88.239	6.04e-18	88.239	1053	PBANKA_1123500	SNF2 helicase, putative	UID8549	YEGDTISTIHLNKSDSEEKMMQIGEIKDEKN	988	Transcription
	25.3584	26.3166	26.5317	22.1944	26.1383	26.9155	26.9603	21.1961	S	497	2	___2		1.15051	0.999984	75.797	2.42e-38	98.151	1939	PBANKA_1123500	SNF2 helicase, putative	UID2551	NKNEGNINDNEQCGESPNNNLDTNGKAKTRR	988	Transcription
	25.3588	24.481	25.4889	25.6374	22.2966	24.4985	20.3574	19.8349	S	625	2	___1		0.0887152	1	137.55	2.6e-25	137.55	1346	PBANKA_1123500	SNF2 helicase, putative	UID2544	TNDEDNIYVQKENYISDEDVKDNNYYENGID	988	Transcription
	25.3592	25.8039	26.6414	25.5772	24.599	26.6641	23.7588	19.3347	S	5	2	___1		0.209312	0.985715	279.54	0	331.4	925	PBANKA_1123500	SNF2 helicase, putative	UID2552	KKKKKNLKQIFPDEDSTEESNENVEKGENIE	988	Transcription
	25.3657	25.4743	24.0889	24.2906	26.2032	24.8849	27.2937	25.6818	S	280	2	___1		2.31502	0.986125	88.239	7.55e-123	174.99	1051	PBANKA_1123500	SNF2 helicase, putative	UID2545	KEYEGDTISTIHLNKSDSEEKMMQIGEIKDE	988	Transcription
	25.3678	25.2597	20.9703	24.7769	25.5555	26.2992	26.1938	25.6447	S	144	2	___1		3.55445	0.998536	69.602	2.41e-38	146.84	2211	PBANKA_1123500	SNF2 helicase, putative	UID2550	NRHNNDKLNELKKISSNNNLNIYHDKLNKDK	988	Transcription
	25.369	24.821	25.7897	25.6792	25.1691	24.6731	25.352	25.997	S	762	3	___1		0.922151	1	45.915	0.000116777	77.593	804	PBANKA_1125200	Sec14 protein, putative	UID2562	ENREHFEKNVAFQNLSDFNKHIQNNNDPQKN	990	Unknown function
	25.3705	25.5871	24.8463	22.9821	25.4909	24.5485	18.2902	24.0386	S	133	2	___1		0.328861	0.999496	46.159	0.00200381	46.159	461	PBANKA_1125600	pyruvate kinase, putative	UID2563	RCLNVHRGVTCIKVGSFQGTDNVLRNAIELA	991	Metabolism
	25.3708	25.762	26.1684	24.5347	25.248	26.2773	23.165	24.1721	S	563	3	___1		0.59734	0.999581	89.403	9.2e-07	89.403	305	PBANKA_1126500	acetyl-CoA synthetase, putative	UID2571	YYTVGNATHKNNNDPSPNVYDSVLRNDISNH	994	Metabolism
	25.3719	24.1677	26.5162	25.9486	24.9752	25.2782	25.2043	25.4279	S	107	2	___1		0.823762	0.983255	57.328	0.000328821	57.328	5724	PBANKA_1126800	HECT-domain (ubiquitin-transferase), putative	UID2582	LNMKRKYDNLNDESVSEYDNKIDSDKKEYSN	995	Post-translational modification, protein turnover, and chaperones
	25.3727	23.7522	25.0516	24.0701	24.776	20.5804	24.2788	25.8237	S	1086	2	___1		0.616886	0.950517	41.399	0.00601891	41.399	2530	PBANKA_1126800	HECT-domain (ubiquitin-transferase), putative	UID2579	YLDDMKSDQYLKNYPSFDYIKNKYTSMNSEN	995	Post-translational modification, protein turnover, and chaperones
	25.3756	24.7714	24.3338	24.1131	24.4072	19.5694	25.1888	26.2397	S	192	3	___1		0.575465	0.99341	42.21	0.00547557	50.108	2697	PBANKA_1126800	HECT-domain (ubiquitin-transferase), putative	UID2580	KTENCIILKKKKRSPSLCESNKLSLYTDKRK	995	Post-translational modification, protein turnover, and chaperones
	25.3772	25.4722	25.5898	26.0394	25.552	24.9635	26.4867	26.2169	S	87	2	___1		1.13692	0.883812	53.683	0.00211863	54.982	6243	PBANKA_1126800	HECT-domain (ubiquitin-transferase), putative	UID5540	QNISNMQKPFTKISNTNTNIYVNKENLNKKV	995	Post-translational modification, protein turnover, and chaperones
	25.3803	24.4006	25.225	27.4778	24.9503	23.633	24.3262	26.4935	S	643	2	___1		0.586346	0.998419	139.86	4.66e-41	139.86	8430	PBANKA_1126800	HECT-domain (ubiquitin-transferase), putative	UID2575	EHAYLKNNSLISKENSYDNEFVNINEKSNEK	995	Post-translational modification, protein turnover, and chaperones
	25.3858	25.9649	23.7493	25.0827	25.1248	20.223	24.5244	24.0925	S	464	3	___1		0.340446	1	188.48	1.72e-128	188.48	2640	PBANKA_1126800	HECT-domain (ubiquitin-transferase), putative	UID2572	KYQNEQSQKDCYNYNSDDIQKKKKKINYNEK	995	Post-translational modification, protein turnover, and chaperones
	25.3909	23.5608	24.7444	25.0998	25.0397	24.5211	23.0101	24.3442	S	4823	2	___1		0.721865	0.911615	90.108	5.17e-05	90.108	1760	PBANKA_1126900	eukaryotic translation initiation factor 2-alpha kinase	UID2599	KNPFVDHLMKNNKTDSNNEFNNDNKEKSKYL	996	Signal transduction mechanisms
	25.391	24.3678	20.5804	22.7937	25.0842	25.1611	23.5791	24.1533	S	19	2	___1		2.3153	0.999997	91.549	3.45e-05	102.05	1674	PBANKA_1126900	eukaryotic translation initiation factor 2-alpha kinase	UID2585	LNGNNLFYMHRRRAASQDVTYKQSFIVKKRV	996	Signal transduction mechanisms
	25.391	24.3678	19.7639	22.7937	25.0842	25.1611	23.5791	24.1533	T	20	2	___1		2.6672	0.999997	93.345	0.000177376	93.345	872	PBANKA_1126900	eukaryotic translation initiation factor 2-alpha kinase	UID2600	NSNVLHDKLEKYLDHSIDINDKNYYVNEEKD	996	Signal transduction mechanisms
	25.3918	23.5732	25.1759	24.5668	23.2311	19.67	21.5249	19.9738	S	1309	2	___1		0.083796	1	115.33	1.45e-59	153.21	1784	PBANKA_1126900	eukaryotic translation initiation factor 2-alpha kinase	UID8604	KEKSKYLYNEKYNLNSADEENKSPYAKKYSD	996	Signal transduction mechanisms
	25.3918	20.9013	24.9651	25.0347	20.2112	24.941	24.7075	24.7819	S	281	2	___1		0.751151	0.998362	57.499	0.000343439	65.225	1791	PBANKA_1126900	eukaryotic translation initiation factor 2-alpha kinase	UID8605	YNEKYNLNSADEENKSPYAKKYSDEKKNRSK	996	Signal transduction mechanisms
	25.3918	20.9013	24.9651	25.0347	20.119	24.941	24.7075	24.7819	S	282	2	___1		0.739245	0.5	64.65	0.000412829	64.65	2558	PBANKA_1126900	eukaryotic translation initiation factor 2-alpha kinase	UID2597	NNDDLEYTGNRNVINSTNPNGDIKENVNQNN	996	Signal transduction mechanisms
	25.3927	25.3389	25.3404	25.7054	24.1785	24.1551	24.873	24.4833	S	596	2	___1		0.492476	0.5	64.65	0.000412829	64.65	2559	PBANKA_1126900	eukaryotic translation initiation factor 2-alpha kinase	UID5543	NDDLEYTGNRNVINSTNPNGDIKENVNQNNL	996	Signal transduction mechanisms
	25.3937	24.6852	24.92	26.2153	24.4524	26.1844	26.2653	27.0663	S	135	3	___1		1.61166	0.981914	51.436	0.0025078	52.6	2231	PBANKA_1126900	eukaryotic translation initiation factor 2-alpha kinase	UID2589	SIDYHIDAIVKPKGESFTWVEKSPSNKYKKD	996	Signal transduction mechanisms
	25.3939	25.293	20.7191	23.5766	24.6798	23.5546	23.9495	24.4469	S	423	2	___1		1.33058	0.531753	40.589	0.002547	40.589	1637	PBANKA_1126900	eukaryotic translation initiation factor 2-alpha kinase	UID2603	YNLYPYYYSGQESKYSLPNMHYIDLSKSNSG	996	Signal transduction mechanisms
	25.3946	23.431	24.5419	23.5195	23.7334	23.9462	22.3163	23.3984	S	641	2	___1		0.545944	0.999865	143.28	1.07e-54	143.28	2201	PBANKA_1126900	eukaryotic translation initiation factor 2-alpha kinase	UID2595	TQGTSINGTINRNTISDETGTQGTNNNPKYS	996	Signal transduction mechanisms
	25.3956	25.6334	25.2697	25.7013	24.8885	24.2787	23.6858	24.3452	S	8453	2	___1		0.43514	1	42.338	0.0227399	46.022	2036	PBANKA_1126900	eukaryotic translation initiation factor 2-alpha kinase	UID2594	NDTPYNKRKNINQKNSFLNDKNLSDNIYIIE	996	Signal transduction mechanisms
	25.3985	25.1353	23.386	24.1148	24.256	24.094	22.8268	23.8196	S	408	2	___2		0.590681	1	115.33	1.45e-59	153.21	1784	PBANKA_1126900	eukaryotic translation initiation factor 2-alpha kinase	UID2601	KEKSKYLYNEKYNLNSADEENKSPYAKKYSD	996	Signal transduction mechanisms
	25.3985	25.1353	23.386	24.1148	24.256	24.094	22.8268	23.8196	T	409	2	___2		0.590681	1	136.17	8.87e-177	200.55	2044	PBANKA_1126900	eukaryotic translation initiation factor 2-alpha kinase	UID2593	KNINQKNSFLNDKNLSDNIYIIENNKKKKKK	996	Signal transduction mechanisms
	25.4007	25.1808	25.748	24.3721	24.6246	25.8958	26.769	27.3703	S	65	2	___1		1.98553	1	46.706	2.48e-12	121.02	2247	PBANKA_1126900	eukaryotic translation initiation factor 2-alpha kinase	UID2591	FTWVEKSPSNKYKKDSLDIINRNRKLIEEKN	996	Signal transduction mechanisms
	25.4076	23.7967	22.1366	18.8681	23.9096	23.7317	19.9019	22.4852	S	491	2	___1		0.969189	1	241.39	0	241.39	2019	PBANKA_1126900	eukaryotic translation initiation factor 2-alpha kinase	UID2588	KKVITKKNSPKLKFYSDNDTPYNKRKNINQK	996	Signal transduction mechanisms
	25.4101	26.2138	24.2295	26.2819	25.8814	25.8701	23.148	24.6993	S	192	2	___1		0.644331	0.872575	45.257	0.000470332	63.091	491	PBANKA_1128300	amino acid transporter AAT1, putative	UID2607	QKLYSVLFTRNEYLPSFSNILRYDTENPFDE	999	Transport
	25.4108	25.1776	24.224	25.5392	25.3424	24.9116	19.961	20.6055	S	455	2	___1		0.19174	0.999962	69.01	9.68e-05	90.653	172	PBANKA_1128300	amino acid transporter AAT1, putative	UID2606	ENQTNTKKTWKRRAFSPFTPGGVRSSTVLFL	999	Transport
	25.4115	25.0958	25.5653	24.0335	20.3962	20.1007	23.7145	23.6871	S	1145	2	___1		0.120583	0.999852	56.205	0.000991781	56.205	321	PBANKA_1128500	SET domain protein, putative	UID2636	NKQSLKKTPIFYGLFSNKYKNCKLNDINKHF	1001	Transcription
	25.4126	24.0438	25.0946	25.3861	24.0081	23.9478	26.0292	25.8031	S	621	2	___1		0.974528	0.99567	66.335	1.22e-10	80.738	1343	PBANKA_1128500	SET domain protein, putative	UID2626	LQSSRNTSYNCINDLSNEIVTKLKKNITSKT	1001	Transcription
	25.4167	26.2115	26.5083	23.7685	25.3936	25.8274	26.8817	27.432	S	65	2	___1		1.87569	0.970608	42.809	4.08e-05	85.813	1930	PBANKA_1128500	SET domain protein, putative	UID2613	FETSQFDKLESKDDASYINNNTNKININDNP	1001	Transcription
	25.4184	26.041	24.0689	24.1838	24.6611	22.262	19.5534	19.6374	S	2071	2	___1		0.0947618	0.941469	55.04	0.000626357	58.172	5332	PBANKA_1128500	SET domain protein, putative	UID2612	NLESTLGKKAVLQENSITCVKSENDTENKKL	1001	Transcription
	25.4188	25.5601	20.5518	21.0136	25.8368	24.0739	24.9661	25.2856	S	4241	2	___1		3.74386	0.997446	75.088	0.000128453	75.088	2073	PBANKA_1128500	SET domain protein, putative	UID2635	ADEMCNNNDYLNRSTSIIDDLVTKTALNDGS	1001	Transcription
	25.4256	25.8404	26.2678	26.629	25.8804	26.0313	25.4871	25.7749	S	216	3	___2		0.842486	0.977035	82.102	0.000117983	82.102	4823	PBANKA_1128500	SET domain protein, putative	UID2623	CASICSYKSIEGVKNSNSIYNVVNIERENNI	1001	Transcription
	25.4256	25.8404	26.2678	26.629	25.8804	26.0313	25.4871	25.7749	S	221	2	___2		0.842486	0.977169	59.261	6.84e-59	149	455	PBANKA_1128500	SET domain protein, putative	UID2614	KMNDSNVPKENIDTASNNLVNDEIKMKRKIG	1001	Transcription
	25.43	19.8925	21.6427	25.0197	24.9548	25.2997	23.0873	24.2045	S	673	3	___1		2.62142	0.999408	73.435	5.7e-05	89.356	1039	PBANKA_1128500	SET domain protein, putative	UID2615	FIHHIENIKFNLSVDSPKSINKDVSNTRNYS	1001	Transcription
	25.4303	26.3297	25.7036	24.1365	24.8279	22.7323	24.8088	23.4569	S	1080	2	___1		0.367661	0.980742	105	5.74e-07	105	176	PBANKA_1128500	SET domain protein, putative	UID2638	KKKRKKIRRKYIDSYSDDYTNLKKKKRSIFY	1001	Transcription
	25.4368	20.779	24.5634	25.2458	24.4153	24.4647	22.4214	23.3633	S	1109	3	___1		0.79	0.889112	50.484	0.000757188	58.172	1058	PBANKA_1128500	SET domain protein, putative	UID2611	INKDVSNTRNYSRASSFSYNTIIKDINHNDY	1001	Transcription
	25.4414	25.4513	26.194	19.8468	24.8368	24.7223	24.4619	24.9279	S	217	2	___1		1.41799	0.998861	147.64	3.06e-53	147.64	627	PBANKA_1128500	SET domain protein, putative	UID2617	LKYFKKKKNIEDIVFSDAETADKNSNKKNIE	1001	Transcription
	25.4421	23.9786	23.8394	23.5286	24.898	19.4714	22.8617	19.6434	S	248	2	___1		0.179425	0.999986	111.79	3.25e-29	117.03	2805	PBANKA_1128500	SET domain protein, putative	UID2616	DSIGNPNIVNSMRNASNSDNSIIVRKCYEQF	1001	Transcription
	25.4426	25.4292	23.6722	24.1102	25.6235	25.848	24.455	21.7903	T	694	2	___1		0.850068	0.997785	105.17	1.41e-27	133.32	3639	PBANKA_1128500	SET domain protein, putative	UID2633	DFDKISSSNKNIKSSSLSGNTLNFPKLNKNC	1001	Transcription
	25.4445	19.9945	26.3038	26.1482	25.9766	26.0709	26.8175	26.4709	S	218	2	___1		3.63316	0.991746	62.408	0.000185426	72.34	3701	PBANKA_1128500	SET domain protein, putative	UID2621	NNDFEEDIYTYRKNLSDSILSIKKKTNINFN	1001	Transcription
	25.445	25.9519	26.0189	24.7018	25.4762	25.3183	25.3907	25.6235	S	74	2	___1		0.947879	0.999857	92.457	1.21e-05	92.457	69	PBANKA_1129400	conserved protein, unknown function	UID2642	LSILKCDTKNPEKEKSDLNDSYYDIAKKNFD	1004	Unknown function
	25.4451	26.2486	25.4305	25.3067	25.5572	25.4308	24.8629	25.0279	S	2017	2	___1		0.764175	1	51.225	0.000519744	60.691	1157	PBANKA_1129900	conserved Plasmodium protein, unknown function	UID2644	SFFRIKNKFKANLNISDNSKKDIEKDKIIKN	1006	Unknown function
	25.4461	26.3867	25.8104	25.7032	26.1567	26.302	26.6652	26.1731	S	279	2	___1		1.40216	1	56.043	0.0023773	67.726	1173	PBANKA_1129900	conserved Plasmodium protein, unknown function	UID2647	DNSKKDIEKDKIIKNSFLNIKNSRLTEEENK	1006	Unknown function
	25.4473	23.2378	24.0463	25.3385	19.84	24.8137	22.6048	23.8294	S	133	3	___1		0.298231	1	96.103	0.000226424	96.103	979	PBANKA_1129900	conserved Plasmodium protein, unknown function	UID2648	DELKKNIKINYFLNQSKINIFDKTHDLELSD	1006	Unknown function
	25.4492	24.8109	23.3924	23.2706	23.8922	24.1593	23.8677	24.6649	S	271	2	___1		0.942948	0.997266	68.44	1.71e-05	82.362	993	PBANKA_1129900	conserved Plasmodium protein, unknown function	UID2652	QSKINIFDKTHDLELSDISKIHENGLNISDN	1006	Unknown function
	25.4499	24.2653	23.7507	20.87	26.9441	23.5192	27.2273	25.5352	S	628	2	___1		4.66693	1	65.472	2e-31	133.87	1133	PBANKA_1129900	conserved Plasmodium protein, unknown function	UID2651	CEKQNVVNDEIPENISRMSQKFRYSFFRIKN	1006	Unknown function
	25.4508	26.2242	26.3051	25.8241	20.764	24.9745	24.2031	20.3394	S	1844	2	___1		0.0960014	0.991376	59.512	0.000469185	59.512	712	PBANKA_1129900	conserved Plasmodium protein, unknown function	UID2649	DSKQNMNEKINYQNKSDEEKDTFNRQHNKNI	1006	Unknown function
	25.4516	24.1072	25.7907	26.5594	25.1667	24.2081	20.903	19.5837	S	284	2	___2		0.123977	1	51.225	0.000519744	60.691	1157	PBANKA_1129900	conserved Plasmodium protein, unknown function	UID8647	SFFRIKNKFKANLNISDNSKKDIEKDKIIKN	1006	Unknown function
	25.4549	25.4344	25.0475	25.3084	24.588	24.809	23.0977	24.7357	S	488	2	___1		0.498719	1	51.225	0.000519744	53.995	1160	PBANKA_1129900	conserved Plasmodium protein, unknown function	UID8648	RIKNKFKANLNISDNSKKDIEKDKIIKNSFL	1006	Unknown function
	25.4559	25.9004	26.0897	24.9709	25.4758	26.2508	25.5962	23.6762	S	6486	2	___1		0.782154	0.999645	57.019	0.00111731	57.019	939	PBANKA_1133100	serine/threonine protein kinase, putative	UID2660	SNMICSKNIEQEKIDSIEYFFSKNKNLLFID	1010	Cell division, DNA maintenance, and Chromatin dynamics
	25.4577	23.8543	24.8804	25.6233	23.6704	25.4806	24.2022	25.262	S	471	2	___1		0.812182	0.999737	116.43	5.07e-19	116.43	2066	PBANKA_1133100	serine/threonine protein kinase, putative	UID2657	TKNIRASLENEIDNDSNEFSKEDTERSSLNN	1010	Cell division, DNA maintenance, and Chromatin dynamics
	25.4583	24.9862	25.9514	25.4994	24.03	24.5948	25.1753	24.7366	S	547	2	___1		0.558779	0.999943	97.813	0.00106361	97.813	799	PBANKA_1133800	DNA helicase, putative	UID5554	KCPDIRDFFKKNKKSTDIEEQKSMDMLSEKS	1013	Cell division, DNA maintenance, and Chromatin dynamics
	25.4589	25.567	25.6084	24.9816	24.186	26.0092	25.871	25.6503	S	1421	3	___1		1.01759	1	40.883	0.00636479	40.883	814	PBANKA_1133800	DNA helicase, putative	UID2666	TDIEEQKSMDMLSEKSVELWQDEKESDWPSH	1013	Cell division, DNA maintenance, and Chromatin dynamics
	25.4682	25.928	26.0113	25.1776	26.0702	25.6598	27.1652	27.1606	S	135	2	___1		1.82472	1	41.401	0.00040458	65.043	970	PBANKA_1134500	conserved Plasmodium protein, unknown function	UID2675	TQKFNSEKLINNKQLSQNIENEDVEKEIIIN	1015	Unknown function
	25.47	24.5724	19.9782	25.3781	25.8235	26.8964	26.7858	27.2494	S	154	2	___1		7.15574	0.952974	69.721	0.000425793	84.753	664	PBANKA_1134500	conserved Plasmodium protein, unknown function	UID2670	EKDIYNTDINERISKSDTDINNIDKNQNDTQ	1015	Unknown function
	25.4721	26.8105	25.5133	25.3201	26.2524	25	25.1202	20.1352	T	217	2	___1		0.318188	0.997468	99.941	2.7e-20	99.941	1232	PBANKA_1135300	conserved Plasmodium protein, unknown function	UID2677	ERDAMICQRTENYDNSEDISKNVDENNANEN	1018	Unknown function
	25.4722	25.5666	24.8098	25.0469	25.496	25.4446	24.5564	24.7189	S	142	2	___2		0.888904	0.999964	70.889	0.000113285	82.362	1623	PBANKA_1136100	conserved Plasmodium protein, unknown function	UID2680	SQKFTNENFMKAIEFSDASLNTFKSRKIFKL	1020	Unknown function
	25.4722	25.5666	24.8098	25.0469	25.496	25.4446	24.5564	24.7189	S	149	2	___2		0.888904	0.979813	78.763	0.000136924	78.763	1352	PBANKA_1136100	conserved Plasmodium protein, unknown function	UID2685	NINNVEEHKLVSSNNSDITQTKRNLQSYKTE	1020	Unknown function
	25.4727	25.4042	23.7911	24.5276	24.8267	26.0031	22.6417	19.3062	T	718	3	___1		0.328855	0.999683	138.39	5.05e-38	138.39	177	PBANKA_1136100	conserved Plasmodium protein, unknown function	UID2684	NIHIESYQKDITDSISINNDEINSKLNNCTL	1020	Unknown function
	25.4741	25.2726	25.0397	25.1327	25.2628	20.3454	20.3633	19.7272	S	450	2	___1		0.0715403	0.999964	70.889	0.000113285	82.362	1623	PBANKA_1136100	conserved Plasmodium protein, unknown function	UID8683	SQKFTNENFMKAIEFSDASLNTFKSRKIFKL	1020	Unknown function
	25.4786	25.9031	25.8908	25.6798	25.6099	22.7366	25.208	25.4463	S	408	2	___1		0.50422	0.994228	70.889	0.000315679	71.879	1626	PBANKA_1136100	conserved Plasmodium protein, unknown function	UID8684	FTNENFMKAIEFSDASLNTFKSRKIFKLFDY	1020	Unknown function
	25.4786	25.9031	25.8908	25.6798	25.6099	22.7366	25.208	25.4463	T	409	2	___1		0.50422	0.999911	65.179	0.000405934	65.179	485	PBANKA_1136900	E3 SUMO-protein ligase PIAS, putative	UID2691	EIIFNHNNSESKILKSIDDTDLPNLQKIGFE	1022	Transcription
	25.4787	26.1899	25.7326	25.9341	25.2583	26.4229	19.6137	23.3514	S	5204	2	___1		0.221864	0.5	40.715	0.000328233	51.268	82	PBANKA_1136900	E3 SUMO-protein ligase PIAS, putative	UID2689	SIFELNKEKKTNNKASNSDNNIELPNNNKSN	1022	Transcription
	25.4823	24.5475	26.4207	25.2779	24.7249	24.3306	24.637	24.1378	S	302	2	___1		0.508907	0.543257	48.527	0.000328233	51.268	84	PBANKA_1136900	E3 SUMO-protein ligase PIAS, putative	UID2690	FELNKEKKTNNKASNSDNNIELPNNNKSNNN	1022	Transcription
	25.4824	20.4857	20.3207	24.966	25.7905	25.3117	25.4236	25.8127	S	156	2	___1		6.82545	0.957053	44.105	9.93e-05	44.105	1495	PBANKA_1137800	glideosome-associated connector	UID2692	LLDEKIASDALKKISSLISEEHLSNYPDQDR	1023	Pathogenicity
	25.4831	25.506	25.5179	25.8338	24.692	20.1758	24.3822	19.7412	S	500	2	___1		0.0989333	1	80.507	1.28e-57	159.12	203	PBANKA_1138700	conserved Plasmodium protein, unknown function	UID2693	ENWNSKKDINNVEKLSPKGELKKKHTNSFLS	1024	Transcription
	25.4861	25.2231	22.9639	23.1159	24.9296	23.9497	19.8163	24.7527	S	1052	2	___1		0.560515	0.972443	44.203	0.00764536	44.395	902	PBANKA_1138700	conserved Plasmodium protein, unknown function	UID2696	NKDDSINNSLNPKNWSDTPNRNPNNSIEFNK	1024	Transcription
	25.4861	25.2025	24.8599	25.1823	24.7564	24.0361	25.5642	24.9152	S	800	2	___1		0.776617	0.999696	58.073	0.000116289	58.073	152	PBANKA_1140100	conserved Plasmodium protein, unknown function	UID2705	CFNKNSHITYQDENNSNDNKICEGKSLNIEN	1027	Unknown function
	25.4871	24.8209	24.8607	25.1996	23.631	25.1409	24.909	24.6125	S	2013	2	___1		0.697988	0.922411	187.16	2.53e-136	187.16	1628	PBANKA_1140100	conserved Plasmodium protein, unknown function	UID2702	SNNTRDTNIFNNSNNSPSKNMFNNRMSYNST	1027	Unknown function
	25.4885	24.1977	26.1021	25.05	25.2016	23.8253	24.1543	24.6016	S	646	2	___1		0.588912	1	45.997	0.0108804	45.997	122	PBANKA_1140300	conserved Plasmodium protein, unknown function	UID8712	NESFYLSRDEFKLLESKKESDDNFKKICERV	1028	Unknown function
	25.4886	25.6257	25.1587	25.1457	25.5934	26.2949	26.2692	26.3773	S	491	3	___2		1.71597	1	45.997	0.0108804	45.997	126	PBANKA_1140300	conserved Plasmodium protein, unknown function	UID8713	YLSRDEFKLLESKKESDDNFKKICERVYKKY	1028	Unknown function
	25.4886	25.6257	25.1587	25.1457	25.5934	26.2949	26.2692	26.3773	S	496	3	___2		1.71597	0.866244	44.447	0.00434428	44.447	848	PBANKA_1140300	conserved Plasmodium protein, unknown function	UID2711	INKDGNTNNYNNNSRSFSNGIFGRDRNMSNT	1028	Unknown function
	25.4897	24.5966	25.1876	26.5073	24.4177	23.8723	19.5858	23.2567	S	451	2	___1		0.157981	1	45.257	9.04e-05	80.979	1482	PBANKA_1140300	conserved Plasmodium protein, unknown function	UID2708	NNIIFENEKKEEIDNSDNFKSFVEIKENTHS	1028	Unknown function
	25.4902	25.3778	25.4083	24.2933	24.0602	25.427	25.1578	21.2318	S	1192	3	___1		0.443437	1	69.045	1.05e-153	196.8	367	PBANKA_1141500	SNARE associated Golgi protein, putative	UID2713	IVTKRRLNNLSIMNPSLPRLDVDIE______	1030	Unknown function
	25.4924	25.9808	25.5659	25.9564	25.1495	24.3724	20.6393	19.4823	S	617	2	___1		0.0988922	1	69.045	1.37e-111	180.09	362	PBANKA_1141500	SNARE associated Golgi protein, putative	UID8715	IAYISIVTKRRLNNLSIMNPSLPRLDVDIE_	1030	Unknown function
	25.4956	25.6355	26.0165	26.1758	25.2596	19.9354	22.801	23.8156	S	1008	2	___1		0.136035	1	69.045	1.05e-153	196.8	367	PBANKA_1141500	SNARE associated Golgi protein, putative	UID8716	IVTKRRLNNLSIMNPSLPRLDVDIE______	1030	Unknown function
	25.4957	25.015	25.2982	24.4858	25.6003	25.7106	25.7834	25.0382	S	615	2	___1		1.37502	0.969876	242.48	0	246.95	115	PBANKA_1141500	SNARE associated Golgi protein, putative	UID2714	DKYANERNIGNNIMMSSDDLTISRRDRKSKI	1030	Unknown function
	25.4958	26.2144	25.4127	24.5511	25.1886	24.8361	24.3823	24.6163	S	733	2	___1		0.631706	1	54.471	0.00156744	54.471	143	PBANKA_1141600	conserved Plasmodium protein, unknown function	UID2716	IEHYEKKIKKLQQVNSPNQKHLEKVIRNESK	1031	Unknown function
	25.4968	23.6061	24.0508	25.3017	24.5553	24.8045	20.8968	23.5128	S	111	2	___1		0.44396	0.999973	115.12	2.98e-08	115.8	356	PBANKA_1141600	conserved Plasmodium protein, unknown function	UID2718	DNFLTTPLKGLTKTISCNLNNTISKMNKNND	1031	Unknown function
	25.4991	23.5633	21.0862	24.8159	22.4874	22.5818	24.2002	24.0522	S	1374	2	___1		0.752245	0.998219	110.98	1.59e-29	139.77	405	PBANKA_1141600	conserved Plasmodium protein, unknown function	UID2719	PFIKNIKNKIYKKTLSQDLFVEPDEKKNNSF	1031	Unknown function
	25.4998	25.731	24.8298	25.5167	25.5434	25.8997	26.1985	25.6633	S	338	3	___1		1.34901	0.890092	76.073	0.00077935	76.073	2456	PBANKA_1142100	conserved Plasmodium protein, unknown function	UID2720	LFSKKDKIFDKPDNNSQSKLDTNLTIKKNEQ	1032	Unknown function
	25.5014	24.6622	24.7041	25.3274	24.6778	24.7339	22.8359	24.3509	S	159	3	___1		0.536203	1	62.005	5.15e-05	75.197	211	PBANKA_1142500	signal recognition particle receptor subunit alpha, putative	UID2724	IEKLDYSSKSENKNNSNEIVKYEGEFDDSSD	1033	Intracellular trafficking, secretion, and vesicular transport
	25.5093	23.7346	25.4104	25.6566	24.944	24.3489	24.3108	24.9653	S	338	3	___1		0.73945	0.999626	57.52	0.000999744	57.52	109	PBANKA_1142800	conserved Plasmodium protein, unknown function	UID2725	GDSQGEEKEKKIDDESFPDLLESTEKIKAEL	1034	Unknown function
	25.5114	25.5829	24.7271	26.1565	26.2829	25.4738	25.0573	26.0302	S	515	2	___1		1.16197	1	51.875	1.27e-61	155.43	520	PBANKA_1144900	glycosylphosphatidylinositol anchor attachment 1 protein, putative	UID2729	YTNKENKLIKPKVIHSDDEDFMDAKKKKKVI	1036	Unknown function
	25.5149	24.0219	25.4737	25.0759	24.0266	20.0783	23.2128	22.2698	S	1223	2	___1		0.162136	0.601572	111.74	1.63e-16	111.74	64	PBANKA_1145800	membrane associated histidine-rich protein 1a	UID8739	KFYESYLVPNSSNDTSRENSDDESEEDRKKN	1039	Unknown function
	25.5173	26.1884	26.5559	24.97	24.3242	25.2059	25.5127	25.5333	S	1887	2	___1		0.631181	0.808172	166.62	0	237.05	63	PBANKA_1145800	membrane associated histidine-rich protein 1a	UID11562	KKFYESYLVPNSSNDTSRENSDDESEEDRKK	1039	Unknown function
	25.5188	25.385	25.2661	25.0637	24.8627	24.7456	25.3913	24.5627	S	783	2	___1		0.748552	0.732708	72.417	1.3e-87	166.04	60	PBANKA_1145800	membrane associated histidine-rich protein 1a	UID8738	NYMKKFYESYLVPNSSNDTSRENSDDESEED	1039	Unknown function
	25.5196	25.2297	26.198	26.7904	25.3498	25.2626	25.2784	26.0147	S	727	2	___1		0.72797	0.980267	123.29	1.32e-123	183.41	59	PBANKA_1145800	membrane associated histidine-rich protein 1a	UID8737	ENYMKKFYESYLVPNSSNDTSRENSDDESEE	1039	Unknown function
	25.5227	25.541	25.1108	26.2823	25.5193	24.8192	24.2903	25.0142	S	224	2	___1		0.614102	1	65.278	0.000935943	65.278	189	PBANKA_1145900	membrane associated histidine-rich protein 1b	UID2739	KSTGCSCSKKANALPSPKGEEQPAFECPLVT	1040	Unknown function
	25.5229	24.0337	22.6251	22.0413	27.4441	22.9871	19.2693	22.7494	S	768	3	___2		0.735463	0.999998	136.8	1.79e-34	145.41	88;98;98	PBANKA_1146781	fam-b protein	UID921	HLRNIIDSHIKEHKGSNTSLDLKNVDSKTKK	435	Unknown function
	25.5229	24.0337	22.6251	22.0413	27.4441	22.9871	19.7596	22.7494	S	774	3	___2		0.800681	0.999965	220.46	5.39e-230	220.46	157;147;157;157;157;157	PBANKA_1146781	fam-b protein	UID760	IDDKIIIKKDENSSVSEHEDFKQLEKNENNK;IDDKIIIKKDENSSVSEHEDFKQLENERNIV	379;435	Unknown function
	25.5231	24.5801	24.965	25.5222	23.6488	25.5577	23.564	24.1257	S	1039	2	___1		0.52721	0.930945	77.597	6.68e-11	117.77	91;101;101	PBANKA_1146781	fam-b protein	UID6925	NIIDSHIKEHKGSNTSLDLKNVDSKTKKIIN	435	Unknown function
	25.5232	25.0799	20.1433	25.62	24.9223	24.213	24.8251	23.6004	S	389	2	___1		1.22995	0.930702	145.41	1.79e-34	145.41	90;100;100	PBANKA_1146781	fam-b protein	UID11204	RNIIDSHIKEHKGSNTSLDLKNVDSKTKKII	435	Unknown function
	25.5237	25.2347	25.5524	26.1477	24.4946	24.2005	23.9236	22.0104	S	106	2	___1		0.257501	0.999998	136.8	1.79e-34	145.41	88;98;98	PBANKA_1146781	fam-b protein	UID6924	HLRNIIDSHIKEHKGSNTSLDLKNVDSKTKK	435	Unknown function
	25.5271	23.996	24.6081	25.6742	25.4153	25.4588	25.8277	25.965	S	5923	2	___1		1.64188	0.891192	55.051	7.54e-06	55.051	248	PBANKA_1200600	Plasmodium exported protein, unknown function	UID2740	NSIYSKYYSDENDSKSNDDNSSLAEKKNSEP	1042	Unknown function
	25.529	24.4668	24.6965	25.4604	24.6138	22.5181	19.3465	20.3685	S	281	2	___1		0.0996871	0.998376	60.102	0.0202826	60.102	238	PBANKA_1200800	transformer-2 protein homolog beta, putative	UID8744	KSTSVSGSERRRYRNSSLDRSSFQRRK____	1043	Unknown function
	25.5297	25.0956	24.409	24.0383	20.2335	25.3977	25.0917	24.8452	S	854	2	___1		0.544829	0.999524	60.102	0.000152532	89.46	239	PBANKA_1200800	transformer-2 protein homolog beta, putative	UID8745	STSVSGSERRRYRNSSLDRSSFQRRK_____	1043	Unknown function
	25.5338	24.9241	24.4108	19.9474	25.1651	25.8756	24.7558	25.0333	S	319	2	___1		2.83515	0.731126	81.431	0.000152532	81.431	243	PBANKA_1200800	transformer-2 protein homolog beta, putative	UID8746	SGSERRRYRNSSLDRSSFQRRK_________	1043	Unknown function
	25.5362	26.1745	25.8045	25.9527	24.7827	24.6768	20.2976	23.8351	S	716	3	___1		0.180626	1	86.18	1.96e-05	86.18	86	PBANKA_1201300	conserved Plasmodium protein, unknown function	UID2745	FESNEDNNQQLRKRKSNLICDRIIVDDHDII	1044	Unknown function
	25.5397	19.4429	21.1076	21.7454	24.7729	25.4927	24.0864	22.4849	Y	951	2	___1		4.7579	0.999999	66.595	0.000722115	66.595	222	PBANKA_1201400	conserved Plasmodium protein, unknown function	UID2749	EQIFKKLIKSYICINSKTYSDTSSVNNNSNN	1045	Unknown function
	25.5405	25.4954	25.2742	25.4918	24.9832	24.2445	23.5582	24.4409	S	264	2	___1		0.452574	1	85.457	3.16e-06	90.685	621	PBANKA_1201400	conserved Plasmodium protein, unknown function	UID2747	NKNYFNDDESYKFKKSLDANNDANSYIYRSI	1045	Unknown function
	25.5436	26.5471	26.3472	25.2777	25.1719	25.7129	25.4004	25.2305	S	397	2	___1		0.683032	0.597297	66.262	0.000372028	66.262	388	PBANKA_1201800	conserved Plasmodium protein, unknown function	UID2751	THSENNEKFIQLKNVSSFDIQEINKNNNSLL	1046	Unknown function
	25.5449	24.5838	23.6093	25.5426	25.2562	25.7853	25.6508	25.4673	S	15	2	___1		1.6469	0.884945	55.452	0.000372028	66.262	389	PBANKA_1201800	conserved Plasmodium protein, unknown function	UID2752	HSENNEKFIQLKNVSSFDIQEINKNNNSLLV	1046	Unknown function
	25.5505	26.6847	25.4974	25.297	25.6251	26.991	25.8358	25.5192	S	1156	2	___1		1.17721	1	101.32	3.09e-17	131.35	146	PBANKA_1202000	inner membrane complex protein 1c	UID5563	VPQIKEVVRYKEIEDTEEVIKYVPRDSKNIN	1047	Unknown function
	25.5571	26.9362	26.9309	24.935	26.629	25.6056	24.0006	20.216	S	246	3	___1		0.254018	0.999999	71.354	1.21e-09	77.562	264	PBANKA_1202000	inner membrane complex protein 1c	UID2753	SSFNMNGSFQFKRLPSEEAKPVGCCTGTCR_	1047	Unknown function
	25.5631	27.2658	24.5051	24.6027	25.4044	25.7643	25.855	25.1953	S	157	2	___1		1.05014	0.952017	40.496	0.0189072	40.496	653	PBANKA_1202100	MKT1 domain-containing protein, putative	UID2757	EELSHSEGDKNLDKNSDIDSEDSRKIRDNSE	1048	Unknown function
	25.5772	25.306	26.777	25.5038	26.8759	25.2087	25.8678	26.2313	S	1277	2	___1		1.19327	0.990285	130.49	2.93e-46	130.49	1053	PBANKA_1202100	MKT1 domain-containing protein, putative	UID2755	NNDSNKMGMGDENVNSGTEEDKLANKFNIFE	1048	Unknown function
	25.5785	23.9199	25.1348	25.7714	24.3107	26.0689	25.8539	20.4447	S	784	3	___1		0.524277	0.499946	61.435	0.000607201	61.435	894	PBANKA_1202200	U5 small nuclear ribonucleoprotein component, putative	UID2760	MKRGDKRVDLLENYESSKKFDDDSDKEMEKD	1049	RNA processing and modification
	25.5805	24.8046	25.9214	24.7404	25.4563	24.8678	25.3344	23.7533	S	880	2	___1		0.753263	0.499946	61.435	0.000607201	61.435	895	PBANKA_1202200	U5 small nuclear ribonucleoprotein component, putative	UID2761	KRGDKRVDLLENYESSKKFDDDSDKEMEKDE	1049	RNA processing and modification
	25.5846	26.1453	25.7001	24.8551	25.632	24.9068	25.739	25.5253	S	2161	2	___1		0.919869	0.949052	78.69	2.05e-05	78.69	853	PBANKA_1202500	WD repeat-containing protein, putative	UID2763	IEKNTCSIESTKLENSNSYNEDTNISKLKNN	1051	Unknown function
	25.5853	24.6358	24.207	25.5537	25.4109	25.8596	25.7373	25.7996	S	1092	3	___1		1.63173	0.799542	43.696	7.52e-05	43.696	738	PBANKA_1202600	E3 ubiquitin-protein ligase, putative	UID2772	NLHEERNVSVLTPIDSNNLQTSNTNNKEDQK	1052	Post-translational modification, protein turnover, and chaperones
	25.5857	25.9495	24.2693	25.3781	26.1574	26.1541	20.6324	26.099	S	121	2	___1		0.690195	0.999842	80.763	8.91e-05	80.763	271	PBANKA_1202600	E3 ubiquitin-protein ligase, putative	UID2769	RIVTRAIDITNIPLNSPIRLNFHDIIDNILT	1052	Post-translational modification, protein turnover, and chaperones
	25.5996	24.8675	25.9373	23.322	24.924	25.7429	25.8328	25.1975	S	290	2	___1		1.40708	1	133.89	1.34e-45	152.54	539	PBANKA_1202600	E3 ubiquitin-protein ligase, putative	UID2770	NSDGSGVSRIFCPQQSFNRNMNRNSDTRNVF	1052	Post-translational modification, protein turnover, and chaperones
	25.6018	19.4638	21.2982	24.1674	24.7845	26.0531	25.3724	25.0609	S	330	2	___1		6.43047	0.999998	133.98	4.83e-46	154.47	698	PBANKA_1202700	RNA-binding protein, putative	UID2776	KRNTNRRNNKTPDEYSPKDDRDVIYDDNTNT	1053	RNA processing and modification
	25.6045	25.0585	25.8425	25.4289	24.9296	25.4619	23.9964	20.4557	S	57	3	___1		0.292661	0.744634	59.418	0.000688384	59.418	452	PBANKA_1202700	RNA-binding protein, putative	UID2782	GVSVEVIKYTDSSVSSFYKNKERESDHHYYN	1053	RNA processing and modification
	25.6056	20.8521	26.7174	26.7284	25.4223	25.8395	26.2366	26.0123	S	203	3	___1		1.8684	0.818953	84.479	1.97e-08	117.09	449	PBANKA_1202700	RNA-binding protein, putative	UID2780	KLNGVSVEVIKYTDSSVSSFYKNKERESDHH	1053	RNA processing and modification
	25.606	26.4541	26.5463	24.9835	25.7852	25.4062	25.5343	23.3357	S	238	2	___2		0.542568	0.999929	61.353	0.000610494	61.353	478	PBANKA_1202700	RNA-binding protein, putative	UID2775	HHYYNNKDKGYNYQGSGGDKKYYDHGKDKIH	1053	RNA processing and modification
	25.606	26.4541	26.5463	24.9835	25.7852	25.4062	25.5343	23.3357	S	239	2	___2		0.542568	0.999998	133.98	4.83e-46	154.47	698	PBANKA_1202700	RNA-binding protein, putative	UID8779	KRNTNRRNNKTPDEYSPKDDRDVIYDDNTNT	1053	RNA processing and modification
	25.6123	25.7028	25.8202	25.2188	25.722	24.9321	25.5092	25.0018	S	477	2	___1		0.813802	1	106.57	7.18e-09	106.57	693	PBANKA_1202700	RNA-binding protein, putative	UID11569	KRKSYKRNTNRRNNKTPDEYSPKDDRDVIYD	1053	RNA processing and modification
	25.6184	25.668	26.3716	26.3451	25.3986	25.6919	25.8815	26.312	S	1459	2	___1		0.882841	1	100.62	0	248.23	576	PBANKA_1202700	RNA-binding protein, putative	UID2778	KEYNDGDEGKYYHRRSLGEGQDNNFSDREDA	1053	RNA processing and modification
	25.6209	25.6358	26.5067	19.8932	24.9698	24.7822	25.989	25.6859	S	171	2	___1		1.92196	0.99769	64.394	7.87e-06	93.494	652	PBANKA_1202700	RNA-binding protein, putative	UID2774	KEEEHGYKTDRENIYSGDDKDQAYRKRSNNR	1053	RNA processing and modification
	25.6211	26.0405	26.1418	25.2221	25.4847	25.5944	25.9854	26.1116	S	1124	2	___1		1.02644	1	100.62	0	248.23	586	PBANKA_1202700	RNA-binding protein, putative	UID2779	YYHRRSLGEGQDNNFSDREDAKKIRKTESTK	1053	RNA processing and modification
	25.6212	26.9703	25.8104	26.7032	26.1818	25.2251	26.1364	26.7073	S	282	2	___1		0.862368	1	173.72	1.62e-125	186.13	623	PBANKA_1202700	RNA-binding protein, putative	UID2773	TENQHSSKKIKDEEYSIEKEENGKGEESTKE	1053	RNA processing and modification
	25.6241	26.273	25.5085	26.1659	24.0295	18.9858	22.709	20.9684	S	543	2	___1		0.0536715	1	100.62	0	248.23	576	PBANKA_1202700	RNA-binding protein, putative	UID8781	KEYNDGDEGKYYHRRSLGEGQDNNFSDREDA	1053	RNA processing and modification
	25.6245	27.8719	27.9988	27.0332	26.933	27.0766	28.0652	27.6	S	843	2	___1		1.21976	1	100.62	0	248.23	586	PBANKA_1202700	RNA-binding protein, putative	UID8782	YYHRRSLGEGQDNNFSDREDAKKIRKTESTK	1053	RNA processing and modification
	25.6253	25.8184	24.6691	26.1349	25.3186	26.0966	23.7002	21.4203	S	42	2	___1		0.371646	1	78.324	1.7e-05	81.709	156	PBANKA_1203700	regulator of nonsense transcripts 1, putative	UID2785	DKEGINLKNEKHYFDSENEEIKNKCEDILSD	1055	RNA processing and modification
	25.6339	20.2438	24.616	23.7392	25.4491	24.7444	24.6705	25.2276	S	2075	2	___1		2.76001	0.99993	81.92	1.71e-05	102.62	170	PBANKA_1203700	regulator of nonsense transcripts 1, putative	UID2784	DSENEEIKNKCEDILSDEYIRDNKIKKKLNK	1055	RNA processing and modification
	25.6344	20.492	26.4578	25.9307	27.5531	26.1857	28.6707	28.4422	S	6	3	___1		8.4808	0.999247	193.83	3.96e-148	193.83	3	PBANKA_1204400	DNA/RNA-binding protein Alba 3, putative	UID8791	_____________MTSTEDISQERAENSIQV	1056	RNA processing and modification
	25.6359	20.4525	25.9179	26.4671	24.3246	24.4582	25.2345	26.4011	S	32	3	___1		1.4008	1	222.34	9.69e-250	222.34	4	PBANKA_1204400	DNA/RNA-binding protein Alba 3, putative	UID11572	____________MTSTEDISQERAENSIQVS	1056	RNA processing and modification
	25.637	25.1334	24.5133	25.5688	24.2759	24.9939	24.8462	25.2175	S	516	3	___1		0.768571	1	222.34	9.69e-250	222.34	4	PBANKA_1204400	DNA/RNA-binding protein Alba 3, putative	UID5569	____________MTSTEDISQERAENSIQVS	1056	RNA processing and modification
	25.6406	26.5211	25.8079	26.1908	26.8502	26.3193	27.1123	27.0387	S	426	2	___2		1.7291	0.999247	193.83	3.96e-148	193.83	3	PBANKA_1204400	DNA/RNA-binding protein Alba 3, putative	UID2788	_____________MTSTEDISQERAENSIQV	1056	RNA processing and modification
	25.6406	26.5211	24.5743	26.1908	26.8502	26.3193	27.1123	27.0387	S	428	2	___2		2.14121	0.982308	46.069	0.000207151	86.467	94	PBANKA_1205000	single-strand telomeric DNA-binding protein GBP2, putative	UID2791	DRLIFVREDREENSGSFEKKRFSNIRKDKFY	1057	Unknown function
	25.6406	26.2828	26.5338	25.5607	26.618	28.0115	27.2879	27.6389	S	172	2	___1		2.611	0.938836	77.42	4.26e-53	150.59	238	PBANKA_1205200	conserved membrane protein, unknown function	UID2795	FNSQNEKVEIVKSNSSHSYVNDVNVKNEDNE	1058	Unknown function
	25.6462	25.6361	25.6126	26.2984	24.451	24.3837	24.2624	25.726	S	1021	2	___1		0.468932	0.998168	149.09	1.15e-115	177	240	PBANKA_1205200	conserved membrane protein, unknown function	UID2796	SQNEKVEIVKSNSSHSYVNDVNVKNEDNEND	1058	Unknown function
	25.6484	25.1722	26.0021	26.0161	24.3839	24.6218	25.535	25.0476	S	207	2	___1		0.569345	0.964388	94.487	1.15e-115	177	235	PBANKA_1205200	conserved membrane protein, unknown function	UID8796	KYIFNSQNEKVEIVKSNSSHSYVNDVNVKNE	1058	Unknown function
	25.656	24.9872	24.1636	24.4949	24.9666	25.245	24.0178	25.2795	S	1139	2	___1		1.03656	0.938836	77.42	4.26e-53	150.59	238	PBANKA_1205200	conserved membrane protein, unknown function	UID8798	FNSQNEKVEIVKSNSSHSYVNDVNVKNEDNE	1058	Unknown function
	25.6614	25.4442	25.6249	24.2902	24.5438	24.6672	24.0576	20.2605	S	1266	2	___1		0.273024	0.975307	176.49	1.47e-234	215.23	237	PBANKA_1205200	conserved membrane protein, unknown function	UID2794	IFNSQNEKVEIVKSNSSHSYVNDVNVKNEDN	1058	Unknown function
	25.6628	24.7876	22.8935	24.8399	24.3876	25.3937	22.8004	24.1521	S	381	3	___1		0.777816	0.975307	176.49	1.47e-234	215.23	237	PBANKA_1205200	conserved membrane protein, unknown function	UID8797	IFNSQNEKVEIVKSNSSHSYVNDVNVKNEDN	1058	Unknown function
	25.6629	26.1103	25.0374	25.1871	25.159	23.2168	24.6159	24.0455	S	375	2	___1		0.423336	0.998168	149.09	1.15e-115	177	240	PBANKA_1205200	conserved membrane protein, unknown function	UID8799	SQNEKVEIVKSNSSHSYVNDVNVKNEDNEND	1058	Unknown function
	25.6663	22.9237	23.2875	25.4278	25.3158	19.3491	22.8555	19.8716	S	22	3	___2		0.179453	1	53.557	1.75e-05	90.614	483	PBANKA_1205900	AP2 domain transcription factor AP2-I, putative	UID2797	KPMFHVHGRKAIDGISNELIKVSLINTQMSS	1059	Transcription
	25.6663	22.9237	23.2875	25.4278	25.3158	21.1786	22.8555	20.5188	S	24	3	___2		0.275639	0.999928	141.83	1.84e-66	150.91	832	PBANKA_1205900	AP2 domain transcription factor AP2-I, putative	UID2800	GGGVHNKIPHSDGQDSENDFSPTKRTRAPRG	1059	Transcription
	25.6687	28.2891	26.4222	26.7359	27.3505	28.3563	27.9252	27.9582	T	3461	2	___3		2.17132	1	145.31	2.56e-34	145.31	861	PBANKA_1205900	AP2 domain transcription factor AP2-I, putative	UID5570	RGRRMESLTARANALTPVEGVRFDPYSYSWF	1059	Transcription
	25.6687	28.2891	26.4222	26.7359	27.3505	28.3563	27.9252	27.9582	T	3465	2	___3		2.17132	0.999982	56.359	0.00123392	56.359	46	PBANKA_1206200	histone deacetylase 2, putative	UID2829	KKRITFNNLIVDNFRSINDINNYLRNSSLNS	1060	Cell division, DNA maintenance, and Chromatin dynamics
	25.6687	28.2891	26.4222	26.7359	27.3505	28.3563	27.9252	27.9582	Y	3463	2	___3		2.17132	0.998525	92.925	1.25e-12	92.925	1013	PBANKA_1206200	histone deacetylase 2, putative	UID2807	NNHTNEEAKNSKENNSNDDSQESQLNLEKYD	1060	Cell division, DNA maintenance, and Chromatin dynamics
	25.67	25.8707	27.047	25.6012	20.5314	26.5369	25.7093	24.2669	S	373	2	___1		0.289955	0.998423	43.897	0.0236743	43.897	515	PBANKA_1206200	histone deacetylase 2, putative	UID2821	NLFSLKNSRRNSFLNSNKNPKFNTNSHANNN	1060	Cell division, DNA maintenance, and Chromatin dynamics
	25.6702	25.9966	24.314	25.4583	25.6695	25.5634	25.1542	25.5441	S	804	2	___1		1.08902	0.97842	76.326	0.000118072	96.745	58	PBANKA_1206200	histone deacetylase 2, putative	UID2823	NFRSINDINNYLRNSSLNSIETQNKNVINDS	1060	Cell division, DNA maintenance, and Chromatin dynamics
	25.6736	25.7908	24.2117	24.0408	25.3778	24.8877	22.431	22.7488	S	1168	2	___1		0.477013	1	40.352	0.000211296	77.732	623	PBANKA_1206200	histone deacetylase 2, putative	UID2818	ETHQVEPLNSSRNHLSNESINNNKFKKMRSY	1060	Cell division, DNA maintenance, and Chromatin dynamics
	25.6745	25.5244	24.9602	19.9819	25.2311	24.2412	25.6073	25.5651	S	1570	2	___1		2.18241	1	40.352	0.000211296	77.732	626	PBANKA_1206200	histone deacetylase 2, putative	UID2819	QVEPLNSSRNHLSNESINNNKFKKMRSYSTT	1060	Cell division, DNA maintenance, and Chromatin dynamics
	25.6793	25.84	25.5739	25.3153	25.7395	26.4984	26.0614	26.4325	S	88	2	___1		1.4957	0.580911	58.592	0.00142039	58.592	499	PBANKA_1206200	histone deacetylase 2, putative	UID2828	RNINHSTHLKRSKSDSNLFSLKNSRRNSFLN	1060	Cell division, DNA maintenance, and Chromatin dynamics
	25.685	25.1912	25.4383	25.6581	24.5919	25.1875	25.3914	25.4075	S	82	2	___1		0.785359	1	40.352	0.000211296	77.732	623	PBANKA_1206200	histone deacetylase 2, putative	UID8821	ETHQVEPLNSSRNHLSNESINNNKFKKMRSY	1060	Cell division, DNA maintenance, and Chromatin dynamics
	25.686	25.4373	24.6298	24.6876	24.8988	23.0668	23.6316	24.5642	S	8430	2	___1		0.476377	1	40.352	0.000211296	77.732	626	PBANKA_1206200	histone deacetylase 2, putative	UID8822	QVEPLNSSRNHLSNESINNNKFKKMRSYSTT	1060	Cell division, DNA maintenance, and Chromatin dynamics
	25.6864	26.2803	27.1226	25.7369	25.6547	26.4106	26.4307	20.4117	T	272	2	___2		0.358582	0.995462	112.43	1.83e-08	116.51	61	PBANKA_1206200	histone deacetylase 2, putative	UID2824	SINDINNYLRNSSLNSIETQNKNVINDSFSE	1060	Cell division, DNA maintenance, and Chromatin dynamics
	25.6898	25.505	25.2324	25.5322	25.823	25.5209	25.9922	25.5119	S	2036	2	___1		1.16647	0.875543	51.875	4.28e-05	101.97	1080	PBANKA_1206200	histone deacetylase 2, putative	UID2833	NGNTCPLINKTNEINSTLENEKLIKLKNVSR	1060	Cell division, DNA maintenance, and Chromatin dynamics
	25.6914	25.4945	27.0264	26.9161	25.8578	25.8295	26.9325	27.1694	S	1628	3	___1		1.12132	0.999335	60.621	2.12e-08	60.621	992	PBANKA_1206200	histone deacetylase 2, putative	UID2831	KIPNQEATRSNNNNDSNNIMLNNHTNEEAKN	1060	Cell division, DNA maintenance, and Chromatin dynamics
	25.6934	24.2181	25.7665	25.9689	24.2624	24.7561	24.2439	25.481	S	692	2	___1		0.60463	0.980889	126.95	7.41e-20	126.95	73	PBANKA_1206200	histone deacetylase 2, putative	UID2825	SLNSIETQNKNVINDSFSENYLKDNKKKKPH	1060	Cell division, DNA maintenance, and Chromatin dynamics
	25.6948	23.6673	24.0668	25.1315	20.7369	23.9394	19.0834	19.6221	S	289	2	___1		0.0720604	0.744837	46.88	0.000349006	53.403	1191	PBANKA_1206200	histone deacetylase 2, putative	UID2810	PYNKFVKKKGLENDSSSNLGHKINLYNELYN	1060	Cell division, DNA maintenance, and Chromatin dynamics
	25.6972	24.7663	24.9328	25.7421	23.5899	25.1806	25.9581	25.5358	S	248	2	___1		0.859459	1	141.46	9.97e-77	166.03	1533	PBANKA_1206200	histone deacetylase 2, putative	UID2834	ENQLMQFGRVEEMYESLDEAERNEMKSENNN	1060	Cell division, DNA maintenance, and Chromatin dynamics
	25.7013	27.1934	25.442	24.3923	26.6278	26.1127	26.088	23.5969	S	4096	2	___2		0.94875	0.999598	129.37	4.15e-20	129.37	1098	PBANKA_1206200	histone deacetylase 2, putative	UID2806	ENEKLIKLKNVSREFSNTYDHENFYKFNNLK	1060	Cell division, DNA maintenance, and Chromatin dynamics
	25.7013	27.1934	25.442	24.3923	26.6278	26.1127	26.088	23.5969	S	4098	2	___2		0.94875	0.87804	71.241	0.00010446	82.85	1190	PBANKA_1206200	histone deacetylase 2, putative	UID2809	PPYNKFVKKKGLENDSSSNLGHKINLYNELY	1060	Cell division, DNA maintenance, and Chromatin dynamics
	25.7068	26.1336	24.2655	24.7935	26.2945	24.2811	25.2708	25.063	S	346	2	___1		1.00173	0.536876	51.841	0.00151215	51.841	1367	PBANKA_1206200	histone deacetylase 2, putative	UID2817	NKSEEKLHNQTIGSNSRNQANYQNHTISKIS	1060	Cell division, DNA maintenance, and Chromatin dynamics
	25.7139	25.7704	23.5359	23.0154	26.9468	24.885	20.5445	25.3326	S	502	3	___2		0.94496	0.999992	88.803	0.000697409	96.604	511	PBANKA_1206200	histone deacetylase 2, putative	UID2820	KSDSNLFSLKNSRRNSFLNSNKNPKFNTNSH	1060	Cell division, DNA maintenance, and Chromatin dynamics
	25.7139	25.7704	23.5359	23.0154	26.9468	24.885	19.0012	25.3326	T	505	3	___2		0.723217	0.99408	129.88	2.76e-107	183.03	639	PBANKA_1206200	histone deacetylase 2, putative	UID2832	NESINNNKFKKMRSYSTTICNIKDSESNNIN	1060	Cell division, DNA maintenance, and Chromatin dynamics
	25.7153	26.1084	25.4006	25.2819	25.6557	25.3062	24.0433	25.6103	S	842	2	___1		0.720627	0.999862	161.49	1.75e-250	222.55	497	PBANKA_1206200	histone deacetylase 2, putative	UID2827	IGRNINHSTHLKRSKSDSNLFSLKNSRRNSF	1060	Cell division, DNA maintenance, and Chromatin dynamics
	25.7184	25.3222	24.5906	24.7498	24.0864	20.473	23.687	23.5019	S	224	2	___1		0.224039	0.70457	70.889	2.3e-09	101.3	430	PBANKA_1206300	zinc finger protein, putative	UID2839	SNEDNDKKNDNEVSDSFSINNKEDTTDALSN	1061	Unknown function
	25.7215	23.2892	24.5507	25.2603	24.5911	25.2523	18.5898	19.9307	S	145	2	___1		0.163295	0.840824	58.071	0.0034585	58.071	2471	PBANKA_1206300	zinc finger protein, putative	UID2845	DLNSEAKNEKDQIDVSDNGTKQISINEKTAQ	1061	Unknown function
	25.7233	23.8777	26.0246	26.2286	25.2479	24.7887	20.845	23.744	S	92	2	___1		0.285755	0.999839	89.846	2.31e-18	89.846	1650	PBANKA_1206300	zinc finger protein, putative	UID2842	VSNNNDEKNDNEKMDSEKEDSQINYAILDTQ	1061	Unknown function
	25.725	24.6758	26.7085	26.6409	25.7922	26.4118	19.8739	20.5262	S	24	2	___1		0.144935	0.993816	70.315	1.31e-14	70.315	849	PBANKA_1206300	zinc finger protein, putative	UID2847	NCDKNTDNLNHFDANSLNNTNQVCDTKKTPE	1061	Unknown function
	25.7255	25.9309	26.0758	25.7577	25.347	25.5645	25.5604	25.9777	S	5107	2	___1		0.835045	0.555359	67.251	1.59e-06	67.251	258	PBANKA_1206300	zinc finger protein, putative	UID2844	EKNDINQTNLNHTDSSDNKNTNTQFGSTYTD	1061	Unknown function
	25.7256	24.8447	24.2647	26.1686	25.9425	26.1134	27.2075	26.8752	S	203	2	___1		2.43471	0.999999	115.12	2.19e-07	115.12	2161	PBANKA_1206300	zinc finger protein, putative	UID2836	EETIKMNFELKKENQSLDISSNKNNIESVNS	1061	Unknown function
	25.7269	24.1309	25.3668	25.2346	25.0964	25.8323	25.3032	25.7889	S	92	2	___1		1.31076	0.999929	51.265	0.000309617	51.265	1092	PBANKA_1206300	zinc finger protein, putative	UID2841	SDSKKNDEKDDKKPQSEEGKELITNENNKKT	1061	Unknown function
	25.7271	26.3982	20.7745	23.3424	25.3025	24.7925	26.6456	27.3182	S	9	2	___1		3.87488	0.999997	70.438	0.000139561	74.537	1596	PBANKA_1206300	zinc finger protein, putative	UID2850	INKDGDKYTFDNDNCSGKHGIDKKKKKINLN	1061	Unknown function
	25.7278	24.0662	24.9256	25.4948	24.7896	24.9209	24.332	24.1621	S	926	2	___1		0.705907	1	115.12	4.1e-08	115.12	391	PBANKA_1206300	zinc finger protein, putative	UID2849	LQNELEKNNTSVSNRSQNEASLFSENKNDVI	1061	Unknown function
	25.7306	25.9419	25.9674	26.4913	25.2257	24.6326	20.4729	24.7724	S	310	2	___1		0.209221	1	94.057	8.7e-209	204.29	2138	PBANKA_1206300	zinc finger protein, putative	UID2846	KSNQNDKKNNDNLDGSPCDINNEEETIKMNF	1061	Unknown function
	25.7338	26.0608	26.2225	25.286	25.3795	25.2099	25.0086	25.5263	S	247	2	___1		0.685534	0.813777	41.136	0.000212106	41.136	557	PBANKA_1206700	conserved Plasmodium protein, unknown function	UID2855	HSLKKSKLRKTNGNLSDHEATAINYFYKNIN	1062	Signal transduction mechanisms
	25.7352	26.0094	26.3214	19.4563	25.6112	23.982	25.1831	24.1543	S	210	2	___1		1.2764	0.986606	50.607	0.000315575	69.423	670	PBANKA_1206700	conserved Plasmodium protein, unknown function	UID2851	KVDANWGDEKTKKEISASNQIFKSVSFPENQ	1062	Signal transduction mechanisms
	25.7368	25.361	24.5519	24.2148	25.2667	24.2484	25.3531	25.0915	S	541	2	___1		1.01663	0.999998	133.71	3.8e-56	146.78	83	PBANKA_1207100	Plasmodium exported protein, unknown function	UID2856	CYKNQNYDNTQNDDKSMDYIELQNYDNTQND	1063	Unknown function
	25.7377	24.5242	25.7656	25.4252	25.9434	26.1263	25.5372	25.6812	S	207	2	___2		1.37445	0.992173	72.496	0.000150968	72.496	1020	PBANKA_1208200	kinesin-4, putative	UID2859	AYNLFWGNKIRKGYYSEIELESEIKNQIKRK	1066	Intracellular trafficking, secretion, and vesicular transport
	25.7405	26.0375	25.6789	26.2213	25.4606	23.8875	23.7676	25.4213	S	294	2	___1		0.410285	1	152.38	1.72e-88	175.48	157	PBANKA_1209900	conserved Plasmodium protein, unknown function	UID2860	NKNYKQIRAEKDAIISKDEQKILDNQTAQNN	1069	Unknown function
	25.7405	25.9382	25.0371	25.4586	23.8994	24.9833	25.2797	25.1344	S	240	2	___1		0.60735	1	218.6	0	272.54	166	PBANKA_1210200	PRE-binding protein, putative	UID2865	KNQDNKKKGKAESPVSPQNINNKNNGKEKNV	1071	RNA processing and modification
[truncated: 867 more rows]
