# Supplementary material for: Essential role of GEXP15, a specific Protein Phosphatase type 1 partner, in Plasmodium berghei in asexual erythrocytic proliferation and transmission
Source: PLoS Pathog. 2019 Jul 26;15(7):e1007973. doi: 10.1371/journal.ppat.1007973 (PMC6685639; doi:10.1371/journal.ppat.1007973)
Supplement: S6 Table — This table reports the proteins quantified in parental and Δgexp15 gametocytes. The values reported under parental 1–3 and Δgexp15 1–3 correspond to logaritmic labelfree intensity (LFQ), "MS/MS counts" is the total number of assigned fragmented spectra, "peptides" is the number of peptides associated with each protein group. Student’s T-test significant indicates the proteins that survived the test after multiple testing using FDR<0.05. The fold change is indicated and a color gradient from green to red represents the proteins under and over-abundant respectively in Δgexp15 gametocytes. We report the p and q value of the T test between parental and Δgexp15, as well as the differences of the intensities. We report biological process associated to each protein when known based on manual and COG annotation. For proteins with a significant differential abundance in parental and Δgexp15 gametocytes (FDR<0.05), P. falciparum orthologs are added when known. a Sex is indicated when the proteins are enriched in male and female gametocyte transcriptomes or proteomes in P. berghei [41] and P. falciparum [40,42] studies. (XLSX) [file ppat.1007973.s011.xlsx]

## Sheet: Proteome Gametocytes
S6 Table. Table of proteins of P. berghei parental and Δgexp15 gametocytes. This table reports the proteins quantified in parental and Δgexp15 gametocytes. The values reported under parental 1-3 and Δgexp15 1-3 correspond to logaritmic labelfree intensity (LFQ), "MS/MS counts" is the total number of assigned fragmented spectra, "peptides" is the number of peptides associated with each protein gro…
	Parental 1	Parental 2	Parental 3	Δgexp15 1	Δgexp15 2	Δgexp15 3	Student's T-test Significant Δgexp15_parental	Fold change	Peptides	Razor + unique peptides	Unique peptides	Q-value	Score	MS/MS count	Student's T-test p-value Δgexp15_parental	Student's T-test q-value Δgexp15_parental	Student's T-test Difference Δgexp15_parental	Student's T-test Test statistic Δgexp15_parental	Protein IDs	Protein names	Biological process	P. falciparum ortholog	Gametocyte sex-enrichmenta
																							Tao et al., 2014 [41]	Lasonder et al., 2016 [42]	Miao et al., 2017 [40]
	28.3058	28.2267	28.5868	27.2346	27.5489	27.3528	+	0.501956	18	18	18	0	323.31	235	0.00222515	0.0244444	-0.994368	-4.09845	PBANKA_0404800	FAD-dependent glycerol-3-phosphate dehydrogenase, putative	Energy production and conversion	PF3D7_0306400	Female	Female	No sex-enrichment
	22.5679	22.2712	22.4567	19.2065	18.9751	17.3511	+	0.0660179	3	3	3	0	19.4	5	0.00266361	0	-3.921	-5.68151	PBANKA_0410400	glycogen synthase kinase 3, putative	Metabolism	PF3D7_0312400	Female	Male	Female
	25.9268	25.7136	25.49	24.4044	24.4401	24.438	+	0.411037	4	4	4	0	42.409	21	0.000534606	0	-1.28266	-5.65991	PBANKA_0506700	citrate synthase, mitochondrial, putative	Energy production and conversion	PF3D7_1022500	Female	Female	No sex-enrichment
	23.1461	21.7916	22.0278	18.0691	19.7004	19.4558	+	0.105351	2	2	2	0	5.563	8	0.00783398	0.0155	-3.24673	-4.28531	PBANKA_0515000	ookinete surface protein P25	Pathogenicity	PF3D7_1031000	Female	Female	No sex-enrichment
	24.1741	24.0144	24.1705	24.8697	24.8321	24.8967	+	1.67775	2	2	2	0	3.6833	7	0.000181739	0.0206667	0.74653	4.78862	PBANKA_0520900	antigen UB05, putative	Unknown function	PF3D7_1038000	Male	Male	No sex-enrichment
	22.3857	21.9864	22.1334	18.9942	19.0195	17.4855	+	0.078632	2	2	2	0.002733	2.3053	12	0.00213464	0	-3.66874	-5.91347	PBANKA_0829700	guanylate kinase, putative	Metabolism	PF3D7_0928900	Male	No sex-enrichment	Male
	24.1937	24.5422	24.7691	18.6612	17.7318	18.2375	+	0.0127666	3	3	3	0	10.328	14	3.77884e-05	0	-6.29148	-15.1055	PBANKA_0943200	casein kinase II beta chain, putative	Post-translational modification, protein turnover, and chaperones	PF3D7_1103700	Female	Female	Female
	19.8732	20.1612	19.948	18.2197	18.2985	18.341	+	0.306133	5	5	5	0	15.307	7	5.24525e-05	0	-1.70777	-8.83383	PBANKA_1101600	chromosome assembly factor 1, putative	Cell division, DNA maintenance, and Chromatin dynamics	PF3D7_0501800	Male	Male	No sex-enrichment
	28.7355	28.5597	28.7054	27.2431	27.778	26.9679	+	0.395783	55	55	55	0	323.31	495	0.00539072	0.02	-1.33722	-3.88818	PBANKA_1300700	LCCL domain-containing protein	Unknown function	PF3D7_1475500	Female	Female	No sex-enrichment
	26.1271	25.7972	25.8484	25.1292	25.0984	24.9533	+	0.549455	8	8	8	0	189	88	0.00173513	0.022	-0.863928	-4.00002	PBANKA_1419100	dihydrolipoyllysine-residue succinyltransferase component of 2-oxoglutarate dehydrogenase complex, putative	Energy production and conversion	PF3D7_1320800	Female	Female	No sex-enrichment
	30.7485	30.2184	30.5514	29.4192	29.4014	29.2215	+	0.447913	79	79	79	0	323.31	1008	0.00226992	0.0177143	-1.15871	-4.33847	PBANKA_1463000	osmiophilic body protein G377	Unknown function	PF3D7_1250100	Female	Female	No sex-enrichment
	24.1575	23.9896	23.5796	22.8707	23.0151	22.5522		1.58878	3	3	3	0	231.91	17	0.38223	0.645986	0.667922	0.855205	PBANKA_0100700	Plasmodium exported protein, unknown function	Unknown function
	25.0535	25.0337	24.8547	24.2272	24.3464	23.9162		1.43649	5	5	5	0	6.9127	27	0.137965	0.402535	0.522549	1.36637	PBANKA_0101000	MYND-type zinc finger protein, putative	Unknown function
	28.4627	27.5281	27.566	26.5597	26.6891	26.2631		1.14694	8	8	8	0	16.739	20	0.725798	0.855926	0.197789	0.316156	PBANKA_0103900	RNA-binding protein, putative	RNA processing and modification
	28.2051	27.6398	27.8399	26.9833	27.0763	26.5979		0.819863	7	7	7	0	51.685	51	0.277476	0.6315	-0.286546	-0.873234	PBANKA_0105500	glutaredoxin-like protein	Metabolism
	26.0682	26.2133	26.0183	25.2378	25.5332	25.4632		0.427009	3	3	3	0	3.4303	5	0.446833	0.684327	-1.22766	-0.788577	PBANKA_0105600	translation initiation factor IF-2, putative	Translation, ribosomal structure and biogenesis
	20.4971	21.7631	20.998	19.8388	19.0876	19.3273		0.873608	10	10	10	0	89.55	121	0.275095	0.695834	-0.194942	-0.766551	PBANKA_0107100	proteasome subunit alpha type-2, putative	Post-translational modification, protein turnover, and chaperones
	24.2391	23.9199	24.0555	22.5505	23.3732	22.922		0.937558	18	18	18	0	258.46	204	0.6667	0.855737	-0.0930201	-0.309628	PBANKA_0107300	T-complex protein 1 subunit zeta, putative	Post-translational modification, protein turnover, and chaperones
	27.8582	27.2434	27.4826	26.5415	26.6933	26.3005		1.54467	10	10	10	0	26	91	0.0398589	0.264185	0.627302	2.03041	PBANKA_0107400	ornithine aminotransferase, putative	Metabolism
	24.8109	24.4665	24.8487	25.4392	25.6342	25.3176		1.07395	22	22	22	0	263.01	247	0.744328	0.884529	0.102925	0.260913	PBANKA_0109100	transketolase, putative	Metabolism
	25.4474	24.6415	25.1966	24.2164	24.0173	23.9228		0.855203	4	4	4	0	70.144	14	0.659691	0.825956	-0.225662	-0.392266	PBANKA_0110400	eukaryotic translation initiation factor 3 subunit L, putative	Translation, ribosomal structure and biogenesis
	26.2861	25.6057	24.9115	23.85	24.3706	23.8545		1.64811	4	4	4	0	323.31	116	0.208515	0.435302	0.720811	1.24019	PBANKA_0201600	early transcribed membrane protein	Unknown function
	24.7201	24.8363	25.062	24.306	24.3826	24.228		0.486894	4	4	4	0	11.79	9	0.530997	0.722011	-1.03832	-0.642574	PBANKA_0201800	TatD-like deoxyribonuclease	Pathogenicity
	25.3693	25.0398	25.4655	24.5704	24.6492	24.735		1.26281	16	16	16	0	323.31	335	0.370492	0.691524	0.336633	0.775705	PBANKA_0203000	chromatin assembly factor 1 protein WD40 domain, putative	Unknown function
	30.1678	30.0164	29.9725	29.5427	29.4755	29.0956		0.897545	6	6	6	0	171.94	48	0.544513	0.790558	-0.155944	-0.464423	PBANKA_0204200	tubulin-specific chaperone a, putative	Post-translational modification, protein turnover, and chaperones
	24.4825	24.3462	24.2221	25.2325	25.0899	24.7957		0.496842	35	35	35	0	323.31	311	0.0102883	0.0962222	-1.00914	-3.14385	PBANKA_0204500	LCCL domain-containing protein, putative	Unknown function
	26.517	25.8482	26.4188	25.4524	25.4173	25.2948		0.872183	4	4	4	0	226.77	36	0.698529	0.84661	-0.197298	-0.343795	PBANKA_0205000	conserved Plasmodium protein, unknown function	Unknown function
	26.343	25.9108	26.1506	25.2794	25.5526	25.5219		0.232788	2	2	2	0	40.715	15	0.377686	0.587467	-2.10291	-0.946603	PBANKA_0205400	proteasome subunit beta type-3, putative	Post-translational modification, protein turnover, and chaperones
	28.5399	27.7572	28.2653	26.8357	27.4318	26.6586		1.23646	6	5	5	0	17.21	30	0.328276	0.663866	0.306219	0.81603	PBANKA_0206500	ras-related protein Rab-5C, putative	Intracellular trafficking, secretion, and vesicular transport
	27.3377	26.9212	27.3705	26.3618	26.6237	26.4329		0.793239	16	16	16	0	323.31	67	0.403738	0.693087	-0.334172	-0.72923	PBANKA_0207000	calcium-transporting ATPase, putative	Transport
	27.5769	27.7601	27.6994	26.1563	26.8468	26.9925		1.01188	8	8	8	0	7.5777	16	0.950881	0.985434	0.0170326	0.0473338	PBANKA_0207200	V-type proton ATPase subunit C, putative	Energy production and conversion
	27.0334	26.8497	26.6945	26.3863	26.2293	26.3393		0.63717	6	6	6	0	18.915	41	0.231043	0.46601	-0.650249	-1.1595	PBANKA_0208000	cyclase-associated protein	Cytoskeleton
	26.474	26.0411	26.4085	25.0189	25.6672	25.5538		0.326669	2	2	2	0	20.2	6	0.378983	0.588076	-1.6141	-0.931219	PBANKA_0208600	conserved protein, unknown function	Unknown function
	23.9077	23.6315	23.5807	23.2844	22.941	22.8539		1.01756	9	9	9	0	25.482	30	0.966509	0.984976	0.0251077	0.0379256	PBANKA_0209200	parasite-infected erythrocyte surface protein	Unknown function
	25.6553	25.5319	25.3352	25.0241	25.0404	24.8239		1.0827	6	6	6	0	13.347	51	0.565832	0.819078	0.114628	0.404485	PBANKA_0210200	aspartate--tRNA ligase, putative	Translation, ribosomal structure and biogenesis
	25.3655	25.0204	25.288	24.6011	24.3061	24.7663		0.353737	3	3	3	0	3.8342	3	0.239698	0.440172	-1.49925	-1.26369	PBANKA_0210600	ubiquitin carboxyl-terminal hydrolase, putative	Post-translational modification, protein turnover, and chaperones
	23.3685	23.7044	23.1175	24.1986	24.2926	23.9324		0.932054	9	8	8	0	27.882	75	0.641406	0.844797	-0.101514	-0.336338	PBANKA_0211500	proteasome subunit alpha type-5, putative	Post-translational modification, protein turnover, and chaperones
	26.5315	26.4807	26.5318	26.2164	26.1559	26.0357		0.949475	9	9	9	0	22.004	81	0.627006	0.852687	-0.0747986	-0.308661	PBANKA_0212100	eukaryotic translation initiation factor 2 subunit alpha	Translation, ribosomal structure and biogenesis
	22.8041	22.7787	22.8086	19.7674	22.0096	18.4206		1.45006	5	5	5	0	6.854	14	0.0331672	0.274294	0.536116	2.00058	PBANKA_0300600	Plasmodium exported protein, unknown function	Unknown function
	27.7977	28.1337	28.4136	26.5209	27.5997	26.1752		1.20388	5	5	5	0	114.1	73	0.124266	0.490755	0.267687	1.12508	PBANKA_0301300	conserved Plasmodium protein, unknown function	Unknown function
	26.5798	25.7206	26.4105	24.9347	25.6062	25.1475		7.67273	4	4	4	0	47.846	28	0.344063	0.51841	2.93974	1.03435	PBANKA_0302500	hexose transporter	Transport
	23.4345	23.052	22.6455	18.6578	22.3661	18.7969		0.844806	12	12	12	0	120.35	68	0.336347	0.700175	-0.243308	-0.753535	PBANKA_0303600	26S proteasome regulatory subunit RPN1, putative	Post-translational modification, protein turnover, and chaperones
	22.2479	21.8052	21.3208	18.666	21.2411	18.6339		0.928341	4	4	4	0	9.143	28	0.553051	0.817752	-0.107274	-0.403477	PBANKA_0304300	adenylosuccinate lyase, putative	Metabolism
	25.3986	24.0457	24.8818	23.4974	23.8043	23.6907		1.59022	31	31	31	0	323.31	222	0.452245	0.696793	0.669222	0.739923	PBANKA_0304900;Q9JM99	serine repeat antigen 3	Post-translational modification, protein turnover, and chaperones
	31.1409	31.2489	31.3402	31.5939	31.9782	31.6814		2.02526	40	38	38	0	323.31	523	0.464707	0.696332	1.01811	0.74808	PBANKA_0305000	serine repeat antigen 2	Post-translational modification, protein turnover, and chaperones
	31.9489	31.1846	31.9147	29.9367	30.4882	31.1092		3.54302	47	47	45	0	323.31	650	0.229191	0.422632	1.82498	1.3157	PBANKA_0305100	serine repeat antigen 1	Post-translational modification, protein turnover, and chaperones
	24.3311	24.5982	24.4945	24.9347	24.9767	24.8037		0.831306	18	18	18	0	215.53	207	0.495567	0.748145	-0.266549	-0.584624	PBANKA_0306800	ATP-dependent RNA helicase UAP56, putative	RNA processing and modification
	26.9166	26.2209	26.5457	25.6012	25.8793	25.9578		0.922576	20	20	20	0	323.31	258	0.589305	0.826127	-0.116261	-0.389647	PBANKA_0308600	asparagine--tRNA ligase, putative	Translation, ribosomal structure and biogenesis
	25.4554	25.6336	25.5135	26.1745	26.045	25.8402		1.0557	13	13	13	0	166.79	106	0.586026	0.846571	0.0782032	0.336759	PBANKA_0310900	T-complex protein 1 subunit theta, putative	Post-translational modification, protein turnover, and chaperones
	24.3228	23.2718	23.2049	22.48	22.0276	22.9182		0.782998	11	11	11	0	125.32	38	0.257184	0.570714	-0.352919	-0.960897	PBANKA_0311000	protein transport protein SEC31, putative	Intracellular trafficking, secretion, and vesicular transport
	21.1504	21.199	21.2598	21.8651	22.7809	21.7004		0.822626	7	7	7	0	23.563	25	0.294694	0.656864	-0.281691	-0.843863	PBANKA_0311800	acyl-CoA synthetase, putative	Metabolism
	19.4175	18.914	18.3948	19.9737	20.3131	19.4649		0.805433	5	5	5	0	7.1179	17	0.699251	0.838095	-0.312164	-0.366515	PBANKA_0312400	DNA-directed RNA polymerase II subunit RPB2, putative	Transcription
	25.5326	24.9348	25.3612	24.7913	24.6662	24.5468		0.330394	6	5	5	0	51.729	28	0.41321	0.639461	-1.59774	-0.863043	PBANKA_0313800	ATP synthase F1, alpha subunit, putative	Energy production and conversion
	29.5515	28.8317	29.997	28.5716	28.4226	28.5723		0.495395	3	3	3	0	5.5466	12	0.310687	0.521375	-1.01335	-1.04059	PBANKA_0314200	calcium-dependent protein kinase 1	Signal transduction mechanisms
	27.4526	27.0505	27.5393	26.7606	26.5035	26.8462		0.360085	4	4	4	0	59.128	13	0.399855	0.623622	-1.47359	-0.884768	PBANKA_0314600	conserved Plasmodium protein, unknown function	Unknown function
	32.5607	32.4966	32.5536	32.878	32.7726	32.9473		1.67525	8	8	8	0	67.733	39	0.0208914	0.195889	0.74438	2.47015	PBANKA_0316200	Plasmodium exported protein, unknown function	Unknown function
	21.4451	18.8697	18.1949	22.0567	21.6978	21.6597		1.13172	17	17	17	0	54.847	87	0.461478	0.762187	0.178518	0.558935	PBANKA_0401500	exportin-1, putative	Unknown function
	25.1001	25.2926	25.5066	24.234	24.927	24.6435		0.884942	8	8	8	0	62.028	28	0.682878	0.84263	-0.176346	-0.351935	PBANKA_0401600	N-ethylmaleimide-sensitive fusion protein, putative	Post-translational modification, protein turnover, and chaperones
	25.6793	25.284	25.4291	24.7197	24.9887	25.0537		0.83165	5	5	5	0	6.3678	13	0.42425	0.712622	-0.265951	-0.666263	PBANKA_0402300	lipoamide acyltransferase component of branched-chain alpha-keto acid dehydrogenase complex, putative	Energy production and conversion
	23.1914	23.1415	23.8714	18.6076	22.964	18.7058		0.356764	3	3	3	0	22.941	24	0.434321	0.666784	-1.48696	-0.820211	PBANKA_0402800	EH domain-containing protein, putative	Unknown function
	26.5711	25.9322	26.3531	24.8247	25.4226	25.811		1.23917	6	6	6	0	120.73	40	0.19266	0.520711	0.309373	1.03922	PBANKA_0403800	conserved Plasmodium membrane protein, unknown function	Unknown function
	29.2411	28.9161	29.3713	28.656	28.5933	28.7283		1.15533	6	6	6	0	8.5668	35	0.0283544	0.433443	0.208303	1.28559	PBANKA_0404200	ubiquitin-conjugating enzyme E2, putative	Post-translational modification, protein turnover, and chaperones
	22.8023	22.5655	23.3073	18.4906	22.4698	18.7575		0.807037	4	4	4	0	21.966	32	0.308788	0.655497	-0.309293	-0.846204	PBANKA_0404600	activator of Hsp90 ATPase, putative	Post-translational modification, protein turnover, and chaperones
	26.3921	27.0214	26.766	27.3431	27.5345	27.1838		0.689354	7	7	7	0	118.24	150	0.078901	0.317947	-0.536683	-1.63219	PBANKA_0404700	glutaredoxin 1, putative	Post-translational modification, protein turnover, and chaperones
	23.6605	25.0944	24.2512	25.7021	26.1386	25.0094		1.20891	27	27	27	0	323.31	300	0.646517	0.817029	0.273703	0.419233	PBANKA_0405200	T-complex protein 1 subunit beta, putative	Post-translational modification, protein turnover, and chaperones
	21.8435	21.6564	21.8773	22.2152	22.3385	22.066		0.882918	11	11	11	0	267.67	74	0.614183	0.816171	-0.179648	-0.418647	PBANKA_0405400	40S ribosomal protein S12, putative	Translation, ribosomal structure and biogenesis
	22.8442	22.6653	22.4264	23.2293	23.355	22.96		0.553664	2	2	2	0.00058685	2.9842	2	0.331621	0.559206	-0.852918	-0.977307	PBANKA_0405500	60S ribosomal protein L7, putative	Translation, ribosomal structure and biogenesis
	23.297	23.2217	23.01	23.5616	23.7916	23.5098		1.21325	10	10	10	0	84.475	69	0.278235	0.640456	0.278872	0.864868	PBANKA_0406500	T-complex protein 1 subunit eta, putative	Post-translational modification, protein turnover, and chaperones
	27.5694	26.8648	26.7936	25.7127	26.493	26.4331		1.27062	3	3	3	0	4.084	10	0.0686657	0.393385	0.345528	1.44165	PBANKA_0406700	activator of Hsp90 ATPase, putative	Post-translational modification, protein turnover, and chaperones
	22.0466	21.3807	21.6892	19.3793	21.2559	17.7208		0.760512	4	4	4	0	7.4313	11	0.33195	0.63764	-0.394958	-0.862169	PBANKA_0407300	conserved Plasmodium protein, unknown function	Unknown function
	24.7098	24.5178	24.6249	19.5283	24.3973	17.7617		0.849299	14	14	14	0	75.467	117	0.290917	0.674614	-0.235655	-0.802004	PBANKA_0407600	asparagine synthetase [glutamine-hydrolyzing]	Metabolism
	26.1319	27.1252	25.6225	27.3107	27.9127	27.1683		0.937228	7	7	7	0	233.16	85	0.720621	0.876982	-0.0935275	-0.272154	PBANKA_0407700	60S acidic ribosomal protein P2, putative	Translation, ribosomal structure and biogenesis
	24.4999	24.2501	24.6368	24.1134	24.0543	23.8892		0.592277	25	25	25	0	110.34	110	0.08971	0.300577	-0.755656	-1.72127	PBANKA_0408400	phosphoglycerate mutase, putative	Metabolism
	23.2834	22.767	22.9297	18.5025	17.7529	22.7824		0.295148	5	5	5	0	89.669	30	0.488295	0.693222	-1.76049	-0.730763	PBANKA_0408600	eukaryotic translation initiation factor 3 subunit K, putative	Translation, ribosomal structure and biogenesis
	21.4857	21.8493	21.369	22.0894	22.1501	21.9422		0.799652	5	5	5	0	14.245	36	0.605715	0.788387	-0.322556	-0.47674	PBANKA_0410300	26S proteasome regulatory subunit RPN12, putative	Post-translational modification, protein turnover, and chaperones
	24.4483	24.8036	24.5216	25.3522	25.5227	24.8515		1.3224	3	3	3	0	6.0621	19	0.143051	0.43806	0.403161	1.25344	PBANKA_0410600	60S ribosomal protein L26, putative	Translation, ribosomal structure and biogenesis
	26.5195	26.2307	26.4277	26.672	26.8251	26.9908		0.116327	3	3	3	0	12.734	18	0.0658072	0.238857	-3.10374	-2.32525	PBANKA_0411700	HSP20-like chaperone, putative	Post-translational modification, protein turnover, and chaperones
	25.4443	25.5906	25.4851	26.1784	27.3454	26.006		0.96344	6	6	6	0	14.499	56	0.685059	0.901964	-0.0537332	-0.240822	PBANKA_0412800	eukaryotic translation initiation factor 4E, putative	Translation, ribosomal structure and biogenesis
	25.6978	25.356	25.4333	24.7046	25.0466	25.1608		0.80667	3	3	3	0	35.068	29	0.501866	0.740312	-0.30995	-0.595597	PBANKA_0414100	inorganic pyrophosphatase, putative	Metabolism
	28.3242	26.8048	26.9694	26.3963	26.0388	26.2388		0.92715	6	6	6	0	36.444	28	0.772155	0.902669	-0.109125	-0.24132	PBANKA_0414500	protein YOP1, putative	Intracellular trafficking, secretion, and vesicular transport
	28.3625	28.9379	28.7374	29.4442	29.3875	28.9137		1.40011	2	2	2	0	3.5395	24	0.343016	0.629145	0.485542	0.879934	PBANKA_0414600	40S ribosomal protein S15A, putative	Translation, ribosomal structure and biogenesis
	22.6438	22.2232	22.006	23.0028	23.1503	22.5763		0.710256	5	5	5	0	43.029	14	0.36811	0.655114	-0.493589	-0.840902	PBANKA_0415000	Maf-like protein, putative	Metabolism
	22.5831	22.7184	22.6938	19.2546	18.2657	22.8766		1.99257	31	31	31	0	137.05	204	0.367421	0.59609	0.994634	0.921184	PBANKA_0416000	high molecular weight rhoptry protein 3, putative	Pathogenicity
	23.8103	23.9128	23.7415	24.3319	24.0459	24.1279		0.701637	19	19	19	0	143.95	133	0.0448518	0.300524	-0.511203	-1.84363	PBANKA_0416600	replication protein A1, small fragment	Cell division, DNA maintenance, and Chromatin dynamics
	26.0227	25.5842	25.4392	25	25.4165	24.962		0.639916	19	4	4	0	297.95	88	0.0242124	0.252727	-0.644045	-2.28056	PBANKA_0417700	alpha tubulin 1	Cytoskeleton
	22.633	22.4755	22.2694	22.9984	22.7007	22.877		2.7565	6	6	6	0	29.162	17	0.334628	0.517881	1.46284	1.01963	PBANKA_0417800	conserved Plasmodium protein, unknown function	Pathogenicity
	28.4332	26.9575	27.2943	26.3752	26.8394	26.4835		0.523882	8	4	4	0	80.431	49	0.0529111	0.258175	-0.932685	-2.10669	PBANKA_0418200	ras-related protein RAB7, putative	Intracellular trafficking, secretion, and vesicular transport
	26.1037	26.1332	26.4111	26.5584	26.6738	26.4979		1.39368	4	4	4	0	4.0195	10	0.120723	0.404471	0.478902	1.39381	PBANKA_0501100	early transcribed membrane protein	Unknown function
	27.1018	27.3115	27.295	27.5281	27.6837	27.4935		3.76983	7	7	7	0	196.18	38	0.475767	0.704694	1.9145	0.75509	PBANKA_0501400	rhoptry neck protein 12, putative	Pathogenicity
	24.7319	24.2663	24.0048	23.7609	23.8199	23.6299		0.905654	5	5	5	0	30.99	33	0.697173	0.851934	-0.142968	-0.323648	PBANKA_0502200	26S proteasome regulatory subunit p55, putative	Post-translational modification, protein turnover, and chaperones
	27.1939	26.8943	26.7932	26.2668	26.3797	26.7014		0.964585	3	3	3	0	17.951	34	0.903581	0.964864	-0.0520191	-0.103369	PBANKA_0503600	60S ribosomal protein L30e, putative	Translation, ribosomal structure and biogenesis
	27.0366	26.7339	26.3088	25.7512	26.4608	25.6003		0.806146	10	10	8	0	71.874	181	0.256068	0.591559	-0.310887	-0.928594	PBANKA_0505100	ADP-ribosylation factor, putative	Intracellular trafficking, secretion, and vesicular transport
	18.7137	25.3425	18.4647	25.0191	26.3971	24.1197		0.623727	16	16	16	0	323.31	260	0.0107977	0.148138	-0.681014	-2.71066	PBANKA_0505800	deoxyribose-phosphate aldolase, putative	Metabolism
	22.6719	22.8327	22.5645	19.0413	22.8246	18.5108		0.940709	9	9	9	0	274.01	114	0.683929	0.859004	-0.0881799	-0.292689	PBANKA_0510900	40S ribosomal protein S2, putative	Translation, ribosomal structure and biogenesis
	26.8013	26.5835	26.766	26.5233	26.3249	26.1653		0.687356	12	12	12	0	126.09	130	0.00755024	0.172	-0.540871	-2.59513	PBANKA_0512800	merozoite TRAP-like protein	Pathogenicity
	23.0953	22.0584	22.7094	18.9625	17.3264	22.6261		1.33172	21	21	21	0	323.31	319	0.441347	0.699768	0.413293	0.707595	PBANKA_0513600	adenosine deaminase, putative	Metabolism
	26.1995	25.4846	24.6569	26.7474	26.6707	26.0272		1.18789	5	5	5	0	9.2695	15	0.517649	0.763508	0.248396	0.551363	PBANKA_0514500	26S proteasome regulatory subunit RPN9, putative	Post-translational modification, protein turnover, and chaperones
	22.9583	22.7941	22.6939	18.1044	22.8583	18.4492		0.850381	5	5	5	0	49.05	27	0.602433	0.794799	-0.233819	-0.454858	PBANKA_0516600	leucine-rich repeat protein	Post-translational modification, protein turnover, and chaperones
	25.4988	24.8644	25.3651	24.2051	24.4236	24.973		1.39161	7	7	7	0	28.42	38	0.225758	0.503255	0.476756	1.10046	PBANKA_0517000	early transcribed membrane protein	Unknown function
	24.7863	23.8268	24.3631	23.0351	23.21	23.9611		1.28404	10	10	10	0	124.59	100	0.0311094	0.299543	0.360689	1.71207	PBANKA_0517200	haloacid dehalogenase-like hydrolase, putative	Metabolism
	28.5671	28.6517	28.6292	29.1255	28.9269	28.809		0.778772	14	14	14	0	29.309	84	0.0932674	0.401147	-0.360727	-1.36427	PBANKA_0518700	methionine--tRNA ligase, putative	Translation, ribosomal structure and biogenesis
	26.6273	26.6108	26.2536	27.2439	28.3531	26.8797		1.6816	4	4	4	0	144.57	57	0.518947	0.724778	0.749834	0.645531	PBANKA_0519000	S-antigen, putative	Unknown function
	26.6715	26.4942	26.1509	25.7215	26.2172	25.5809		4.60928	4	4	4	0	8.9097	37	0.36234	0.554992	2.20454	0.98156	PBANKA_0519100	conserved Plasmodium protein, unknown function	Unknown function
	27.1745	27.9504	27.5991	28.1851	28.32	27.9487		1.62165	4	4	4	0	36.445	28	0.53771	0.734759	0.697465	0.613947	PBANKA_0519200	conserved Plasmodium protein, unknown function	Unknown function
	25.619	25.1735	25.6183	23.3682	24.8239	24.9044		1.78632	13	13	13	0	304.21	88	0.628261	0.784115	0.836993	0.492724	PBANKA_0519300	conserved Plasmodium protein, unknown function	Unknown function
	23.1238	23.2223	23.7755	17.9038	23.5573	18.2869		2.8858	13	13	13	0	77.174	98	0.32613	0.522117	1.52897	1.04193	PBANKA_0519400	conserved Plasmodium protein, unknown function	Unknown function
	23.3962	23.4808	23.4343	24.0568	23.6017	23.9184		1.27441	4	4	4	0	4.7791	12	0.396608	0.696233	0.34983	0.746153	PBANKA_0519900	conserved Plasmodium protein, unknown function	Unknown function
	30.4075	30.4492	30.737	29.9749	30.3241	30.1		0.920075	6	5	5	0	19.752	36	0.44443	0.780478	-0.120177	-0.497019	PBANKA_0520200	ADP/ATP transporter on adenylate translocase, putative	Energy production and conversion
	22.0492	22.404	17.8917	23.3437	24.5351	23.1443		0.843674	19	13	4	0	323.31	648	0.521826	0.764778	-0.245243	-0.54529	PBANKA_0522700	alpha tubulin 2	Cytoskeleton
	22.7569	23.7093	23.3374	24.0018	25.5152	23.7648		0.975461	3	3	3	0	34.021	21	0.887689	0.964459	-0.0358435	-0.105972	PBANKA_0522800	40S ribosomal protein S19, putative	Translation, ribosomal structure and biogenesis
	27.755	27.9692	28.3996	27.7441	27.4639	27.3058		1.36603	10	10	10	0	163.11	115	0.425491	0.697884	0.449985	0.74051	PBANKA_0524300	tryptophan-rich protein	Unknown function
	26.8243	26.6537	27.1258	26.4996	26.2978	26.5437		0.587656	3	3	3	0	4.4802	15	0.464516	0.695303	-0.766956	-0.730807	PBANKA_0601100	mitochondrial phosphate carrier protein, putative	Energy production and conversion
	26.1336	26.0785	26.104	25.7043	25.6904	25.9394		0.858481	14	14	14	0	218.72	235	0.509546	0.760248	-0.220142	-0.544407	PBANKA_0602700	nucleosome assembly protein, putative	Cell division, DNA maintenance, and Chromatin dynamics
	24.9424	24.2821	24.9042	23.7368	24.5111	23.7933		1.36108	3	3	3	0	7.1586	15	0.0218542	0.274687	0.444749	2.00344	PBANKA_0602800	ubiquitin-conjugating enzyme E2, putative	Post-translational modification, protein turnover, and chaperones
	24.4354	24.517	24.0745	24.8062	24.7126	24.8089		1.17052	8	8	8	0	323.31	198	0.255622	0.657393	0.227155	0.837084	PBANKA_0603200	eukaryotic translation initiation factor 5A, putative	Translation, ribosomal structure and biogenesis
	22.5423	22.6391	23.0705	18.7638	22.7279	19.7153		1.19506	21	21	21	0	323.31	409	0.479699	0.740292	0.257088	0.597617	PBANKA_0604300	tetratricopeptide repeat protein, putative	Unknown function
	22.607	21.9399	22.2907	18.785	22.5362	19.5442		1.31895	5	5	5	0	20.556	22	0.0427364	0.299074	0.399389	1.69071	PBANKA_0605300	eukaryotic translation initiation factor 5, putative	Translation, ribosomal structure and biogenesis
	25.3736	25.4514	25.1321	25.8341	25.7423	25.5005		0.809188	9	9	9	0	44.618	47	0.333368	0.67256	-0.305454	-0.808356	PBANKA_0607400	protein phosphatase PPM11, putative	Post-translational modification, protein turnover, and chaperones
	23.56	25.8123	25.0192	26.0142	26.679	25.5722		0.83374	9	9	9	0	40.433	36	0.235437	0.603524	-0.26233	-0.910789	PBANKA_0610200	DNA replication licensing factor MCM5, putative	Cell division, DNA maintenance, and Chromatin dynamics
	21.5994	21.9673	21.5807	19.0035	22.0008	17.251		1.27014	16	16	16	0	160.12	88	0.240689	0.552637	0.344983	0.983924	PBANKA_0610400	non-SERCA-type Ca2+ -transporting P-ATPase, putative	Transport
	24.0476	24.8588	24.7417	25.3604	25.3144	24.838		1.15419	19	19	19	0	174.41	222	0.168014	0.590152	0.206879	0.927489	PBANKA_0610900	HSP40, subfamily A, putative	Post-translational modification, protein turnover, and chaperones
	24.0505	23.6891	24.1168	23.3641	23.5101	23.7374		0.794815	38	38	38	0	323.31	380	0.520634	0.751485	-0.331309	-0.580164	PBANKA_0611600	ribonucleoside-diphosphate reductase large subunit, putative	Metabolism
	23.7632	23.8686	23.7166	24.2418	24.3767	23.8825		0.467744	3	3	3	0	19.751	16	0.00751469	0.0653333	-1.09621	-3.43164	PBANKA_0611900	histidine triad protein, putative	Unknown function
	24.394	24.0106	23.7975	23.5504	23.7848	23.5697		1.40692	3	3	3	0	5.3986	14	0.0351144	0.281641	0.49254	1.91459	PBANKA_0614000	conserved Plasmodium protein, unknown function	Unknown function
	25.9531	26.3201	25.2465	24.1988	25.4728	25.1721		2.36423	5	5	5	0	23.602	27	0.469913	0.699529	1.24137	0.749203	PBANKA_0614500	eukaryotic translation initiation factor 3 subunit I, putative	Translation, ribosomal structure and biogenesis
	23.2773	22.2514	22.299	21.7163	21.9921	22.1199		0.933099	8	8	8	0	17.515	82	0.748378	0.886872	-0.099898	-0.255719	PBANKA_0615200	calcium-dependent protein kinase 4	Cell division, DNA maintenance, and Chromatin dynamics
	27.59	27.0951	26.4863	26.4475	26.6117	26.1703		0.638291	27	27	27	0	129.14	189	0.267626	0.514113	-0.647713	-1.07343	PBANKA_0615400	serine--tRNA ligase, putative	Translation, ribosomal structure and biogenesis
	23.7691	23.7825	23.5935	24.1335	24.0868	23.8387		1.13307	3	3	3	0	5.0275	8	0.537571	0.78501	0.180241	0.490266	PBANKA_0617100	60S ribosomal protein L11a, putative	Translation, ribosomal structure and biogenesis
	22.0815	22.4002	22.2676	22.7316	22.6648	22.3895		0.656049	13	13	13	0	66.452	48	0.0335248	0.251067	-0.608124	-2.08824	PBANKA_0617900	ferrodoxin reductase-like protein, putative	Metabolism
	26.6501	26.6388	26.6567	27.0672	27.0938	26.7281		1.61222	6	6	6	0	8.9136	39	0.00983912	0.149926	0.689052	2.76769	PBANKA_0618600	conserved Plasmodium protein, unknown function	Unknown function
	22.7466	22.5045	22.496	22.8187	24.4957	23.1076		0.766837	6	6	6	0	161.99	53	0.194542	0.500356	-0.383008	-1.10681	PBANKA_0618900	conserved Plasmodium protein, unknown function	Pathogenicity
	25.6372	27.006	26.6007	27.1646	27.872	26.748		0.521991	17	17	17	0	194.07	225	0.0522577	0.252071	-0.937904	-2.11658	PBANKA_0619200	secreted ookinete protein, putative	Unknown function
	28.4932	28.1165	28.1498	28.9911	28.9788	28.2939		1.13717	11	11	11	0	91.79	120	0.34251	0.702615	0.18545	0.680911	PBANKA_0619900	Obg-like ATPase 1, putative	Unknown function
	24.5811	24.4363	24.2104	24.7833	24.7358	24.6359		0.976578	6	6	6	0	26.512	13	0.926354	0.982317	-0.034193	-0.0764066	PBANKA_0620800	conserved Plasmodium protein, unknown function	Unknown function
	23.018	22.6175	23.1613	22.2526	22.8253	22.3147		1.1856	15	15	15	0	323.31	143	0.72807	0.853256	0.245612	0.323826	PBANKA_0623100	tryptophan-rich protein	Unknown function
	25.1563	25.1489	25.6068	25.046	24.9582	24.8257		1.57022	9	9	9	0	88.628	61	0.046565	0.282377	0.650963	1.98044	PBANKA_0623300	tryptophan-rich protein	Unknown function
	22.5893	21.2977	21.3613	19.3424	21.2082	21.1664		1.03089	26	26	26	0	323.31	747	0.666941	0.912988	0.0438906	0.225493	PBANKA_0702800	protein disulfide isomerase	Post-translational modification, protein turnover, and chaperones
	26.4219	26.3851	26.659	26.3143	26.1315	26.2038		0.937926	10	10	10	0	323.31	245	0.462043	0.81032	-0.0924536	-0.43248	PBANKA_0703900	receptor for activated c kinase, putative	Signal transduction mechanisms
	22.9863	22.9115	22.5095	23.2337	23.7797	22.9616		0.836635	9	9	9	0	47.772	56	0.335383	0.696703	-0.257329	-0.767687	PBANKA_0704700	conserved Plasmodium protein, unknown function	Unknown function
	26.7951	26.7404	26.9387	26.1143	26.4772	26.7135		1.34768	9	9	9	0	127.87	77	0.0100301	0.246667	0.43048	2.22378	PBANKA_0708000	protein transport protein SEC23, putative	Intracellular trafficking, secretion, and vesicular transport
	22.0075	21.7679	21.9711	22.2041	22.8558	22.1232		0.72294	3	3	3	0	6.6494	20	0.127174	0.399778	-0.468053	-1.36183	PBANKA_0709000	protein transport protein SEC61 subunit beta, putative	Intracellular trafficking, secretion, and vesicular transport
	25.8147	25.556	25.8806	25.5246	25.4828	24.8823		0.282978	6	6	6	0	19.839	23	0.339556	0.517243	-1.82124	-1.0226	PBANKA_0710100	2-oxoglutarate dehydrogenase E1 component, putative	Energy production and conversion
	27.7612	27.4364	27.8968	27.467	27.1303	27.3799		1.25613	38	38	33	0	323.31	1559	0.00384682	0.252945	0.32899	2.12672	PBANKA_0711900	heat shock protein 70	Post-translational modification, protein turnover, and chaperones
	22.4953	22.6576	22.2237	22.7817	22.7273	22.8363		1.00307	21	21	18	0	323.31	708	0.971329	0.993021	0.00442123	0.0205047	PBANKA_0712600	14-3-3 protein	Signal transduction mechanisms
	24.8166	25.6538	24.9915	25.7086	27.0718	25.4564		0.865135	3	3	3	0	6.0153	21	0.354031	0.694754	-0.209002	-0.697733	PBANKA_0712900	high mobility group protein B2	Cell division, DNA maintenance, and Chromatin dynamics
	31.8698	31.7278	31.6467	31.8884	32.0656	32.1052		1.26017	3	3	3	0	5.5481	22	0.487198	0.731221	0.33362	0.621951	PBANKA_0713300	protein kinase c inhibitor-like protein, putative	Post-translational modification, protein turnover, and chaperones
	26.0312	26.8701	26.2634	25.9129	26.0213	25.8139		0.872531	6	6	6	0	9.872	26	0.134579	0.571146	-0.196721	-0.959112	PBANKA_0713900	adenylate kinase 2, putative	Post-translational modification, protein turnover, and chaperones
	24.8445	24.8682	24.0763	24.0949	23.8544	24.2936		2.25816	4	4	4	0	38.546	15	0.465354	0.701793	1.17515	0.754397	PBANKA_0715200	eukaryotic translation initiation factor 3 subunit G, putative	Translation, ribosomal structure and biogenesis
	25.1779	25.1054	24.6122	24.8064	24.5125	24.1062		0.943743	4	4	4	0	30.787	61	0.831667	0.93124	-0.0835342	-0.178398	PBANKA_0715500	phosphoglucomutase-2	Metabolism
	25.5586	25.424	25.4972	25.7155	25.9477	25.6264		0.867019	12	9	9	0	29.953	36	0.358401	0.69736	-0.205865	-0.68952	PBANKA_0715600	26S protease regulatory subunit 6B, putative	Post-translational modification, protein turnover, and chaperones
	22.5823	24.3551	23.3969	24.6415	25.1747	23.6181		1.26821	6	6	6	0	26.981	13	0.268268	0.590677	0.342796	0.934449	PBANKA_0715700	lysine decarboxylase-like protein, putative	Unknown function
	26.4251	26.0875	26.783	25.8764	26.1713	25.978		0.843844	20	20	20	0	182.32	117	0.204174	0.592171	-0.244951	-0.936331	PBANKA_0715900	ubiquitin carboxyl-terminal hydrolase 13, putative	Post-translational modification, protein turnover, and chaperones
	24.6892	28.8292	27.724	29.0951	29.4008	28.2214		1.07071	6	6	6	0	26.299	27	0.510539	0.814529	0.0985661	0.416561	PBANKA_0717000	arsenical pump-driving ATPase, putative	Transport
	22.1581	22.8219	18.1716	23.4497	23.6404	22.3595		0.982816	3	3	3	0	13.18	13	0.949032	0.986818	-0.0250066	-0.0534765	PBANKA_0717500	nuclear cap-binding protein subunit 2, putative	RNA processing and modification
	24.4633	24.9414	24.8462	24.3061	23.9098	24.6369		0.988675	6	6	5	0	34.386	73	0.894769	0.980725	-0.0164318	-0.0758516	PBANKA_0718800	small GTP-binding protein sar1, putative	Intracellular trafficking, secretion, and vesicular transport
	27.6283	27.0077	27.0961	26.8777	26.9181	26.8295		0.810306	10	10	10	0	95.533	57	0.412326	0.70008	-0.303461	-0.702561	PBANKA_0719300	bifunctional dihydrofolate reductase-thymidylate synthase, putative	Metabolism
	25.4709	26.2646	26.84	25.3927	25.961	24.9112		3.63632	4	4	4	0	4.6069	10	0.276501	0.461859	1.86248	1.17927	PBANKA_0719600	memo-like protein	Unknown function
	21.6122	21.0254	18.6213	21.5571	22.7957	21.2738		0.447044	6	6	6	0	23.835	16	0.397433	0.63028	-1.16151	-0.875287	PBANKA_0719700	conserved Plasmodium protein, unknown function	Unknown function
	24.611	24.4482	24.1504	24.9467	25.0098	24.4558		1.13935	4	4	4	0	5.6995	17	0.396873	0.724343	0.188216	0.630393	PBANKA_0720300	eukaryotic translation initiation factor 3 subunit M, putative	Translation, ribosomal structure and biogenesis
	24.103	24.1465	24.2161	24.2632	24.441	24.3862		1.40031	7	7	7	0	58.193	73	0.011749	0.247349	0.485751	2.30698	PBANKA_0721700	ran-specific GTPase-activating protein 1, putative	Intracellular trafficking, secretion, and vesicular transport
	27.6808	27.7092	27.8841	27.9759	28.3387	27.8929		0.442236	2	2	2	0	9.4956	16	0.189247	0.401518	-1.17711	-1.39305	PBANKA_0800600	centrin, putative	Signal transduction mechanisms
	22.6241	22.2095	22.1583	22.6079	22.8103	22.5858		1.03442	17	16	16	0	76.368	79	0.943018	0.984036	0.0488237	0.0658141	PBANKA_0803100	DNA replication licensing factor MCM7, putative	Cell division, DNA maintenance, and Chromatin dynamics
	26.5514	26.5266	26.9193	26.2361	26.4882	26.3494		1.24068	14	14	14	0	27.423	29	0.108298	0.433503	0.311129	1.23985	PBANKA_0803600	importin-7, putative	Transport
	24.5089	25.6507	25.5221	26.0948	26.4108	25.3385		2.74324	5	5	5	0	21.347	9	0.22942	0.432077	1.45588	1.29139	PBANKA_0804100	conserved Plasmodium protein, unknown function	Unknown function
	25.3384	24.9336	25.0998	23.7677	23.9904	25.3214		0.956754	3	3	3	0	8.4092	7	0.949218	0.98305	-0.0637805	-0.0612637	PBANKA_0804500	rhoptry-associated membrane antigen, putative	Unknown function
	24.1472	24.1931	24.4283	24.5504	24.4326	24.5268		1.42197	41	38	37	0	323.31	1015	0.0173441	0.244245	0.507888	2.2103	PBANKA_0805700	heat shock protein 90, putative	Post-translational modification, protein turnover, and chaperones
	22.3144	22.3433	22.522	21.8237	21.9983	18.2477		1.18813	7	7	7	0	15.082	14	0.462702	0.735894	0.248688	0.611739	PBANKA_0807000	DNA-directed RNA polymerase II subunit RPB1, putative	Transcription
	18.1036	22.8994	21.0748	22.7509	23.1367	21.9643		0.933173	6	6	6	0	21.975	36	0.259782	0.758776	-0.0997836	-0.566755	PBANKA_0808200	proteasome subunit alpha type-3, putative	Post-translational modification, protein turnover, and chaperones
	22.6152	22.632	17.6704	22.7099	25.255	22.317		1.16082	6	6	6	0	9.9913	16	0.327755	0.694804	0.215145	0.7339	PBANKA_0809100	proteasome activator 28 subunit beta, putative	Post-translational modification, protein turnover, and chaperones
	23.2275	22.9501	22.7298	23.1379	23.6992	23.2798		0.932589	15	15	15	0	94.924	86	0.792334	0.91737	-0.100686	-0.219955	PBANKA_0811300	exportin-7, putative	Unknown function
	23.6013	22.9589	22.8208	19.5482	22.4596	22.9209		1.41498	6	6	6	0	73.598	50	0.367807	0.655361	0.500778	0.843459	PBANKA_0813000	inhibitor of cysteine proteases	Pathogenicity
	26.8371	26.818	26.8376	26.7651	26.117	26.5216		1.00402	4	4	4	0	21.82	20	0.979372	0.992806	0.00578372	0.0186416	PBANKA_0813900	26S proteasome regulatory subunit RPN8, putative	Post-translational modification, protein turnover, and chaperones
	21.0423	20.7587	20.6499	18.8157	21.3883	17.7492		1.04395	14	14	14	0	323.31	193	0.308643	0.820898	0.0620575	0.404933	PBANKA_0814200	elongation factor 1-beta, putative	Translation, ribosomal structure and biogenesis
	27.3947	27.7564	27.7826	26.9341	27.453	27.3916		0.398262	4	4	4	0	6.9717	12	0.309893	0.515099	-1.32821	-1.0684	PBANKA_0816200	ribonuclease H2 subunit C, putative	RNA processing and modification
	22.9415	23.329	17.8573	23.6753	23.7949	23.5131		1.17252	32	32	32	0	323.31	318	0.545492	0.771855	0.22961	0.512466	PBANKA_0816400;PBANKA_1314900	ATP-dependent 6-phosphofructokinase, putative	Metabolism
	26.7041	26.2701	26.3712	24.7644	26.0986	26.2891		2.04673	6	6	6	0	9.6074	33	0.206633	0.420471	1.03332	1.31411	PBANKA_0817700	RNA-binding protein musashi, putative	RNA processing and modification
	22.0522	22.4042	21.7304	22.0424	23.0554	22.7682		0.865241	38	38	38	0	323.31	1192	0.268069	0.676079	-0.208826	-0.795597	PBANKA_0818900	heat shock protein 70, putative	Post-translational modification, protein turnover, and chaperones
	26.4513	26.4046	26.8612	26.9197	26.7817	26.9418		1.21379	6	6	6	0	19.595	57	0.300217	0.660302	0.279516	0.83414	PBANKA_0819000	glideosome-associated protein 50, putative	Pathogenicity
	24.7551	24.8076	24.9851	23.3831	24.8074	24.4261		1.16462	14	14	14	0	323.31	222	0.368579	0.697819	0.219862	0.693235	PBANKA_0819900	nucleosome assembly protein	Cell division, DNA maintenance, and Chromatin dynamics
	22.4681	21.2038	21.3935	21.1294	20.6454	21.3259		1.53558	4	4	4	0	11.798	15	0.0717068	0.2982	0.618786	1.74663	PBANKA_0820000	DnaJ protein, putative	Post-translational modification, protein turnover, and chaperones
	28.6182	28.4427	29.0597	28.218	28.4206	28.4098		0.9455	3	3	3	0	3.8643	12	0.791279	0.91645	-0.0808506	-0.209579	PBANKA_0820300	protein disulfide isomerase, putative	Post-translational modification, protein turnover, and chaperones
	24.4263	24.062	23.3275	24.6547	24.5245	24.2361		0.746947	14	14	14	0	71.657	129	0.0555801	0.318821	-0.420923	-1.63517	PBANKA_0821700	inosine-5-monophosphate dehydrogenase, putative	Metabolism
	24.6439	24.4708	24.4741	23.5511	24.2846	24.4142		0.245273	2	2	2	0	34.084	27	0.327487	0.519339	-2.02754	-1.05648	PBANKA_0821900	ubiquitin-conjugating enzyme E2, putative	Post-translational modification, protein turnover, and chaperones
	21.7931	21.866	17.3952	22.3185	22.1241	22.1992		1.10849	6	6	6	0	17.79	25	0.626716	0.823495	0.148602	0.388477	PBANKA_0823100	S-adenosylmethionine synthetase, putative	Metabolism
	26.6402	26.8675	27.2199	26.5003	26.7463	26.456		1.02282	31	31	31	0	323.31	681	0.815642	0.950562	0.0325521	0.141074	PBANKA_0823400	phosphoglycerate kinase, putative	Metabolism
	23.7253	23.7406	23.5696	23.9158	23.9217	23.7956		0.720869	18	18	18	0	199.6	126	0.140224	0.416821	-0.472191	-1.32206	PBANKA_0823500	glutamine synthetase, putative	Metabolism
	25.8881	26.5033	26.2849	26.5508	26.4915	26.6392		0.602436	18	18	18	0	124.22	168	0.215422	0.446682	-0.731121	-1.22415	PBANKA_0824700	thioredoxin reductase, putative	Post-translational modification, protein turnover, and chaperones
	25.2783	24.6581	24.8354	24.842	24.409	24.3016		0.718973	5	5	5	0	88.354	38	0.2419	0.518804	-0.475991	-1.06518	PBANKA_0824800	polyadenylate-binding protein 2, putative	Unknown function
	25.5795	25.2084	24.4366	24.8158	24.6559	23.802		1.4837	8	8	8	0	219.14	214	0.0751484	0.295673	0.569199	1.68335	PBANKA_0826700	conserved Plasmodium protein, unknown function	Unknown function
	23.8377	23.6889	23.7246	24.0743	23.8905	23.8965		1.02432	10	10	10	0	24.728	51	0.868528	0.958051	0.0346648	0.116922	PBANKA_0827500	glutamine-dependent NAD(+) synthetase, putative	Energy production and conversion
	22.8066	22.5412	22.6453	22.8037	22.8504	23.2469		1.07036	5	5	5	0	39.454	32	0.823656	0.922738	0.0981026	0.191462	PBANKA_0828000	zinc finger protein, putative	Unknown function
	29.0586	28.8661	28.9434	28.0362	28.979	28.5495		2.25122	27	27	27	0	233.36	177	0.0779202	0.276944	1.17071	1.96197	PBANKA_0830200;REV__P0C6F1	high molecular weight rhoptry protein 2	Pathogenicity
	31.4165	31.5452	31.2845	31.528	31.7411	31.652		2.01657	55	55	55	0	323.31	559	0.517325	0.714837	1.0119	0.662789	PBANKA_0831000	merozoite surface protein 1	Pathogenicity
	29.2705	29.073	29.1413	29.3249	29.4466	29.2981		1.05127	4	4	4	0	188.66	28	0.649452	0.858465	0.0721321	0.291974	PBANKA_0832600	proteasome subunit beta type-6, putative	Post-translational modification, protein turnover, and chaperones
	23.7249	23.6752	23.6492	24.04	23.6834	24.1289		0.883954	8	8	8	0	323.31	135	0.276497	0.694812	-0.177956	-0.737342	PBANKA_0833000	profilin	Cytoskeleton
	24.9943	25.05	25.3232	23.8396	24.031	25.4266		0.620484	13	13	13	0	125.36	108	0.00295916	0.0991429	-0.688533	-3.3326	PBANKA_0833100	M18 aspartyl aminopeptidase, putative	Post-translational modification, protein turnover, and chaperones
	24.257	24.7559	24.1104	25.1529	24.4949	24.7349		1.05676	9	9	9	0	55.232	30	0.422118	0.815493	0.0796515	0.421099	PBANKA_0833600	importin alpha re-exporter, putative	Transport
	23.1375	22.7909	23.3098	23.5797	23.2113	23.4136		0.749229	10	10	10	0	38.033	75	0.212717	0.501913	-0.416522	-1.09255	PBANKA_0834400	mitochondrial-processing peptidase subunit beta, putative	Post-translational modification, protein turnover, and chaperones
	25.913	25.6761	25.8526	24.9601	25.6808	25.6518		0.784608	4	4	4	0	26.002	41	0.429033	0.698074	-0.349956	-0.702543	PBANKA_0835300	V-type proton ATPase subunit E, putative	Energy production and conversion
	23.1919	22.8131	22.2795	19.0941	22.068	22.871		1.08893	6	6	6	0	55.637	26	0.696814	0.855399	0.122916	0.312417	PBANKA_0835600	cAMP-dependent protein kinase catalytic subunit	Signal transduction mechanisms
	18.7506	22.2049	22.497	21.6739	23.7788	22.8206		4.87425	8	8	8	0	25.285	14	0.265044	0.444297	2.28518	1.22545	PBANKA_0836800	erythrocyte membrane associated protein 1	Unknown function
	18.8644	23.6974	23.2339	24.0406	23.86	23.3092		0.928924	8	8	8	0	36.109	46	0.665731	0.855033	-0.106368	-0.323839	PBANKA_0903600	dynamin-like protein, putative	Intracellular trafficking, secretion, and vesicular transport
	30.0069	29.7454	30.0056	30.3102	30.3159	29.9516		1.23341	3	3	3	0	8.3865	14	0.132225	0.468614	0.302652	1.16227	PBANKA_0903900	coatomer subunit gamma, putative	Intracellular trafficking, secretion, and vesicular transport
	26.2377	26.3521	25.6345	25.6726	25.9485	25.3536		1.00587	10	10	8	0	101.77	88	0.986864	0.992213	0.00844955	0.0145086	PBANKA_0904100	ras-related protein Rab-6	Intracellular trafficking, secretion, and vesicular transport
	23.3017	18.0782	22.656	22.8571	23.9917	23.0346		0.150593	4	4	4	0	22.351	16	0.0594699	0.2238	-2.73127	-2.38168	PBANKA_0904500	SUMO-activating enzyme subunit 1, putative	Post-translational modification, protein turnover, and chaperones
	24.0196	24.4287	23.825	24.7456	24.942	24.0158		0.898467	3	3	3	0	7.1062	20	0.490488	0.77414	-0.154462	-0.508614	PBANKA_0905000	40S ribosomal protein S21, putative	Translation, ribosomal structure and biogenesis
	23.8073	25.3088	24.6023	25.5256	25.4003	24.7678		0.867593	10	10	10	0	210.38	78	0.569155	0.784977	-0.204909	-0.475661	PBANKA_0908800	conserved Plasmodium protein, unknown function	Unknown function
	24.0194	23.9639	23.6199	23.6296	23.738	23.3236		1.33777	17	17	17	0	323.31	143	0.200395	0.492508	0.419825	1.12217	PBANKA_0910200	protein phosphatase PPM2	Post-translational modification, protein turnover, and chaperones
	25.4403	25.5541	25.8151	24.7107	25.6873	25.0931		0.635118	2	2	2	0	4.0235	5	0.212988	0.452331	-0.654903	-1.20716	PBANKA_0911700	subtilisin-like protease 2	Post-translational modification, protein turnover, and chaperones
	28.0246	27.8556	27.643	27.2071	27.9346	27.177		1.68759	6	6	6	0	7.1293	22	0.00777749	0.1092	0.754966	2.98867	PBANKA_0912100;Q9DC28;Q9JMK2	casein kinase 1, putative	Signal transduction mechanisms
	23.5226	23.7661	24.0011	18.6571	23.5876	23.4601		1.10651	4	4	4	0	28.48	21	0.62439	0.824812	0.146012	0.388663	PBANKA_0913700	coatomer subunit delta, putative	Intracellular trafficking, secretion, and vesicular transport
	27.3639	27.8138	27.653	26.3458	27.9213	26.6204		0.860251	17	17	17	0	177.69	165	0.50309	0.76392	-0.21717	-0.549161	PBANKA_0914300	protein disulfide isomerase related protein, putative	Post-translational modification, protein turnover, and chaperones
	22.6009	21.1522	21.4743	18.3335	21.1467	21.7625		1.21491	29	29	29	0	191.13	359	0.457221	0.723493	0.280848	0.63592	PBANKA_0914400	heat shock protein 70, putative	Post-translational modification, protein turnover, and chaperones
	23.2245	26.6591	25.6331	26.3367	26.8333	25.8989		1.14519	5	5	5	0	15.317	8	0.88848	0.948972	0.195583	0.138783	PBANKA_0915000	apical membrane antigen 1	Pathogenicity
	22.6276	22.7546	22.8929	22.8639	22.3559	17.5914		0.891867	9	9	9	0	124.4	44	0.690102	0.847493	-0.165099	-0.34044	PBANKA_0916100	nucleic acid binding protein, putative	Unknown function
	25.4776	25.1153	25.6291	24.8529	25.2438	25.212		0.986618	22	22	22	0	286.55	183	0.945386	0.985837	-0.0194359	-0.0530149	PBANKA_0916200	T-complex protein 1 subunit alpha, putative	Post-translational modification, protein turnover, and chaperones
	23.9792	24.1027	23.9074	24.6297	24.7312	23.8327		0.845244	8	8	8	0	39.673	50	0.621644	0.807055	-0.24256	-0.437644	PBANKA_0917400	armadillo repeat protein PF16	Intracellular trafficking, secretion, and vesicular transport
	25.179	26.0575	26.2452	27.8848	24.8121	29.1733		1.18438	7	6	6	0	7.2903	24	0.184234	0.564398	0.244136	0.967582	PBANKA_0917900	26S protease regulatory subunit 6A, putative	Post-translational modification, protein turnover, and chaperones
	25.2078	25.0288	25.0469	18.9442	24.5899	25.1526		1.08488	11	11	11	0	71.982	94	0.700218	0.851381	0.117531	0.306069	PBANKA_0918000	60S acidic ribosomal protein P0, putative	Translation, ribosomal structure and biogenesis
	25.2041	24.6439	25.4664	23.7985	24.0724	25.4076		0.810017	7	7	7	0	53.995	43	0.159352	0.505734	-0.303976	-1.10106	PBANKA_0918300	major facilitator superfamily-related transporter, putative	Transport
	26.1513	17.5066	25.1483	25.4125	25.9026	26.3102		1.23513	6	6	6	0	28.899	55	0.0502181	0.386188	0.30466	1.45146	PBANKA_0919000	26S proteasome regulatory subunit RPN7, putative	Post-translational modification, protein turnover, and chaperones
	22.1923	25.0548	23.4441	24.7586	25.2012	23.8648		0.816098	9	9	9	0	300.39	126	0.460595	0.723135	-0.293186	-0.637988	PBANKA_0919100	parasitophorous vacuolar protein 1	Pathogenicity
	25.145	24.7547	25.0658	24.0578	25.144	24.3358		0.844873	5	5	5	0	11.977	35	0.527725	0.764691	-0.243193	-0.537944	PBANKA_0919300	spermidine synthase, putative	Metabolism
	26.0629	25.3481	25.0085	25.6371	26.0581	26.1009		0.459176	5	5	5	0	113.87	20	0.0116947	0.10225	-1.12288	-3.16106	PBANKA_0919800	bifunctional farnesyl/geranylgeranyl diphosphate synthase, putative	Metabolism
	25.3474	25.4941	25.3087	25.6292	25.5275	25.5173		0.537906	22	22	22	0	245.59	65	0.0206396	0.1735	-0.894573	-2.62282	PBANKA_0919900	ATP-dependent 6-phosphofructokinase, putative	Metabolism
	25.1205	24.9194	25.176	19.4232	24.5818	25.1283		1.01478	13	13	13	0	19.551	72	0.915386	0.981209	0.0211665	0.073721	PBANKA_0920800	CRAL/TRIO domain-containing protein, putative	Unknown function
	22.2082	22.3685	21.7609	22.331	22.5557	22.368		1.06076	6	6	6	0	10.145	29	0.894566	0.957015	0.0851008	0.121078	PBANKA_0921300	deoxyuridine 5-triphosphate nucleotidohydrolase, putative	Metabolism
	23.3085	22.454	18.3423	23.0851	23.1325	23.0256		0.695427	3	2	2	0	35.142	23	0.300852	0.566656	-0.524028	-0.96788	PBANKA_0922100	40S ribosomal protein S18, putative	Translation, ribosomal structure and biogenesis
	27.1827	27.0453	27.2559	27.1995	27.4756	27.4547		0.977038	17	17	16	0	127.19	120	0.821379	0.949435	-0.033514	-0.140201	PBANKA_0922300	threonine--tRNA ligase, putative	Translation, ribosomal structure and biogenesis
	23.0127	23.3395	22.9634	23.5933	23.5522	23.0982		1.45975	18	18	18	0	113.23	128	0.467668	0.696661	0.545724	0.698981	PBANKA_0922500	kelch domain-containing protein, putative	Unknown function
	22.4159	22.4371	22.1905	22.8331	22.2983	22.8486		1.16522	2	2	2	0.0019499	2.4585	10	0.520421	0.763314	0.220605	0.533519	PBANKA_0922800	small nuclear ribonucleoprotein Sm D1, putative	RNA processing and modification
	22.1175	21.4141	21.8419	21.9333	21.2788	19.1213		0.27515	6	6	6	0	18.97	17	0.316734	0.512209	-1.86171	-1.07705	PBANKA_0923600	GrpE protein homolog, mitochondrial, putative	Post-translational modification, protein turnover, and chaperones
	23.0745	24.2232	23.9692	24.6887	24.6954	23.7181		0.921101	9	9	9	0	44.179	10	0.678758	0.856559	-0.118569	-0.324026	PBANKA_0923700	ethanolamine kinase, putative	Metabolism
	21.815	22.3291	18.4647	22.5886	22.5196	21.7515		1.04034	11	11	11	0	138.11	59	0.761677	0.917431	0.0570494	0.206928	PBANKA_0924900	translation elongation factor EF-1, subunit alpha, putative	Translation, ribosomal structure and biogenesis
	21.4567	25.8489	24.7163	25.747	26.0446	24.8172		0.26923	17	17	17	0	41.216	38	0.447519	0.670702	-1.89309	-0.805531	PBANKA_0925400	dynein heavy chain, putative	Intracellular trafficking, secretion, and vesicular transport
	23.0713	21.9001	18.0614	22.592	22.9073	22.6612		1.08075	18	18	17	0	158.61	223	0.627538	0.840179	0.112039	0.357339	PBANKA_0928100	phosphoglycerate mutase, putative	Metabolism
	24.0287	24.285	24.4364	18.5411	23.9266	24.3336		1.09469	5	5	5	0	8.2222	12	0.0911863	0.666468	0.130519	0.821167	PBANKA_0928200	conserved Plasmodium protein, unknown function	Unknown function
	21.362	22.0556	22.0348	18.879	21.346	21.9905		1.23604	6	6	6	0	29.083	24	0.191409	0.519577	0.305721	1.03748	PBANKA_0929800	insulinase, putative	Metabolism
	23.9284	23.6302	24.1806	24.3448	23.9915	24.2852		1.17618	16	16	16	0	112.49	105	0.3707	0.702682	0.234105	0.704359	PBANKA_0929900	heat shock protein 90, putative	Post-translational modification, protein turnover, and chaperones
	22.0161	23.279	22.4448	23.0936	23.626	22.6961		1.1041	16	16	12	0	138.76	364	0.446249	0.762663	0.142865	0.530513	PBANKA_0930300	GTP-binding nuclear protein RAN/TC4, putative	Intracellular trafficking, secretion, and vesicular transport
	24.8703	24.9789	24.6995	25.1137	25	25.0026		0.855532	7	7	7	0	22.027	42	0.364082	0.701545	-0.225107	-0.703424	PBANKA_0930900	deubiquinating/deneddylating enzyme, putative	Post-translational modification, protein turnover, and chaperones
	24.6842	24.9718	24.6236	25.0584	24.852	25.0426		0.768933	8	8	8	0	53.915	86	0.0373971	0.301774	-0.37907	-1.69538	PBANKA_0931100	conserved Plasmodium protein, unknown function	Unknown function
	23.1851	23.0903	22.8907	23.4089	23.0791	23.3808		1.29529	16	16	16	0	122.79	141	0.0541999	0.348915	0.373271	1.5661	PBANKA_0931300	dipeptidyl aminopeptidase 1, putative	Post-translational modification, protein turnover, and chaperones
	24.7697	25.3526	24.9636	25.6701	25.4108	25.0399		3.49354	6	6	6	0	72.987	33	0.310422	0.501769	1.80469	1.0903	PBANKA_0932000	rhoptry neck protein 4	Pathogenicity
	24.5407	25.0576	25.2328	24.2801	24.1927	25.0499		0.780567	7	7	7	0	77.758	246	0.140748	0.453609	-0.357405	-1.21158	PBANKA_0932200	peptidyl-prolyl cis-trans isomerase, putative	Post-translational modification, protein turnover, and chaperones
	18.5072	25.176	24.6107	25.1058	25.2576	24.5441		7.42674	3	3	3	0	9.0638	14	0.128323	0.315455	2.89273	1.79421	PBANKA_0932400	berghepain-2	Post-translational modification, protein turnover, and chaperones
	20.371	20.4842	20.3492	18.8205	21.0909	18.7342		0.588834	6	6	6	0	77.724	40	0.200542	0.435304	-0.764067	-1.27537	PBANKA_0933700	mitogen-activated protein kinase 2	Post-translational modification, protein turnover, and chaperones
	28.4924	28.6319	27.6538	28.504	28.8322	28.6674		0.462893	4	4	4	0	96.403	52	0.0514165	0.24192	-1.11125	-2.20395	PBANKA_0933900	glyoxalase I, putative	Metabolism
	24.872	24.6617	24.5882	25.0011	24.712	25.1413		0.495319	4	4	4	0	140.8	79	0.0183506	0.1635	-1.01357	-2.78856	PBANKA_0934200	ubiquitin domain-containing protein DSK2, putative	Post-translational modification, protein turnover, and chaperones
	24.5818	24.407	23.9336	23.9611	23.7579	24.2259		0.126242	7	7	7	0	52.04	16	0.0836827	0.262491	-2.98574	-2.1285	PBANKA_0937100	vacuolar protein sorting-associated protein 35, putative	Intracellular trafficking, secretion, and vesicular transport
	26.3622	26.2743	26.1436	24.8631	26.2034	26.1415		1.49281	9	9	9	0	47.935	34	0.335057	0.592925	0.578031	0.920547	PBANKA_0937200.2;PBANKA_0937200	RNA-binding protein, putative	RNA processing and modification
	17.3376	23.5675	23.4873	23.8409	23.1754	23.6245		0.905291	17	17	17	0	323.31	303	0.410377	0.763533	-0.143546	-0.560071	PBANKA_0938400	endoplasmic reticulum-resident calcium binding protein, putative	Unknown function
	23.7916	24.2153	24.1391	23.3781	24.1506	23.5586		0.71195	8	8	8	0	18.537	52	0.143443	0.418738	-0.490152	-1.32538	PBANKA_0938500	succinyl-CoA synthetase alpha subunit, putative	Metabolism
	25.3673	25.1651	25.0286	24.9233	24.9965	25.051		0.858745	11	11	10	0	162.25	112	0.263442	0.664993	-0.219698	-0.816738	PBANKA_0938600	casein kinase 2, alpha subunit	Post-translational modification, protein turnover, and chaperones
	27.197	27.2404	26.9147	27.0535	26.9284	26.623		0.897081	11	11	11	0	82.278	50	0.800465	0.910825	-0.15669	-0.230367	PBANKA_0939600	polyadenylate-binding protein-interacting protein 1, putative	Translation, ribosomal structure and biogenesis
	24.0671	24.1641	24.7284	24.5711	18.0037	24.0761		0.997517	9	9	9	0	60.142	61	0.987713	0.992821	-0.00358709	-0.011247	PBANKA_0941100	conserved Apicomplexan protein, unknown function	Unknown function
	27.5131	26.6245	27.1809	27.0363	27.6603	27.9706		1.37445	4	4	4	0	7.9688	63	0.253327	0.519078	0.458858	1.03305	PBANKA_0941800	histone H2B, putative	Cell division, DNA maintenance, and Chromatin dynamics
	23.2327	23.3421	23.3159	18.4372	22.9898	23.6213		1.03393	13	13	13	0	323.31	183	0.702283	0.917333	0.0481332	0.221635	PBANKA_0942500	thioredoxin, putative	Post-translational modification, protein turnover, and chaperones
	24.908	25.3355	24.4096	24.8728	24.0384	24.4566		1.27193	7	7	7	0	8.6895	21	0.0244007	0.298949	0.347015	1.748	PBANKA_0942900	phenylalanine--tRNA ligase beta subunit, putative	Translation, ribosomal structure and biogenesis
	27.238	27.3073	27.0012	27.3007	27.5507	27.3157		1.10927	3	3	3	0	18.968	40	0.656664	0.841204	0.149609	0.363082	PBANKA_0943600	60S acidic ribosomal protein P1, putative	Translation, ribosomal structure and biogenesis
	22.2997	22.9354	22.3862	22.6986	23.2386	22.7124		0.624056	8	8	8	0	20.164	27	0.0149161	0.179882	-0.680253	-2.55614	PBANKA_1002000	conserved Plasmodium protein, unknown function	Transport
	27.7256	28.0254	28.2482	28.0037	27.3821	27.6807		0.880689	15	15	14	0	221.59	179	0.321439	0.698034	-0.183296	-0.699257	PBANKA_1003800	V-type proton ATPase subunit B, putative	Energy production and conversion
	26.2495	25.6055	25.3793	25.0942	25.6924	25.2981		1.01838	7	7	7	0	9.7581	24	0.931865	0.984071	0.0262814	0.0675965	PBANKA_1004000	cytosolic glyoxalase II, putative	Metabolism
	23.9778	24.3617	24.4367	23.8173	24.1834	23.9983		1.12911	7	7	7	0	42.458	27	0.488591	0.764059	0.175183	0.53095	PBANKA_1006100	flap endonuclease 1, putative	Cell division, DNA maintenance, and Chromatin dynamics
	25.6361	25.731	25.7536	25.6831	25.5457	25.157		1.06526	11	11	11	0	34.953	15	0.78911	0.916392	0.0912037	0.217699	PBANKA_1008200	cGMP-dependent protein kinase	Post-translational modification, protein turnover, and chaperones
	21.7141	22.2067	21.3058	22.3347	23.1082	21.5177		1.18462	21	21	21	0	175.96	98	0.657039	0.81637	0.24443	0.400415	PBANKA_1008500	translocon component PTEX150	Intracellular trafficking, secretion, and vesicular transport
	22.9852	23.7185	22.7804	23.3964	23.8403	23.408		0.93473	21	21	21	0	146.02	280	0.57329	0.833481	-0.097379	-0.376017	PBANKA_1008800	glucose-6-phosphate isomerase, putative	Metabolism
	25.228	27.5816	26.513	26.9565	28.8234	26.5267		1.12865	4	4	4	0	80.718	63	0.0592078	0.519225	0.174599	1.0467	PBANKA_1010000	mitochondrial acidic protein MAM33, putative	Unknown function
	22.4295	22.7094	22.9777	22.3229	22.8513	21.5538		0.611192	3	3	3	0	3.4019	13	0.363822	0.618579	-0.710303	-0.894791	PBANKA_1010200	methionine aminopeptidase 2, putative	Post-translational modification, protein turnover, and chaperones
	26.8065	26.4284	26.4366	26.0245	26.4276	26.4419		0.927419	28	28	28	0	323.31	269	0.804638	0.915844	-0.108707	-0.212581	PBANKA_1010500	Hsp70/Hsp90 organizing protein, putative	Post-translational modification, protein turnover, and chaperones
	25.2322	25.1561	25.3336	24.9247	24.6952	25.3149		0.883695	10	6	6	0	177.53	65	0.290498	0.691824	-0.17838	-0.723433	PBANKA_1010600;P20801	calmodulin, putative	Signal transduction mechanisms
	26.5542	27.0322	27.2392	26.6518	26.8167	26.4846		0.964449	8	8	8	0	244	96	0.789707	0.926994	-0.0522238	-0.184429	PBANKA_1010800	CCR4-associated factor 16, putative	Transcription
	22.0481	21.5125	22.235	19.9156	21.7183	22.0308		0.766714	12	12	12	0	29.837	52	0.289704	0.591668	-0.383239	-0.925017	PBANKA_1012800	voltage-dependent anion-selective channel protein, putative	Unknown function
	23.5931	24.2471	24.1076	23.9732	24.2493	17.9331		0.485321	7	7	7	0	190.49	68	0.0146522	0.115455	-1.04299	-2.95165	PBANKA_1013200	succinyl-CoA ligase [ADP-forming] subunit beta, putative	Energy production and conversion
	23.1148	22.1235	23.1684	23.6802	21.8437	18.462		2.01175	2	2	2	0	12.233	6	0.0586763	0.249097	1.00845	2.08095	PBANKA_1014900	coatomer subunit beta, putative	Intracellular trafficking, secretion, and vesicular transport
	30.1393	28.9582	31.4	29.1904	28.8171	30.1117		0.942164	9	9	9	0	19.023	68	0.266001	0.770121	-0.0859496	-0.516112	PBANKA_1016300	proliferation-associated protein 2g4, putative	Unknown function
	22.8741	21.6997	22.2842	22.2678	22.7454	23.3013		1.35468	16	16	16	0	323.31	231	0.390689	0.682098	0.437953	0.788501	PBANKA_1016700	leucine-rich repeat protein	Cell division, DNA maintenance, and Chromatin dynamics
	22.5237	21.2296	21.8464	18.5549	20.9863	22.574		0.622655	19	19	19	0	74.963	84	0.0108374	0.153429	-0.683494	-2.71284	PBANKA_1017900	phosphoenolpyruvate carboxylase	Metabolism
	26.1855	26.4673	26.3623	26.8087	27.0203	26.163		0.948319	7	7	7	0	21.758	59	0.774483	0.916912	-0.0765559	-0.218896	PBANKA_1018400	protein arginine N-methyltransferase 1, putative	Metabolism
	25.1825	25.2191	25.4591	25.0259	25.3524	24.6228		1.02425	6	6	6	0	55.42	82	0.929027	0.982165	0.0345732	0.0744041	PBANKA_1018500	transcription factor BTF3, putative	Transcription
	25.2777	24.3133	24.1879	24.38	24.0417	24.1724		0.417258	4	4	4	0	13.376	18	0.546245	0.728567	-1.26099	-0.625735	PBANKA_1019400	60S ribosomal protein L7-3, putative	Translation, ribosomal structure and biogenesis
	23.62	22.6015	22.8912	17.9909	23.2295	23.0991		1.03477	10	10	10	0	43.119	69	0.888392	0.958369	0.0493132	0.114723	PBANKA_1019500	60S ribosomal protein L5, putative	Translation, ribosomal structure and biogenesis
	26.0236	25.7514	25.7046	25.9377	25.8767	26.5018		1.88219	4	4	4	0	8.6922	10	0.0539372	0.248984	0.912414	2.08514	PBANKA_1019700	conserved Plasmodium protein, unknown function	Unknown function
	24.0407	28.742	27.728	28.2623	28.8373	27.4693		0.335397	9	9	9	0	88.163	29	0.0219357	0.120952	-1.57606	-2.95804	PBANKA_1022300	mannose-1-phosphate guanyltransferase, putative	Metabolism
	21.4185	23.3806	22.5186	23.3983	23.562	22.3611		1.27249	10	10	10	0	31.476	24	0.383549	0.697956	0.347649	0.763139	PBANKA_1022800	glycine--tRNA ligase, putative	Translation, ribosomal structure and biogenesis
	25.0181	24.1502	24.3953	24.0595	23.2972	24.7261		0.976904	7	7	7	0	11.667	30	0.892231	0.963971	-0.0337118	-0.101055	PBANKA_1023000	myosin-specific chaperone UNC, putative	Post-translational modification, protein turnover, and chaperones
	23.5891	25.1713	24.5022	24.986	25.2016	24.5774		0.586332	14	14	14	0	167.41	124	0.198006	0.431874	-0.77021	-1.28457	PBANKA_1023400	glutathione reductase, putative	Metabolism
	24.5317	24.4317	24.6818	23.9786	23.989	24.7498		0.619811	4	4	4	0	61.088	29	0.247736	0.491381	-0.6901	-1.13059	PBANKA_1023500	conserved Plasmodium protein, unknown function	Translation, ribosomal structure and biogenesis
	23.7402	24.0724	23.5864	23.5532	23.8188	23.182		0.497404	4	4	4	0	45.678	59	0.0376059	0.232488	-1.00751	-2.34797	PBANKA_1023900	glutathione S-transferase, putative	Post-translational modification, protein turnover, and chaperones
	28.1496	28.4414	28.6431	28.6561	28.7919	28.4675		0.945659	27	27	27	0	104.87	141	0.845871	0.93997	-0.0806084	-0.164921	PBANKA_1024900	DNA replication licensing factor MCM2, putative	Cell division, DNA maintenance, and Chromatin dynamics
	24.7971	25.4177	24.9888	25.4496	25.535	25.0575		1.1572	3	3	2	0	6.3335	6	0.33214	0.692812	0.210639	0.72368	PBANKA_1025200	H/ACA ribonucleoprotein complex subunit 4, putative	Translation, ribosomal structure and biogenesis
	24.5511	24.2301	23.9665	18.8804	23.7275	25.1437		0.917772	3	3	3	0	5.1279	25	0.516518	0.797134	-0.123793	-0.451493	PBANKA_1025800	prefoldin subunit 2, putative	Post-translational modification, protein turnover, and chaperones
	24.1236	23.3487	23.3788	23.5277	23.1532	23.2312		0.859407	14	14	13	0	157.74	129	0.643563	0.821514	-0.218587	-0.406681	PBANKA_1026200	NADP-specific glutamate dehydrogenase, putative	Energy production and conversion
	26.4151	25.7997	26.1438	25.7575	26.1645	25.5641		0.835624	10	10	10	0	27.34	38	0.21734	0.592046	-0.259075	-0.934936	PBANKA_1026600	protein SEY1, putative	Cytoskeleton
	23.475	23.8233	23.2928	23.8481	23.4377	24.2239		0.743049	7	3	3	0	80.765	27	0.29976	0.589962	-0.42847	-0.931491	PBANKA_1028300	serine/threonine protein phosphatase PP1	Post-translational modification, protein turnover, and chaperones
	24.5804	24.4057	24.798	24.471	24.5047	24.192		0.739143	5	5	5	0	17.92	45	0.271924	0.553115	-0.436074	-0.985444	PBANKA_1028700	26S proteasome regulatory subunit RPN13, putative	Post-translational modification, protein turnover, and chaperones
	26.137	25.7715	26.3349	25.8932	25.9025	25.7887		0.100904	4	4	4	0	46.547	20	0.0853677	0.25763	-3.30894	-2.12761	PBANKA_1029800	glycylpeptide N-tetradecanoyltransferase, putative	Post-translational modification, protein turnover, and chaperones
	24.0854	23.9513	23.9844	24.167	24.1928	24.0529		0.86539	15	13	13	0	200.22	145	0.646682	0.815534	-0.208577	-0.399931	PBANKA_1030100	actin II	Cytoskeleton
	21.8617	22.8539	22.6118	22.594	22.6899	17.5827		1.00146	5	5	5	0	34.985	92	0.991989	0.994696	0.00210889	0.00709043	PBANKA_1030300	nuclear transport factor 2, putative	Intracellular trafficking, secretion, and vesicular transport
	24.8533	23.8713	23.5301	17.8486	23.6089	25.1179		1.15376	12	12	12	0	227.26	291	0.274444	0.685013	0.206341	0.784347	PBANKA_1030600	p1/s1 nuclease, putative	Unknown function
	29.2886	29.0348	29.1983	29.1612	29.351	29.6204		1.00813	13	13	12	0	170.78	180	0.96366	0.983529	0.0116831	0.0342607	PBANKA_1031900	eukaryotic translation initiation factor 2 subunit gamma, putative	Translation, ribosomal structure and biogenesis
	23.7377	23.316	23.0142	22.6958	23.3	23.1557		1.11921	11	11	11	0	84.683	70	0.818436	0.917076	0.162483	0.212977	PBANKA_1032100	rhoptry-associated protein 1	Pathogenicity
	26.6246	26.5284	26.5857	26.1148	26.7249	26.192		0.660929	12	12	12	0	51.237	42	0.0531666	0.300494	-0.597432	-1.86751	PBANKA_1032300	cytidine triphosphate synthetase, putative	Metabolism
	31.8768	32.103	32.4299	31.9096	31.9771	31.8965		0.638463	15	15	15	0	105.78	121	0.133168	0.385449	-0.647324	-1.45732	PBANKA_1032700	CUGBP Elav-like family member 2, putative	RNA processing and modification
	25.4994	25.4912	25.3786	25.7478	25.7158	25.4149		1.16834	4	4	4	0	58.568	37	0.149992	0.54562	0.224461	0.992196	PBANKA_1033100	conserved Plasmodium protein, unknown function	Unknown function
	28.5236	27.8553	29.0859	29.1643	28.3598	29.2545		1.33254	3	2	2	0.0008596	2.7612	5	0.0166443	0.265333	0.414179	2.02505	PBANKA_1033200	DNA damage-inducible protein 1, putative	Cell division, DNA maintenance, and Chromatin dynamics
	21.5794	21.0454	21.403	19.3497	22.917	18.0781		1.26382	9	9	9	0	105.63	188	0.024277	0.306471	0.337791	1.72563	PBANKA_1034400	plasmepsin IV	Post-translational modification, protein turnover, and chaperones
	28.3493	28.1278	28.1687	28.1892	28.3786	28.6971		0.392357	37	37	37	0	323.31	317	0.0438558	0.226359	-1.34976	-2.39115	PBANKA_1035200	LCCL domain-containing protein	Unknown function
	22.3224	22.0497	22.103	22.1291	22.8036	22.292		4.9297	2	2	2	0.0032618	2.2676	16	0.0824517	0.25322	2.3015	2.09546	PBANKA_1035400	glideosome associated protein with multiple membrane spans 3, putative	Pathogenicity
	23.5316	23.1064	23.4326	23.8828	23.6615	18.4892		0.98371	4	4	4	0	31.1	28	0.933501	0.983203	-0.0236956	-0.064599	PBANKA_1035500	vacuolar protein sorting-associated protein 29, putative	Intracellular trafficking, secretion, and vesicular transport
	29.4001	29.094	28.7175	29.2497	29.1348	29.5466		1.36564	11	11	11	0	160.66	91	0.299756	0.587907	0.449572	0.9411	PBANKA_1036600	ribonucleoside-diphosphate reductase small chain, putative	Metabolism
	29.4699	29.0162	28.9734	29.0124	29.4318	30.0251		1.08245	6	6	6	0	37.426	30	0.476622	0.791897	0.114307	0.465203	PBANKA_1037300	conserved Plasmodium protein, unknown function	Unknown function
	26.4027	26.2825	26.4474	25.9241	26.315	26.3583		0.918529	4	4	4	0	45.962	57	0.716608	0.857817	-0.122603	-0.295716	PBANKA_1038000	cytochrome c, putative	Energy production and conversion
	29.5488	31.0978	30.7447	30.754	31.4712	30.6467		0.754519	4	4	4	0	67.604	42	0.176073	0.465681	-0.406371	-1.16912	PBANKA_1038800	conserved Plasmodium protein, unknown function	Unknown function
	22.2213	22.4811	22.7439	22.6741	22.4996	22.9045		1.25019	4	4	4	0	4.578	21	0.15847	0.492718	0.322147	1.12604	PBANKA_1039600	26S proteasome regulatory subunit RPN6, putative	Post-translational modification, protein turnover, and chaperones
	26.0957	26.1492	25.9025	26.3121	26.3393	26.0044		1.17278	4	4	4	0	52.333	26	0.597138	0.793194	0.22993	0.458877	PBANKA_1101300	skeleton-binding protein 1	Unknown function
	25.2715	25.0372	25.1389	24.1131	25.2071	25.1249		0.898907	9	9	9	0	69.296	65	0.813476	0.91564	-0.153756	-0.216497	PBANKA_1101400;REV__O08918	rhoptry-associated protein 2/3	Pathogenicity
	25.4585	24.2681	25.5636	18.8171	25.194	25.9976		1.79866	10	10	10	0	305.29	125	0.179979	0.397021	0.84692	1.36177	PBANKA_1102200	merozoite surface protein 8	Pathogenicity
	23.2763	24.0817	24.3949	23.9967	24.5146	24.2518		1.06892	3	3	3	0	150.93	75	0.514968	0.820027	0.0961603	0.409582	PBANKA_1103100	actin-depolymerizing factor 1	Cytoskeleton
	24.3513	24.0204	24.592	24.0458	24.3292	23.9616		0.567482	5	5	5	0	23.241	33	0.00463463	0.0876923	-0.817353	-3.36364	PBANKA_1104200	2-oxoisovalerate dehydrogenase subunit beta, mitochondrial, putative	Energy production and conversion
	24.3997	23.9548	24.5702	24.6362	24.429	24.5049		1.03516	8	8	8	0	9.9372	16	0.94701	0.984213	0.0498562	0.06194	PBANKA_1105100	DNA mismatch repair protein MSH6, putative	Cell division, DNA maintenance, and Chromatin dynamics
	27.3501	27.4776	27.3943	27.429	27.2903	26.9688		0.674874	4	4	4	0	18.36	29	0.00667207	0.1432	-0.56731	-2.70374	PBANKA_1105300	conserved Plasmodium protein, unknown function	Unknown function
	21.3229	21.1591	21.358	18.6239	21.586	21.3292		0.999894	3	3	3	0	12.313	42	0.999521	0.999019	-0.000153224	-0.000450682	PBANKA_1105400	small ubiquitin-related modifier, putative	Post-translational modification, protein turnover, and chaperones
	21.8669	22.1592	22.2602	19.0451	21.787	22.7543		0.611826	6	6	6	0	27.653	51	0.0768409	0.304559	-0.708806	-1.77599	PBANKA_1107100	subtilisin-like protease 1	Pathogenicity
	26.9846	26.7268	26.9517	26.615	26.949	26.5143		0.209713	2	2	2	0	25.659	11	0.0959517	0.275944	-2.25351	-1.9783	PBANKA_1107600	6-cysteine protein	Unknown function
	18.3974	26.9956	25.245	25.2195	26.5829	24.8667		0.440145	2	2	2	0	61.638	20	0.482224	0.696607	-1.18395	-0.726354	PBANKA_1108000	conserved protein, unknown function	Unknown function
	24.913	23.2808	23.2121	23.857	24.0057	25.3037		0.550636	3	3	3	0	4.4892	13	0.517222	0.716363	-0.86083	-0.655415	PBANKA_1109600	conserved Plasmodium protein, unknown function	Unknown function
	21.4647	21.9214	21.3127	21.8639	22.4951	21.3893		1.07298	5	5	5	0	26.535	57	0.420188	0.786532	0.101617	0.476579	PBANKA_1110500	translationally-controlled tumor protein homolog	Unknown function
	25.6854	29.7317	29.0826	29.0492	29.4365	29.0684		1.0819	17	17	17	0	228.6	170	0.831864	0.923763	0.113565	0.188888	PBANKA_1111400	inositol-3-phosphate synthase, putative	Metabolism
	23.2961	21.9594	22.4506	18.5163	22.1906	23.4473		1.35398	8	8	8	0	8.997	18	0.413476	0.703597	0.437202	0.754425	PBANKA_1111800	glutathione synthetase	Metabolism
	24.5271	26.5708	25.6283	26.1182	26.709	25.5361		1.11712	10	10	9	0	140.79	82	0.454911	0.761826	0.159778	0.544775	PBANKA_1112300	ras-related protein Rab-1B, putative	Intracellular trafficking, secretion, and vesicular transport
	25.1336	24.7981	24.6413	24.2519	24.8824	24.6667		4.28513	4	4	4	0	35.006	31	0.23576	0.422839	2.09934	1.30722	PBANKA_1112400	orotate phosphoribosyltransferase, putative	Metabolism
	23.8022	23.0228	23.5219	18.0084	23.4172	24.4873		0.630044	3	3	3	0	6.2643	19	0.133588	0.384063	-0.666475	-1.46516	PBANKA_1112700	conserved Plasmodium protein, unknown function	Unknown function
	22.7684	23.3382	23.3187	22.9821	23.0345	22.7812		1.15296	16	16	16	0	323.31	597	0.556932	0.784703	0.205345	0.487986	PBANKA_1113000	purine nucleoside phosphorylase, putative	Metabolism
	25.5345	28.2013	27.2864	27.6289	28.0219	27.3789		0.392755	24	24	24	0	323.31	251	0.0150937	0.0962105	-1.3483	-3.13242	PBANKA_1113400	secreted ookinete protein	Unknown function
	24.5893	24.8759	25.1661	24.4812	24.8559	24.6765		0.735438	4	4	4	0	6.9856	26	0.0280661	0.278076	-0.443325	-1.91432	PBANKA_1113500	ras-related protein Rab-1A, putative	Intracellular trafficking, secretion, and vesicular transport
	22.3055	22.6436	22.314	22.4644	22.1503	22.0467		0.804986	13	13	13	0	123.03	27	0.323162	0.661129	-0.312965	-0.828056	PBANKA_1115200	conserved Plasmodium protein, unknown function	Unknown function
	28.0114	27.7671	27.8828	28.3213	28.2186	27.7731		1.11012	2	2	2	0	5.4687	22	0.653111	0.839672	0.150714	0.36686	PBANKA_1115400	BolA-like protein, putative	Signal transduction mechanisms
	21.382	22.1195	21.4262	21.843	21.7459	22.1339		0.307085	2	2	2	0	16.098	28	0.236397	0.436204	-1.70329	-1.28661	PBANKA_1116300	malate:quinone oxidoreductase, putative	Energy production and conversion
	28.3799	27.9675	27.8123	28.1736	28.1038	28.5419		0.393468	4	4	4	0	6.9503	11	0.488711	0.689108	-1.34568	-0.720835	PBANKA_1116500	mitochondrial import receptor subunit TOM40, putative	Intracellular trafficking, secretion, and vesicular transport
	25.2895	26.6447	25.7262	26.3912	26.8504	25.7687		0.782531	14	14	14	0	203.47	116	0.560809	0.761199	-0.35378	-0.537305	PBANKA_1116800	conserved Plasmodium protein, unknown function	Unknown function
	23.8853	23.6328	24.0453	23.9975	24.8563	23.7525		0.723963	3	3	3	0	4.2747	21	0.142771	0.423636	-0.466012	-1.30917	PBANKA_1117400	conserved Plasmodium protein, unknown function	Unknown function
	27.4251	27.0609	27.0087	27.0972	26.792	27.0556		0.453288	9	9	9	0	166.52	89	0.0812859	0.286158	-1.1415	-1.92697	PBANKA_1117700	malate dehydrogenase, putative	Metabolism
	23.9315	24.0717	23.8159	23.8325	22.8242	24.1125		0.739989	36	33	33	0	323.31	385	0.193415	0.475	-0.434424	-1.14867	PBANKA_1118600	cell division cycle protein 48 homologue, putative	Post-translational modification, protein turnover, and chaperones
	23.5055	23.3152	18.7876	23.2447	23.399	22.6887		3.04601	5	5	5	0	3.762	10	0.299171	0.50122	1.60692	1.10962	PBANKA_1118700	acyl-CoA synthetase, putative	Metabolism
	28.8756	29.8436	28.9874	29.8596	30.1673	28.9195		0.865032	6	6	6	0	13.026	29	0.359148	0.696755	-0.209174	-0.692386	PBANKA_1120100	conserved Plasmodium protein, unknown function	Unknown function
	25.6539	25.165	25.066	24.6409	24.7935	25.54		1.30753	3	3	3	0	13.293	17	0.293369	0.594682	0.386844	0.9209	PBANKA_1120700	nascent polypeptide-associated complex subunit alpha, putative	Translation, ribosomal structure and biogenesis
	25.985	26.2089	26.4986	25.7494	26.3071	25.906		0.797028	19	19	19	0	151.01	99	0.0164725	0.31908	-0.327297	-1.79495	PBANKA_1121700	leucine--tRNA ligase, putative	Translation, ribosomal structure and biogenesis
	23.4435	22.5734	22.652	23.0115	23.1072	19.6578		1.32729	23	23	23	0	323.31	313	0.27058	0.562694	0.40848	0.973069	PBANKA_1122900	hexokinase, putative	Metabolism
	24.9932	27.3581	26.0092	26.5547	27.7437	26.1619		0.927067	8	8	8	0	18.331	12	0.896568	0.957164	-0.109254	-0.122886	PBANKA_1123500	SNF2 helicase, putative	Transcription
	24.7337	24.1609	24.2705	24.3471	24.2371	23.9057		0.972945	7	7	7	0	25.165	25	0.856689	0.952089	-0.0395692	-0.129524	PBANKA_1125500	ATPase, putative	Unknown function
	22.4932	22.1981	18.0047	22.0284	21.8314	22.3615		0.978792	28	28	28	0	323.31	774	0.886654	0.964536	-0.0309264	-0.101845	PBANKA_1125600	pyruvate kinase, putative	Metabolism
	25.8598	25.4403	25.7684	25.2628	25.4421	25.7224		0.995414	7	7	7	0	97.45	169	0.938934	0.984306	-0.00663185	-0.0365717	PBANKA_1126200	protein DJ-1, putative	Post-translational modification, protein turnover, and chaperones
	26.4226	26.8181	26.7101	26.7932	27.0713	26.6425		0.900457	9	9	9	0	286.6	44	0.451236	0.762808	-0.15127	-0.537564	PBANKA_1126400	transportin, putative	Intracellular trafficking, secretion, and vesicular transport
	26.0418	25.9391	25.5224	26.0032	26.3895	25.8129		1.53858	13	13	13	0	87.009	65	0.109725	0.3593	0.621602	1.54144	PBANKA_1126500	acetyl-CoA synthetase, putative	Metabolism
	23.3524	22.9179	23.7971	24.1876	22.9794	24.2119		1.24155	2	2	2	0	3.7577	16	0.188917	0.521327	0.312143	1.04969	PBANKA_1127000	choline/ethanolaminephosphotransferase	Metabolism
	22.3755	22.9134	22.7706	22.939	23.2757	18.4098		1.26143	19	19	19	0	134.68	167	0.144526	0.46329	0.335065	1.17523	PBANKA_1127700	nicotinate phosphoribosyltransferase, putative	Metabolism
	17.3614	24.8186	24.4493	24.251	23.7175	24.4043		0.5126	6	6	6	0	8.0539	12	0.455417	0.700595	-0.964094	-0.760491	PBANKA_1127800	DnaJ protein, putative	Post-translational modification, protein turnover, and chaperones
	24.535	24.1585	23.9666	24.6388	24.4121	24.2252		0.929971	6	6	6	0	21.882	43	0.455843	0.791044	-0.104743	-0.461432	PBANKA_1130400	proteasome subunit alpha type-4, putative	Post-translational modification, protein turnover, and chaperones
	23.5627	22.8066	22.819	22.779	23.09	22.5215		0.879652	9	9	9	0	218.47	96	0.378787	0.721755	-0.184996	-0.64433	PBANKA_1130500	proteasome subunit alpha type-7, putative	Post-translational modification, protein turnover, and chaperones
	25.2524	29.8372	28.8897	28.9181	29.5414	28.5555		0.686135	11	11	11	0	75.723	85	0.0243722	0.257385	-0.543435	-2.13757	PBANKA_1131100	adenylosuccinate synthetase, putative	Metabolism
	22.8267	24.5185	24.3475	23.6165	22.6197	23.9382		1.01232	17	17	17	0	172.47	111	0.962853	0.986318	0.0176646	0.0386986	PBANKA_1131600	DNA replication licensing factor MCM6, putative	Cell division, DNA maintenance, and Chromatin dynamics
	23.2496	23.9926	23.7837	23.6463	24.2704	23.8743		1.00482	8	8	8	0	30.61	30	0.987526	0.992658	0.00693703	0.0134166	PBANKA_1131900	serine/threonine protein phosphatase 5	Post-translational modification, protein turnover, and chaperones
	22.8362	21.6913	21.6512	18.9037	22.4651	22.2273		2.67026	2	2	2	0	10.224	13	0.31722	0.521733	1.41698	1.05671	PBANKA_1132600	ubiquitin-conjugating enzyme E2, putative	Post-translational modification, protein turnover, and chaperones
	28.9761	29.03	28.8097	28.7691	28.9587	28.6983		0.978722	26	26	24	0	323.31	1212	0.814968	0.947444	-0.0310287	-0.138422	PBANKA_1133400;PBANKA_1133300	elongation factor 1-alpha	Translation, ribosomal structure and biogenesis
	26.7647	26.711	26.8462	26.2394	26.6704	26.8572		1.02275	18	18	18	0	114.13	198	0.884255	0.964938	0.0324478	0.104939	PBANKA_1134100	T-complex protein 1 subunit delta, putative	Post-translational modification, protein turnover, and chaperones
	23.0726	22.003	22.4657	18.5162	23.1503	22.7598		1.33967	6	6	6	0	14.646	29	0.036862	0.314711	0.421878	1.78092	PBANKA_1134200	pyrroline-5-carboxylate reductase, putative	Metabolism
	26.3134	27.2607	27.167	26.4444	27.0121	26.4051		1.03233	3	3	3	0	17.151	13	0.731601	0.916378	0.0459112	0.204233	PBANKA_1135100	40S ribosomal protein S15, putative	Translation, ribosomal structure and biogenesis
	28.8189	27.9003	28.1107	28.6693	28.832	28.1711		1.12464	10	10	10	0	190.81	77	0.26529	0.693084	0.169463	0.733766	PBANKA_1135700	CUGBP Elav-like family member 1, putative	RNA processing and modification
	25.2242	24.1347	24.308	24.7859	25.5724	24.4266		0.757073	31	31	31	0	323.31	247	0.212845	0.507676	-0.401496	-1.08165	PBANKA_1137000	bergheilysin	Post-translational modification, protein turnover, and chaperones
	22.6539	22.4937	22.2235	22.4944	22.9528	22.4885		0.196383	2	2	2	0	5.1692	13	0.123304	0.321674	-2.34826	-1.79839	PBANKA_1137200	protein transport protein Sec24A, putative	Intracellular trafficking, secretion, and vesicular transport
	27.4681	26.7334	27.5831	27.3076	27.5237	27.6905		0.897819	53	53	53	0	323.31	468	0.639055	0.831704	-0.155503	-0.38214	PBANKA_1137800	glideosome-associated connector	Pathogenicity
	21.4517	24.8755	23.9622	24.5368	24.3776	23.6244		1.00599	15	15	15	0	323.31	345	0.979309	0.994549	0.00862312	0.0209034	PBANKA_1137900	proliferating cell nuclear antigen 1, putative	Cell division, DNA maintenance, and Chromatin dynamics
	24.013	23.3833	23.0869	24.0486	24.2084	18.4432		0.862308	10	10	10	0	17.886	61	0.311565	0.701844	-0.213724	-0.750749	PBANKA_1138200	RuvB-like helicase 3, putative	Cell division, DNA maintenance, and Chromatin dynamics
	26.0134	26.2077	26.4338	26.4384	26.3488	26.2932		0.772519	10	10	10	0	66.841	172	0.0934106	0.405209	-0.372358	-1.38004	PBANKA_1142400	nucleoside diphosphate kinase b, putative	Metabolism
	24.0587	23.1488	22.7217	23.5663	23.9991	23.3647		1.13977	10	10	10	0	70.527	66	0.461593	0.75779	0.188737	0.568463	PBANKA_1142800	conserved Plasmodium protein, unknown function	Unknown function
	19.6064	22.9177	22.2075	22.7179	22.2363	21.8698		0.217802	2	2	2	0.0063291	1.9785	6	0.329691	0.5181	-2.19891	-1.05557	PBANKA_1142900	suppressor of kinetochore protein 1, putative	Cell division, DNA maintenance, and Chromatin dynamics
	24.7783	24.7474	24.8414	24.5057	24.9399	24.4565		1.1249	12	11	11	0	31.344	50	0.207254	0.676395	0.169794	0.797279	PBANKA_1143600	alanine--tRNA ligase, putative	Translation, ribosomal structure and biogenesis
	23.4945	23.2094	23.6797	24.2453	23.3385	23.5459		1.14806	5	5	5	0	6.7054	36	0.0435184	0.463022	0.199192	1.1831	PBANKA_1144000	26S proteasome regulatory subunit RPN11, putative	Post-translational modification, protein turnover, and chaperones
	27.7004	28.2667	28.4811	27.5545	28.5688	27.3355		1.16439	5	4	4	0	15.089	22	0.720003	0.854887	0.21957	0.327384	PBANKA_1144100	ABC transporter E family member 1, putative	Transport
	25.43	25.2536	25.4678	25.6514	25.3614	25.5138		1.23859	6	6	6	0	58.974	80	0.114584	0.449461	0.308699	1.21796	PBANKA_1145800	membrane associated histidine-rich protein 1a	Unknown function
	31.9594	31.4736	31.8026	31.3572	31.1686	32.0012		1.20579	12	12	12	0	33.563	55	0.0593074	0.419054	0.269974	1.32752	PBANKA_1145900	membrane associated histidine-rich protein 1b	Unknown function
	29.6475	29.1045	29.146	29.3622	29.198	30.1089		20.2287	7	7	7	0	7.2155	18	0.138313	0.301319	4.33833	1.77248	PBANKA_1200600	Plasmodium exported protein, unknown function	Unknown function
	23.2187	22.057	22.7335	22.4511	21.8858	22.7425		1.17629	2	2	2	0	5.9087	14	0.161709	0.54744	0.234243	0.98972	PBANKA_1201900	40S ribosomal protein S20e, putative	Translation, ribosomal structure and biogenesis
	26.0298	26.076	26.1234	25.4917	26.1657	26.0216		1.16342	8	8	8	0	113.7	125	0.625386	0.8118	0.218376	0.425243	PBANKA_1204400	DNA/RNA-binding protein Alba 3, putative	RNA processing and modification
	22.5257	21.641	22.2202	22.4012	22.4643	22.181		1.02631	3	3	3	0	56.124	29	0.954765	0.985552	0.0374673	0.0519849	PBANKA_1205000	single-strand telomeric DNA-binding protein GBP2, putative	Unknown function
	27.492	27.1674	27.5622	26.7351	27.8042	26.8826		0.172804	3	3	3	0	4.0384	5	0.145163	0.298385	-2.53279	-1.68609	PBANKA_1205400	rho GTPase-activating protein, putative	Signal transduction mechanisms
	29.2558	28.2453	28.6143	27.9949	28.0187	29.1078		1.15142	10	10	10	0	59.258	34	0.0536945	0.466147	0.203413	1.16144	PBANKA_1206100	eukaryotic translation initiation factor 3 subunit D, putative	Translation, ribosomal structure and biogenesis
	25.0796	24.406	25.072	24.5776	24.3461	24.9633		0.616287	7	6	6	0	21.434	40	0.0400192	0.255931	-0.698325	-2.09753	PBANKA_1206600	26S protease regulatory subunit 4, putative	Post-translational modification, protein turnover, and chaperones
	25.8548	25.1063	25.2751	25.6785	25.1468	26.2616		0.848976	26	26	23	0	323.31	1421	0.460891	0.738227	-0.236205	-0.605847	PBANKA_1206900	tubulin beta chain, putative	Cytoskeleton
	24.648	23.9762	24.1011	24.5597	24.5119	24.2199		0.817421	11	11	11	0	122.4	87	0.26456	0.618397	-0.290848	-0.896728	PBANKA_1207200	adenylate kinase, putative	Metabolism
	24.6773	24.6841	24.7408	24.7293	24.4753	24.5982		0.169095	3	3	3	0	5.1038	12	0.132544	0.301402	-2.56409	-1.75574	PBANKA_1208500	PI31 domain-containing protein, putative	Unknown function
	23.0636	22.0834	18.2844	21.8121	21.608	22.715		0.974427	8	8	8	0	46.154	69	0.801588	0.944248	-0.0373745	-0.156252	PBANKA_1209000	eukaryotic translation initiation factor 2 subunit beta, putative	Translation, ribosomal structure and biogenesis
	28.2969	27.9306	28.0066	27.6765	28.4132	27.484		0.856466	6	6	6	0	72.586	44	0.479273	0.754108	-0.223532	-0.57791	PBANKA_1209400	inner membrane complex sub-compartment protein 1	Unknown function
	26.5436	26.6743	28.2579	26.982	26.7535	26.679		1.03827	4	4	4	0	27.917	41	0.739429	0.915828	0.054184	0.21505	PBANKA_1209800	proteasome subunit beta type-5, putative	Post-translational modification, protein turnover, and chaperones
	26.2799	26.0206	25.8599	26.3124	26.4083	25.9192		5.4823	9	9	9	0	10.986	18	0.263929	0.437816	2.45478	1.23323	PBANKA_1210200	PRE-binding protein, putative	RNA processing and modification
	24.7606	24.9716	24.6996	24.898	25.3779	24.6914		1.40791	15	15	15	0	323.31	649	0.40879	0.692284	0.49355	0.776745	PBANKA_1210800	hypoxanthine-guanine phosphoribosyltransferase, putative	Metabolism
	25.4553	25.7759	25.8552	26.2588	26.1374	25.3665		0.777575	15	15	15	0	323.31	157	0.127395	0.439952	-0.362947	-1.25536	PBANKA_1210900	phosphoglucomutase, putative	Metabolism
	28.7918	28.7964	29.2573	28.9563	29.131	29.1869		0.841437	14	14	14	0	163.22	196	0.202583	0.587062	-0.249073	-0.944846	PBANKA_1211000	GMP synthase [glutamine-hydrolyzing], putative	Metabolism
	22.3337	22.5361	22.7507	22.7422	22.492	22.8094		0.43164	20	20	20	0	323.31	225	0.0208222	0.155826	-1.2121	-2.83512	PBANKA_1213600	cysteine--tRNA ligase, putative	Translation, ribosomal structure and biogenesis
	25.0274	24.6931	25.2885	24.8254	24.9604	24.7694		0.913906	25	25	25	0	299.44	471	0.272524	0.720314	-0.129883	-0.642453	PBANKA_1214000	heat shock protein 60, putative	Post-translational modification, protein turnover, and chaperones
	21.9938	22.5707	21.953	21.9846	22.8217	22.373		1.35343	10	10	10	0	93.439	104	0.0253228	0.282703	0.436625	1.93693	PBANKA_1214200	ribonucleoside-diphosphate reductase small chain, putative	Metabolism
	23.1191	24.1381	24.0993	23.8186	24.1606	24.1225		1.16874	21	21	20	0	323.31	805	0.0820469	0.48315	0.224948	1.13963	PBANKA_1214300	enolase, putative	Metabolism
	29.2824	29.3786	29.5641	29.2885	29.4818	29.0241		1.2389	11	11	11	0	62.562	54	0.0565392	0.39884	0.309055	1.42885	PBANKA_1214700	conserved Plasmodium protein, unknown function	Unknown function
	22.9971	23.0375	22.461	19.059	23.8095	23.0386		1.16251	6	6	6	0	28.716	109	0.299587	0.69741	0.217237	0.769148	PBANKA_1216500	peptidyl-prolyl cis-trans isomerase, putative	Post-translational modification, protein turnover, and chaperones
	23.5341	23.477	23.6814	23.7014	23.7185	23.565		0.251613	3	3	3	0	51.306	20	0.161597	0.344034	-1.99072	-1.5785	PBANKA_1217000	peptidase, putative	Post-translational modification, protein turnover, and chaperones
	27.0993	26.7703	27.4379	26.6279	27.3315	26.6966		0.774353	15	15	15	0	73.154	137	0.132205	0.429661	-0.368937	-1.24846	PBANKA_1217700	ATP-dependent RNA helicase DDX6	RNA processing and modification
	24.4904	23.8049	23.8546	24.1245	24.2053	24.3456		1.05501	23	23	22	0	204.64	245	0.791762	0.91566	0.0772514	0.206715	PBANKA_1218200	T-complex protein 1 subunit epsilon, putative	Post-translational modification, protein turnover, and chaperones
	23.4692	23.6696	22.5829	23.6518	23.5179	23.2677		1.32086	3	3	3	0	68.452	44	0.238138	0.517784	0.40148	1.03006	PBANKA_1218900	elongation factor 1-delta, putative	Translation, ribosomal structure and biogenesis
	23.6947	24.2805	24.3925	23.7686	24.4062	23.4633		1.1516	34	34	34	0	323.31	476	0.252795	0.671468	0.203641	0.806365	PBANKA_1219300	heat shock protein 110, putative	Post-translational modification, protein turnover, and chaperones
	30.9955	30.1794	30.597	30.2104	29.9807	30.845		1.1027	3	3	3	0	7.5951	13	0.412448	0.76271	0.141045	0.554589	PBANKA_1220300	prodrug activation and resistance esterase, putative	Metabolism
	27.7347	27.8668	27.8518	27.8034	28.1198	26.6898		0.797835	9	9	9	0	168.32	43	0.24007	0.566265	-0.325838	-0.968783	PBANKA_1222400	ubiquitin regulatory protein, putative	Post-translational modification, protein turnover, and chaperones
	26.0136	25.8837	26.0902	25.8695	25.8961	25.9641		0.629894	5	5	5	0	52.835	51	0.0173546	0.193946	-0.666819	-2.46582	PBANKA_1222500	plasmepsin X, putative	Post-translational modification, protein turnover, and chaperones
	27.4074	27.3803	27.2171	27.0387	28.2088	27.4461		0.660212	14	14	14	0	196.16	139	0.0717139	0.308238	-0.598998	-1.73045	PBANKA_1222800	tyrosine--tRNA ligase, putative	Translation, ribosomal structure and biogenesis
	22.854	22.6514	23.2086	22.8864	22.8583	22.506		1.05893	11	11	11	0	56.667	65	0.447575	0.816144	0.0826117	0.4168	PBANKA_1222900	26S proteasome regulatory subunit RPN10, putative	Post-translational modification, protein turnover, and chaperones
	26.8572	25.4976	25.9132	25.4402	25.5633	26.3667		1.00743	11	11	11	0	31.534	89	0.940799	0.984035	0.0106786	0.0454197	PBANKA_1223100	proteasome subunit alpha type-6, putative	Post-translational modification, protein turnover, and chaperones
	24.1169	24.2227	24.0655	24.3819	24.3864	23.995		1.1142	7	7	7	0	34.366	44	0.644311	0.833666	0.156013	0.377775	PBANKA_1223300	ras-related protein Rab-18, putative	Intracellular trafficking, secretion, and vesicular transport
	24.8811	24.4502	24.5187	24.5905	24.4403	24.4587		0.549899	8	8	8	0	63.498	23	0.592082	0.763721	-0.862761	-0.544804	PBANKA_1224200	DnaJ protein, putative	Post-translational modification, protein turnover, and chaperones
	23.1379	22.9296	23.4801	23.8844	22.9166	23.3646		1.17408	3	3	3	0.0011331	2.6449	31	0.591247	0.793009	0.231536	0.465661	PBANKA_1226100	conserved Plasmodium protein, unknown function	Unknown function
	23.1652	23.3627	23.9684	23.5862	23.2365	23.1252		1.01491	8	8	8	0	73.354	75	0.829455	0.961109	0.021349	0.110693	PBANKA_1226500	proteasome subunit beta type-4, putative	Post-translational modification, protein turnover, and chaperones
	20.7822	25.8119	24.3742	24.7444	25.3209	23.414		0.52729	5	5	5	0	27.034	32	0.0807157	0.305024	-0.923332	-1.85715	PBANKA_1227400	serine/threonine protein phosphatase 2B catalytic subunit A	Post-translational modification, protein turnover, and chaperones
	23.5699	23.3852	22.8159	23.0613	24.0779	23.3155		1.10331	13	13	13	0	26.412	71	0.332012	0.729894	0.141833	0.6204	PBANKA_1228000	1-cys peroxiredoxin, putative	Metabolism
	30.3737	30.4567	30.0119	30.683	30.8607	29.9147		0.641711	11	11	11	0	36.54	59	0.00959614	0.145677	-0.640005	-2.69627	PBANKA_1228200	glutamate dehydrogenase, putative	Metabolism
	24.1023	23.5806	24.3606	23.691	23.4691	24.2687		0.314657	5	5	5	0	29.77	35	0.0178003	0.101882	-1.66815	-3.14962	PBANKA_1228400	mannose-6-phosphate isomerase, putative	Metabolism
	24.1913	23.392	24.1571	24.1876	24.1102	23.9833		1.89862	24	24	24	0	323.31	128	0.175633	0.406548	0.924949	1.3955	PBANKA_1229000	Plasmodium exported protein (PHIST), unknown function	Post-translational modification, protein turnover, and chaperones
	25.6955	25.823	25.4411	25.7722	25.7669	25.7254		1.35058	3	3	2	0	15.682	34	0.03601	0.320659	0.433582	1.80966	PBANKA_1231000	40S ribosomal protein S11, putative	Translation, ribosomal structure and biogenesis
	23.9969	24.138	25.1147	23.1804	24.5207	24.5807		0.725558	3	3	3	0	16.368	23	0.320618	0.601748	-0.462838	-0.910025	PBANKA_1231200	phosducin-like protein, putative	Unknown function
	25.3433	24.7856	24.9001	24.8155	24.5919	25.1538		1.18912	8	8	8	0	31.263	10	0.318784	0.686278	0.249891	0.781755	PBANKA_1231500	ubiquitin carboxyl-terminal hydrolase 2, putative	Post-translational modification, protein turnover, and chaperones
	27.6344	27.5931	27.8794	27.5277	27.4883	27.7766		0.900773	3	3	3	0	8.9901	20	0.720762	0.84965	-0.150764	-0.305822	PBANKA_1231700;P62918	60S ribosomal protein L2, putative	Translation, ribosomal structure and biogenesis
	24.178	24.5565	24.4556	24.5627	24.6377	24.3325		1.12182	5	5	5	0	120.84	55	0.61488	0.82162	0.165839	0.410049	PBANKA_1231800	60S ribosomal protein L12, putative	Translation, ribosomal structure and biogenesis
	25.1418	25.6726	26.2154	26.0991	25.4154	26.2098		1.29476	3	3	3	0	23.048	27	0.479331	0.723727	0.37269	0.644533	PBANKA_1232100	serine/arginine-rich splicing factor 1, putative	RNA processing and modification
	22.8419	23.78	23.8918	23.328	24.0996	23.7759		0.812671	18	18	18	0	186.66	93	0.578938	0.776441	-0.299256	-0.501977	PBANKA_1232200	FACT complex subunit SPT16	Cell division, DNA maintenance, and Chromatin dynamics
	24.1992	23.0098	23.3987	23.1878	22.9894	23.729		1.09172	20	20	20	0	323.31	393	0.688411	0.852273	0.126605	0.321762	PBANKA_1235600	adenosylhomocysteinase, putative	Metabolism
	22.7576	23.0766	23.2059	22.6713	23.0438	22.9536		1.99304	29	29	29	0	292.93	186	0.0963325	0.30787	0.994974	1.77819	PBANKA_1237800	multidrug resistance protein 1, putative	Transport
	23.6847	24.3529	24.3442	24.5959	24.1947	24.0865		0.81743	11	11	11	0	170.89	69	0.311111	0.663017	-0.290833	-0.828488	PBANKA_1237900	mitochondrial-processing peptidase subunit alpha, putative	Post-translational modification, protein turnover, and chaperones
	25.5167	24.1789	24.843	24.32	24.4119	25.0789		1.02288	41	41	41	0	323.31	479	0.840059	0.95319	0.0326417	0.129734	PBANKA_1238800	karyopherin beta, putative	Intracellular trafficking, secretion, and vesicular transport
	26.0705	25.6159	25.7639	25.9109	25.5576	25.632		1.03679	12	12	12	0	167.9	180	0.846649	0.951092	0.0521189	0.147786	PBANKA_1239900	acyl-CoA synthetase, putative	Metabolism
	28.632	28.4635	28.6295	28.6799	28.4016	28.3662		0.959872	22	22	22	0	156.42	94	0.833506	0.940574	-0.0590858	-0.162588	PBANKA_1241800	DNA replication licensing factor MCM3, putative	Cell division, DNA maintenance, and Chromatin dynamics
	29.3251	28.2929	28.4687	28.0561	27.8889	29.3053		0.252976	5	3	3	0	29.935	26	0.348865	0.533435	-1.98293	-1.00631	PBANKA_1241900	ubiquitin-conjugating enzyme E2 N, putative	Post-translational modification, protein turnover, and chaperones
	27.8667	27.5474	26.7957	27.8022	27.9629	27.0999		0.47336	4	4	4	0	18.732	15	0.330595	0.534343	-1.07899	-1.00354	PBANKA_1242000	ubiquitin carboxyl-terminal hydrolase 14, putative	Post-translational modification, protein turnover, and chaperones
	22.7702	22.8983	22.5209	21.8334	23.2733	22.3899		1.25904	10	10	10	0	227.83	171	0.0203499	0.299625	0.332325	1.75678	PBANKA_1242300	Hsc70-interacting protein	Unknown function
	23.8537	23.8315	23.5011	23.7039	23.9636	23.8144		0.203429	4	3	3	0	3.0732	8	0.174312	0.35914	-2.2974	-1.53933	PBANKA_1242700	AP-1 complex subunit beta, putative	Intracellular trafficking, secretion, and vesicular transport
	23.7711	23.8341	23.826	24.037	23.7361	23.8969		0.880979	5	4	4	0	7.8671	29	0.547688	0.783868	-0.182821	-0.482728	PBANKA_1242800	eukaryotic translation initiation factor 3 subunit E, putative	Translation, ribosomal structure and biogenesis
	27.4427	26.8653	26.8788	26.3365	26.6391	27.5854		2.06264	10	10	2	0	35.108	52	0.318271	0.518448	1.04449	1.02704	PBANKA_1246161	fam-a protein	Unknown function
	24.781	24.6507	24.6552	24.6991	24.6808	24.9548		0.501528	13	13	13	0	281.63	167	0.100502	0.299429	-0.995597	-1.75284	PBANKA_1301300	trailer hitch homolog	Intracellular trafficking, secretion, and vesicular transport
	26.676	26.7541	26.6509	27.0868	26.5032	25.952		1.18682	8	8	8	0	305.47	74	0.058619	0.436148	0.247103	1.27236	PBANKA_1301400	proteasome subunit alpha type-1, putative	Post-translational modification, protein turnover, and chaperones
	24.5277	25.9207	25.4131	25.3861	26.1228	25.0859		1.47286	4	4	4	0	18.509	21	0.289872	0.537067	0.558619	1.00053	PBANKA_1302200	translocation protein sec62, putative	Post-translational modification, protein turnover, and chaperones
	30.6663	31.1762	30.837	30.755	30.9387	30.6592		1.20856	13	13	13	0	210.95	392	0.139745	0.501873	0.273286	1.09931	PBANKA_1302800	thioredoxin peroxidase 1	Post-translational modification, protein turnover, and chaperones
	28.1349	27.8576	27.3296	27.4869	29.0449	27.6114		0.68025	7	7	7	0	93.607	44	0.0713169	0.298953	-0.555862	-1.69499	PBANKA_1303300	cytochrome b-c1 complex subunit Rieske, putative	Energy production and conversion
	22.5865	22.8975	22.5689	22.3268	22.7397	22.6646		0.737412	4	4	4	0	153.51	63	0.223073	0.505914	-0.439457	-1.08506	PBANKA_1303700	vesicle-associated membrane protein, putative	Intracellular trafficking, secretion, and vesicular transport
	24.542	24.0616	24.2321	24.623	24.3229	24.2338		1.18081	14	14	14	0	323.31	362	0.360518	0.690491	0.239781	0.721319	PBANKA_1303800	triosephosphate isomerase, putative	Metabolism
	24.8649	25.2407	25.0857	25.0405	25.3098	25.1295		0.981077	9	9	9	0	323.31	176	0.840061	0.955259	-0.0275618	-0.120879	PBANKA_1305000	conserved Plasmodium protein, unknown function	Unknown function
	28.0491	28.0752	28.1637	28.2382	28.1088	28.1272		0.9774	6	6	6	0	13.134	41	0.955154	0.98469	-0.0329787	-0.0506487	PBANKA_1305100	60S ribosomal protein L1, putative	Translation, ribosomal structure and biogenesis
	26.4804	27.6983	26.8659	26.6431	27.2841	26.4616		1.04142	11	11	11	0	27.547	54	0.84037	0.94458	0.0585581	0.157198	PBANKA_1305300	FACT complex subunit SSRP1, putative	Cell division, DNA maintenance, and Chromatin dynamics
	25.4362	25.0901	24.7755	25.4891	25.5179	24.7923		0.75006	5	5	5	0	13.419	29	0.0729645	0.360164	-0.414922	-1.52749	PBANKA_1305700	vacuolar-sorting protein SNF7, putative	Intracellular trafficking, secretion, and vesicular transport
	24.0572	24.8566	24.1097	24.263	24.634	24.5723		0.730099	10	10	10	0	80.376	63	0.119625	0.404571	-0.453836	-1.37563	PBANKA_1306200	tRNA import protein tRIP, putative	Translation, ribosomal structure and biogenesis
	23.3834	22.5562	22.6168	22.9074	23.1397	22.9473		0.945615	21	21	21	0	323.31	664	0.571286	0.843779	-0.0806745	-0.349258	PBANKA_1308600	fructose-bisphosphate aldolase 2	Metabolism
	23.5416	22.1392	22.6927	22.1932	23.0251	22.4783		1.47401	4	4	4	0	6.8432	14	0.193732	0.449356	0.559743	1.2201	PBANKA_1308900	histidine--tRNA ligase, putative	Translation, ribosomal structure and biogenesis
	28.2452	27.6492	28.1423	27.7564	28.01	27.9217		1.05429	12	12	12	0	58.393	110	0.801808	0.918506	0.076273	0.198428	PBANKA_1309900	M17 leucyl aminopeptidase, putative	Post-translational modification, protein turnover, and chaperones
	28.161	28.8104	28.5052	28.4347	28.6998	27.8755		0.89815	6	6	6	0	75.688	48	0.376917	0.735822	-0.154971	-0.605205	PBANKA_1310400	centrin-2, putative	Signal transduction mechanisms
	28.0463	27.8255	28.1228	27.7033	27.8489	28.1503		0.698844	7	7	7	0	97.203	137	0.0213861	0.260314	-0.516958	-2.14639	PBANKA_1312700	gamete egress and sporozoite traversal protein	Pathogenicity
	23.1904	23.9609	23.0472	23.3551	23.8049	23.5066		0.993443	30	30	29	0	323.31	689	0.947946	0.986734	-0.00949033	-0.0401111	PBANKA_1314800	elongation factor 2, putative	Translation, ribosomal structure and biogenesis
	21.1242	21.1552	21.8858	19.6716	21.9507	21.6065		1.05549	16	16	16	0	249.76	118	0.842582	0.940068	0.0779114	0.16656	PBANKA_1315500	sortilin, putative	Intracellular trafficking, secretion, and vesicular transport
	22.8003	22.8725	22.362	23.0458	23.1428	22.2984		1.03218	4	4	4	0	323.31	103	0.742527	0.921623	0.0457007	0.198878	PBANKA_1317400	HSP90 co-chaperone p23, putative	Post-translational modification, protein turnover, and chaperones
	28.1974	28.5799	28.4847	28.2748	28.8791	28.4444		0.704108	13	13	13	0	40.957	62	0.491013	0.715846	-0.506131	-0.658762	PBANKA_1317500	glucose-6-phosphate dehydrogenase-6-phosphogluconolactonase, putative	Metabolism
	25.5093	24.7438	24.9863	25.3092	25.556	24.823		1.10021	14	14	14	0	78.222	150	0.711468	0.850947	0.137776	0.308345	PBANKA_1318100	aminopeptidase P, putative	Metabolism
	24.8363	24.9435	24.8386	24.858	25.0963	24.8641		1.16091	11	11	11	0	110.77	177	0.117297	0.520684	0.215256	1.03435	PBANKA_1318400	6-phosphogluconate dehydrogenase, decarboxylating, putative	Energy production and conversion
	32.9177	32.8252	32.815	32.8437	32.7842	33.1738		0.100544	2	2	2	0	4.9082	14	0.103004	0.278343	-3.3141	-1.97978	PBANKA_1320400	conserved Plasmodium protein, unknown function	Unknown function
	22.7631	24.6103	23.9471	24.3026	24.1345	23.6067		3.79658	3	3	3	0	8.0471	16	0.252179	0.436595	1.9247	1.2502	PBANKA_1320500	V-type H(+)-translocating pyrophosphatase, putative	Energy production and conversion
	24.1297	24.3436	24.3921	23.7327	24.8977	23.7059		0.983335	6	6	6	0	152.89	154	0.9094	0.980123	-0.0242449	-0.0807918	PBANKA_1320900	thioredoxin 1, putative	Post-translational modification, protein turnover, and chaperones
	31.4431	31.4574	31.2216	31.1629	31.2128	31.5043		0.694929	12	12	12	0	124.87	85	0.0377539	0.285387	-0.525063	-1.93226	PBANKA_1321000	conserved Plasmodium protein, unknown function	Unknown function
	26.4146	26.0043	26.2437	25.7939	26.2986	26.2656		0.535903	3	3	3	0	3.5854	15	0.465632	0.695684	-0.899956	-0.739418	PBANKA_1321700	berghepain-1	Post-translational modification, protein turnover, and chaperones
	24.1195	22.8952	23.2069	23.2015	23.4979	24.0814		3.86155	3	3	3	0	11.181	9	0.310863	0.50268	1.94918	1.09412	PBANKA_1322700	ATP-dependent RNA helicase DBP5, putative	RNA processing and modification
	26.4855	26.1025	26.2359	26.4015	26.215	26.442		1.25085	3	3	3	0	42.869	38	0.0685348	0.406507	0.322911	1.40129	PBANKA_1324100	ubiquitin carboxyl-terminal hydrolase isozyme L3, putative	Post-translational modification, protein turnover, and chaperones
	24.155	25.2507	25.4002	24.2601	25.1773	24.7766		1.15351	4	4	4	0	7.7197	16	0.557576	0.783071	0.206029	0.487733	PBANKA_1324400	60S ribosomal protein L27, putative	Translation, ribosomal structure and biogenesis
	29.0925	29.3985	29.3038	29.2316	29.3928	28.8923		1.05792	23	23	23	0	323.31	1518	0.552728	0.842043	0.0812352	0.360239	PBANKA_1326400	glyceraldehyde-3-phosphate dehydrogenase	Metabolism
	25.8347	25.1951	24.9208	25.0304	24.7502	25.6747		0.31527	4	4	4	0	11.62	9	0.431101	0.660877	-1.66534	-0.831075	PBANKA_1326800	replication factor C subunit 3, putative	Cell division, DNA maintenance, and Chromatin dynamics
	23.6185	24.6282	23.446	23.5509	23.6814	24.0081		1.62447	8	8	4	0	323.31	130	0.448449	0.701416	0.69997	0.749574	PBANKA_1327021;PBANKA_1327251	fam-a protein	Unknown function
	26.287	26.7561	26.6616	26.7121	27.25	26.1559		1.52813	6	2	2	0	73.467	47	0.268242	0.521488	0.611768	1.06175	PBANKA_1327300	fam-a protein	Unknown function
	26.9783	26.1502	26.5715	26.6056	26.9802	26.4669		0.863375	5	5	5	0	6.0552	23	0.790337	0.890786	-0.211941	-0.250624	PBANKA_1328100	ATP synthase (C/AC39) subunit, putative	Energy production and conversion
	24.5504	23.7005	23.9494	23.7804	24.375	23.616		1.02781	16	16	16	0	39.667	74	0.773439	0.934717	0.0395686	0.173197	PBANKA_1329700	26S proteasome regulatory subunit RPN2, putative	Post-translational modification, protein turnover, and chaperones
	29.1741	29.6833	29.5816	29.4056	30.101	29.3122		1.0258	22	22	21	0	132.71	268	0.825279	0.950567	0.0367546	0.143588	PBANKA_1331900	eukaryotic initiation factor 4a, putative	RNA processing and modification
	26.4021	26.199	26.5125	26.4792	26.3072	26.1029		0.464973	5	5	5	0	61.243	52	0.101174	0.311253	-1.10478	-1.77972	PBANKA_1334100	proteasome subunit beta type-2, putative	Post-translational modification, protein turnover, and chaperones
	25.2366	26.8739	26.0106	26.6243	26.8543	25.3792		2.43063	8	8	8	0	18.495	52	0.0730482	0.264625	1.28133	2.03299	PBANKA_1334300	exported protein 2	Unknown function
	23.8759	22.8984	22.5173	22.9167	22.775	23.1204		0.741025	6	6	6	0	16.544	28	0.0851751	0.36848	-0.432405	-1.49107	PBANKA_1337400	nucleoside-diphosphatase, putative	Metabolism
	23.534	23.0518	23.5156	22.4918	24.1913	24.077		1.2072	23	23	23	0	323.31	932	0.0435063	0.408632	0.271659	1.4059	PBANKA_1340100	L-lactate dehydrogenase	Energy production and conversion
	25.6152	25.8316	25.8825	25.3752	25.9857	25.691		1.26289	6	6	6	0	17.865	21	0.408647	0.694572	0.336731	0.723893	PBANKA_1340300	phosphoribosylpyrophosphate synthetase, putative	Metabolism
	24.9348	24.3813	24.7704	24.3064	24.8564	24.6046		0.910859	16	16	16	0	225.06	358	0.827177	0.919854	-0.134701	-0.198662	PBANKA_1340400	lactate dehydrogenase, putative	Metabolism
	22.8727	23.5749	23.4202	23.1325	23.3	23.804		0.640063	4	4	4	0	86.885	40	0.209873	0.451089	-0.643715	-1.21153	PBANKA_1343300	proteasome subunit beta type-7, putative	Post-translational modification, protein turnover, and chaperones
	27.1572	27.2783	27.3207	27.0399	26.8981	27.539		1.16459	4	4	4	0	5.5757	14	0.466245	0.745482	0.219824	0.588912	PBANKA_1344300	chromatin assembly factor 1 subunit, putative	Cell division, DNA maintenance, and Chromatin dynamics
	24.2693	23.0023	23.3351	23.5705	24.4291	23.2004		0.769126	18	18	18	0	208.54	171	0.00245659	0.214211	-0.378709	-2.43114	PBANKA_1346600	glutamine--tRNA ligase, putative	Translation, ribosomal structure and biogenesis
	23.4415	23.6959	23.2883	22.8816	23.5718	23.6166		0.955675	4	4	4	0	52.256	50	0.861497	0.952891	-0.0654087	-0.144818	PBANKA_1347600	eukaryotic translation initiation factor 6, putative	Translation, ribosomal structure and biogenesis
	23.8263	24.3921	24.4279	24.1529	24.4874	23.6382		0.880626	18	18	18	0	204.12	114	0.425068	0.741608	-0.183399	-0.597969	PBANKA_1347700	isoleucine--tRNA ligase, putative	Translation, ribosomal structure and biogenesis
	24.4465	24.3974	24.2098	24.308	24.2829	24.6792		1.19336	6	6	6	0	63.65	45	0.423958	0.716088	0.255031	0.659529	PBANKA_1347800	20 kDa chaperonin, putative	Post-translational modification, protein turnover, and chaperones
	26.7939	26.6824	26.4494	26.5386	26.8621	26.2606		1.0699	4	4	4	0	20.082	38	0.278915	0.76373	0.097477	0.547986	PBANKA_1348100	conserved protein, unknown function	Unknown function
	26.0997	25.8917	25.8191	25.7646	26.2728	25.4925		1.14014	11	11	11	0	78.881	65	0.102145	0.538739	0.189206	0.998218	PBANKA_1348900	chaperone binding protein, putative	Post-translational modification, protein turnover, and chaperones
	29.1065	28.2777	29.078	28.9818	29.2796	28.5632		2.27214	10	10	10	0	229.98	102	0.323762	0.516635	1.18405	1.02687	PBANKA_1349000	MSP7-like protein	Pathogenicity
	25.442	25.0883	25.1339	25.256	25.0734	25.5552		4.0288	13	13	13	0	323.31	93	0.494146	0.695988	2.01035	0.724427	PBANKA_1349100	MSP7-like protein	Pathogenicity
	27.2651	27.9574	28.1828	27.8297	28.1072	27.7772		1.57836	10	10	10	0	33.513	64	0.252659	0.503256	0.658425	1.11025	PBANKA_1349200	MSP7-like protein	Pathogenicity
	25.7377	25.4233	25.5228	25.1228	25.2543	26.007		1.30514	5	5	5	0	12.045	23	0.0673357	0.364163	0.384202	1.51159	PBANKA_1350600	nuclear movement protein, putative	Unknown function
	24.0435	22.662	22.0773	22.8469	23.4473	21.8527		1.05446	10	10	10	0	19.464	40	0.867905	0.951963	0.0765025	0.143926	PBANKA_1351800	26S proteasome regulatory subunit RPN3, putative	Post-translational modification, protein turnover, and chaperones
	25	24.9302	24.9366	25.0571	24.9852	24.6632		0.852079	5	5	5	0	13.897	12	0.622523	0.811963	-0.230941	-0.432789	PBANKA_1351900	60S ribosomal protein L6-2, putative	Translation, ribosomal structure and biogenesis
	24.783	24.5918	24.5011	24.2365	24.1149	25.1971		0.988309	20	20	20	0	323.31	287	0.952455	0.985544	-0.0169665	-0.0461783	PBANKA_1352000	elongation factor 1-gamma, putative	Translation, ribosomal structure and biogenesis
	24.2957	23.2307	24.8596	24.0968	24.4699	23.3493		0.867261	11	11	11	0	16.073	44	0.24429	0.664862	-0.205462	-0.819758	PBANKA_1355200	aconitate hydratase, putative	Metabolism
	26.4771	25.7244	26.1724	25.8796	25.579	26.5928		0.060158	4	4	4	0	25.086	24	0.110566	0.276603	-4.0551	-1.94501	PBANKA_1355500	casein kinase II beta chain, putative	Post-translational modification, protein turnover, and chaperones
	31.3171	31.1585	31.2414	31.3769	31.354	31.1178		0.823522	31	31	31	0	247.99	325	0.55526	0.765427	-0.280121	-0.522924	PBANKA_1357200	heat shock protein 110, putative	Post-translational modification, protein turnover, and chaperones
	25.1758	25.2854	25.3558	25.2715	25.7127	25.0281		0.545943	15	14	14	0	117.88	105	0.0150768	0.150923	-0.873177	-2.78151	PBANKA_1358600	isocitrate dehydrogenase [NADP], mitochondrial, putative	Energy production and conversion
	23.7825	25.395	24.9284	23.8094	25.0563	24.7788		0.994662	9	9	9	0	58.486	21	0.983645	0.992997	-0.00772222	-0.017006	PBANKA_1358700	conserved Plasmodium protein, unknown function	Unknown function
	27.9887	27.7734	27.7245	27.3841	28.1414	28.1928		1.2436	7	7	7	0	59.891	95	0.0558778	0.393767	0.314521	1.44373	PBANKA_1359200	DNA/RNA-binding protein Alba 2, putative	RNA processing and modification
	25.3202	25.5696	25.6788	25.7359	25.6262	25.3689		0.126508	4	4	4	0	11.707	10	0.134956	0.302779	-2.9827	-1.75897	PBANKA_1359600	6-cysteine protein	Unknown function
	28.565	27.8912	28.4683	27.5119	28.4003	28.6861		0.494379	13	13	13	0	147.13	115	0.00873586	0.109067	-1.01631	-3.25383	PBANKA_1359700	6-cysteine protein	Unknown function
	22.5189	22.7467	22.4055	22.7409	22.4865	22.5815		2.23369	4	4	4	0	323.31	39	0.132153	0.317843	1.15943	1.62314	PBANKA_1360100	nucleoside transporter 1	Transport
	22.9251	23.6977	23.092	23.4892	23.5971	22.9021		1.08733	14	14	14	0	323.31	211	0.741768	0.877815	0.120784	0.273284	PBANKA_1360300	DNA/RNA-binding protein Alba 4, putative	RNA processing and modification
	23.4947	22.7484	23.1945	23.2064	22.696	23.2927		1.20164	4	4	4	0	6.4613	11	0.375079	0.697769	0.265	0.724583	PBANKA_1360500	ethanolamine-phosphate cytidylyltransferase	Metabolism
	25.0301	24.6809	25.4773	24.8131	25.1455	25		0.599993	18	18	18	0	76.194	95	0.010966	0.15696	-0.736982	-2.78736	PBANKA_1362000	glutamate--tRNA ligase, putative	Translation, ribosomal structure and biogenesis
	23.2739	25.4358	24.6881	24.63	24.9635	24.2916		0.795677	26	26	26	0	221.99	280	0.500361	0.736953	-0.329746	-0.604392	PBANKA_1362900	lysine--tRNA ligase, putative	Translation, ribosomal structure and biogenesis
	27.3354	27.3852	27.2666	27.2086	27.5892	27.3338		0.922363	10	10	10	0	53.975	104	0.534395	0.809755	-0.116593	-0.429104	PBANKA_1364300	glycerol kinase, putative	Metabolism
	25.7255	25.4131	25.2143	24.741	25.457	25.8528		0.765778	5	5	5	0	78.287	105	0.135051	0.441463	-0.385001	-1.25802	PBANKA_1365200;D3Z6P0	thioredoxin-related protein, putative	Post-translational modification, protein turnover, and chaperones
	25.3497	25.2331	25.5385	25.5844	25.5802	25.1278		1.49134	13	13	13	0	323.31	125	0.081669	0.310486	0.576612	1.65133	PBANKA_1365500	exported protein IBIS1	Unknown function
	26.5143	26.3576	25.8472	26.2987	26.672	25.9771		2.44754	16	16	16	0	71.677	79	0.15327	0.358655	1.29133	1.54866	PBANKA_1400600	cytoadherence linked asexual protein, putative	Unknown function
	30.5252	29.2892	29.4945	29.3726	29.0505	30.4817		0.262302	3	3	3	0	87.306	26	0.403879	0.622555	-1.9307	-0.889512	PBANKA_1400700	Plasmodium exported protein, unknown function	Unknown function
	26.5135	26.6362	26.7313	26.7049	26.8512	26.4621		1.13788	8	8	8	0	42.792	34	0.699516	0.845069	0.186352	0.339334	PBANKA_1402600	DNA ligase I, putative	Cell division, DNA maintenance, and Chromatin dynamics
	23.0791	21.9408	22.4948	22.957	22.1224	22.7295		0.733909	9	7	7	0	49.628	26	0.179578	0.458536	-0.446327	-1.19105	PBANKA_1404900	26S protease regulatory subunit 10B, putative	Post-translational modification, protein turnover, and chaperones
	26.2583	27.3798	27.1999	26.884	27.7538	26.5408		3.26993	3	3	3	0	7.2534	9	0.322604	0.523704	1.70926	1.05768	PBANKA_1405100	V-type proton ATPase subunit H, putative	Energy production and conversion
	27.4457	27.5391	27.5652	27.1104	27.6932	27.5898		0.12401	8	8	8	0	11.065	16	0.120825	0.304145	-3.01147	-1.84486	PBANKA_1406700	carbamoyl phosphate synthetase, putative	Metabolism
	24.6168	25.1368	25.2505	24.6381	25.5414	24.574		0.699598	4	4	4	0	61.576	27	0.14958	0.417307	-0.515402	-1.32339	PBANKA_1406800	40S ribosomal protein S27, putative	Translation, ribosomal structure and biogenesis
	25.8329	25.6816	26.0646	25.874	26.0206	25.8031		1.50196	6	6	6	0	16.399	37	0.461469	0.696035	0.586846	0.71463	PBANKA_1409600	meiosis-specific nuclear structural protein 1, putative	Unknown function
	26.8639	26.0607	26.5766	26.3012	25.9525	27.0056		0.809764	16	12	12	0	138.93	60	0.197774	0.517504	-0.304427	-1.02385	PBANKA_1410000	26S protease regulatory subunit 7, putative	Post-translational modification, protein turnover, and chaperones
	25.7523	25.4226	25.704	25.6383	26.3461	25.1282		0.937782	45	45	45	0	323.31	509	0.620602	0.846852	-0.0926749	-0.339448	PBANKA_1410300	M1-family alanyl aminopeptidase, putative	Post-translational modification, protein turnover, and chaperones
	26.3913	25.5498	25.7748	25.7583	25.7781	26.0021		0.996127	15	14	14	0	141.62	156	0.933752	0.985236	-0.0055987	-0.0342888	PBANKA_1410400	V-type proton ATPase catalytic subunit A, putative	Energy production and conversion
	24.763	24.3573	24.6308	24.5292	24.432	24.6778		0.685545	8	8	8	0	119.65	58	0.00943175	0.181829	-0.544676	-2.51783	PBANKA_1411100	2-oxoisovalerate dehydrogenase subunit alpha, mitochondrial	Energy production and conversion
	25.4818	24.9796	25.2088	25.2995	24.874	25.6723		0.928181	20	20	19	0	45.926	124	0.786748	0.912087	-0.107522	-0.227945	PBANKA_1415600	DNA replication licensing factor MCM4, putative	Cell division, DNA maintenance, and Chromatin dynamics
	31.9959	31.9086	32.2476	31.9657	32.161	31.9322		1.0473	8	8	8	0	23.461	51	0.481585	0.841773	0.066672	0.358405	PBANKA_1417300	translocation protein SEC63, putative	Intracellular trafficking, secretion, and vesicular transport
	18.8971	23.4068	21.1516	21.3617	21.0989	21.5816		0.374449	9	9	9	0	61.039	9	0.2956	0.501134	-1.41716	-1.10816	PBANKA_1417900	conserved Plasmodium protein, unknown function	Unknown function
	26.0764	26.0888	26.303	26.2812	26.1945	25.892		1.12126	9	7	7	0	16.492	61	0.574084	0.801168	0.165124	0.446094	PBANKA_1418900	ras-related protein Rab-11A	Intracellular trafficking, secretion, and vesicular transport
	31.0741	31.0185	30.8386	30.8353	30.9814	31.2122		1.85526	4	3	3	0	4.6023	16	0.164114	0.395818	0.891622	1.42866	PBANKA_1420600	histone H2B variant, putative	Cell division, DNA maintenance, and Chromatin dynamics
	28.6833	28.8907	28.6775	28.5506	29.033	28.7781		1.86768	2	2	2	0	8.9017	15	0.579515	0.759654	0.901246	0.564478	PBANKA_1421300	4-nitrophenylphosphatase, putative	Metabolism
	25.8105	26.5139	26.0039	26.2663	26.3356	25.8828		0.624757	7	7	7	0	69.548	47	0.287096	0.518407	-0.678632	-1.03913	PBANKA_1422400	importin beta, putative	Transport
	24.0448	23.3267	23.303	23.091	23.5075	24.3056		0.828095	3	3	3	0	64.934	46	0.0543514	0.40211	-0.272131	-1.35415	PBANKA_1422700	superoxide dismutase [Fe], putative	Metabolism
	24.3421	24.5313	24.8178	24.3228	24.8221	24.4276		1.41561	9	9	9	0	300.97	179	0.125978	0.398609	0.501425	1.39301	PBANKA_1423300	DNA/RNA-binding protein Alba 1, putative	RNA processing and modification
	24.342	24.4788	23.5113	23.9277	24.3982	23.8099		1.32033	10	10	10	0	125.36	60	0.143881	0.432188	0.400895	1.24888	PBANKA_1424200	conserved Plasmodium protein, unknown function	Unknown function
	28.9078	28.8899	28.7664	28.6119	29.1033	28.9468		1.25322	9	9	9	0	70.377	121	0.295253	0.630498	0.325642	0.87856	PBANKA_1424300	conserved Plasmodium protein, unknown function	Unknown function
	26.1741	26.0796	26.112	25.8771	26.096	26.31		0.87021	4	4	4	0	6.3308	5	0.29804	0.69737	-0.200565	-0.748895	PBANKA_1424400	CS domain protein, putative	Unknown function
	25.2199	23.7133	24.49	23.7411	25.1114	24.8259		0.937926	11	11	11	0	141.13	135	0.659175	0.854903	-0.0924543	-0.314044	PBANKA_1425100	karyopherin alpha, putative	Intracellular trafficking, secretion, and vesicular transport
	21.0336	20.935	20.6661	19.2125	21.4253	21.6691		0.45219	6	6	6	0	11.787	18	0.508031	0.703697	-1.145	-0.682728	PBANKA_1426700	hydroxymethyldihydropterin pyrophosphokinase-dihydropteroate synthase, putative	Metabolism
	24.7046	25.083	24.827	25.1069	25.0257	24.586		0.617337	14	14	14	0	123.17	88	0.101531	0.319509	-0.695871	-1.62398	PBANKA_1426900	ATP-dependent RNA helicase DBP1, putative	Cell division, DNA maintenance, and Chromatin dynamics
	25.8204	25.1071	25.0463	25.3391	25.7658	25.0169		3.27792	4	4	4	0	23.17	16	0.326526	0.520525	1.71278	1.04869	PBANKA_1428700	eukaryotic translation initiation factor 3 subunit A, putative	Translation, ribosomal structure and biogenesis
	25.6477	25.7477	25.8212	25.8824	25.7833	25.6149		1.21721	4	4	3	0	144.84	63	0.511211	0.754554	0.283578	0.574371	PBANKA_1429400	dynein light chain 1, putative	Intracellular trafficking, secretion, and vesicular transport
	22.0418	22.8097	22.4048	22.4052	22.2492	22.5009		1.04617	13	13	13	0	77.926	59	0.768904	0.914307	0.0651188	0.212048	PBANKA_1429600	proline--tRNA ligase	Translation, ribosomal structure and biogenesis
	22.614	22.8494	22.0611	22.5067	22.5304	22.3799		0.538848	6	6	6	0	90.972	31	0.147144	0.369452	-0.892049	-1.4941	PBANKA_1430800	thioredoxin peroxidase 2, putative	Post-translational modification, protein turnover, and chaperones
	31.0391	31.3735	31.413	30.9417	31.5121	31.279		0.74573	4	4	4	0	20.052	68	0.124947	0.421905	-0.423274	-1.32842	PBANKA_1431050	10 kDa chaperonin, putative	Post-translational modification, protein turnover, and chaperones
	24.628	24.1294	23.4849	24.4356	23.6376	24.013		0.443987	13	13	13	0	323.31	426	0.0495265	0.244596	-1.17141	-2.25054	PBANKA_1432200	male development gene 1	Pathogenicity
	27.7692	27.475	27.8955	27.5166	27.6472	28.0733		0.895122	6	6	6	0	11.212	17	0.720872	0.854434	-0.159843	-0.309283	PBANKA_1433500	PPPDE peptidase domain-containing protein, putative	Unknown function
	25.1737	24.5216	24.4708	24.7179	24.6746	24.8672		0.0910088	5	5	5	0	5.7726	5	0.132643	0.313303	-3.45785	-1.78679	PBANKA_1434200	arginine--tRNA ligase, putative	Translation, ribosomal structure and biogenesis
	28.6395	28.303	28.8464	28.4922	28.4118	28.8122		1.17114	9	9	9	0	69.196	19	0.581455	0.784384	0.227912	0.474326	PBANKA_1434700	clathrin heavy chain, putative	Intracellular trafficking, secretion, and vesicular transport
	25.7022	25.5349	25.4608	25.3813	25.6992	25.5681		0.458648	5	5	5	0	6.191	6	0.0644777	0.248889	-1.12454	-2.06715	PBANKA_1434900	raf kinase inhibitor, putative	Signal transduction mechanisms
	26.0831	25.6486	25.8373	25.6842	26.146	25.8023		0.758792	36	36	36	0	323.31	827	0.0520342	0.315103	-0.398224	-1.62233	PBANKA_1437300	endoplasmin, putative	Post-translational modification, protein turnover, and chaperones
	26.1847	25.8153	25.4919	25.2614	26.0942	26.24		1.05224	11	11	11	0	141.72	108	0.702606	0.8831	0.0734653	0.26327	PBANKA_1438000	cAMP-dependent protein kinase regulatory subunit, putative	Signal transduction mechanisms
	22.4517	22.734	22.392	23.0307	21.889	22.5555		0.991979	25	25	25	0	323.31	306	0.975934	0.991412	-0.0116183	-0.0251477	PBANKA_1439200	polyadenylate-binding protein 1, putative	Unknown function
	20.6922	23.8513	22.2465	22.5919	21.7886	22.2181		1.02188	5	5	5	0	8.6494	39	0.900163	0.970765	0.0312252	0.0935716	PBANKA_1439400	histone chaperone ASF1, putative	Cell division, DNA maintenance, and Chromatin dynamics
	24.3143	24.6646	24.4972	24.5473	24.851	24.0067		0.789126	19	19	19	0	175.29	142	0.148624	0.462332	-0.341672	-1.17294	PBANKA_1440700	ubiquitin-activating enzyme E1, putative	Post-translational modification, protein turnover, and chaperones
	26.728	26.9388	26.991	27.0775	27.1691	26.4463		1.14469	15	15	15	0	137.86	254	0.0574128	0.490566	0.194955	1.12192	PBANKA_1441100	haloacid dehalogenase-like hydrolase, putative	Metabolism
	26.2988	26.3938	26.6358	26.5049	26.5781	26.2775		0.8356	9	9	9	0	192.66	124	0.234153	0.602406	-0.259116	-0.908835	PBANKA_1441400	proliferating cell nuclear antigen 2, putative	Cell division, DNA maintenance, and Chromatin dynamics
	25.0166	23.7868	23.711	24.3092	23.3435	25.0082		2.55391	22	22	22	0	323.31	214	0.413131	0.644393	1.35271	0.854829	PBANKA_1443300	merozoite surface protein 9, putative	Pathogenicity
	24.4266	24.3909	23.5737	24.3022	24.1238	24.0441		0.357474	4	4	4	0	18.573	16	0.242379	0.439566	-1.48409	-1.25472	PBANKA_1443900	conserved Plasmodium protein, unknown function	Unknown function
	24.6369	22.7855	22.7244	22.8483	23.9554	23.4927		2.04882	4	4	4	0	17.783	48	0.107672	0.303495	1.03479	1.72242	PBANKA_1444000	macrophage migration inhibitory factor	Pathogenicity
	27.6106	27.6938	27.5402	27.6803	27.6725	27.472		1.1857	23	22	22	0	175	208	0.442048	0.724355	0.245743	0.632848	PBANKA_1444100	T-complex protein 1 subunit gamma, putative	Post-translational modification, protein turnover, and chaperones
	25.7638	25.0971	25.2206	25.802	25.8754	24.3051		1.0863	6	6	6	0	11.06	24	0.434811	0.777481	0.119426	0.502357	PBANKA_1445400	protein transport protein SEC13, putative	Intracellular trafficking, secretion, and vesicular transport
	24.4566	22.9301	22.735	23.4126	23.6347	23.1498		1.16914	14	14	14	0	69.704	118	0.500817	0.762626	0.225444	0.556672	PBANKA_1446800	60 kDa chaperonin, putative	Post-translational modification, protein turnover, and chaperones
	26.4758	26.3013	26.4907	26.383	26.4415	26.4265		4.23634	2	2	2	0	7.5552	16	0.371808	0.569811	2.08282	0.958637	PBANKA_1447000	cytochrome b5, putative	Energy production and conversion
	22.8531	22.5996	22.09	22.5011	22.7719	22.321		0.824285	19	19	19	0	323.31	402	0.638284	0.810888	-0.278785	-0.429591	PBANKA_1449000	microgamete surface protein MiGS, putative	Unknown function
	29.0497	28.6919	28.4615	28.4307	29.1158	28.6057		0.577221	26	26	26	0	323.31	404	0.37947	0.629007	-0.792805	-0.877817	PBANKA_1450200	serine hydroxymethyltransferase, putative	Metabolism
	23.4232	22.4701	22.1402	23.0446	23.3449	21.7565		0.595292	16	12	12	0	195.64	130	0.0305425	0.247111	-0.74833	-2.27975	PBANKA_1450300	ATP synthase subunit beta, mitochondrial	Energy production and conversion
	26.7829	27.289	27.341	26.8436	27.5038	27.0072		1.17981	7	7	7	0	31.227	27	0.535532	0.764097	0.23856	0.527352	PBANKA_1450700	clustered-asparagine-rich protein, putative	Unknown function
	26.3439	25.5746	26.0134	25.6495	25.7899	26.5455		1.26347	5	5	5	0	3.4207	8	0.108565	0.43415	0.337388	1.27869	PBANKA_1451600	SUMO-activating enzyme subunit 2, putative	Post-translational modification, protein turnover, and chaperones
	30.4252	30.3302	30.3944	30.382	30.6011	30.1382		1.44711	5	5	5	0	9.6917	31	0.198158	0.457934	0.533173	1.1955	PBANKA_1452300	conserved protein, unknown function	Unknown function
	22.7503	22.3882	23.1921	22.6579	23.2853	22.3123		1.15292	15	15	15	0	171.94	48	0.373992	0.710797	0.205298	0.672356	PBANKA_1452500	conserved Plasmodium protein, unknown function	Unknown function
	27.9026	27.7387	27.7188	27.9629	28.2782	27.0841		1.22613	10	10	10	0	60.936	44	0.202115	0.535059	0.294109	1.00397	PBANKA_1452600	calcyclin binding protein, putative	Signal transduction mechanisms
	27.4016	26.8949	27.2929	27.2009	26.4151	27.9986		0.807854	17	17	17	0	295.86	138	0.103347	0.434746	-0.307833	-1.2493	PBANKA_1453300	acyl-CoA synthetase, putative	Metabolism
	24.5834	24.0998	23.529	23.6878	23.9132	24.632		0.358981	6	6	6	0	36.825	28	0.504544	0.696727	-1.47802	-0.697794	PBANKA_1455100	replication factor C subunit 4, putative	Cell division, DNA maintenance, and Chromatin dynamics
	23.7219	24.12	24.0682	24.0027	24.2543	23.6704		0.549812	13	13	13	0	286.28	137	0.0705028	0.2758	-0.86299	-1.90779	PBANKA_1456200	rab specific GDP dissociation inhibitor, putative	Intracellular trafficking, secretion, and vesicular transport
	25.6075	25.6386	25.5475	25.6865	25.916	25.1804		0.763276	11	11	11	0	323.31	89	0.101588	0.403348	-0.389724	-1.37218	PBANKA_1457800	ADP-ribosylation factor GTPase-activating protein, putative	Signal transduction mechanisms
	21.7043	22.2647	22.0684	22.285	22.3508	21.3785		0.927282	21	19	18	0	323.31	716	0.558347	0.816424	-0.10892	-0.402213	PBANKA_1459300	actin I	Cytoskeleton
	31.4739	31.1949	31.2789	31.468	31.1893	31.3037		2.00452	20	20	20	0	76.19	116	0.0766402	0.285299	1.00326	1.91853	PBANKA_1460400	peptidyl-prolyl cis-trans isomerase FKBP35, putative	Post-translational modification, protein turnover, and chaperones
	29.7788	29.2952	29.774	29.4221	29.2957	30.1561		1.09056	16	11	11	0	88.713	79	0.306004	0.737758	0.125069	0.605207	PBANKA_1461800	26S protease regulatory subunit 8, putative	Post-translational modification, protein turnover, and chaperones
	27.4101	27.5389	27.4705	27.5965	27.7337	27.0957		0.206231	3	3	3	0	4.6771	6	0.0654489	0.241739	-2.27767	-2.26789	PBANKA_1463900	HSP20-like chaperone, putative	Post-translational modification, protein turnover, and chaperones
	24.0317	23.8193	24.5252	24.2245	24.2606	23.8906		1.18189	8	8	8	0	155	30	0.698733	0.842431	0.241095	0.354813	PBANKA_1465000	fam-c protein	Unknown function
