# Supplementary material for: Essential role of GEXP15, a specific Protein Phosphatase type 1 partner, in Plasmodium berghei in asexual erythrocytic proliferation and transmission
Source: PLoS Pathog. 2019 Jul 26;15(7):e1007973. doi: 10.1371/journal.ppat.1007973 (PMC6685639; doi:10.1371/journal.ppat.1007973)
Supplement: S7 Table — This table reports the phosphosites quantified in parental and Δgexp15 gametocytes. For each phosphosite we report the normalised log2 of the intensity values. The T test was performed between the parental and Δgexp15 gametocytes. P-value, q value and difference of the average of the intensities are reported. Student’s T-test significant indicates the 9 phosphosites that survived the test after multiple testing using FDR<0.01. The fold change is indicated and a color gradient from green to red represents the phosphopeptides hypo- and hyperphosphorylated respectively in Δgexp15 gametocytes. Amino Acid indicates if the phosphorylation occurs on S, T or Y, the position indicates the amino acid position in the protein. Multiplicity is the number of phosphorylation identified simultaneously on that peptide. Localization probability is the probability of correct phosphosite attribution (1 indicates 100%). Positions within the proteins indicate all the phosphorylation sites identified on the protein. Sequence window contains the sequence of the 15 amino acid before and after in the phosphosite. We report biological process associated to each protein when known based on manual and COG annotation. For the phosphosites with a significant differential in parental and Δgexp15 gametocytes (FDR<0.01), P. falciparum orthologs are added when known (/ indicates no ortholog). a Phosphoproteins identified in published P. berghei phosphoproteome studies [81,82] are reported (X: previously identified; / indicates no ortholog). b Phosphoproteins identified in published P. falciparum phosphoproteome studies [83–85] are reported (X: previously identified; / indicates no ortholog). c Sex is indicated when the proteins are enriched in male and female gametocyte transcriptomes or proteomes in P. berghei [41] and P. falciparum [40,42] studies. (XLSX) [file ppat.1007973.s012.xlsx]

## Sheet: Phosphoproteome Gametocytes
S7 Table. Phosphosites identified in the P. berghei parental and Δgexp15 gametocytes. This table reports the phosphosites quantified in parental and Δgexp15 gametocytes. For each phosphosite we report the normalised log2 of the intensity values. The T test was performed between the parental and Δgexp15 gametocytes. P-value, q value and difference of the average of the intensities are reported. St…
	Parental 1_P	Parental 2_P	Parental 3_P	Δgexp15 1_P	Δgexp15 2_P	Δgexp15 3_P	Amino acid	Position	Charge	Multiplicity	Student's T-test Significant Δgexp15_P_parental_P	Fold change	Localization prob	Score for localization	PEP	Score	Positions within proteins	Protein Ids	Protein Name	Unique identifier	Sequence window	Protein group IDs	Biological process	P. falciparum ortholog	Protein identified in published P. berghei phosphoproteomea	Protein identified in published P. falciparum phosphoproteomeb	Gametocyte sex-enrichmentc
																											Tao et al., 2014 [41]	Lasonder et al., 2016 [42]	Miao et al., 2017 [40]
	18.0857	19.1882	17.2151	22.3794	23.9575	22.3972	S	197	3	___1	+	26.8782	0.5	58.246	2.18732e-07	58.246	197	PBANKA_0100700	Plasmodium exported protein, unknown function	UID488	MENLMSLKEMLSNDLSNNDEIDEEKRAHMDE	1081	Unknown function	/	X	/	Not detected	/	/
	19.4027	18.3204	19.8649	25.447	27.183	25.0095	S	105	3	___1	+	102.81	1	77.51	3.85366e-13	78.752	105	PBANKA_0814200	elongation factor 1-beta, putative	UID650	TANDDDDNDIDLFGDSNNDDKSILEKKKQEK	1384	Translation, ribosomal structure and biogenesis	PF3D7_0913200	X	X	No sex-enrichment	Female	No sex-enrichment
	22.2089	22.0273	21.9156	19.2111	18.8165	18.3072	S	246	2	___1	+	0.103497	0.5	42.809	0.00103173	42.809	246	PBANKA_0823000	ubiquitin-like protein, putative	UID661	INEFRANKEKDANIASSPNVGNKQKDMDKDE	1403	Post-translational modification, protein turnover, and chaperones	PF3D7_0922100	X	X	No sex-enrichment	Male	Female
	22.2089	22.0273	21.9156	18.6744	18.939	19.1105	S	247	2	___1	+	0.113233	0.5	42.809	0.00103173	42.809	247	PBANKA_0823000	ubiquitin-like protein, putative	UID662	NEFRANKEKDANIASSPNVGNKQKDMDKDET	1403	Post-translational modification, protein turnover, and chaperones
	27.4161	25.8321	26.5263	18.6413	18.4461	17.806	S	338	3	___1	+	0.00318675	0.982539	63.122	6.8633e-06	63.122	338	PBANKA_0921600	RNA-binding protein, putative	UID688	KNKDLSTNHELYENDSKEEFQEKKHFEEGKD	1469	RNA processing and modification	PF3D7_1126800	X	X	Male	Male	Male
	23.1394	24.0786	24.2355	19.5452	18.9799	19.6804	S	4	2	___1	+	0.0468437	0.963933	90.434	1.27285e-06	90.434	4	PBANKA_0943200	casein kinase II beta chain, putative	UID703	____________MNISDSNKDGKDSKSDKST	1526	Post-translational modification, protein turnover, and chaperones	PF3D7_1103700	X	X	Female	Female	Female
	24.8238	25.1033	24.6654	23.5564	23.2762	22.996	S	77	2	___1	+	0.33264	0.543211	55.452	2.67806e-05	55.452	77	PBANKA_1002000	conserved Plasmodium protein, unknown function	UID705	NEGETVNFEKDVLDYSNNNNNELEGNKNIVT	1530	Transport	PF3D7_0404300	X	X	No sex-enrichment	Male	Female
	18.1469	18.5969	18.1892	24.3053	25.3659	24.604	S	169	2	___1	+	87.2692	0.647748	130.72	1.99265e-13	130.72	169	PBANKA_1229000	Plasmodium exported protein (PHIST), unknown function	UID796	DSKGNVAQNFQKSNISSNQVECTDDVKLTET	1763	Post-translational modification, protein turnover, and chaperones	/	X	/	No sex-enrichment	/	/
	26.8041	25.4879	26.3818	19.38	18.2845	18.3879	S	359	2	___1	+	0.00537147	1	128.35	1.88957e-14	128.35	359	PBANKA_1417900	conserved Plasmodium protein, unknown function	UID890	IVEIDKENKITDNNISPIENRNINMNNENDI	1963	Unknown function	PF3D7_1319400	X	X	Male	Male	Male
	27.2958	28.6634	28.0227	28.6169	28.8723	28.9996	S	193	2	___1		1.78464	1	227.67	2.81331e-230	227.67	193	PBANKA_0100700	Plasmodium exported protein, unknown function	UID487	LPPHMENLMSLKEMLSNDLSNNDEIDEEKRA	1081	Unknown function
	24.2889	24.0158	23.2397	23.7993	22.978	23.8565	S	242	2	___1		0.810266	0.99809	61.435	0.000175605	61.435	242	PBANKA_0104900	RNA-binding protein, putative	UID489	YSILNQNDNSLKTQLSICNNLNKKMNNDKNI	1084	RNA processing and modification
	23.9162	23.0786	23.5464	21.1399	23.2568	24.2606	S	401	2	___1		0.647088	0.987325	89.403	3.23815e-06	89.403	401	PBANKA_0109200	transcription elongation factor SPT5, putative	UID493	NGNNAIVPLSGEKLSSIDEALQIRRKKKKER	1092	Transcription
	24.2732	27.2505	25.1526	25.1736	25.1687	25.2714	S	1600	3	___1		0.782303	0.791002	55.526	5.40879e-05	55.526	1600	PBANKA_0112200	myosin E, putative	UID494	TQKDINNTLNEETKASDDDEGNINRATNYFK	1095	Cytoskeleton
	22.1159	23.5791	21.4027	23.8719	24.5396	23.421	S	230	2	___1		2.98611	0.999934	56.122	0.000805909	56.122	230	PBANKA_0112600	fam-b protein	UID495	KVNVYKKKSIFDDKGSIDDKGSIFGNIIGVL	1096	Unknown function
	26.5851	25.3383	25.0951	23.733	23.7729	24.3303	S	627	2	___1		0.301989	0.999992	127.87	2.54769e-21	127.87	627	PBANKA_0202700	kinesin-8, putative	UID496	NNNNYYYTDKEIDIHSPYARRDVLPDLSLER	1103	Intracellular trafficking, secretion, and vesicular transport
	24.0791	23.5255	21.8347	24.2583	23.6138	25.4948	S	11	2	___1		2.47804	1	50.207	0.000287768	50.207	11	PBANKA_0202700	kinesin-8, putative	UID497	_____MKDKEIVKLNSNGDNHLINLKNVQDK	1103	Intracellular trafficking, secretion, and vesicular transport
	24.975	25.0343	24.4804	24.2561	24.6149	24.7128	S	241	3	___1		0.811146	0.9538	42.568	0.000774057	42.568	241	PBANKA_0202700	kinesin-8, putative	UID498	QYYDENKLSPLYKNKSDKFYDTFSEEKKELH	1103	Intracellular trafficking, secretion, and vesicular transport
	26.5457	26.9782	26.4783	26.1966	24.8277	26.0064	S	234	3	___1		0.503303	1	97.095	0.000102354	97.095	234	PBANKA_0202700	kinesin-8, putative	UID499	TDQKYKTQYYDENKLSPLYKNKSDKFYDTFS	1103	Intracellular trafficking, secretion, and vesicular transport
	27.9901	27.692	27.0995	26.4641	26.6585	28.1704	S	39	2	___1		0.708972	0.999798	128.57	1.84095e-14	128.57	39	PBANKA_0202700	kinesin-8, putative	UID500	QDKNLSSSGIPSRYSSFESDVQASKQKDDHI	1103	Intracellular trafficking, secretion, and vesicular transport
	27.1307	27.5613	26.6446	25.1072	26.9687	26.3145	S	126	2	___1		0.506254	0.99832	84.759	0.000100984	84.759	126	PBANKA_0203000	chromatin assembly factor 1 protein WD40 domain, putative	UID501	LEQLPQDKCVYKINESYEGFDFCPEKNKITI	1104	Unknown function
	18.2498	23.5965	21.8801	22.1952	25.1402	23.9111	S	12	2	___1		5.68319	0.999973	54.117	5.58597e-05	54.117	12	PBANKA_0203000	chromatin assembly factor 1 protein WD40 domain, putative	UID502	____MNALKECKKRKSNALDEACLELSEEPT	1104	Unknown function
	29.9776	30.5736	30.0101	30.2092	29.6787	29.7676	S	48	3	___1		0.811165	0.999999	108.32	4.12736e-16	108.32	48	PBANKA_0204200	tubulin-specific chaperone a, putative	UID503	QELKNKLSSNKGENKSPNQIASTNDILQETT	1106	Post-translational modification, protein turnover, and chaperones
	25.2876	25.2484	25.1757	23.8175	25.7986	24.1186	S	784	3	___1		0.633317	0.999999	65.943	3.26731e-05	65.943	784	PBANKA_0204800	secreted ookinete protein, putative	UID504	HVNNYSTNFMHNKKPSIPLNENISIRDNIQE	1108	Unknown function
	23.9748	24.6529	23.7986	25.1403	23.7821	23.9649	S	30	2	___1		1.11239	1	47.774	0.000165342	55.841	30	PBANKA_0205000	conserved Plasmodium protein, unknown function	UID506	NIGEKHQAKIPDLIVSEENVQENKNNIIDTT	1109	Unknown function
	18.7439	25.2383	18.2721	26.6521	24.8133	26.2192	S	834	2	___1		35.345	0.950124	71.472	1.25482e-12	71.472	437	PBANKA_0205200	conserved Plasmodium protein, unknown function	UID2725	KRKKKKKKGKSNTEISDDNKSDINDISDVTS	1110	Unknown function
	25.9895	25.2724	22.4005	25.0358	24.1107	24.4015	S	345	2	___1		0.973914	0.930754	71.472	1.25482e-12	71.472	442	PBANKA_0205200	conserved Plasmodium protein, unknown function	UID2726	KKKGKSNTEISDDNKSDINDISDVTSKPVEK	1110	Unknown function
	27.873	27.4373	26.2639	26.9551	27.3413	28.4393	S	547	3	___1		1.30782	0.992757	60.401	0.000118628	75.669	834	PBANKA_0205900	lipid/sterol:H+ symporter, putative	UID509	EYDNTKINNNYTSQISLEKDLRSIEVNSSSS	1112	Unknown function
	25.2958	24.8478	25.1095	25.4298	25.1371	24.1626	S	314	2	___1		0.886054	0.99983	79.97	1.55809e-14	79.97	345	PBANKA_0207000	calcium-transporting ATPase, putative	UID510	TRRMVKKNAIVRKLQSVETLGCTTVICSDKT	1115	Transport
	26.7095	27.2572	27.2879	26.7365	25.8949	23.4667	S	163	3	___1		0.303794	1	105.79	4.07415e-264	265.37	547	PBANKA_0207000	calcium-transporting ATPase, putative	UID511	MAAEYEKINSISKKNSDINIDYDSSIYRNDK	1115	Transport
	24.5458	24.0757	22.3254	24.0624	23.3066	24.141	S	2613	2	___1		1.13895	1	46.462	0.00629253	46.462	314	PBANKA_0208400	major facilitator superfamily-related transporter, putative	UID512	NINNIDKDKNLENKISRHSSKNSDKLVGTPL	1118	Transport
	25.1589	24.2827	24.353	21.4311	22.6257	23.019	S	2	2	___1		0.211745	1	55.864	0.000100226	64.104	163	PBANKA_0210100	vacuolar protein sorting-associated protein VTA1, putative	UID513	YIKKCFDNNIKPEPGSPKAELEQDTSEKLYE	1122	Unknown function
	25.1589	24.2827	24.353	21.4311	22.6257	23.019	S	3	2	___1		0.211745	0.999999	71.555	5.99805e-08	89.403	2613	PBANKA_0214000	dynein heavy chain, putative	UID515	PHNSIVMNENIMRRNSQVFYDKSEENIDVCK	1127	Intracellular trafficking, secretion, and vesicular transport
	23.9021	23.753	24.1896	24.1712	24.4143	25.1733	S	181	2	___1		1.55621	0.5	104.22	1.02515e-10	104.22	2	PBANKA_0302200	dynein light chain, putative	UID516	______________MSSENFSQNLKKHMQTL	1130	Intracellular trafficking, secretion, and vesicular transport
	29.1127	29.9691	29.0314	29.0145	29.2275	28.4126	S	13	3	___1		0.713903	0.5	104.22	1.02515e-10	104.22	3	PBANKA_0302200	dynein light chain, putative	UID517	_____________MSSENFSQNLKKHMQTLL	1130	Intracellular trafficking, secretion, and vesicular transport
	24.2648	24.3449	24.0173	22.2548	22.6365	24.4517	S	278	2	___1		0.468244	1	123.51	3.43784e-40	155.26	14	PBANKA_0302500	hexose transporter	UID2009	__MNILRMDILSRGGTQEIEHRDGFFNKSFQ	1132	Transport
	22.8533	27.5298	26.6684	25.9168	26.4094	25.9048	S	196	3	___1		1.31327	0.996861	57.348	6.82017e-05	68.809	181	PBANKA_0303300	conserved Plasmodium protein, unknown function	UID518	NEVMSICQSLEKYNDSDIDINENNRKFKNSK	1133	Unknown function
	23.6365	24.4746	22.9451	24.0127	23.4128	23.6701	S	1976	2	___1		1.00914	1	126.91	6.99894e-269	265.54	13	PBANKA_0303900	pantothenate transporter	UID519	___MNADSYTQNRKASFPINNVLAEETEKLV	1135	Transport
	24.2543	24.5823	25.3664	24.8827	23.9876	24.9496	S	913	2	___1		0.915289	0.984755	68.355	4.3842e-05	68.355	278	PBANKA_0303900	pantothenate transporter	UID520	IDGNNEIIVEPKRSQSYMLYQNVKEMLKDSL	1135	Transport
	23.9179	25.9051	25.2446	25.2085	24.8202	23.089	S	18	3	___1		0.637295	0.998777	116.2	2.59161e-43	116.2	196	PBANKA_0305000	serine repeat antigen 2	UID521	TTGSDSSKNATEEPQSDDASISSNETNVVNN	1139	Post-translational modification, protein turnover, and chaperones
	18.7062	19.0924	18.6169	20.1188	23.551	24.2091	S	242	2	___1		14.1343	0.997571	41.401	0.00122901	41.401	1976	PBANKA_0307100	conserved Plasmodium protein, unknown function	UID523	TNYDQGSGKINSDIISPNNHIKTNDEINVKT	1143	Unknown function
	23.3914	25.6229	24.627	24.862	24.6148	24.4027	S	903	2	___1		1.05658	0.943083	64.121	0.000121725	64.121	913	PBANKA_0307100	conserved Plasmodium protein, unknown function	UID524	INDTKENGLKYTHTNSNQIEEKSSPFISRIQ	1143	Unknown function
	25.5857	25.0155	25.5638	25.1625	24.7762	25.2176	S	143	2	___1		0.792107	0.986876	56.72	7.08603e-06	56.72	18	PBANKA_0309400	conserved Plasmodium protein, unknown function	UID525	GNDFRFDAESHVNNESENDDINSKKKNEESD	1146	Transcription
	26.826	26.7827	25.006	26.2862	26.5618	27.8679	S	54	3	___1		1.62496	0.904683	46.069	0.00131043	46.069	242	PBANKA_0311600	conserved Plasmodium protein, unknown function	UID526	RIFSSRGENILTGKNSGTIIYNENKEFNNIY	1150	Unknown function
	24.3998	24.2983	23.2342	19.3511	24.3878	26.5477	S	163	2	___1		0.683699	0.601557	49.35	0.00155422	49.35	903	PBANKA_0311600	conserved Plasmodium protein, unknown function	UID527	IENVQIEEIHSSLEKSNSQNIPYIKNLMPIK	1150	Unknown function
	18.5885	25.7327	18.5328	24.9265	26.094	27.2484	S	1538	2	___1		35.2194	0.999201	51.841	3.28142e-06	89.301	143	PBANKA_0316000	replication factor C subunit 1, putative	UID531	ETGSKKVTTNPKRERSHDSDILEQNRYKKKY	1161	Cell division, DNA maintenance, and Chromatin dynamics
	25.08	24.7214	24.9606	25.6628	23.2542	24.8491	S	7	2	___1		0.794453	1	76.704	0.000139973	85.457	54	PBANKA_0316000	replication factor C subunit 1, putative	UID533	LNNSDAKIVVEIKDESDDELAKDASTTNNTT	1161	Cell division, DNA maintenance, and Chromatin dynamics
	26.6107	28.6032	26.9557	26.8404	27.4275	27.3301	S	435	3	___1		0.876282	1	47.559	9.92569e-08	94.767	163	PBANKA_0316200	Plasmodium exported protein, unknown function	UID535	ELDEINGFTSEIRDVSFENPENREENEIDNL	1163	Unknown function
	28.2332	28.5231	28.9245	28.3455	29.1741	28.1052	S	6	2	___1		0.987145	0.997857	103.91	1.61313e-09	103.91	1538	PBANKA_0316200	Plasmodium exported protein, unknown function	UID536	DVPSLMYTRKFTKNSSGYDIQQIKENSTDED	1163	Unknown function
	23.7098	24.6509	24.0859	23.7053	23.8838	23.5852	S	473	2	___1		0.745304	0.99991	104.82	2.62266e-14	111.27	313	PBANKA_0316800	erythrocyte membrane associated protein 2	UID2011	PPEHIQIIEMPFRSPTPPPPPVKVTYKTSVI	1164	Unknown function
	25.4195	25.6757	23.6913	23.8413	24.8417	25.8718	S	729	2	___1		0.947874	1	52.254	7.7949e-05	71.08	7	PBANKA_0402000	palmitoyltransferase DHHC1, putative	UID537	_________MKDDNESIDGNILDKQYEIIKC	1167	Unknown function
	18.9207	25.8762	25.0279	24.6916	24.0281	24.2257	S	439	2	___1		2.05651	1	116.96	2.64918e-11	116.96	435	PBANKA_0403800	conserved Plasmodium membrane protein, unknown function	UID538	SKREHINDNNYELQNSPDNIKEGNIKDNEGN	1170	Unknown function
	24.2467	24.871	24.9155	26.0201	25.9124	24.7389	S	495	2	___1		1.83961	1	148.03	1.61957e-235	256.8	6	PBANKA_0405400	40S ribosomal protein S12, putative	UID541	__________MADAESVDNNVVIEEKAVFDN	1178	Translation, ribosomal structure and biogenesis
	24.2467	24.871	24.9155	26.0201	25.9124	24.7389	S	497	2	___1		1.83961	0.874846	55.841	2.03734e-05	55.841	473	PBANKA_0406200	conserved Plasmodium protein, unknown function	UID542	GINLDEFTKECKIEGSNNYDTEEFDEDVPSK	1180	Unknown function
	22.368	22.9435	20.8242	18.536	21.8139	21.3369	S	231	2	___1		0.357752	0.976376	54.198	0.000141012	56.482	729	PBANKA_0406200	conserved Plasmodium protein, unknown function	UID543	KEKRKKMKLSKNNYNSLDGLINDSKINLEGN	1180	Unknown function
	25.9419	26.3255	26.2018	25.0037	25.1872	26.7936	S	124	2	___1		0.709611	0.975071	97.579	0.000140364	97.579	439	PBANKA_0408400	phosphoglycerate mutase, putative	UID544	NSNQSNMKNNEEKQNSTPNSEIDDYINDKCN	1186	Metabolism
	25.9419	26.3255	26.161	24.8152	25.1872	26.2291	S	125	2	___1		0.601944	0.993988	127.53	3.54584e-26	127.53	707	PBANKA_0408400	phosphoglycerate mutase, putative	UID2012	NAPNNKGIETDLDTKTNDDDNEDLGSLKNVT	1186	Metabolism
	26.205	24.5855	23.5843	24.8103	25.4501	23.5515	S	176	2	___1		0.878045	0.999996	97.836	4.65177e-05	110.38	443	PBANKA_0408400	phosphoglycerate mutase, putative	UID2763	SNMKNNEEKQNSTPNSEIDDYINDKCNNEET	1186	Metabolism
	27.1614	28.6944	26.9796	28.1076	28.3242	27.6637	S	998	2	___1		1.33796	0.759515	110.38	4.65177e-05	110.38	440	PBANKA_0408400	phosphoglycerate mutase, putative	UID4231	SNQSNMKNNEEKQNSTPNSEIDDYINDKCNN	1186	Metabolism
	26.247	26.8405	27.3239	26.4289	26.1633	27.0841	S	865	2	___1		0.843796	0.998072	109.01	8.07319e-18	109.01	222	PBANKA_0410400	glycogen synthase kinase 3, putative	UID2192	FGSAKSLISGQRSVSYICSRFYRAPELMLGS	1191	Metabolism
	24.9871	24.1105	24.8462	23.6458	23.7192	24.4597	S	1662	2	___1		0.612862	0.5	43.958	0.00094209	47.894	495	PBANKA_0410500	major facilitator superfamily-related transporter, putative	UID547	NVKNEEKTPKIAIHPSESINKEIKKKNKLKN	1192	Transport
	24.3063	25.3923	25.2715	24.2783	25	25.12	S	258	2	___1		0.876241	0.5	43.958	0.00094209	47.894	497	PBANKA_0410500	major facilitator superfamily-related transporter, putative	UID548	KNEEKTPKIAIHPSESINKEIKKKNKLKNIN	1192	Transport
	24.8486	25.7015	23.5009	25.2927	24.7716	25.5707	S	1017	2	___1		1.44193	0.97727	45.915	0.000800868	45.915	231	PBANKA_0415000	Maf-like protein, putative	UID549	SIFKNNNICVPQKNISSNDINNTSKKCNENL	1199	Metabolism
	28.7611	28.4769	28.2861	26.5714	26.3846	28.0896	S	263	2	___1		0.355314	0.878192	85.958	3.52758e-06	85.958	124	PBANKA_0415000	Maf-like protein, putative	UID550	NQINEEASKCNIHSKSSDNFDIIKTNTLPLF	1199	Metabolism
	27.3293	26.6749	18.0991	26.1162	25.3144	27.2511	S	473	2	___1		4.57192	0.5	44.349	0.000372744	67.726	125	PBANKA_0415000	Maf-like protein, putative	UID551	QINEEASKCNIHSKSSDNFDIIKTNTLPLFL	1199	Metabolism
	22.1629	24.3215	22.1894	24.9963	24.9813	21.5193	S	52	2	___1		1.9199	0.5	42.785	0.00228165	42.785	176	PBANKA_0415200	vacuolar protein sorting-associated protein 46, putative	UID552	DEHALKLDGQLGPTNSINKHLEEITNMSERI	1200	Intracellular trafficking, secretion, and vesicular transport
	18.0143	24.3741	18.7648	23.4989	22.3644	24.0783	S	1199	2	___1		7.61829	0.5	42.785	0.00228165	42.785	174	PBANKA_0415200	vacuolar protein sorting-associated protein 46, putative	UID2014	IADEHALKLDGQLGPTNSINKHLEEITNMSE	1200	Intracellular trafficking, secretion, and vesicular transport
	23.5998	25.4335	25.2704	25.9489	25.0419	25.4973	S	209	2	___1		1.65649	1	203.59	0	306.07	998	PBANKA_0415500	coatomer subunit beta, putative	UID553	KNETFNSVNDQIDKESE______________	1201	Unknown function
	24.494	23.3761	24.3918	23.2974	18.9937	26.0875	S	1550	2	___1		0.407696	0.999961	108.47	3.25421e-16	108.47	865	PBANKA_0416000	high molecular weight rhoptry protein 3, putative	UID554	DEKVKPSDTEEIKTASKEYLNRLSTEDNNDD	1202	Pathogenicity
	23.3844	22.1922	20.3375	23.5863	22.4787	21.529	S	253	2	___1		1.47424	0.675665	46.319	0.000295296	46.319	839	PBANKA_0416000	high molecular weight rhoptry protein 3, putative	UID2773	NSGSKTAFNSGSKTASNSGSKTELAFDEKVK	1202	Pathogenicity
	23.8117	26.3458	26.3247	25.7084	25.6244	25.677	S	13	2	___1		1.12964	0.603107	42.647	0.000295296	45.723	841	PBANKA_0416000	high molecular weight rhoptry protein 3, putative	UID2774	GSKTAFNSGSKTASNSGSKTELAFDEKVKPS	1202	Pathogenicity
	24.7376	24.9227	23.4205	23.2784	23.7801	24.0787	S	843	2	___1		0.638223	0.603107	42.647	0.000295296	46.319	843	PBANKA_0416000	high molecular weight rhoptry protein 3, putative	UID2775	KTAFNSGSKTASNSGSKTELAFDEKVKPSDT	1202	Pathogenicity
	25.3051	25.5097	24.994	24.7589	23.5653	25.477	S	596	2	___1		0.628855	0.99986	85.554	2.51074e-05	85.554	1662	PBANKA_0416100	dynein heavy chain, putative	UID558	GINLDKKELSNELNESYNKNFINTFNKLNVM	1203	Intracellular trafficking, secretion, and vesicular transport
	26.7799	26.0512	26.2098	25.9426	25.7178	25.6103	S	90	2	___1		0.664312	1	52.693	0.00015691	72.34	258	PBANKA_0416500	copper-transporting ATPase	UID559	VFNIFRNITKNKKIKSNDNIQPEKKKLLDDT	1204	Transport
	26.0322	27.6784	26.4094	27.5422	28.1232	23.7237	S	194	2	___1		0.844616	0.924219	78.324	6.69738e-05	78.324	1017	PBANKA_0416500	copper-transporting ATPase	UID560	KKEKTNSSNKLTKKESFTYFGDEKNDGIGKS	1204	Transport
	23.094	25.018	24.6995	20.2903	25.4008	25.6224	S	357	2	___1		0.707434	1	143.94	2.11036e-20	143.94	263	PBANKA_0416600	replication protein A1, small fragment	UID561	NNGKYEQFTNMKNILSNDVIQTPDKHYALSD	1205	Cell division, DNA maintenance, and Chromatin dynamics
	21.5599	25.7835	26.2684	18.4587	26.2891	25.8647	S	548	2	___1		0.500081	1	85.813	2.09703e-14	107.03	473	PBANKA_0416600	replication protein A1, small fragment	UID562	QLLIPSDNNTTKNKRSLNNNFHDTKKQKI__	1205	Cell division, DNA maintenance, and Chromatin dynamics
	24.6558	24.2502	24.0868	24.1415	25.0496	23.5848	S	1340	2	___1		0.95112	0.98336	41.092	0.000447177	41.092	52	PBANKA_0416800	ubiquitin specific protease, putative	UID563	CNDKNMINYIYKDIVSEENEYDLPNINKFNN	1206	Post-translational modification, protein turnover, and chaperones
	26.3733	23.4733	20.4547	18.8289	20.4976	19.044	S	24	2	___1		0.0635073	0.99972	79.82	2.05447e-77	186.76	254	PBANKA_0501400	rhoptry neck protein 12, putative	UID2015	SEDSKNTFVENVSDLTE______________	1216	Pathogenicity
	33.1478	34.4453	34.179	34.0707	34.4677	33.5579	S	2	2	___1		1.07778	0.965705	71.451	9.01436e-05	71.451	1199	PBANKA_0505300	conserved Plasmodium protein, unknown function	UID564	AIMYNRKYKNLKKTESFSNIENIQIKNRPTN	1224	Unknown function
	19.0727	26.0816	25.4928	24.8261	24.9894	24.319	S	651	3	___1		2.2384	0.748137	41.348	0.00100396	41.348	3886	PBANKA_0505900	conserved Plasmodium protein, unknown function	UID2783	DEENETKDVALSVKNSIESVKNFIINMNDEL	1226	Unknown function
	20.0881	18.9597	26.5273	25.0073	26.936	25.6861	S	64	2	___1		16.202	0.647589	41.348	0.00100396	41.348	3889	PBANKA_0505900	conserved Plasmodium protein, unknown function	UID2784	NETKDVALSVKNSIESVKNFIINMNDELVQN	1226	Unknown function
	24.5861	26.1624	26.3071	25.2991	24.9625	25.1817	S	335	2	___1		0.688996	0.988099	63.76	4.05889e-06	94.122	209	PBANKA_0506600	serine/arginine-rich splicing factor 4, putative	UID567	RSDYYSPRHKKKRIYSDESESNISRRRSKYS	1227	RNA processing and modification
	26.3184	19.8033	25.2288	25.3742	24.7343	26.5494	S	328	2	___1		3.40849	0.799507	59.418	0.000625625	59.418	1550	PBANKA_0507300	dynein heavy chain, putative	UID568	HFEDVDLDSEFRTKISNTYNNAKVYDEVKNG	1230	Intracellular trafficking, secretion, and vesicular transport
	25.7095	25.9142	26.3613	25.1218	24.887	24.1143	S	437	3	___1		0.409717	0.999651	71.241	8.84002e-05	71.241	253	PBANKA_0509200	EF-hand calcium-binding domain-containing protein, putative	UID569	INPDRNLVTNDYDNASFKHMKKGIETHGSDK	1232	Unknown function
	25.9002	26.1875	26.1682	25.4962	25.1361	25.7053	S	650	2	___1		0.641965	1	85.006	0.000120579	85.006	13	PBANKA_0512700	conserved Plasmodium protein, unknown function	UID570	___MCDNTITKEDNNSNPDLNLNEQSKNDEN	1237	Unknown function
	26.1419	25.6338	23.6793	23.9241	25.0339	25.3281	S	245	3	___1		0.763324	1	43.382	0.000951479	43.382	843	PBANKA_0515900	mRNA-decapping enzyme subunit 1, putative	UID571	ENKYCNKDINILCNNSQDEKAMTNALLDIMK	1243	RNA processing and modification
	27.5436	29.8337	28.8543	28.8889	27.5404	28.8376	S	318	3	___1		0.8002	1	73.927	0.000313043	81.431	596	PBANKA_0515900	mRNA-decapping enzyme subunit 1, putative	UID572	NDKAGRKLLYLIKGLSGEEIKEELGKKYSQD	1243	RNA processing and modification
	31.72	30.7137	30.8396	19.6659	30.5983	31.4661	S	817	3	___1		0.0694603	0.908074	57.55	0.0050955	57.55	90	PBANKA_0517000	early transcribed membrane protein	UID573	VHTAQKKDSKSKKLPSISRNSSNSNPKNTKG	1245	Unknown function
	30.1144	30.3148	30.0313	29.4874	29.2578	30.512	S	22	2	___1		0.757281	0.996239	76.82	1.25224e-09	76.82	194	PBANKA_0517000	early transcribed membrane protein	UID575	SYKPRYGTTSPARSESPTSSVSSTSLSKTST	1245	Unknown function
	30.9478	30.5494	29.9914	30.3111	29.3082	31.2605	S	10	2	___1		0.868782	0.999998	105.99	1.18344e-11	105.99	357	PBANKA_0519300	conserved Plasmodium protein, unknown function	UID576	NDKQKEESSSIVKVPSVAPSNVPEQKKADAN	1252	Unknown function
	25.6083	26.1564	27.0001	26.7379	26.2923	25.7396	S	195	3	___1		1.00116	0.959207	61.435	3.8195e-06	88.021	548	PBANKA_0519400	conserved Plasmodium protein, unknown function	UID577	KPIKPQNEVIVHKSASSEYTEEIKQKKDADK	1253	Unknown function
	24.6426	25.5565	25.6748	25.7307	25.5474	25.6128	S	472	2	___1		1.26488	0.841934	66.285	0.0001813	66.285	1340	PBANKA_0601600	conserved protein, unknown function	UID582	NSSTTNIRKKSVSFSSEDENIYIERPITSTI	1266	Unknown function
	22.9482	23.7375	22.8064	23.4455	22.9327	24.288	S	11	2	___1		1.31164	0.995144	106.58	5.20655e-09	125.73	24	PBANKA_0602700	nucleosome assembly protein, putative	UID583	PIPPEEEKEISSLLESIKIDDEKMSDLTEEQ	1267	Cell division, DNA maintenance, and Chromatin dynamics
	24.9291	24.5822	25.2797	24.7617	24.2516	23.947	S	135	2	___1		0.655091	0.999995	378.44	0	409.78	2	PBANKA_0603200	eukaryotic translation initiation factor 5A, putative	UID584	______________MSDHETYDNIDAGASQT	1269	Translation, ribosomal structure and biogenesis
	27.6344	20.2905	26.7851	26.945	26.8575	27.1787	S	154	2	___1		4.25866	0.875902	42.708	0.000219562	46.66	651	PBANKA_0604600	conserved protein, unknown function	UID586	CSEYKNIIDETDLNKSDNDICFDDQEKKKNL	1272	Unknown function
	25.1913	19.111	22.9685	25.6764	25.0828	24.1413	S	360	2	___1		5.82894	1	42.382	2.41798e-14	120.9	502	PBANKA_0605300	eukaryotic translation initiation factor 5, putative	UID2020	CEDEIFLDAKDGFNNTADEDEEEIDIDAI__	1276	Translation, ribosomal structure and biogenesis
	28.2868	28.353	27.3832	28.362	27.928	28.9597	S	61	2	___1		1.32767	0.890382	64.55	6.69698e-05	71.176	64	PBANKA_0605400	conserved Plasmodium protein, unknown function	UID587	NLGTENSKFDNYEISSDYLKSDEIDQSNSNS	1277	Unknown function
	18.7816	27.7587	24.81	26.256	24.5415	24.5163	S	64	2	___1		2.49868	1	56.951	0.000747069	56.951	335	PBANKA_0605500	conserved Plasmodium protein, unknown function	UID588	NKNLCYKKNVFNENESPKDKQIKDINDEEIL	1278	Unknown function
	23.8685	25.5479	24.9421	25.4981	25.4082	25.2278	S	5274	3	___1		1.5072	1	105.65	2.60447e-22	117.2	328	PBANKA_0606300	conserved Plasmodium protein, unknown function	UID589	KCNIVMDNKEYIKKESEIIIEKKADNDEKKI	1279	Unknown function
	23.3433	23.8458	24.5689	23.8564	23.9809	23.9762	S	5205	2	___1		1.01291	1	60.564	0.000119694	60.564	437	PBANKA_0606300	conserved Plasmodium protein, unknown function	UID590	IVCISENNNHFKKKNSDELRLEEDEINERNY	1279	Unknown function
	23.3593	22.8353	23.2294	24.1299	23.415	23.1378	S	333	2	___1		1.33753	0.499968	44.294	0.000206851	44.294	650	PBANKA_0607400	protein phosphatase PPM11, putative	UID591	KKNLRITNNILETNNSIEDNNKTLLEGSDKL	1282	Post-translational modification, protein turnover, and chaperones
	19.4329	25.0968	23.8217	24.6797	24.4847	24.9796	S	15	3	___1		3.81284	0.865383	82.01	6.66841e-05	82.01	245	PBANKA_0607400	protein phosphatase PPM11, putative	UID592	KYNLKNIKNEYKSSKSIEHSILSFSEDYDHK	1282	Post-translational modification, protein turnover, and chaperones
	23.8205	24.095	23.7696	22.8335	23.6503	24.7098	S	126	2	___1		0.89265	0.499968	44.294	0.000206851	44.294	647	PBANKA_0607400	protein phosphatase PPM11, putative	UID2021	EMEKKNLRITNNILETNNSIEDNNKTLLEGS	1282	Post-translational modification, protein turnover, and chaperones
	20.4958	25.1749	25.2822	25.3868	24.9349	24.2344	S	466	2	___1		2.2991	1	72.167	2.33433e-23	138.49	318	PBANKA_0610400	non-SERCA-type Ca2+ -transporting P-ATPase, putative	UID593	MLTKVKLEEENQLIESDVEKEKGEGYRNHYA	1286	Transport
	28.4493	29.4017	28.0112	28.0332	21.0111	29.1829	S	22	3	___1		0.171348	0.993191	147.3	8.59965e-98	188.73	817	PBANKA_0611600	ribonucleoside-diphosphate reductase large subunit, putative	UID594	EKLKNAEGATITREVSRETISTESTVTQNAC	1289	Metabolism
	22.4114	23.7499	23.508	24.5393	24.1844	21.0759	S	54	2	___1		1.03056	0.999999	203.27	6.31754e-155	229.23	22	PBANKA_0611600	ribonucleoside-diphosphate reductase large subunit, putative	UID595	RLPSSSEGDQLKKTDSGKIFDDGIKRTPSGK	1289	Metabolism
	22.9687	23.3555	17.8037	23.0816	21.4836	23.791	S	616	2	___1		2.65633	0.999564	159.77	1.26344e-77	188.13	10	PBANKA_0611600	ribonucleoside-diphosphate reductase large subunit, putative	UID596	______MNDNIKRLPSSSEGDQLKKTDSGKI	1289	Metabolism
	26.1126	26.5032	26.5131	26.0286	26.0693	25.9554	S	523	2	___1		0.779957	0.999992	58.461	0.000126071	58.461	195	PBANKA_0613700	RNA-binding protein, putative	UID598	NVEVRIKSSKHRNRCSDDEEIKESKKHKMRE	1292	RNA processing and modification
	24.8769	25.7659	25.3248	25.1781	25.1205	25.8836	S	841	2	___1		1.05083	0.998847	50.284	9.88903e-05	64.454	472	PBANKA_0615400	serine--tRNA ligase, putative	UID599	NEENTKDETRDEYVDSEYEKFNHDFPIENKN	1296	Translation, ribosomal structure and biogenesis
	31.9511	31.0022	30.4214	30.7987	30.7904	29.4647	S	222	2	___1		0.584942	1	52.579	0.000838862	54.982	11	PBANKA_0616500	conserved Plasmodium protein, unknown function	UID600	_____MVEIRLKKNNSVCEFRLDFNEIKLPD	1299	Unknown function
	24.0797	26.3797	22.9783	23.6925	24.5602	24.1403	S	225	2	___1		0.785545	0.999999	89.171	1.19184e-07	94.297	135	PBANKA_0620800	conserved Plasmodium protein, unknown function	UID602	CHSNAFMKTEIIRAQSNNIYNNRNEKNSLKK	1308	Unknown function
	33.4929	34.4764	33.8507	33.2663	32.7652	33.5165	S	256	2	___1		0.591589	1	74.611	2.07831e-14	107.11	154	PBANKA_0620800	conserved Plasmodium protein, unknown function	UID603	YNNRNEKNSLKKNVVSFDDANKKKYNEKRIG	1308	Unknown function
	23.0202	23.2747	21.7488	22.6711	21.3595	21.4647	S	373	2	___1		0.55499	0.77603	53.967	9.38874e-05	65.563	360	PBANKA_0621600	conserved Plasmodium protein, unknown function	UID604	NGKHQFENYKRNINTSPSNIPTKNEKERGGK	1310	Unknown function
	25.0448	25.8735	26.4008	25.48	24.5702	24.9742	S	412	2	___1		0.588494	1	46.706	3.73202e-05	82.417	61	PBANKA_0700600	Plasmodium exported protein, unknown function	UID605	YLSEGMWNNYYKIKLSNDNIREYQYNNINYP	1314	Unknown function
	26.5268	27.6793	18.4287	28.234	27.1447	27.7297	S	103	3	___1		11.2449	0.999428	84.842	0.000382538	101.36	64	PBANKA_0700700	Plasmodium exported protein, unknown function	UID606	SMSNEKPYNILRSFFSNDMEFNDLVDRWVEF	1315	Unknown function
	24.2696	22.9708	22.2285	21.8374	19.7607	17.7854	S	23	2	___1		0.0972741	0.999904	66.12	2.34319e-05	66.12	5274	PBANKA_0704500	HECT-like E3 ubiquitin ligase, putative	UID607	CENNNVNKNKNTKNASDIDDNEQNYKDDKKE	1321	Post-translational modification, protein turnover, and chaperones
	22.1604	21.8253	23.0083	18.0223	20.6387	22.987	S	555	2	___1		0.29078	0.983841	62.055	0.000138212	62.055	5205	PBANKA_0704500	HECT-like E3 ubiquitin ligase, putative	UID608	DDTSVNDNNDVVKYGSNISQVNETDENTRIN	1321	Post-translational modification, protein turnover, and chaperones
	23.338	24.634	24.7301	24.9162	23.9392	24.4857	S	332	2	___1		1.1591	0.995392	41.399	0.00425924	41.399	333	PBANKA_0704700	conserved Plasmodium protein, unknown function	UID609	NTIIHNDEINYNRIMSNDYSRGYSNDPSVVY	1322	Unknown function
	25.4169	25.454	24.8635	24.6485	25.3553	25.2027	S	386	2	___1		0.885174	0.77678	41.423	1.66661e-05	61.212	15	PBANKA_0706800	DnaJ protein, putative	UID610	_MKRKSGNENIVPQGSSESIENFGGKGNKGK	1323	Post-translational modification, protein turnover, and chaperones
	24.7125	21.1254	17.6768	23.341	23.0266	23.2705	S	720	2	___1		4.11569	1	46.129	0.0036698	46.129	126	PBANKA_0707500	RWD domain-containing protein, putative	UID611	EEKSMYDEMLERQLKSNELDINKELDETTNE	1325	Unknown function
	24.2392	23.3755	23.6363	23.2485	23.0338	23.726	S	565	2	___1		0.750418	1	79.466	8.85334e-05	79.466	466	PBANKA_0707700	conserved Plasmodium protein, unknown function	UID612	NYNCMKNTHEFIKNHSIEEGIEFIKNNVDFE	1326	Unknown function
	24.2801	24.3151	23.8012	24.3371	24.3115	25.3844	S	60	2	___1		1.45956	0.876184	81.317	9.86935e-05	81.317	22	PBANKA_0709400	conserved Plasmodium protein, unknown function	UID614	PPTTSNPNIKLKKPSSKEEEFYQPVKKTVIT	1329	Unknown function
	23.5123	22.6673	23.3952	22.8998	22.5427	23.7017	S	9	2	___1		0.905299	0.999979	72.29	8.85201e-05	72.29	54	PBANKA_0709400	conserved Plasmodium protein, unknown function	UID615	TPNKVPSKKTDENIISPQKKIENESTNSNEK	1329	Unknown function
	22.6444	24.215	25.2085	18.8336	18.4841	24.1228	S	655	2	___1		0.0858245	0.998568	48.423	0.00213059	48.423	303	PBANKA_0711200	conserved Plasmodium protein, unknown function	UID2024	TEIKKTPTTEIKKTPTIEIKKTPTTEIKKTP	1332	Unknown function
	23.2524	23.5267	24.2103	24.0653	23.2607	24.3801	S	716	2	___1		1.18009	0.969427	52.693	0.00508165	52.693	616	PBANKA_0711900	heat shock protein 70	UID617	KDEYEAKQKEAEAVCSPIMSKIYQDAGAAAG	1333	Post-translational modification, protein turnover, and chaperones
	24.5213	29.5733	17.8383	28.4247	26.9301	27.5177	S	457	3	___1		12.5232	1	46.592	0.00296278	53.237	523	PBANKA_0711900	heat shock protein 70	UID618	GKQNHITITNDKGRLSPEEIDRMVNDAEKYK	1333	Post-translational modification, protein turnover, and chaperones
	23.1813	24.3196	22.8967	24.3877	23.6413	24.4947	S	8	2	___1		1.63433	1	50.155	2.8736e-29	152.94	841	PBANKA_0712100	DNA helicase, putative	UID620	VNKQNNLNENDNINESPNRYNNDNQNDQFSK	1334	Cell division, DNA maintenance, and Chromatin dynamics
	24.2054	26.9991	25.9579	25.0674	24.7043	25.5626	S	554	3	___1		0.655484	0.997561	326.49	0	347.06	222	PBANKA_0712600	14-3-3 protein	UID622	AKRAFDDAITEFDNVSEDSYKDSTLIMQLLR	1335	Signal transduction mechanisms
	22.5886	21.6318	19.0171	22.8002	21.5953	22.2414	S	90	2	___1		2.19335	0.695304	92.575	5.34259e-06	92.575	225	PBANKA_0712600	14-3-3 protein	UID623	AFDDAITEFDNVSEDSYKDSTLIMQLLRDNL	1335	Signal transduction mechanisms
	26.4081	24.8241	27.7086	18.8303	26.9256	26.3842	S	636	3	___1		0.207776	0.999999	261.97	0	285.93	256	PBANKA_0712600	14-3-3 protein	UID624	TLWTSDLQGDQTEEKSKDEGLE_________	1335	Signal transduction mechanisms
	25.2393	26.5065	25.9169	25.5063	25.1689	25.1337	S	245	2	___1		0.651604	0.999973	118.81	9.83887e-28	118.81	252	PBANKA_0712600	14-3-3 protein	UID2025	RDNLTLWTSDLQGDQTEEKSKDEGLE_____	1335	Signal transduction mechanisms
	22.5337	26.0807	24.5668	25.5199	23.9749	25.1251	S	2	2	___1		1.39432	0.999999	261.97	0	285.93	256	PBANKA_0712600	14-3-3 protein	UID2842	TLWTSDLQGDQTEEKSKDEGLE_________	1335	Signal transduction mechanisms
	27.9287	26.9099	26.0211	27.5545	27.4852	27.6803	S	29	2	___1		1.53698	0.999973	118.81	9.83887e-28	118.81	252	PBANKA_0712600	14-3-3 protein	UID4243	RDNLTLWTSDLQGDQTEEKSKDEGLE_____	1335	Signal transduction mechanisms
	23.3843	22.3778	23.4323	22.531	23.0283	18.3392	S	638	2	___1		0.294166	0.956386	40.725	0.00068894	45.257	373	PBANKA_0715600	26S protease regulatory subunit 6B, putative	UID625	SGMQAIRKNRYIITASDFEQGYRTHVRKQLR	1344	Post-translational modification, protein turnover, and chaperones
	24.4593	25.9196	25.1777	25.1697	25.8331	25.3899	S	51	2	___1		1.2131	0.880872	88.507	4.73937e-13	88.507	412	PBANKA_0715900	ubiquitin carboxyl-terminal hydrolase 13, putative	UID626	FKQECQNKNIKINYDSDVDEENSVSIDPSMF	1346	Post-translational modification, protein turnover, and chaperones
	26.5789	28.1772	27.8757	27.2681	26.4866	27.5736	S	6	2	___1		0.73995	0.499962	69.594	3.46265e-08	69.594	410	PBANKA_0715900	ubiquitin carboxyl-terminal hydrolase 13, putative	UID2193	KQFKQECQNKNIKINYDSDVDEENSVSIDPS	1346	Post-translational modification, protein turnover, and chaperones
	28.5766	29.0145	30.052	29.0522	28.7382	29.4167	S	9	2	___1		0.90417	0.887862	42.426	0.00306479	42.426	103	PBANKA_0716600	acylated pleckstrin-homology domain-containing protein, putative	UID627	IKPNVIRNARRRPTYSPTARKINIKDEIYDD	1347	Unknown function
	25.7056	23.8919	24.2834	23.805	24.1508	23.8384	S	171	2	___1		0.617467	0.798611	62.408	0.00132304	62.408	101	PBANKA_0716600	acylated pleckstrin-homology domain-containing protein, putative	UID2026	SNIKPNVIRNARRRPTYSPTARKINIKDEIY	1347	Unknown function
	25.7056	23.2824	23.6696	23.7136	22.728	21.6194	S	173	2	___1		0.34575	0.907158	81.594	9.81418e-08	81.594	23	PBANKA_0719700	conserved Plasmodium protein, unknown function	UID628	LRYPSKKNLSYEKELSSTSLQIRKNRNDIIK	1355	Unknown function
	24.6469	23.0891	23.1318	22.312	22.7388	23.5108	S	211	2	___1		0.586933	0.692373	42.338	0.00010281	42.338	555	PBANKA_0719700	conserved Plasmodium protein, unknown function	UID630	SENLTSNEKNNEVAYSLTDSNISDINKIEDE	1355	Unknown function
	26.4464	27.4158	25.5874	26.8889	24.4222	26.2448	S	2190	2	___1		0.645624	0.685566	57.802	0.000689284	57.802	332	PBANKA_0720000	conserved Plasmodium protein, unknown function	UID632	SKKLNKDAEPLLSEKSPKNEMKIKTNEKEKS	1356	Unknown function
	25.4544	22.9101	22.9308	22.5277	22.8023	23.2757	S	153	3	___1		0.537176	0.998541	48.867	1.36542e-05	48.867	28	PBANKA_0721900	60S ribosomal protein L7ae/L30e, putative	UID2027	LKREKEKEKGEEQEQTENEQENDNNSVISTN	1360	Translation, ribosomal structure and biogenesis
	26.2258	24.4194	23.1119	24.7301	25.1928	24.9428	S	84	2	___1		1.29193	0.999997	116.96	8.50009e-09	116.96	386	PBANKA_0801200	erythrocyte membrane-associated antigen, putative	UID635	NGHTSYMQKNFKREVSDEITSISTSDINKVE	1363	RNA processing and modification
	27.8444	25.3044	22.316	27.1328	27.6929	25.7086	S	72	2	___1		3.22619	0.999999	77.593	6.75265e-05	77.593	720	PBANKA_0801500	conserved Plasmodium protein, unknown function	UID636	IINEVKENYLLNHFNSRNIEYDKLKEELPKE	1364	Unknown function
	27.9773	16.7396	23.8671	27.5273	28.2981	25.9101	S	73	2	___1		20.8769	1	72.496	0.000105098	72.496	565	PBANKA_0802100	phosphoinositide-binding protein, putative	UID637	NNSNCGYYSTQSDSRSIDNLLEETNKKHEYN	1366	Unknown function
	23.415	24.3396	22.5258	23.3185	23.4496	24.2121	S	23	2	___1		1.17549	1	56.916	0.0016511	56.916	60	PBANKA_0803000	origin recognition complex subunit 2, putative	UID638	PSLIIRIPSNINKFLSKEEIKIKYDKNISLP	1367	Cell division, DNA maintenance, and Chromatin dynamics
	24.9981	25.5062	25.4633	24.2968	22.3302	26.2434	S	121	2	___1		0.488896	0.99982	44.203	0.00297408	44.203	9	PBANKA_0803000	origin recognition complex subunit 2, putative	UID639	_______MLKSIEVHSPKKIIKLDNGDEGTK	1367	Cell division, DNA maintenance, and Chromatin dynamics
	30.4379	30.9674	31.3294	30.7834	30.296	31.1309	S	144	3	___1		0.88589	0.993872	48.004	0.00100469	53.569	655	PBANKA_0803600	importin-7, putative	UID641	KETDEENTKGGRTSNSFENSLRNDNNGNTMN	1369	Transport
	26.6327	27.3468	27.2125	25.9047	25.9803	26.5574	S	720	2	___1		0.529781	0.999541	62.924	0.000231795	62.924	716	PBANKA_0804100	conserved Plasmodium protein, unknown function	UID642	IEKLGKENETSKAEISDEVEGTKREDFVNEN	1370	Unknown function
	24.5185	24.5553	23.5235	24.3009	24.338	24.6829	S	705	2	___1		1.18222	0.999999	69.148	8.33277e-08	69.148	662	PBANKA_0804100	conserved Plasmodium protein, unknown function	UID2028	SGDVGKASDNIIKIGTLEDDVAPQYTEDGDN	1370	Unknown function
	24.5966	23.5797	23.25	23.2222	22.1346	22.6365	S	365	2	___1		0.452399	0.996574	51.526	1.62704e-05	56.215	457	PBANKA_0804500	rhoptry-associated membrane antigen, putative	UID643	NKLNKTGNTEFENKNSFNEEPQNKYEFSDVK	1371	Unknown function
	25.0676	25.2274	25.3575	18.0988	25.4542	26.4185	S	1103	2	___1		0.269122	0.871238	46.706	0.000941465	46.706	8	PBANKA_0805300	conserved Plasmodium protein, unknown function	UID644	________MAHFFKGSISLPMEEDKKKKNIE	1372	Unknown function
	28.0732	26.5871	26.9331	25.7832	25.9136	26.9129	S	246	3	___1		0.501887	0.686278	59.469	4.75393e-06	59.469	554	PBANKA_0805700	heat shock protein 90, putative	UID645	TKEGLDIEDSEEAKKSFETLKAEYEGLCKVI	1373	Post-translational modification, protein turnover, and chaperones
	29.3895	29.8975	29.0777	28.8829	27.7259	29.2108	S	19	3	___1		0.555413	0.49999	49.423	0.000453194	49.423	90	PBANKA_0806800	conserved Plasmodium protein, unknown function	UID647	IILYDADIKNSILGNSDWETRTHDNNCDNAH	1374	Unknown function
	27.6956	24.3115	26.634	26.5272	25.0659	26.8984	S	33	3	___1		0.966026	0.49999	49.423	0.000453194	49.423	94	PBANKA_0806800	conserved Plasmodium protein, unknown function	UID2030	DADIKNSILGNSDWETRTHDNNCDNAHNNGD	1374	Unknown function
	22.5319	24.6767	22.7983	23.8195	23.3852	24.2073	S	260	2	___1		1.38354	0.997841	64.2	2.93196e-05	64.2	636	PBANKA_0810600	exoribonuclease, putative	UID649	FNNDQIDNTRNIDNNSDDGENKESHIRKPLN	1378	RNA processing and modification
	24.924	27.3092	27.3577	26.2978	26.477	25.0652	S	283	2	___1		0.667281	0.99999	78.505	0.000124884	84.753	245	PBANKA_0815700	major facilitator superfamily-related transporter, putative	UID651	LFIVPKKYNKISKIGSEIATGSSHTDKKPKV	1385	Transport
	23.2817	23.0666	24.6371	23.4875	21.8771	24.6315	S	87	2	___1		0.795665	0.499996	62.891	9.12934e-05	62.891	2	PBANKA_0815700	major facilitator superfamily-related transporter, putative	UID652	______________MSTKGNEEISEIKYANE	1385	Transport
	22.9235	23.3102	24.3412	25.0473	25.3079	23.593	S	132	2	___1		2.18016	0.499996	62.891	9.12934e-05	62.891	3	PBANKA_0815700	major facilitator superfamily-related transporter, putative	UID2032	_____________MSTKGNEEISEIKYANEE	1385	Transport
	24.4826	25.0191	24.7975	24.921	24.7072	25.265	S	282	2	___1		1.14711	0.999261	121.96	2.15635e-17	121.96	29	PBANKA_0816400	ATP-dependent 6-phosphofructokinase, putative	UID653	GKDTEMLNCLMQKLTSKNFLEEKEGKNRFYL	1387	Metabolism
	21.474	23.468	24.0433	22.0763	22.6758	23.0452	S	8	3	___1		0.759962	0.750427	43.184	0.000588146	43.184	638	PBANKA_0816400	ATP-dependent 6-phosphofructokinase, putative	UID654	TKGSSEKNEDNVVSGSLNNENKNNEIQHQSG	1387	Metabolism
	25.0387	22.3588	26.218	21.2314	25.761	17.3891	S	10	2	___1		0.118421	1	61.212	0.000503048	61.212	51	PBANKA_0817700	RNA-binding protein musashi, putative	UID655	LENQNLNDKKIKDEESEVEQLRRLIAPLSKE	1388	RNA processing and modification
	19.2976	18.4684	26.5714	24.1416	24.9785	26.6934	S	3176	2	___1		14.1759	1	123.83	1.84229e-62	181.51	514	PBANKA_0818900	heat shock protein 70, putative	UID2034	VDKNGILHVEAEDKGTGKSKGITITNDKGRL	1391	Post-translational modification, protein turnover, and chaperones
	26.2015	26.2272	24.9126	24.8025	24.5509	24.5417	S	713	2	___1		0.451021	1	147.7	5.96885e-180	239.86	6	PBANKA_0819900	nucleosome assembly protein	UID656	__________MKRDRSENSVENTTDPKHSKI	1395	Cell division, DNA maintenance, and Chromatin dynamics
	26.8782	26.0069	26.6712	25.5916	23.6494	25.6992	S	3201	3	___1		0.344195	1	168.41	2.07001e-95	204.13	9	PBANKA_0819900	nucleosome assembly protein	UID657	_______MKRDRSENSVENTTDPKHSKIDND	1395	Cell division, DNA maintenance, and Chromatin dynamics
	23.0042	23.4623	23.0407	18.5738	23.1104	18.0468	S	1865	2	___1		0.104478	0.856677	54.471	4.07613e-10	101.39	171	PBANKA_0819900	nucleosome assembly protein	UID658	TRIKWKEGKNPIAAVSNSRIDIDNEMPKWSV	1395	Cell division, DNA maintenance, and Chromatin dynamics
	23.3116	22.7895	22.0781	21.891	21.6755	21.2819	S	906	2	___1		0.463208	0.5	45.879	4.07613e-10	101.39	173	PBANKA_0819900	nucleosome assembly protein	UID659	IKWKEGKNPIAAVSNSRIDIDNEMPKWSVFE	1395	Cell division, DNA maintenance, and Chromatin dynamics
	23.0209	26.3007	24.599	24.5755	24.8659	25.5462	S	285	2	___1		1.27958	1	147.7	5.96885e-180	239.86	6	PBANKA_0819900	nucleosome assembly protein	UID2874	__________MKRDRSENSVENTTDPKHSKI	1395	Cell division, DNA maintenance, and Chromatin dynamics
	25.0848	24.7774	24.4914	25.1795	24.9274	24.2828	S	16	2	___1		1.00838	1	168.41	2.07001e-95	204.13	9	PBANKA_0819900	nucleosome assembly protein	UID2875	_______MKRDRSENSVENTTDPKHSKIDND	1395	Cell division, DNA maintenance, and Chromatin dynamics
	26.4481	22.9232	22.1138	19.344	25.6466	17.7192	S	2	2	___1		0.131661	0.997578	57.019	0.000305079	57.019	211	PBANKA_0822900	dynein intermediate chain, putative	UID660	ENVENEKKNKFNSEISFEACRGEEIKLDESS	1402	Intracellular trafficking, secretion, and vesicular transport
	24.5343	25.0652	23.1319	25.4988	25.3542	24.7216	S	706	2	___1		1.92884	1	50.149	5.30919e-08	96.668	2190	PBANKA_0823700	conserved Plasmodium protein, unknown function	UID664	IIYSRQSHEKNDIKISQSLKNMNKSGKKKTV	1407	Unknown function
	23.3174	21.9523	21.3419	20.6205	22.2661	22.8215	S	2508	2	___1		0.811596	1	50.149	5.30919e-08	96.668	2190	PBANKA_0823700	conserved Plasmodium protein, unknown function	UID2882	IIYSRQSHEKNDIKISQSLKNMNKSGKKKTV	1407	Unknown function
	24.6226	18.0574	25.4453	25.3559	25.2431	21.8584	S	1973	2	___1		2.7208	1	50.149	0.00246454	50.354	2192	PBANKA_0823700	conserved Plasmodium protein, unknown function	UID2883	YSRQSHEKNDIKISQSLKNMNKSGKKKTVCN	1407	Unknown function
	24.7432	22.6661	17.6038	21.3118	22.0973	22.964	S	440	2	___1		1.3692	0.999459	47.754	4.39792e-05	47.754	153	PBANKA_0834000	calcyclin-binding protein, putative	UID666	PFTGKSIQEWTKFAQSIGEDENNQSIDHFFR	1425	Unknown function
	24.8433	24.6343	19.0756	24.1413	23.259	24.7116	S	446	2	___1		2.27558	0.965647	101.59	4.05574e-15	101.59	188	PBANKA_0835600	cAMP-dependent protein kinase catalytic subunit	UID2035	MTDFGFAKVVNTRTYTLCGTPEYIAPEILLN	1428	Signal transduction mechanisms
	25.4017	25.107	25.062	23.4988	18.8179	24.4891	S	8	2	___1		0.131978	0.787724	66.056	4.19066e-08	88.495	84	PBANKA_0836800	erythrocyte membrane associated protein 1	UID668	KLVSSNFDLPKFASSSISLKNGKSQVCTDPE	1430	Unknown function
	26.1643	26.0748	27.4622	18.3573	24.7402	26.4804	S	2	2	___1		0.0964238	0.96703	55.401	5.6719e-10	99.215	72	PBANKA_0836800	erythrocyte membrane associated protein 1	UID670	SQNNSTDIDSTLKLVSSNFDLPKFASSSISL	1430	Unknown function
	23.6319	24.7013	24.8936	24.3066	25.1841	25.17	S	105	2	___1		1.39278	0.888629	58.37	2.98973e-07	90.05	73	PBANKA_0836800	erythrocyte membrane associated protein 1	UID671	QNNSTDIDSTLKLVSSNFDLPKFASSSISLK	1430	Unknown function
	24.2498	22.8348	23.3322	24.7746	24.9924	24.2342	S	848	2	___1		2.28913	0.970859	56.359	0.000351163	56.359	23	PBANKA_0902600	leucine-rich repeat protein	UID672	SSEYMKNKESHLLENSYNKIMDNNDVCIDSK	1431	Unknown function
	26.5635	27.0396	26.6185	26.6599	26.6441	26.7793	S	102	2	___1		0.968551	0.999968	90.412	6.52394e-06	90.412	121	PBANKA_0908800	conserved Plasmodium protein, unknown function	UID673	SIKSDSKNNKKRKMNSDDFNTPSSKNMKKDK	1440	Unknown function
	25.4467	27.3954	28.6683	26.1566	26.5218	22.8243	S	256	2	___1		0.249556	1	152.01	7.89718e-115	210.39	144	PBANKA_0908800	conserved Plasmodium protein, unknown function	UID674	SKNMKKDKNEKKNDISDNDNDELKPKSRKKS	1440	Unknown function
	23.2635	23.9202	23.2854	24.1119	24.3887	23.7531	S	4224	2	___1		1.51033	0.999385	74.966	0.00035105	74.966	720	PBANKA_0910200	protein phosphatase PPM2	UID676	SDTCFEKDTNDKYDDSPIIERKKYDKFNKLS	1442	Post-translational modification, protein turnover, and chaperones
	23.5766	22.2374	22.7696	23.6232	19.919	21.599	S	4	2	___1		0.451417	0.883154	54.7	0.000467003	54.7	705	PBANKA_0910200	protein phosphatase PPM2	UID677	NEDNSNENQNKFNENSDTCFEKDTNDKYDDS	1442	Post-translational modification, protein turnover, and chaperones
	28.0558	28.2294	28.3293	27.5404	27.3258	26.5539	S	152	2	___1		0.478039	0.999896	51.013	4.52968e-05	68.44	365	PBANKA_0910200	protein phosphatase PPM2	UID678	TENVKPSALTYDNLKSLGEMTEPEDKLKGNY	1442	Post-translational modification, protein turnover, and chaperones
	28.5465	29.8123	29.7724	27.1581	28.171	29.0348	S	263	3	___1		0.418771	1	42.809	6.77769e-05	72.496	1103	PBANKA_0912600	conserved Plasmodium protein, unknown function	UID679	LNERIFRDKKLEFRKSFEDENIPFKNSNHSN	1447	Unknown function
	23.8826	23.0502	23.9907	23.3974	23.0054	24.2259	S	1019	3	___1		0.934155	0.999991	93.839	7.31491e-09	93.839	246	PBANKA_0916100	nucleic acid binding protein, putative	UID680	YANQDDIFNNLRKYHSEIDIKKSLTKLIEQY	1452	Unknown function
	25.0054	22.4857	23.4987	24.0898	23.7474	21.4476	S	1081	2	___1		0.674395	0.854021	176.68	1.19738e-90	189.39	19	PBANKA_0916100	nucleic acid binding protein, putative	UID681	NFGFGNDSFFEQGNRSTDKEEVEEINKIESN	1452	Unknown function
	27.2065	28.288	29.4224	19.423	26.2594	28.5793	S	1008	2	___1		0.085275	1	79.236	1.35847e-08	79.236	33	PBANKA_0916100	nucleic acid binding protein, putative	UID682	RSTDKEEVEEINKIESNEIGKENGKIDEEKE	1452	Unknown function
	24.5904	24.5965	23.3295	23.5261	22.7718	24.6839	S	331	2	___1		0.701476	0.5	90.694	1.19738e-90	189.39	20	PBANKA_0916100	nucleic acid binding protein, putative	UID2036	FGFGNDSFFEQGNRSTDKEEVEEINKIESNE	1452	Unknown function
	22.4317	23.5893	21.5819	24.1758	24.2223	22.8522	S	5	2	___1		2.3227	0.984515	40.493	0.000291573	43.592	260	PBANKA_0918300	major facilitator superfamily-related transporter, putative	UID683	EFDNYYSTKEFALKNSLENGNYDSDKNKKIT	1458	Transport
	24.8615	25.6751	24.8445	26.199	25.5905	25.0674	S	851	2	___1		1.40633	1	54.982	1.88444e-08	108.23	283	PBANKA_0918300	major facilitator superfamily-related transporter, putative	UID685	SDKNKKITSTKNTSKSLELENVKNNKNYGFF	1458	Transport
	25.178	24.4305	18.1927	24.9761	24.9813	26.1659	S	801	2	___1		6.84018	0.99913	108.23	3.79609e-07	108.23	281	PBANKA_0918300	major facilitator superfamily-related transporter, putative	UID2902	YDSDKNKKITSTKNTSKSLELENVKNNKNYG	1458	Transport
	22.936	22.9025	23.3666	23.8404	21.4157	23.845	S	408	3	___1		0.976257	1	54.982	1.88444e-08	108.23	283	PBANKA_0918300	major facilitator superfamily-related transporter, putative	UID2903	SDKNKKITSTKNTSKSLELENVKNNKNYGFF	1458	Transport
	19.2634	23.7842	17.3457	25.4461	23.3713	23.3226	S	203	2	___1		15.0905	1	136.6	1.53884e-95	200.16	6	PBANKA_0919800	bifunctional farnesyl/geranylgeranyl diphosphate synthase, putative	UID2037	__________MEKEATGDEADSGLEFFRSMY	1462	Metabolism
	18.6999	24.3469	23.7891	23.5057	24.4937	24.4769	S	19	2	___1		3.68109	0.974768	51.875	0.000221829	59.898	87	PBANKA_0919900	ATP-dependent 6-phosphofructokinase, putative	UID686	NYNEHSWYKTMSTNISDPISKDNSTSNSFIK	1463	Metabolism
	25.5777	26.758	25.7482	26.5171	25.7885	26.4352	S	34	2	___1		1.1639	1	55.401	6.50037e-05	72.652	132	PBANKA_0920000	multiprotein-bridging factor 1, putative	UID687	MIIQKLNRVLGVNLPSPKKK___________	1464	Transcription
	24.5703	23.361	24.6803	23.6297	22.9218	24.1578	S	653	2	___1		0.644343	0.971524	42.209	0.000940334	42.976	282	PBANKA_0921600	RNA-binding protein, putative	UID689	KYAKKHSFKSCFSGKSDEEIEKNQKGVKKKK	1469	RNA processing and modification
	25.846	26.0427	26.4377	26.1515	26.446	25.0734	S	269	3	___1		0.859459	0.997852	99.092	1.22117e-20	138.04	8	PBANKA_0923700	ethanolamine kinase, putative	UID690	________MEEIKQNSDTEIPEKRNSNCTVK	1476	Metabolism
	25.0739	24.576	24.9282	25.4533	25.6908	25.283	S	154	2	___1		1.53297	0.94922	56.569	1.0136e-06	65.784	10	PBANKA_0924400	13 kDa ribonucleoprotein-associated protein, putative	UID691	______MDPTEAANNSDAQENSAEVNAKIFP	1478	RNA processing and modification
	24.7356	24.4882	23.2525	22.9731	19.4553	24.7556	S	2329	2	___1		0.29441	1	58.674	6.14282e-05	72.958	3176	PBANKA_0925400	dynein heavy chain, putative	UID692	EKINVEVNNLNQKINSLENVDIKCSTKNYQT	1481	Intracellular trafficking, secretion, and vesicular transport
	25.0255	25.4344	24.3179	25.3534	25.453	25.604	S	88	2	___1		1.45821	0.999341	103.79	0.000134124	103.79	713	PBANKA_0925400	dynein heavy chain, putative	UID693	DKNTGENINTNKLIDSISNINDDSNMNKEVE	1481	Intracellular trafficking, secretion, and vesicular transport
	24.3881	25.5085	24.8445	25.3863	25.9376	24.49	S	6924	2	___1		1.28129	0.521859	83.236	5.48835e-15	83.236	3201	PBANKA_0925400	dynein heavy chain, putative	UID694	TKNYQTLEGTPTEESSPCTTDFQANKGIPKG	1481	Intracellular trafficking, secretion, and vesicular transport
	23.3008	24.7067	24.5866	24.8569	23.339	24.3734	S	691	2	___1		0.994286	0.96285	43.68	0.00127428	43.68	1865	PBANKA_0927700	conserved Plasmodium protein, unknown function	UID695	THEDFVNICNKIISLSINEADMKKLKEEEEK	1484	Unknown function
	26.0736	24.9752	25.2191	25.2944	25.0882	24.6743	S	540	2	___1		0.755935	0.758296	40.352	0.00251335	40.352	906	PBANKA_0928300	conserved Plasmodium protein, unknown function	UID696	HINQYNNTMHAVRSESNSQISPYKIETVSKN	1488	Unknown function
	25.7485	24.6729	23.5391	19.0034	25.1319	19.086	S	468	2	___1		0.0836359	0.548643	46.158	0.00222295	46.158	285	PBANKA_0932000	rhoptry neck protein 4	UID697	ASAPAFGNTYRAHKGSSNTEFSFKDSLQSPS	1499	Pathogenicity
	26.5516	24.1757	26.6319	25.6884	27.557	24.2856	S	43	3	___1		1.04049	0.981612	54.7	0.00101416	58.674	16	PBANKA_0933000	serine/threonine protein kinase, putative	UID698	MPKDKRGRIFFNSHGSDNERDNSKRSKSDHK	1502	Post-translational modification, protein turnover, and chaperones
	26.0551	18.9254	24.1609	24.5105	23.7961	22.57	S	15	2	___1		1.49319	0.999996	93.345	8.15687e-08	93.345	2	PBANKA_0933500	rhomboid protease ROM1	UID699	______________MSNIHTLAEYRDGYGEN	1503	Post-translational modification, protein turnover, and chaperones
	22.7439	24.3962	23.0156	24.2448	23.4622	23.6264	S	251	2	___1		1.31273	0.933091	40.025	0.00307239	40.025	706;669	PBANKA_0937200.2	RNA-binding protein, putative	UID700	GQNNLRNFKNYNKFDSDNETTNKDNHNLRKS	1510	RNA processing and modification
	25.8753	26.0728	25.5735	24.7925	23.9027	25.7327	S	12	2	___1		0.489292	1	45.368	0.00746006	45.368	2508	PBANKA_0939600	polyadenylate-binding protein-interacting protein 1, putative	UID701	GDKLKGFFDSTRAVESPDAWRNNNTGQQNGN	1514	Translation, ribosomal structure and biogenesis
	26.5969	26.5047	26.9558	27.0489	26.9254	26.5599	S	1051	3	___1		1.11646	0.972265	40.552	0.000462238	91.441	1973	PBANKA_0943100	CCR4-NOT transcription complex subunit 1, putative	UID702	NYLKANDNNDTKGIESETELPSDLLSKQGAQ	1525	Transcription
	23.3261	25.0374	25.3218	24.4869	24.8724	25.3986	S	925	2	___1		1.28123	0.947033	40.066	0.00141593	40.066	440	PBANKA_1002000	conserved Plasmodium protein, unknown function	UID706	CSEYRDIKKNDRLFASLSDVNSPNKLFSEYV	1530	Transport
	32.6397	32.8691	32.4909	32.092	31.74	31.7998	S	461	2	___1		0.578625	0.832924	53.001	0.000233158	53.001	446	PBANKA_1002000	conserved Plasmodium protein, unknown function	UID708	IKKNDRLFASLSDVNSPNKLFSEYVGTLNIF	1530	Transport
	24.9276	23.6918	25.1374	24.4154	23.6355	25.1994	S	826	2	___1		0.889562	1	98.943	5.19455e-05	98.943	8	PBANKA_1002000	conserved Plasmodium protein, unknown function	UID709	________MNLDLNESEDGNYKVQNSKKHNI	1530	Transport
	24.0409	25.789	25.1366	26.3117	26.5782	24.54	S	305	2	___1		1.76679	1	96.171	2.08907e-09	96.171	2	PBANKA_1003800	V-type proton ATPase subunit B, putative	UID710	______________MSKEVIHTKVEASRVNA	1532	Energy production and conversion
	23.5396	23.6664	24.332	24.579	21.258	24.9827	S	136	2	___1		0.847078	0.925412	45.363	9.53411e-05	46.578	699	PBANKA_1008200	cGMP-dependent protein kinase	UID2040	LIDFGCAKKIHGRSYTLVGTPHYMAPEVILG	1537	Post-translational modification, protein turnover, and chaperones
	24.6375	25.3144	24.4534	24.9592	25.154	25.1647	S	69	2	___1		1.22337	0.99933	53.967	0.000222005	72.496	105	PBANKA_1008500	translocon component PTEX150	UID711	PIDVVNNSEQPIKGLSFDKLSNGDKIKSILD	1538	Intracellular trafficking, secretion, and vesicular transport
	25.502	23.856	26.291	19.7596	25.2586	26.13	S	95	2	___1		0.353488	0.999923	74.46	0.000266988	74.46	848	PBANKA_1008500	translocon component PTEX150	UID712	KHLNNGGLNKSTVLFSKDELDKMVNGLYSQS	1538	Intracellular trafficking, secretion, and vesicular transport
	25.1932	26.3504	23.5571	23.7677	24.2723	24.4171	S	148	2	___1		0.542916	0.99999	100.22	1.35984e-16	100.22	102	PBANKA_1010600	calmodulin, putative	UID713	IEAFRVFDRDGDGYISADELRHVMTNLGEKL	1544	Signal transduction mechanisms
	24.7672	25.616	24.1304	24.9595	24.481	23.9464	S	1494	3	___1		0.770803	1	130.77	4.81751e-113	208.18	256	PBANKA_1010800	CCR4-associated factor 16, putative	UID714	KNDKTYNIEEILNLDSE______________	1545	Transcription
	23.1849	23.6289	21.7509	20.704	23.699	20.1217	S	39	2	___1		0.393199	0.957935	66.267	6.80829e-05	66.267	4224	PBANKA_1011500	zinc finger protein, putative	UID715	ANKEQFVNKQKKAVHSDSEILQLNKESYYDK	1546	Unknown function
	18.9713	24.319	18.1754	24.6738	24.8821	24.6573	S	159	2	___1		19.0163	0.910014	45.997	0.000535737	45.997	4	PBANKA_1013600	PhIL1 interacting protein PIP2, putative	UID719	____________MNQSYDINHSKKNGEEINS	1550	Unknown function
	26.061	25.0411	16.5403	25.1279	25.7688	24.8822	S	527	3	___1		6.55305	0.999996	293.12	0	293.12	152	PBANKA_1015100	conserved Plasmodium protein, unknown function	UID720	NLEAKRDSQGIQKKLSQTSLTTENKTTNENI	1552	Unknown function
	23.2336	24.5112	25.2185	22.5101	24.8932	24.0038	S	86	2	___1		0.697984	0.999996	293.12	0	293.12	152	PBANKA_1015100	conserved Plasmodium protein, unknown function	UID2938	NLEAKRDSQGIQKKLSQTSLTTENKTTNENI	1552	Unknown function
	25.865	27.0907	25.4246	27.0919	25.4433	26.5362	S	1053	3	___1		1.17313	0.609628	45.161	0.00193425	45.161	155	PBANKA_1015100	conserved Plasmodium protein, unknown function	UID2939	AKRDSQGIQKKLSQTSLTTENKTTNENILDD	1552	Unknown function
	24.6687	23.8713	23.111	24.747	23.8771	22.29	S	539	2	___1		0.843445	0.609628	45.161	0.00193425	45.161	154	PBANKA_1015100	conserved Plasmodium protein, unknown function	UID4259	EAKRDSQGIQKKLSQTSLTTENKTTNENILD	1552	Unknown function
	26.1386	26.353	25.6906	25.9418	26.0009	25.7004	S	652	2	___1		0.882887	1	124.2	3.57858e-135	219.68	263	PBANKA_1016700	leucine-rich repeat protein	UID722	ENDPKEEKNNKRKQDSLENNDNEIDTKKTKV	1554	Cell division, DNA maintenance, and Chromatin dynamics
	24.6576	25.2773	24.4472	23.1625	25.4983	24.8065	S	576	2	___1		0.80948	0.749516	52.09	1.88932e-05	52.09	1019	PBANKA_1017900	phosphoenolpyruvate carboxylase	UID723	TKSGSYDKHEYLKDNSYTNSSIIIDSHLSRK	1555	Metabolism
	23.878	24.9343	26.7352	25.1915	18.8986	18.4292	S	3	2	___1		0.0492841	0.9733	52.823	0.000597772	52.823	1081	PBANKA_1017900	phosphoenolpyruvate carboxylase	UID724	DDYIGLEHNKYDKIISKTDYSNYDETSKTYI	1555	Metabolism
	24.3923	24.2398	23.7039	23.7934	22.8029	24.1435	S	166	2	___1		0.691563	0.974058	118.37	1.33669e-12	118.37	1008	PBANKA_1017900	phosphoenolpyruvate carboxylase	UID725	STKKYDTESILTKSGSYDKHEYLKDNSYTNS	1555	Metabolism
	23.4727	22.7851	24.7684	22.6401	24.2762	22.3486	S	115	2	___1		0.66568	0.838163	78.234	2.92604e-08	82.482	331	PBANKA_1018300	dynein intermediate chain, putative	UID726	LEKSNIISNNLGGTLSPDNPTKNTQKEHSTS	1556	Intracellular trafficking, secretion, and vesicular transport
	28.6149	25.8666	27.5124	26.5209	26.9067	25.9856	S	155	3	___1		0.550863	1	51.854	0.00171625	51.854	5	PBANKA_1018500	transcription factor BTF3, putative	UID727	___________MEKISPEILAARAKLKERMG	1558	Transcription
	24.8308	25.5635	24.7459	25.4434	25.2809	25.5199	S	800	2	___1		1.29056	0.984571	69.03	3.81823e-06	110.38	851	PBANKA_1019700	conserved Plasmodium protein, unknown function	UID728	NTKDKNNINGKLRSYSSEIGQEHDGKMGTKH	1561	Unknown function
	26.5333	25.0038	27.6281	26.5678	26.1533	17.5533	S	6	3	___1		0.128194	0.976052	41.399	0.00424421	41.704	801	PBANKA_1030500	mini-chromosome maintenance complex-binding protein, putative	UID729	DQNKSNDGENISKSISFSNDFKNTYENYKPN	1579	Unknown function
	23.3198	20.9756	20.1795	18.6738	22.3173	23.014	S	115	2	___1		0.897137	0.739492	40.085	0.000414897	96.464	408	PBANKA_1032300	cytidine triphosphate synthetase, putative	UID730	NNDANSKHTFIDETTSDEDYDKKRKVKYDNA	1583	Metabolism
	24.4171	24.9811	25.0759	23.9731	24.3415	24.2086	S	64	2	___1		0.637148	0.5	47.067	0.00552587	47.067	502	PBANKA_1032700	CUGBP Elav-like family member 2, putative	UID2042	QRNQLNNTDNRRNFITTPQNA__________	1584	RNA processing and modification
	24.2908	26.2135	25.5594	24.7928	25.2556	26.2663	S	410	2	___1		1.05971	0.5	47.067	0.00552587	47.067	503	PBANKA_1032700	CUGBP Elav-like family member 2, putative	UID2043	RNQLNNTDNRRNFITTPQNA___________	1584	RNA processing and modification
	23.0118	23.4107	22.8649	17.8831	18.0544	24.224	S	413	2	___1		0.121416	0.998087	40.801	0.000743406	40.801	203	PBANKA_1034400	plasmepsin IV	UID731	NTYEKDGTPVSILYGSGGIKGFFSNDMFTIG	1587	Post-translational modification, protein turnover, and chaperones
	27.5445	26.6409	27.0762	26.7536	27.1776	27.3008	S	140	2	___1		0.993184	1	41.399	0.00434294	41.399	19	PBANKA_1034400	plasmepsin IV	UID732	SEKESNYSNGLMRNGSAFGHLKFDNIKSFKI	1587	Post-translational modification, protein turnover, and chaperones
	17.9923	23.8902	25.8936	23.9511	25.1315	23.2667	S	615	3	___1		2.87667	0.999835	60.209	0.000100321	60.209	34	PBANKA_1037900	conserved Plasmodium protein, unknown function	UID734	LSARNYDDNSEKFHNSDGVNNVEYESNKNEL	1595	Unknown function
	26.3041	27.8516	27.085	27.7602	27.1715	27.6419	S	497	2	___1		1.36065	0.997925	87.388	3.58356e-08	87.388	653	PBANKA_1101600	chromosome assembly factor 1, putative	UID736	KDYPYDYPLSSNAYNSGEPKAIKSEFEDVEM	1604	Cell division, DNA maintenance, and Chromatin dynamics
	23.3664	24.8584	24.5294	24.8095	25.7353	25.0663	S	971	2	___1		1.93495	1	79.82	4.47196e-05	79.82	146	PBANKA_1101600	chromosome assembly factor 1, putative	UID2044	QNENYSQNKYSFNNATPKNLVDKDSHSQRKK	1604	Cell division, DNA maintenance, and Chromatin dynamics
	25.5667	24.3466	25.2693	18.5109	19.0282	26.8956	S	170	2	___1		0.083468	0.999295	78.69	7.17783e-05	78.69	269	PBANKA_1103000	serine/arginine-rich splicing factor 12, putative	UID738	NSSKQSRKQMVSKSISFNTEKDDEKRKNDNI	1606	RNA processing and modification
	25.4228	26.3624	26.026	26.7557	26.3541	26.1305	S	750	2	___1		1.39124	0.999787	65.305	0.00243411	65.305	154	PBANKA_1103000	serine/arginine-rich splicing factor 12, putative	UID739	IRRRDKSRERIRYRDSYERNMRSSYKDKKNN	1606	RNA processing and modification
	25.3679	27.4747	24.95	26.6334	27.3566	24.3353	S	779	3	___1		1.13097	0.970307	57.52	5.5715e-06	68.809	2329	PBANKA_1109000	RNA polymerase I, putative	UID740	SYDYKNRINKKNLDVSDYEDPSIGISGSKNK	1619	Transcription
	24.9982	24.6917	24.7733	25.324	25.3579	25.7611	S	698	2	___1		1.58001	0.770246	75.652	8.8563e-05	75.652	88	PBANKA_1110300	WD repeat-containing protein, putative	UID742	YFEKLLKNAKVINISSFNKNEIIADKREKGS	1621	Unknown function
	19.4114	22.9223	21.1183	23.2535	24.1631	21.9145	S	1638	2	___1		3.88981	0.972854	92.457	0.000579366	97.45	6924	PBANKA_1111000	RNA pseudouridylate synthase, putative	UID743	SDSLQTTIKIIANYNSDSQLVEYRKIKKKKQ	1623	RNA processing and modification
	18.6772	22.9223	21.1183	23.2535	24.1631	21.9145	S	1641	2	___1		4.60893	0.791363	56.359	0.00038319	56.359	691	PBANKA_1115200	conserved Plasmodium protein, unknown function	UID744	YKTQDTSNMYKHEVLSSDMNTKNSHFFNSNE	1634	Unknown function
	24.9698	24.8968	25.4776	24.6041	24.5138	24.9813	S	1079	2	___1		0.750019	0.999967	56.916	0.00334502	56.916	540	PBANKA_1115200	conserved Plasmodium protein, unknown function	UID745	DKCENDYIDKYDTKISADFSRFKNVHDPIIY	1634	Unknown function
	26.2851	25.9564	26.7088	24.9618	25.681	25.5885	S	1085	2	___1		0.533539	0.962948	88.075	4.77602e-20	140.82	468	PBANKA_1115200	conserved Plasmodium protein, unknown function	UID747	KIDKLCNIEIIQTINSRNNSISRKNDFLHDI	1634	Unknown function
	20.7509	25.7822	25.8806	24.9857	24.509	22.6635	S	57	3	___1		0.942676	0.975589	90.836	1.79864e-13	90.836	43	PBANKA_1115200	conserved Plasmodium protein, unknown function	UID748	IQKNAEIENLNEQILSDNTNENLKNNSNDTD	1634	Unknown function
	26.4345	24.4512	25.2459	24.2961	23.9509	25.9506	S	224	2	___1		0.639641	0.999922	45.257	0.000583282	53.034	15	PBANKA_1115200	conserved Plasmodium protein, unknown function	UID749	_MDTEPSSSLSGKNPSLLNVFTEKSDLGIQK	1634	Unknown function
	23.4013	24.0738	24.2452	23.7567	17.8572	23.1851	S	619	2	___1		0.202066	0.991628	97.767	0.000236672	98.508	448	PBANKA_1115300	glideosome-associated protein 40, putative	UID2968	RSSSFKSKPQYSRKYSSKQEVIDSQA_____	1635	Pathogenicity
	24.9681	28.0523	25.6499	27.8009	27.6735	27.7031	S	722	2	___1		2.83314	0.991628	97.767	0.000236672	98.508	449	PBANKA_1115300	glideosome-associated protein 40, putative	UID2969	SSSFKSKPQYSRKYSSKQEVIDSQA______	1635	Pathogenicity
	22.8141	23.1112	25.5987	23.9696	24.2394	22.3518	S	160	2	___1		0.800478	0.98997	52.576	0.000108824	58.712	251	PBANKA_1122000	nuclear polyadenylated RNA-binding protein NAB2, putative	UID752	SDELCSNNEMEQRKNSVSDEYNNLDKKNKAI	1648	RNA processing and modification
	24.5995	23.288	20.7931	21.2823	19.4749	22.9757	S	10	2	___1		0.31881	1	83.045	5.68527e-08	89.805	12	PBANKA_1122900	hexokinase, putative	UID754	____MSEYNLKKDDDSPFYKLDTIKCEVPIN	1651	Metabolism
	19.362	19.2326	26.1122	26.4777	26.0111	25.7445	S	9	2	___1		22.7664	1	104.82	2.22641e-05	104.82	19	PBANKA_1122900	hexokinase, putative	UID2046	YNLKKDDDSPFYKLDTIKCEVPINSEFNDRI	1651	Metabolism
	23.5043	23.719	21.4435	21.7495	24.9594	18.7004	S	252	2	___1		0.47112	0.807661	96.708	5.27564e-09	96.708	1051	PBANKA_1123500	SNF2 helicase, putative	UID755	KEYEGDTISTIHLNKSDSEEKMMQIGEIKDE	1652	Transcription
	23.5043	23.719	21.4435	21.7495	24.9594	17.3226	S	253	2	___1		0.342672	0.829194	63.145	5.59219e-06	63.145	925	PBANKA_1123500	SNF2 helicase, putative	UID756	KKKKKNLKQIFPDEDSTEESNENVEKGENIE	1652	Transcription
	25.3979	26.5609	26.0166	26.063	26.1736	25.9733	S	376	2	___1		1.05568	1	126.83	9.74232e-39	164.13	461	PBANKA_1125600	pyruvate kinase, putative	UID757	RCLNVHRGVTCIKVGSFQGTDNVLRNAIELA	1654	Metabolism
	25.3442	24.7698	24.245	24.5755	24.6193	24.6104	S	758	2	___1		0.879893	0.817976	43.083	0.0157821	43.083	826	PBANKA_1126500	acetyl-CoA synthetase, putative	UID758	VKGEGILCFVVKKLTSFQKYSECNSDNNNNN	1657	Metabolism
	24.1248	24.4349	24.5328	23.6593	23.7741	23.9531	S	1521	2	___1		0.67424	0.999938	119.32	1.42095e-08	119.32	305	PBANKA_1126500	acetyl-CoA synthetase, putative	UID759	YYTVGNATHKNNNDPSPNVYDSVLRNDISNH	1657	Metabolism
	24.3241	24.2958	23.6364	22.0354	23.6206	21.7078	S	2737	2	___1		0.322902	0.968236	45.618	4.73562e-06	90.397	136	PBANKA_1127700	nicotinate phosphoribosyltransferase, putative	UID761	LNTMQVIDKSVNKMASKDDSASSEVPTEDHK	1659	Metabolism
	24.9403	18.4018	24.8789	24.4333	24.0864	22.0202	S	400	2	___1		1.70878	0.99768	50.843	0.000456982	81.311	69	PBANKA_1129400	conserved protein, unknown function	UID762	LSILKCDTKNPEKEKSDLNDSYYDIAKKNFD	1661	Unknown function
	26.7082	26.0942	25.8832	26.5052	26.6181	27.5143	S	356	2	___1		1.56989	0.99996	119.96	1.09146e-08	123.02	95	PBANKA_1131600	DNA replication licensing factor MCM6, putative	UID763	LKTFSEKKNGKTDADSDEDSDSVWRDNLNFD	1666	Cell division, DNA maintenance, and Chromatin dynamics
	25.0741	25.3516	25.6604	26.1304	25.7087	24.9579	S	23	2	___1		1.17851	0.999961	80.387	0.000260195	80.387	148	PBANKA_1135400	riboflavin kinase, putative	UID764	VESPSAINKNVQKKNSLLENISNLNSKLDND	1675	Metabolism
	18.6442	24.0361	18.3913	22.7152	20.1607	23.2668	S	280	2	___1		3.22739	0.520265	41.521	5.83092e-05	41.521	1494	PBANKA_1137800	glideosome-associated connector	UID765	NLLDEKIASDALKKISSLISEEHLSNYPDQD	1681	Pathogenicity
	26.6204	25.8006	23.8912	24.9735	27.2759	23.9577	S	863	3	___1		0.976009	0.97413	45.368	0.00145794	45.368	39	PBANKA_1137800	glideosome-associated connector	UID766	HQNFKRMLMFGLRSLSDFCNPTSKAYKENAY	1681	Pathogenicity
	25.079	24.2114	24.3469	23.9053	23.285	23.7621	S	531	2	___1		0.53776	0.999995	84.479	8.60784e-06	84.479	159	PBANKA_1142800	conserved Plasmodium protein, unknown function	UID768	NMMNNTFESLDKSKLSDGIFDKQKKMGMNMF	1687	Unknown function
	25.2111	23.1866	17.9447	23.0331	24.9885	24.7817	S	432	2	___1		4.44947	0.996392	40.941	0.000277226	45.257	527	PBANKA_1201100	conserved Plasmodium protein, unknown function	UID769	TKYEKSEKSAYKTIDSLDEEREHIEINKIQQ	1696	Unknown function
	26.03	25.6361	26.3073	25.3932	25.7459	26.8814	S	240	3	___1		1.01094	1	56.729	0.00309715	56.729	86	PBANKA_1201300	conserved Plasmodium protein, unknown function	UID770	FESNEDNNQQLRKRKSNLICDRIIVDDHDII	1697	Unknown function
	22.1521	20.118	22.979	18.6778	22.2937	18.7628	S	175	2	___1		0.279658	0.967652	53.342	7.24119e-05	53.342	1053	PBANKA_1202100	MKT1 domain-containing protein, putative	UID771	NNDSNKMGMGDENVNSGTEEDKLANKFNIFE	1699	Unknown function
	24.8564	23.9426	22.6873	23.4605	23.2304	21.0816	S	29	2	___1		0.42398	1	64.374	0.000235888	64.374	539	PBANKA_1202600	E3 ubiquitin-protein ligase, putative	UID772	NSDGSGVSRIFCPQQSFNRNMNRNSDTRNVF	1701	Post-translational modification, protein turnover, and chaperones
	25.7406	27.3918	27.3967	27.445	27.9405	27.3086	S	47	2	___1		1.64909	0.994164	48.704	1.97391e-05	64.203	652	PBANKA_1202700	RNA-binding protein, putative	UID773	KEEEHGYKTDRENIYSGDDKDQAYRKRSNNR	1702	RNA processing and modification
	18.0854	27.195	27.0119	27.9131	27.1786	27.5336	S	480	3	___1		10.8855	1	78.486	9.09517e-05	78.486	576	PBANKA_1202700	RNA-binding protein, putative	UID774	KEYNDGDEGKYYHRRSLGEGQDNNFSDREDA	1702	RNA processing and modification
	23.7625	25.408	25.9127	24.2736	23.2337	25.1985	S	413	3	___1		0.577356	0.975159	90.653	6.33162e-18	122.77	3	PBANKA_1204400	DNA/RNA-binding protein Alba 3, putative	UID775	_____________MTSTEDISQERAENSIQV	1703	RNA processing and modification
	25.717	26.114	26.638	26.4926	24.755	26.4982	S	1073	3	___1		0.846119	0.999144	97.734	1.48933e-09	97.734	4	PBANKA_1204400	DNA/RNA-binding protein Alba 3, putative	UID2047	____________MTSTEDISQERAENSIQVS	1703	RNA processing and modification
	23.5223	25.2211	24.4266	25.4033	25.0207	24.3686	S	2439	3	___1		1.45485	1	57.019	0.000672405	57.019	861	PBANKA_1205900	AP2 domain transcription factor AP2-I, putative	UID2048	RGRRMESLTARANALTPVEGVRFDPYSYSWF	1708	Transcription
	23.0513	24.5606	24.0747	24.3873	24.9205	24.1817	S	2443	2	___1		1.51673	0.998514	62.14	0.000352612	62.14	55	PBANKA_1206900	tubulin beta chain, putative	UID2049	SDLQLERVDVFYNEATGGRYVPRAILMDLEP	1711	Cytoskeleton
	23.56	24.9156	25.0943	24.3923	24.5137	24.6865	S	39	2	___1		1.00524	0.996498	52.555	7.6457e-05	65.295	166	PBANKA_1210200	PRE-binding protein, putative	UID776	KNQDNKKKGKAESPVSPQNINNKNNGKEKNV	1721	RNA processing and modification
	27.8091	26.0986	25.5207	26.9593	27.5814	25.3764	S	225	2	___1		1.11954	0.987354	51.875	0.00110739	51.875	115	PBANKA_1210800	hypoxanthine-guanine phosphoribosyltransferase, putative	UID777	DASTNSYREHYVRVKSYCNTQSTGRLEIVSE	1724	Metabolism
	24.5767	22.8268	23.2451	22.2383	17.96	23.5158	S	2	2	___1		0.201451	0.998874	139.74	1.11939e-114	209.33	155	PBANKA_1210900	phosphoglucomutase, putative	UID778	SSFKKNCLCGVMITASHNPKLDNGYKLYGEN	1725	Metabolism
	24.3948	24.0955	23.9316	23.4136	24.2491	24.4533	S	340	3	___1		0.931762	0.998334	59.198	0.000245792	62.408	800	PBANKA_1212300	translation initiation factor eIF-2B subunit delta, putative	UID779	VVKDKKINTLIMKKNSYEEININKMNHDEIS	1727	Translation, ribosomal structure and biogenesis
	26.3768	27.1913	23.7197	25.186	24.9699	25.0316	S	165	3	___1		0.61553	1	101.42	5.26883e-05	101.42	6	PBANKA_1217800	signal peptidase complex subunit SPC2, putative	UID780	__________MFSKKSLNENKDNTHIVRNLY	1738	Post-translational modification, protein turnover, and chaperones
	24.5534	24.0524	22.6183	19.9045	23.3054	23.8896	S	297	2	___1		0.385588	0.5	57.802	0.00024378	57.802	115	PBANKA_1218500	protein phosphatase inhibitor 2, putative	UID781	KKHYNEYKILQKLRKSGTFDEIDEEYKLENN	1741	Post-translational modification, protein turnover, and chaperones
	25.9554	24.7876	24.9565	25.4603	25.4587	26.9023	S	338	2	___1		1.63271	0.850208	78.069	0.000574827	78.069	64	PBANKA_1218500	protein phosphatase inhibitor 2, putative	UID782	ASEDETSKIGDSKTNSEGQDNIADDLINKLN	1741	Post-translational modification, protein turnover, and chaperones
	22.4726	24.3719	25.4784	25.1631	25.6368	23.9815	S	79	3	___1		1.76479	0.5	57.802	0.00024378	57.802	117	PBANKA_1218500	protein phosphatase inhibitor 2, putative	UID2051	HYNEYKILQKLRKSGTFDEIDEEYKLENNES	1741	Post-translational modification, protein turnover, and chaperones
	27.2167	24.976	25.8565	26.057	26.022	27.569	S	201	2	___1		1.44687	0.623219	40.137	0.000498189	40.137	560	PBANKA_1219300	heat shock protein 110, putative	UID3001	NEEKPADDSKGKNNVSPSKSEDKSPSENSSP	1743	Post-translational modification, protein turnover, and chaperones
	31.0382	32.1693	31.5334	31.4345	30.9247	28.7306	S	232	2	___1		0.430166	0.853324	41.491	9.86109e-05	41.491	568	PBANKA_1219300	heat shock protein 110, putative	UID3002	SKGKNNVSPSKSEDKSPSENSSPSKTELKKG	1743	Post-translational modification, protein turnover, and chaperones
	22.8064	24.0695	24.1233	22.8976	22.9953	19.4192	S	2	2	___1		0.268743	0.932631	64.589	5.07199e-06	64.589	570	PBANKA_1219300	heat shock protein 110, putative	UID3003	GKNNVSPSKSEDKSPSENSSPSKTELKKGEE	1743	Post-translational modification, protein turnover, and chaperones
	19.2095	29.5917	27.2604	27.2533	27.6982	27.5892	S	19	2	___1		4.46822	0.63223	64.589	5.07199e-06	64.589	574	PBANKA_1219300	heat shock protein 110, putative	UID3004	VSPSKSEDKSPSENSSPSKTELKKGEEGKIQ	1743	Post-translational modification, protein turnover, and chaperones
	24.2559	25.4563	24.0725	25.0075	25.158	24.0478	S	59	2	___1		1.1041	0.999639	128.79	2.51428e-23	138.46	410	PBANKA_1219500	chloroquine resistance transporter, putative	UID788	GNIILEKKQVIKSQNSNDSEAELTSIETSRA	1744	Transport
	25.9942	23.2838	23.9488	23.8207	23.9192	22.6407	S	895	2	___1		0.518087	0.648412	54.598	5.61011e-06	63.337	413	PBANKA_1219500	chloroquine resistance transporter, putative	UID789	ILEKKQVIKSQNSNDSEAELTSIETSRA___	1744	Transport
	23.691	23.978	24.5008	24.0518	23.4236	25	S	791	2	___1		1.07316	0.719584	42.209	1.45891e-05	76.262	407	PBANKA_1219500	chloroquine resistance transporter, putative	UID3005	YRIGNIILEKKQVIKSQNSNDSEAELTSIET	1744	Transport
	24.709	23.7156	23.8165	24.1598	24.0197	23.2056	S	992	2	___1		0.820552	0.999639	128.79	2.51428e-23	138.46	410	PBANKA_1219500	chloroquine resistance transporter, putative	UID3006	GNIILEKKQVIKSQNSNDSEAELTSIETSRA	1744	Transport
	24.5613	23.5405	23.4046	24.1536	24.2004	23.388	S	30	2	___1		1.05594	0.648412	54.598	5.61011e-06	63.337	413	PBANKA_1219500	chloroquine resistance transporter, putative	UID3007	ILEKKQVIKSQNSNDSEAELTSIETSRA___	1744	Transport
	22.451	23.9373	22.3365	18.6253	22.7105	22.8199	S	84	2	___1		0.347954	0.999912	189.09	1.47716e-135	221.59	140	PBANKA_1222400	ubiquitin regulatory protein, putative	UID791	KTLYKGQGVKLGSSNSNLNEEEINKIIASNP	1748	Post-translational modification, protein turnover, and chaperones
	24.9789	23.4375	17.7895	23.2895	22.5762	22.6033	S	113	2	___1		1.68689	0.604367	57.142	1.02147e-05	57.142	615	PBANKA_1224200	DnaJ protein, putative	UID793	EENPFNENRKTTKKFSESDDDCGEGTSTGRT	1755	Post-translational modification, protein turnover, and chaperones
	26.6294	28.3318	27.1467	28.5399	28.563	27.7014	S	9	2	___1		1.86451	1	52.555	4.7855e-08	115.12	497	PBANKA_1228400	mannose-6-phosphate isomerase, putative	UID794	IEFFKQNKNIPDMIDSDVEKYINNIDESEAQ	1762	Metabolism
	29.3814	30.2967	29.9238	29.2656	29.2426	29.5798	S	13	2	___1		0.704839	0.642854	43.184	0.000588146	43.184	971	PBANKA_1229000	Plasmodium exported protein (PHIST), unknown function	UID795	DYKGLDQQNKASNYNSDTDAVIDSKEVSETN	1763	Post-translational modification, protein turnover, and chaperones
	26.2839	25.7948	26.7854	26.2539	25.6488	27.0343	S	1560	3	___1		1.01699	0.998569	153.79	1.98646e-28	153.79	170	PBANKA_1229000	Plasmodium exported protein (PHIST), unknown function	UID797	SKGNVAQNFQKSNISSNQVECTDDVKLTETD	1763	Post-translational modification, protein turnover, and chaperones
	27.1071	26.1448	26.3243	25.9921	25.551	26.6292	S	538	3	___1		0.722983	0.999976	79.466	1.274e-06	100.22	750	PBANKA_1231500	ubiquitin carboxyl-terminal hydrolase 2, putative	UID798	QNKLHNNKLGKKRKGSLSSPSNSLRKGDKSH	1766	Post-translational modification, protein turnover, and chaperones
	25.6661	23.542	24.1095	23.9773	22.6723	22.1481	S	1649	2	___1		0.351932	0.954016	90.123	3.43189e-20	90.123	779	PBANKA_1231500	ubiquitin carboxyl-terminal hydrolase 2, putative	UID801	SHLDTEIGKPDDLENSNDTITEDTKNEPFNN	1766	Post-translational modification, protein turnover, and chaperones
	26.3032	24.5308	16.555	25.275	23.5223	25.9356	S	233	2	___1		5.45647	0.906668	52.265	0.000221394	52.265	698	PBANKA_1231500	ubiquitin carboxyl-terminal hydrolase 2, putative	UID802	VNNYNDENGKIRVSDSLTSSTSSVGKARNNN	1766	Post-translational modification, protein turnover, and chaperones
	24.8899	25.2589	25.6684	24.7376	25.0251	25.0117	S	62	2	___1		0.78589	0.999976	79.466	1.274e-06	100.22	750	PBANKA_1231500	ubiquitin carboxyl-terminal hydrolase 2, putative	UID3016	QNKLHNNKLGKKRKGSLSSPSNSLRKGDKSH	1766	Post-translational modification, protein turnover, and chaperones
	25.7542	25.4544	25.5234	25.6646	18.607	23.4894	S	158	2	___1		0.12584	0.935344	62.042	1.274e-06	100.22	753	PBANKA_1231500	ubiquitin carboxyl-terminal hydrolase 2, putative	UID3018	LHNNKLGKKRKGSLSSPSNSLRKGDKSHLDT	1766	Post-translational modification, protein turnover, and chaperones
	31.0926	29.1035	28.7025	30.7469	31.6685	30.7257	S	159	2	___1		2.66506	0.5	48.112	0.000300587	48.112	1638	PBANKA_1231600	AP2 domain transcription factor AP2-O2	UID803	KKIKTKKDNINIPIPSNNSPRNNNSFNTLIS	1767	Transcription
	25.72	23.4966	22.5402	24.0547	25.172	24.0838	S	318	2	___1		1.43187	0.5	48.112	0.000300587	48.112	1641	PBANKA_1231600	AP2 domain transcription factor AP2-O2	UID804	KTKKDNINIPIPSNNSPRNNNSFNTLISSNN	1767	Transcription
	23.9286	24.6363	24.4619	25.2159	22.7942	26.1324	S	103	2	___1		1.29406	0.993151	58.079	1.22944e-05	72.652	1079	PBANKA_1232200	FACT complex subunit SPT16	UID805	EERAKKDDKKRFAYQSDDGDDSEGYNKRKRK	1771	Cell division, DNA maintenance, and Chromatin dynamics
	26.4552	25.3679	26.8544	26.1528	26.4042	27.2773	S	112	2	___1		1.3064	0.998034	67.964	1.15857e-05	67.964	1085	PBANKA_1232200	FACT complex subunit SPT16	UID806	DDKKRFAYQSDDGDDSEGYNKRKRKKN____	1771	Cell division, DNA maintenance, and Chromatin dynamics
	22.5599	22.8862	21.3757	23.2558	23.5929	17.562	S	672	2	___1		0.572878	0.999884	72.99	1.41167e-08	72.99	57	PBANKA_1233300	ATP-dependent RNA helicase DDX23, putative	UID807	KGSLEEKKESNNEILSDEENLNNSGKNDNKE	1773	RNA processing and modification
	24.0797	24.8255	25.4629	25.888	26.46	17.4565	S	1168	2	___1		0.348396	1	116.03	1.23189e-11	116.03	224	PBANKA_1237300	inner membrane complex protein, putative	UID808	NEEDKNNMNSPISTKSLNETENIYPKSIGLA	1779	Unknown function
	25.4158	23.8481	25.9258	26.14	23.9836	26.4569	S	910	2	___1		1.37898	0.937027	41.092	0.000749141	43.382	619	PBANKA_1237600	zinc finger protein, putative	UID809	DTYCFTSNGLSKNYLSFENDDDESIKTNYDS	1780	Unknown function
	25.2045	24.9106	24.1665	24.2092	23.8796	24.9915	S	643	2	___1		0.757631	0.940537	124.42	1.91723e-16	129.02	722	PBANKA_1237800	multidrug resistance protein 1, putative	UID812	NNSSVYKDSDTGAAKSATDTNMDINIDKDFN	1781	Transport
	24.2127	24.5237	24.1233	23.9976	23.6873	22.6769	S	271	2	___1		0.561503	0.918001	46.001	0.00297477	46.001	24	PBANKA_1237800	multidrug resistance protein 1, putative	UID2052	NSIKHEVEKELNKKSTVELFKKIKSQKIPLF	1781	Transport
	27.3206	27.9457	27.7273	27.1491	26.3544	27.3055	S	251	2	___1		0.603657	1	58.674	9.61727e-06	106.19	160	PBANKA_1238200	DnaJ protein, putative	UID813	FYYNLDDEANKLLNDSDDDADNNANCDKNKK	1783	Post-translational modification, protein turnover, and chaperones
	25.5091	26.7052	25.1714	24.6241	24.5654	24.74	S	129	2	___1		0.44998	0.995778	69.451	4.51335e-05	69.451	10	PBANKA_1238700	conserved Plasmodium protein, unknown function	UID814	______MKKQFMRAYSYINVDFNKISSIASL	1784	Transport
	24.9872	23.8724	24.1131	18.246	21.2629	25.1003	S	107	2	___1		0.144803	0.992212	57.525	2.91393e-08	79.805	9	PBANKA_1243300	peptidyl-prolyl cis-trans isomerase, putative	UID815	_______MFTLCKGYSDDEEEESNAINVVSE	1793	Post-translational modification, protein turnover, and chaperones
	24.4435	23.2012	21.895	24.0975	23.359	24.8996	S	111	2	___1		1.91693	0.499928	48.112	0.000300587	48.112	252	PBANKA_1301300	trailer hitch homolog	UID816	LSANSNIQVGGYDKKSSFFDNISCETLDKQQ	1800	Intracellular trafficking, secretion, and vesicular transport
	23.4249	23.3799	23.5756	22.9325	21.7417	23.4371	S	1038	2	___1		0.591985	0.499928	48.112	0.000300587	48.112	253	PBANKA_1301300	trailer hitch homolog	UID817	SANSNIQVGGYDKKSSFFDNISCETLDKQQG	1800	Intracellular trafficking, secretion, and vesicular transport
	24.2257	26.011	25.5345	24.564	24.5224	24.4034	S	342	3	___1		0.590305	0.999908	91.62	8.5667e-06	91.62	376	PBANKA_1301700	splicing factor 3A subunit 1, putative	UID818	HGDDSMDKYERKNEYSDDAIEIRKLEENPVD	1802	RNA processing and modification
	27.7906	28.3502	28.7131	29.3565	28.78	28.2151	S	83	3	___1		1.41346	1	48.741	0.000137695	67.153	758	PBANKA_1304000	conserved Plasmodium protein, unknown function	UID819	NFLPFENNEELMKNNSLNIEEVREQFNGFPI	1809	Unknown function
	28.4451	28.0453	27.6621	28.6752	28.4929	26.9939	S	88	3	___1		1.0022	0.999847	71.153	5.12386e-05	71.153	1521	PBANKA_1306800	protein transport protein SEC7, putative	UID820	NNDKEELNIKYKRGNSIETFNVNKTITDIYH	1817	Signal transduction mechanisms
	22.4547	24.8809	24.319	25.2273	24.8917	25.4105	S	129	2	___1		2.44805	0.977957	54.7	0.000175605	61.435	2737	PBANKA_1306800	protein transport protein SEC7, putative	UID821	KNMEDKTSKNYYSTLSNEGKIFNKEDNSIKL	1817	Signal transduction mechanisms
	25.0011	24.1139	22.7832	24.3804	25.2511	25.0253	S	1564	2	___1		1.8915	0.897856	65.563	0.000161079	65.563	400	PBANKA_1306900	serine/threonine protein kinase, putative	UID822	IYRDNIYNNHNNKYNSPEFGIGNNQQSPKFG	1818	Post-translational modification, protein turnover, and chaperones
	22.7851	22.3433	23.1352	23.4404	22.1996	19.995	S	446	2	___1		0.544801	0.989916	162.37	3.27553e-38	162.37	356	PBANKA_1308600	fructose-bisphosphate aldolase 2	UID823	NSLATYGKYKGGAGGSTAGASLYEKKYVY__	1821	Metabolism
	23.6883	22.3433	23.1352	23.4404	22.1996	19.995	S	448	2	___1		0.442188	0.999565	72.175	0.000200712	87.49	23	PBANKA_1309500	conserved Plasmodium protein, unknown function	UID825	SVHTTNKYSVFDTDLSDEENRDKNIKKKTQK	1823	Unknown function
	25	23.1554	23.3061	23.8368	23.7495	21.0916	S	202	2	___1		0.525635	0.998661	46.592	0.00120038	46.592	280	PBANKA_1311700	multidrug resistance protein 2, putative	UID826	IENKKSQKKMREKTISIDELEIDKSIKDDLV	1827	Transport
	27.8515	22.8176	19.7409	22.8774	26.6927	23.3321	S	125	2	___1		1.77859	0.999976	58.83	0.000208808	58.83	863	PBANKA_1315500	sortilin, putative	UID828	ERNGQRSDFELTRNRSNHNNYITSRTSNSQK	1833	Intracellular trafficking, secretion, and vesicular transport
	31.7604	31.7799	32.5831	31.5796	30.8013	31.9374	S	161	2	___1		0.658977	0.999699	42.095	0.0014278	42.095	531	PBANKA_1317500	glucose-6-phosphate dehydrogenase-6-phosphogluconolactonase, putative	UID829	SDSSGCPYISYHTNKSGHLGCPYTITRMLYL	1835	Metabolism
	28.5804	20.0162	24.1983	19.7762	26.6536	23.0728	S	167	2	___1		0.467347	1	56.225	0.000360522	56.225	432	PBANKA_1318100	aminopeptidase P, putative	UID830	SENTKNNNGKNIILGSVHENRSPRYDISLSP	1836	Metabolism
	30.7533	29.8819	29.2267	27.1986	26.0926	30.4739	S	152	3	___1		0.244471	1	51.03	0.000153316	62.966	240	PBANKA_1321000	conserved Plasmodium protein, unknown function	UID831	STFPDDGNIKEKKQDSCNNLDDKPEDRENDD	1842	Unknown function
	30.1063	27.6107	26.4662	28.1263	28.2254	26.1743	S	158	2	___1		0.681885	0.978175	62.378	3.10766e-05	62.378	175	PBANKA_1321500	conserved Plasmodium protein, unknown function	UID832	IEAFNKTKIMQIDEGSPNITIDVVRENENNF	1844	Unknown function
	26.7102	26.3073	25.3525	25.8852	25.685	26.3387	S	192	2	___1		0.898942	0.97314	41.54	0.00151891	41.54	29	PBANKA_1325100	conserved Plasmodium protein, unknown function	UID833	INKKSKQEENIEKKKSVNYDNLPIETRTLND	1850	Unknown function
	25.6888	25.9198	26.1398	25.6005	25.4808	27.6986	S	1356	2	___1		1.26912	1	161.86	0	295.37	47;47	PBANKA_1327021	fam-a protein	UID834	PNSPNETSKEILDNDSEDDIQQSSSNPKEVE	1855	Unknown function
	26.013	27.1903	25.7418	25.9233	26.51	27.0428	S	1365	3	___1		1.13053	1	90.367	1.57925e-06	100.68	480	PBANKA_1329500	protein phosphatase containing kelch-like domains	UID835	VQETGSDFALLVRKISIDKLEEEGRKINNGV	1860	Post-translational modification, protein turnover, and chaperones
	18.509	22.4467	21.9113	21.4353	24.334	21.5826	S	842	2	___1		2.81858	0.742469	68.41	1.50955e-08	68.41	413	PBANKA_1329500	protein phosphatase containing kelch-like domains	UID836	NQYMKSKQLNDSKKNSPTSNLSSGNIQNSHY	1860	Post-translational modification, protein turnover, and chaperones
	24.7721	22.8304	22.9628	23.3605	23.9242	21.3244	S	70	2	___1		0.636368	0.996177	47.155	0.000213528	71.344	1073	PBANKA_1329700	26S proteasome regulatory subunit RPN2, putative	UID837	LTKEKNPQDDSSSVLSDGKSMKNLEILSTAA	1861	Post-translational modification, protein turnover, and chaperones
	24.913	26.2118	26.6094	26.7998	26.8406	26.12	S	46	2	___1		1.59704	0.552353	40.968	0.000683126	40.968	2439	PBANKA_1331400	conserved Plasmodium protein, unknown function	UID839	KLKKYLEKMQNQSVKSRNDSDYENDIDNNKS	1862	Unknown function
	27.7733	25.4086	24.7206	25.1779	26.6123	26.9731	S	66	2	___1		1.22004	0.957349	58.674	2.24551e-05	58.674	2443	PBANKA_1331400	conserved Plasmodium protein, unknown function	UID840	YLEKMQNQSVKSRNDSDYENDIDNNKSKNFN	1862	Unknown function
	24.81	25.3987	25.9031	26.2526	25.1817	25.6822	S	140	2	___1		1.26129	1	47.68	0.000105473	67.08	129	PBANKA_1331900	eukaryotic initiation factor 4a, putative	UID2056	LGDYLKVKCHACVGGTVVREDIDKLKQGVHM	1863	RNA processing and modification
	26.0738	26.5084	26.2514	25.4977	25.8665	26.6486	S	55	2	___1		0.827253	1	46.592	0.000339145	53.967	39	PBANKA_1332100	conserved Plasmodium protein, unknown function	UID841	KDASNKLKKKNIEFESDEEFEKYLINNFKKE	1864	Unknown function
	23.3029	27.1638	25.4749	27.0531	26.454	27.0362	S	338	3	___1		2.89568	0.99408	40.552	0.000592238	52.891	225	PBANKA_1334300	exported protein 2	UID842	MEEKLKSMESKKNIESGKYEFDVDSKNDSND	1867	Unknown function
	23.8326	23.6461	23.6727	23.8433	23.1276	24.9299	S	400	3	___1		1.18904	0.988352	43.184	7.75788e-05	68.277	2	PBANKA_1339900	SNARE protein, putative	UID843	______________MSGISGPLPSNESTNRI	1878	Intracellular trafficking, secretion, and vesicular transport
	23.8326	23.6461	23.6727	23.8433	23.1276	24.9299	S	401	3	___1		1.18904	0.999284	41.912	0.000478762	41.912	340	PBANKA_1348300	U3 small nucleolar RNA-associated protein 4, putative	UID846	KDGEAGKDVKGADNESDKAVNEVEGEGTLTK	1894	Transcription
	24.5301	24.3492	24.5927	24.5257	24.0354	26.1887	S	320	2	___1		1.34344	0.999818	45.423	2.6224e-05	45.423	165	PBANKA_1348500	conserved Plasmodium protein, unknown function	UID847	KTSENEDSEDLKINDSDNDEMFNHDPIAPEI	1895	Unknown function
	25.3601	25.6093	25.1229	24.0166	24.9106	25.466	S	229	2	___1		0.675315	1	51.211	0.000342906	53.967	297	PBANKA_1348800	conserved Plasmodium protein, unknown function	UID848	QINDNIKNLFENNDLSPLRKNTNIRNKIQFE	1896	Cell division, DNA maintenance, and Chromatin dynamics
	26.6091	27.9943	28.3664	27.9569	27.6618	27.4621	S	408	3	___1		1.02598	0.716059	47.774	0.000155529	61.167	338	PBANKA_1348900	chaperone binding protein, putative	UID849	LNSQKNSNKAISSWNSGGTTYEEKDMTKWVK	1897	Post-translational modification, protein turnover, and chaperones
	27.7922	27.9648	27.3695	27.357	27.3678	27.5084	S	289	3	___1		0.813511	0.900759	67.194	2.15215e-07	67.194	79	PBANKA_1349200	MSP7-like protein	UID851	NDINKIDSNDISKIDSNNDLPNEKINNEYEG	1900	Pathogenicity
	18.5406	24.5901	17.0172	27.0209	25.7371	26.787	S	692	3	___1		88.3832	0.999991	187.58	9.7588e-79	187.58	201	PBANKA_1349300	conserved Plasmodium protein, unknown function	UID852	HHNLLSETQSLKNFESLSEQSLKIIDKMING	1901	Unknown function
	24.9993	25.7056	25.0177	24.4506	24.1677	25.5012	S	1909	2	___1		0.690462	1	42.338	0	338.14	232	PBANKA_1352000	elongation factor 1-gamma, putative	UID853	KKKPKEDADDDINLFSDDGLNEKKTKKTNPL	1906	Translation, ribosomal structure and biogenesis
	28.8635	29.8215	29.0624	28.3783	29.16	28.7152	S	450	2	___1		0.708104	1	100.55	2.3996e-10	100.55	2	PBANKA_1354100	ras-related protein Rab-11B, putative	UID854	______________MSNEEYDHLYKIILVGD	1907	Intracellular trafficking, secretion, and vesicular transport
	24.3696	24.5384	23.957	25.3593	24.9024	26.2935	S	589	3	___1		2.34578	1	57.96	3.03203e-27	143.94	19	PBANKA_1355700	myosin A	UID855	TNEELKTAHKIVRRVSNIEAFDKSGVVFKGY	1913	Cytoskeleton
	30.1645	29.927	30.1201	29.1557	29.4863	30.644	S	214	2	___1		0.807462	0.798225	44.847	0.00156751	44.847	59	PBANKA_1356700	kelch protein K13, putative	UID856	MNLTGDKNEKIEDNSSFVNIKDSLLESIDLS	1914	Signal transduction mechanisms
	27.8357	25.4048	24.9606	26.2965	19.1984	25.5608	S	263	3	___1		0.19187	1	129.32	2.06603e-16	129.32	895	PBANKA_1357800	conserved Plasmodium protein, unknown function	UID857	NGSMQQEIKPCSGKGSPIQVNDPDFEEACDI	1916	Unknown function
	24.6539	23.7368	23.5317	22.1581	23.768	24.8388	S	417	2	___1		0.765337	1	51.436	0.00369325	51.436	791	PBANKA_1357800	conserved Plasmodium protein, unknown function	UID858	YEVLNNYCEYNNKIKSLDPDKSIIGTEQNYI	1916	Unknown function
	22.1692	18.4341	24.9609	23.8147	25.5758	21.8785	S	226	2	___1		3.73627	0.959365	83.182	4.98189e-05	83.182	992	PBANKA_1357800	conserved Plasmodium protein, unknown function	UID860	SEEHMEKVASNYLASSPYRHDIFSEYGVLGS	1916	Unknown function
	24.294	23.7325	23.4416	23.728	23.681	22.9842	S	341	2	___1		0.780083	0.94285	40.727	0.00646438	42.336	30	PBANKA_1358700	conserved Plasmodium protein, unknown function	UID861	EINKDDEDGFYEEKKSSTIYPNRELNNADNV	1918	Unknown function
	23.8132	26.3905	25.6524	25.5011	25.28	25.2245	S	253	3	___1		1.03515	0.972044	60.49	0.000191864	60.49	84	PBANKA_1358900	dynactin subunit 2, putative	UID862	NIDNILKREELISPQSPLVKENEENIVEDRS	1920	Intracellular trafficking, secretion, and vesicular transport
	27.3853	29.5087	28.7906	28.9468	28.9171	29.0904	S	262	3	___1		1.34093	0.972191	73.466	8.89788e-05	73.466	113	PBANKA_1359800	conserved Plasmodium protein, unknown function	UID864	YKQNNTKNVVLNTINSYNKNIQFDKSILINS	1925	Unknown function
	28.1859	27.8276	29.2316	27.8505	28.2298	27.9377	T	14	2	___1		0.753128	0.975582	305.63	0	305.63	9	PBANKA_1360100	nucleoside transporter 1	UID867	_______MSKIKESSSGILGASNNTNKESSQ	1926	Transport
	26.501	27.0001	26.2751	27.4975	27.3667	27.0375	T	313	2	___1		1.6341	0.666253	51.774	2.49271e-05	61.304	7	PBANKA_1360100	nucleoside transporter 1	UID3083	_________MSKIKESSSGILGASNNTNKES	1926	Transport
	28.4755	26.1603	27.2061	18.5361	27.1226	26.6993	T	707	3	___1		0.111777	0.913575	145.58	9.85084e-21	145.58	8	PBANKA_1360100	nucleoside transporter 1	UID3084	________MSKIKESSSGILGASNNTNKESS	1926	Transport
	26.205	24.5855	23.5843	24.8103	25.4501	23.5515	T	174	2	___1		0.878045	0.975582	305.63	0	305.63	9	PBANKA_1360100	nucleoside transporter 1	UID3085	_______MSKIKESSSGILGASNNTNKESSQ	1926	Transport
	19.0018	27.0592	25.8672	25.5962	26.0891	24.0685	T	254	2	___1		2.42032	1	194.51	1.30017e-133	220.34	13	PBANKA_1360300	DNA/RNA-binding protein Alba 4, putative	UID869	___MENNKKNNQKQNSIDETEFPNSKVLLVS	1927	RNA processing and modification
	25.0075	24.8755	25.9635	26.1272	26.9266	18.7236	T	502	2	___1		0.390565	0.99994	66.267	5.15599e-05	82.651	1560	PBANKA_1361600	E1-E2 ATPase, putative	UID870	TNSLYSIKNYIKEKVSFVDTDKNKMLFDCLI	1929	Transport
	25.9002	26.1875	26.1682	25.4962	25.1361	25.7053	T	647	2	___1		0.641965	0.998403	56.54	2.21984e-05	56.54	538	PBANKA_1361600	E1-E2 ATPase, putative	UID871	NVYPKLEDIYNDDKESDDENNRETCFTEING	1929	Transport
	24.4322	22.123	22.7629	18.9149	19.8807	18.2055	T	303	2	___1		0.058086	0.826568	42.336	0.00403964	42.336	1649	PBANKA_1361600	E1-E2 ATPase, putative	UID872	TNLFRMPTNFIKSFHSLSEARKRTMFDAMND	1929	Transport
	22.5297	25.8128	16.8409	25.4452	25.6641	22.6116	T	252	3	___1		7.18921	0.996494	89.266	3.92855e-07	91.313	233	PBANKA_1362000	glutamate--tRNA ligase, putative	UID873	IQNLKVKEKIFNTAGSGKRLGNNGNKYSAHS	1930	Translation, ribosomal structure and biogenesis
	18.8186	25.8547	18.8613	27.3238	25.5486	26.9007	T	101	2	___1		42.6015	1	70.488	2.24931e-05	86.313	62	PBANKA_1365400	vacuolar fusion protein MON1, putative	UID874	NNDDINYYDAKVINESDDNFENCFGVNKESY	1936	Intracellular trafficking, secretion, and vesicular transport
	24.3558	24.1227	24.983	25.555	24.9531	18.4105	T	28	3	___1		0.350066	0.982867	113.77	7.8293e-08	113.77	158	PBANKA_1365500	exported protein IBIS1	UID875	IGKKSTEKKPHIDRISSTLNPESTDRRKSSD	1937	Unknown function
	24.3461	24.4547	22.5803	23.9917	24.8151	24.3037	T	662	2	___1		1.49119	0.982839	174.39	8.95739e-78	187.11	159	PBANKA_1365500	exported protein IBIS1	UID876	GKKSTEKKPHIDRISSTLNPESTDRRKSSDE	1937	Unknown function
	22.5886	21.6318	19.0171	22.8002	21.5953	22.2414	T	94	2	___1		2.19335	1	46.844	0.00573112	46.844	318	PBANKA_1365500	exported protein IBIS1	UID877	DATQNNERERKNLNKSNIFCRAKPM______	1937	Unknown function
	22.5337	26.0807	24.5668	25.5199	23.9749	25.1251	T	3	2	___1		1.39432	0.853011	122.53	3.39501e-21	126.02	103	PBANKA_1365500	exported protein IBIS1	UID878	ELDQNKDQNLGYKTQSYEDSSTENASTSYMS	1937	Unknown function
	30.7996	30.9843	30.8025	30.7104	30.569	30.5849	T	514	3	___1		0.846335	0.999915	113.22	7.70785e-15	113.22	112	PBANKA_1400700	Plasmodium exported protein, unknown function	UID879	GEVPNNGQYSEYRISSEISENIKTHAKNFIN	1939	Unknown function
	25.5928	28.0931	26.5554	25.2393	24.2399	24.5116	T	188	3	___1		0.235941	1	56.729	0.000354993	56.729	672	PBANKA_1406200	conserved Plasmodium protein, unknown function	UID880	FFNNNGLVDRFNKMVSAENFPENRSSNTINN	1944	Unknown function
	28.8513	29.8975	27.6195	28.8829	27.7259	29.2108	T	20	3	___1		0.88093	1	70.235	5.22209e-06	70.235	1168	PBANKA_1406200	conserved Plasmodium protein, unknown function	UID881	LNFHKNQQNSKNDQDSDDINIDDIDEITKAI	1944	Unknown function
	28.2722	28.8429	27.8993	27.8631	27.1267	26.9355	T	6	2	___1		0.489812	1	100.55	2.29526e-05	100.55	910	PBANKA_1406200	conserved Plasmodium protein, unknown function	UID882	KIKNSESMSKIVSKNSIPIDDIDNDTINIGK	1944	Unknown function
	25.0951	26.9414	25.3457	23.5741	25.0806	25.2615	T	699	3	___1		0.448962	0.980428	82.85	9.88949e-05	82.85	643	PBANKA_1406500	conserved Plasmodium protein, unknown function	UID884	DIDEIHQFEYAKTKLSFTDINQKQYCKNLDI	1946	Unknown function
	22.9272	23.2935	22.9921	22.61	22.8843	18.672	T	502	2	___1		0.311614	0.814301	45.14	8.26805e-05	45.14	271	PBANKA_1406700	carbamoyl phosphate synthetase, putative	UID885	NKECDSYSNLENVASSFEKIDYNKNSNYHSL	1947	Metabolism
	22.9272	23.2935	22.9921	22.61	22.8843	18.3087	T	503	2	___1		0.286525	1	179.81	3.89065e-117	207.21	251	PBANKA_1407000	conserved Plasmodium protein, unknown function	UID886	KYLKFSTYESWKLVNSDDEEYDENLNMKKNA	1949	Unknown function
	25.1053	24.621	23.7477	23.6878	22.8956	23.8917	T	146	2	___1		0.500127	0.831432	136.3	1.59772e-15	136.3	129	PBANKA_1407000	conserved Plasmodium protein, unknown function	UID887	NIELEKSIFNEIDKISTKNEDVNDSQSNSTT	1949	Unknown function
	30.1346	28.618	27.9496	29.2321	29.7387	28.8899	T	19	3	___1		1.30692	0.5	150.91	4.40228e-27	150.91	107	PBANKA_1407000	conserved Plasmodium protein, unknown function	UID888	HIFKIGGLENMEKTRSFELDITNIELEKSIF	1949	Unknown function
	24.8973	25.0394	25.8748	25.2888	25.2608	24.8756	T	4	2	___1		0.914613	0.5	150.91	4.40228e-27	150.91	105	PBANKA_1407000	conserved Plasmodium protein, unknown function	UID2059	EDHIFKIGGLENMEKTRSFELDITNIELEKS	1949	Unknown function
	23.8746	24.3013	23.42	23.0832	24.2589	23.0567	T	861	2	___1		0.758366	0.995877	76.522	4.15108e-05	78.692	111	PBANKA_1415900	zinc finger protein, putative	UID889	KNESESKSVFLTGIDSNKSLKNEENSSDDKQ	1960	Unknown function
	23.1647	22.5733	21.5027	19.217	22.1215	17.6909	T	55	2	___1		0.149986	0.966906	43.282	0.000376216	52.49	1038	PBANKA_1417900	conserved Plasmodium protein, unknown function	UID891	SITKSETSNSIQKLLSNGSISNDSKTDKKL_	1963	Unknown function
	23.3198	20.9756	20.1795	18.7782	22.3173	23.014	T	117	2	___1		0.91904	0.829114	45.864	0.000385556	45.864	342	PBANKA_1417900	conserved Plasmodium protein, unknown function	UID893	IINDIEKKNIKSNDCSPIVEIDKENKITDNN	1963	Unknown function
	18.7973	24.0677	18.8756	25.2125	24.3702	25.2779	T	24	2	___1		20.7255	0.559344	61.345	9.0983e-07	61.345	505	PBANKA_1422200	cation diffusion facilitator family protein, putative	UID2060	KILHTTVQTDYPSNITNCETQAHLKCSNLKA	1971	Transport
	25.4643	23.1463	23.0526	22.6117	23.5459	22.728	T	129	3	___1		0.526364	0.9984	117.03	8.08995e-28	121.96	83	PBANKA_1423300	DNA/RNA-binding protein Alba 1, putative	UID895	QITKCGSTVIADQYVSGQDNSEHVIQEKTVS	1974	RNA processing and modification
	24.9872	23.8724	24.1131	18.9546	21.2629	25.1003	T	105	2	___1		0.170562	1	121.96	2.6445e-274	257.77	88	PBANKA_1423300	DNA/RNA-binding protein Alba 1, putative	UID896	GSTVIADQYVSGQDNSEHVIQEKTVSFIDIL	1974	RNA processing and modification
	25.8509	26.3477	25.2614	26.7442	24.6123	25.0378	T	505	4	___1		0.781743	1	75.294	3.89418e-05	82.749	129	PBANKA_1423300	DNA/RNA-binding protein Alba 1, putative	UID897	AGYQPPLDEKYVKEMSPEEIVNSRPFRGRSF	1974	RNA processing and modification
	24.0805	17.5591	20.7051	21.6521	23.0872	20.9768	T	165	2	___1		2.1792	0.9984	117.03	8.08995e-28	121.96	83	PBANKA_1423300	DNA/RNA-binding protein Alba 1, putative	UID3113	QITKCGSTVIADQYVSGQDNSEHVIQEKTVS	1974	RNA processing and modification
	22.7569	23.3173	24.326	24.5575	22.4238	25.2047	T	650	2	___1		1.51075	1	121.96	2.6445e-274	257.77	88	PBANKA_1423300	DNA/RNA-binding protein Alba 1, putative	UID3114	GSTVIADQYVSGQDNSEHVIQEKTVSFIDIL	1974	RNA processing and modification
	25.1481	24.9962	26.8842	24.2475	24.1288	20.4502	T	12	2	___1		0.150309	0.999991	93.494	0.000107447	93.494	1564	PBANKA_1425400	conserved protein, unknown function	UID900	KDECNANINKLQTLKSFNDLNNSDYFENKCI	1982	Unknown function
	19.0659	21.9265	17.2137	23.7174	26.5385	20.3932	T	382	2	___1		17.7244	0.5	69.864	4.66143e-05	69.864	446	PBANKA_1431400	conserved Plasmodium protein, unknown function	UID901	SIDDRETPKKSVQNISNSINKNKADNSLSHS	1993	Unknown function
	25.7471	25.2797	25.1914	24.4576	23.9107	26.1768	T	214	2	___1		0.679384	0.963396	78.324	4.66143e-05	78.324	448	PBANKA_1431400	conserved Plasmodium protein, unknown function	UID902	DDRETPKKSVQNISNSINKNKADNSLSHSNM	1993	Unknown function
	26.7452	26.1903	26.6453	25.2286	25.0526	26.2765	Y	222	2	___1		0.497338	1	68.809	0.000138173	94.551	202	PBANKA_1431500	conserved Plasmodium protein, unknown function	UID903	HEYKNKGINDNDINNSNNNRNHKNKSERKND	1994	Unknown function
	25.0448	25.41	24.1432	25.3731	22.0176	24.3477	Y	410	2	___1		0.516486	0.991378	67.032	0.000363597	67.981	125	PBANKA_1432200	male development gene 1	UID904	NDDDIKNLKIYVKEISGYVGLKAADLLDKNL	1997	Pathogenicity
	23.3951	23.1301	25.1591	25.61	25.0371	24.5475	S	437	3	___2		2.25027	1	226.93	5.46789e-181	244.56	161	PBANKA_1432200	male development gene 1	UID905	PLIENKSFDKSESKLSNEGTSSFRFNNEIID	1997	Pathogenicity
	23.3951	23.1301	25.1591	25.61	25.0371	24.5475	S	442	3	___2		2.25027	0.982973	209.19	1.37895e-115	209.19	167	PBANKA_1432200	male development gene 1	UID907	SFDKSESKLSNEGTSSFRFNNEIIDDEDPEE	1997	Pathogenicity
	25.4603	24.6804	25.1098	24.7815	24.9668	18.2158	S	443	2	___2		0.18572	1	184.47	3.86089e-85	190.87	152	PBANKA_1432200	male development gene 1	UID908	DKNLESALKPLIENKSFDKSESKLSNEGTSS	1997	Pathogenicity
	18.8935	23.664	24.5568	25.2332	23.9324	25.9176	S	839	2	___2		6.30414	0.999911	201.3	3.73733e-95	201.3	158	PBANKA_1432200	male development gene 1	UID910	ALKPLIENKSFDKSESKLSNEGTSSFRFNNE	1997	Pathogenicity
	18.8935	23.664	24.5568	25.2332	23.9324	25.9176	S	841	3	___2		6.30414	0.80105	59.198	0.000922913	59.198	165	PBANKA_1432200	male development gene 1	UID2061	NKSFDKSESKLSNEGTSSFRFNNEIIDDEDP	1997	Pathogenicity
	18.8935	23.664	24.5568	25.2332	23.9324	25.9176	S	843	3	___2		6.30414	1	226.93	5.46789e-181	244.56	161	PBANKA_1432200	male development gene 1	UID3123	PLIENKSFDKSESKLSNEGTSSFRFNNEIID	1997	Pathogenicity
	19.0659	31.6343	31.9093	32.7731	31.7401	30.0633	S	3886	3	___2		15.8785	0.594562	43.534	1.62075e-34	151.98	166	PBANKA_1432200	male development gene 1	UID3124	KSFDKSESKLSNEGTSSFRFNNEIIDDEDPE	1997	Pathogenicity
	18.3377	31.6343	31.9093	32.7731	31.7401	30.0633	S	3889	3	___2		18.7879	0.982973	209.19	1.37895e-115	209.19	167	PBANKA_1432200	male development gene 1	UID3125	SFDKSESKLSNEGTSSFRFNNEIIDDEDPEE	1997	Pathogenicity
	25.5731	28.5476	25.6911	26.1715	27.501	18.4563	S	256	2	___2		0.169458	1	184.47	3.86089e-85	190.87	152	PBANKA_1432200	male development gene 1	UID3126	DKNLESALKPLIENKSFDKSESKLSNEGTSS	1997	Pathogenicity
	26.1231	27.0712	28.1869	27.0981	27.0843	26.7946	S	6	2	___2		0.910838	0.999911	201.3	3.73733e-95	201.3	158	PBANKA_1432200	male development gene 1	UID3128	ALKPLIENKSFDKSESKLSNEGTSSFRFNNE	1997	Pathogenicity
	26.1231	27.0712	28.1869	27.0981	27.0843	26.7946	S	9	2	___2		0.910838	0.80105	59.198	0.000922913	59.198	165	PBANKA_1432200	male development gene 1	UID4279	NKSFDKSESKLSNEGTSSFRFNNEIIDDEDP	1997	Pathogenicity
	25.5631	19.6699	18.8279	19.2581	19.7451	19.6204	S	2190	2	___2		0.28471	1	226.93	5.46789e-181	244.56	161	PBANKA_1432200	male development gene 1	UID5341	PLIENKSFDKSESKLSNEGTSSFRFNNEIID	1997	Pathogenicity
	25.5631	19.6699	18.8279	19.0495	19.7451	19.6777	S	2192	2	___2		0.274929	1	184.47	3.86089e-85	190.87	152	PBANKA_1432200	male development gene 1	UID5344	DKNLESALKPLIENKSFDKSESKLSNEGTSS	1997	Pathogenicity
	26.4319	27.3341	27.7768	27.0727	27.2003	26.7601	S	281	2	___2		0.888904	0.863733	114.63	4.60151e-06	114.63	156	PBANKA_1432200	male development gene 1	UID5345	ESALKPLIENKSFDKSESKLSNEGTSSFRFN	1997	Pathogenicity
	26.4319	27.3341	27.7768	27.0727	27.2003	26.7601	S	283	2	___2		0.888904	0.999911	201.3	3.73733e-95	201.3	158	PBANKA_1432200	male development gene 1	UID5346	ALKPLIENKSFDKSESKLSNEGTSSFRFNNE	1997	Pathogenicity
	23.3351	24.636	25.7126	24.5798	24.3858	24.192	S	152	2	___2		0.885542	0.999924	93.494	0.000110531	99.941	192	PBANKA_1433500	PPPDE peptidase domain-containing protein, putative	UID911	NDSQKNNETEYSKVPSVSMDNFFTGNKINII	1998	Unknown function
	23.3351	24.636	25.7126	24.5798	24.3858	24.192	S	155	2	___2		0.885542	0.99749	58.831	0.000101055	88.561	1356	PBANKA_1434700	clathrin heavy chain, putative	UID913	SSYNEKRDGVSSIYGSNEAFRNYGSGQLSEF	2000	Intracellular trafficking, secretion, and vesicular transport
	25.7869	26.9541	25.9596	27.4632	28.2054	27.3851	S	448	2	___2		2.73404	0.999896	74.28	1.84603e-10	74.28	1365	PBANKA_1434700	clathrin heavy chain, putative	UID914	VSSIYGSNEAFRNYGSGQLSEFEEESKEEQE	2000	Intracellular trafficking, secretion, and vesicular transport
	25.7869	26.9541	25.9596	27.4632	28.2054	27.3851	S	449	2	___2		2.73404	0.823372	98.902	7.95563e-05	98.902	842	PBANKA_1434800	aminophospholipid-transporting P-ATPase, putative	UID915	NPVNLSTEKELNISSSAIEQVKDSAGNSDMK	2001	Transport
	18.6962	23.1385	25.6604	24.3288	24.6323	24.4586	S	560	3	___2		3.93092	0.975816	61.48	0.000174583	61.48	70	PBANKA_1435200	zinc finger protein, putative	UID916	EQICSDINSDICRALSNYADYTTKKTNYVVN	2003	Unknown function
	25.9499	26.4191	27.5966	25.6127	25.5883	25.4965	S	568	3	___2		0.469968	1	44.616	3.3884e-06	95.417	46	PBANKA_1435700	ribosome biogenesis protein TSR3, putative	UID917	NKDTENVKSKLGINLSDEENNRNTNKEKKNY	2004	Translation, ribosomal structure and biogenesis
	18.9006	24.9945	26.991	26.4098	26.2714	23.9737	S	570	3	___2		3.79193	1	42.336	0.0118618	42.336	650	PBANKA_1437000	conserved Plasmodium protein, unknown function	UID2062	KFYSINNKYKEKKKNTEEEKENKYNYKYDWD	2005	Unknown function
	18.9538	24.9945	26.991	26.4098	25.7396	23.9737	S	574	3	___2		3.31253	1	125.54	1.73251e-17	133.32	66	PBANKA_1438000	cAMP-dependent protein kinase regulatory subunit, putative	UID918	KENKHENKDTLANALSLNKRENGNDTINNAV	2009	Signal transduction mechanisms
	17.9664	19.5064	21.0072	21.8792	22.7086	21.6326	S	407	2	___2		5.97995	1	92.611	3.08438e-07	92.611	140	PBANKA_1438600	vacuolar iron transporter	UID920	KQEMIDIYINKYKFDSKDAKNLVEITFRNKH	2010	Transport
	18.2725	17.8802	21.0072	21.8792	22.7086	21.6326	S	410	2	___2		8.11261	0.999985	108.98	1.71625e-13	108.98	12	PBANKA_1440700	ubiquitin-activating enzyme E1, putative	UID2063	____MQSNNPLKKQRTYEDIDLKGIEKNRNE	2013	Post-translational modification, protein turnover, and chaperones
	18.8899	19.4127	21.0072	21.8792	22.7086	21.6326	S	413	2	___2		4.93665	0.999813	75.378	1.43613e-08	93.111	55	PBANKA_1441600	ataxin-3, putative	UID921	GKELDEKEKEFLKVSSNELIRTNSSNVLDDG	2016	Post-translational modification, protein turnover, and chaperones
	24.7885	24.6461	25.8857	25.6993	25.9668	25.7275	S	750	2	___2		1.61451	1	166.23	9.67061e-68	176.94	338	PBANKA_1443300	merozoite surface protein 9, putative	UID923	LRLLYKSYITYRKNKSIELGEEEIPMVSKDE	2017	Pathogenicity
	23.8353	24.6461	25.3498	24.1034	25.9668	25.7275	S	753	2	___2		1.57516	1	88.552	7.09927e-05	88.552	382	PBANKA_1444100	T-complex protein 1 subunit gamma, putative	UID2064	ECENPRACTILLRGATKDVLNEIERNLHDGM	2020	Post-translational modification, protein turnover, and chaperones
	18.6529	25.0039	24.0838	24.3823	25.2632	24.2659	S	7	2	___2		4.16101	0.499902	44.788	4.58555e-05	44.788	400	PBANKA_1445400	protein transport protein SEC13, putative	UID925	VNNPMMQAEQNMLKHSSLQGPPPTIPNNTFK	2021	Intracellular trafficking, secretion, and vesicular transport
	19.5506	25.0039	24.0838	24.3823	25.2632	24.2659	S	8	2	___2		3.38159	0.499902	44.788	4.58555e-05	44.788	401	PBANKA_1445400	protein transport protein SEC13, putative	UID926	NNPMMQAEQNMLKHSSLQGPPPTIPNNTFKN	2021	Intracellular trafficking, secretion, and vesicular transport
	18.4165	25.0039	24.0838	24.3823	25.2632	24.2659	S	9	2	___2		4.3946	0.992639	50.354	0.000343933	59.513	320	PBANKA_1449000	microgamete surface protein MiGS, putative	UID927	KAALEPALPAKEIKGSEEYEDLDTSYRNPLL	2026	Unknown function
	25.6864	17.9832	25.4377	27.3558	27.8834	26.9439	S	83	3	___2		20.5149	0.99567	65.716	3.4878e-05	87.001	229	PBANKA_1450700	clustered-asparagine-rich protein, putative	UID928	TPKSANSNINNSGNNSPMFRQHNNNNNVNMH	2030	Unknown function
	25.6864	18.8628	26.9924	27.3558	27.8834	26.9439	S	88	3	___2		11.6897	1	49.298	0.000105841	92.935	214	PBANKA_1450700	clustered-asparagine-rich protein, putative	UID2065	KNNKNMNDMLGDDNITPKSANSNINNSGNNS	2030	Unknown function
	30.754	30.9099	31.7106	30.5123	31.4113	31.838	S	161	2	___2		1.09356	0.999499	142.98	4.0891e-34	142.98	408	PBANKA_1452500	conserved Plasmodium protein, unknown function	UID929	DDFSVNKEIDQDQQDSDITTNDNALEPKIIE	2035	Unknown function
	27.1455	26.3287	27.8078	18.7988	26.3246	18.4779	S	166	3	___2		0.0168213	0.999144	87.72	4.33933e-13	87.72	289	PBANKA_1452500	conserved Plasmodium protein, unknown function	UID931	SNKDSSSSLHTQSQRSLPDHINSDKNEYTIN	2035	Unknown function
	29.1849	28.0562	27.8056	28.4126	27.8803	28.588	S	167	2	___2		0.962417	0.761267	71.608	4.18734e-20	88.293	692	PBANKA_1452500	conserved Plasmodium protein, unknown function	UID932	QEVETATNSEAGTEKSYETKGSEAKKKKRTL	2035	Unknown function
	30.5531	30.7369	31.7106	30.4047	30.4618	31.838	S	152	3	___2		0.933874	0.811615	63.941	2.64516e-21	63.941	441	PBANKA_1452500	conserved Plasmodium protein, unknown function	UID3148	ENPEQSEKPHESDTPSEPDVEVEAPVEPAES	2035	Unknown function
	30.754	30.9099	30.7904	30.0212	31.4113	30.0083	S	158	2	___2		0.791229	0.999995	87.001	6.38975e-07	87.001	1909	PBANKA_1454600	conserved Plasmodium protein, unknown function	UID933	TNILSSNQKNQFSRNSFDNTSYIKINTVENE	2038	Unknown function
	18.7925	26.147	25.5367	25.0513	25.6055	24.8662	S	441	4	___2		3.20932	1	81.904	1.34027e-27	150.34	450	PBANKA_1456200	rab specific GDP dissociation inhibitor, putative	UID935	ENLWGHKLNFDDLNKSDNEL___________	2042	Intracellular trafficking, secretion, and vesicular transport
	25.4603	24.6804	24.6072	24.7815	24.2491	19.5072	T	440	2	___2		0.238154	0.999504	47.499	6.64459e-05	54.117	589	PBANKA_1457400	N-alpha-acetyltransferase 15, NatA auxiliary subunit, putative	UID936	VINNFEKNDFEKREDSINNETLNIHSDKNNN	2043	Metabolism
	25.5731	28.5476	25.6911	26.1715	27.501	19.2912	T	252	3	___2		0.205513	0.998784	196.84	2.12959e-155	227.63	214	PBANKA_1457800	ADP-ribosylation factor GTPase-activating protein, putative	UID939	NDIIETTKDTLINSGSWITEKTKQIAENVSE	2044	Signal transduction mechanisms
	23.3351	24.636	25.7126	24.5798	24.3858	24.192	T	154	2	___2		0.885542	0.907545	106.58	9.0623e-15	117.67	263	PBANKA_1457800	ADP-ribosylation factor GTPase-activating protein, putative	UID940	SGWISSISSTVSRTNSSLFFSNNDNMSNNNE	2044	Signal transduction mechanisms
	25.772	22.9901	22.2275	24.1385	24.7208	19.5712	T	165	2	___2		0.55362	0.912744	44.511	0.000863308	55.314	417	PBANKA_1458300	kinesin-13, putative	UID942	ELNYSSTENLTMKSNSLLSTKPETKSIEFRD	2045	Intracellular trafficking, secretion, and vesicular transport
	24.8552	22.0028	24.095	24.3911	26.0559	24.045	S	161	2	___3		2.26524	0.999926	120.63	8.87296e-10	120.63	226	PBANKA_1461600	conserved Plasmodium protein, unknown function	UID943	NLSKDGLDDIVSEEDSDEDFKNLKNKNNKNM	2048	Unknown function
	24.8552	22.0028	24.095	24.3911	26.0559	24.045	S	152	3	___3		2.26524	1	77.593	1.53195e-06	77.593	341	PBANKA_1463700	DNA repair protein rhp16, putative	UID944	KVKEEGSEKSIILIESDENRCFGMKRKSKYF	2054	Cell division, DNA maintenance, and Chromatin dynamics
	25.209	24.6813	24.5981	24.7117	28.232	17.2229	S	156	2	___3		0.368414	0.968515	67.364	5.58237e-06	67.364	253	PBANKA_1465000	fam-c protein	UID945	TLNVGKSQEALNADKSLETLNVDKSQEALNA	2057	Unknown function
	24.8552	22.0028	24.095	24.3911	26.0559	24.045	S	158	2	___3		2.26524	1	171.42	1.70257e-102	202.35	262	PBANKA_1465000	fam-c protein	UID946	ALNADKSLETLNVDKSQEALNADKSLETLNV	2057	Unknown function
