# Supplementary material for: Essential role of GEXP15, a specific Protein Phosphatase type 1 partner, in Plasmodium berghei in asexual erythrocytic proliferation and transmission
Source: PLoS Pathog. 2019 Jul 26;15(7):e1007973. doi: 10.1371/journal.ppat.1007973 (PMC6685639; doi:10.1371/journal.ppat.1007973)
Supplement: S8 Table — (XLSX) [file ppat.1007973.s013.xlsx]

## Sheet: Feuil1
S8 Table. List of primers used in this study.
Name	Primer 5’ à 3’	Orientation	Tagged protein/Region amplified	Plasmid	Use
p1	GGAGGCCAGTGAATTCGAACAAAGTGTTGAAG	F	Gal4-AD-PbGEXP15 4-590	pGADT7	Yeast two-hybrid
p2	CGAGCTCGATGGATCCGGCCATAACTTTCAAAATC	R
p3	CGAGCTCGATGGATCCGATCATTAATTTCAAAAGAAC	R	Gal4-AD-PbGEXP15 4-178	pGADT7	Yeast two-hybrid
p4	GGAGGCCAGTGAATTCCAGCAATTAGAGGAAG	F	Gal4-AD-PbGEXP15 446-596	pGADT7	Yeast two-hybrid
p5	CGAGCTCGATGGATCCGGTTAAGATAATTCACTGTATCG	R
p6	CGAAAAAAAAAAAAAAGGCTCAAGCTTCCGAAAAAAATGAAACG	F	Gal4-AD-PbGEXP15 4-178 KKKKKAQA 6His-PbGEXP15 4-178 KKKKKAQA	pGADT7 pETDuet-1	Mutagenesis
p7	CGTTTCATTTTTTTCGGAAGCTTGAGCCTTTTTTTTTTTTTTCG	R
p8	CTATTCGATGATGAAGATACCC	F	Gal4 AD	pGADT7	RT-PCR
p9	CTTCTTCTTCCTCATCTTCATC	R	PbGEXP15 4-590 PbGEXP15 4-178 PbGEXP15 4-178 KKKKKAQA	pGADT7	RT-PCR
p10	CACTTTGCCATTTTAGTTGCC	R	PbGEXP15 446-596	pGADT7	RT-PCR
p11	CATCGGAAGAGAGTAGTAAC	F	Gal4 DBD	pGBKT7	RT-PCR
p12	CTGTCCATGGATATCTCCAC	R	PbPP1c	pGBKT7	RT-PCR
p13	GAGAGAAGTTATTAGTATTAATG	F	TUB1		RT-PCR
p14	CCTCTTGCATAATTATTAGC	R
p15	ACCACAGCCAGGATCCGGAACAAAGTGTTGAAG	F	6His-PbGEXP15 4-590	pETDuet-1	Recombinant protein
p16	ATGCGGCCGCAAGCTTGCCATAACTTTCAAAATC	R
p17	ATGCGGCCGCAAGCTTATCATTAATTTCAAAAGAAC	R	6His-PbGEXP15 4-178	pETDuet-1	Recombinant protein
P. berghei
p18	CTCCACCGCGGTGGCGGCCGCGTTAGAATTGCCATCATATTGCC	F	PbPP1c-mCherry	pL1886	Knock-in
p19	TTCCACCTCCACCGGATCCTGTCGTTATTTTTTTTTTTTCAACTGG	R
p20	CCAGTTTCACATGCGTAAAG	F	5' UTR PbPP1c		Genotyping
p21	CTCGCCCTCGATCTCGAACTC	R	mCherry
p22	CTCCACCGCGGTGGCGGCCGCGAAGGATATATAGATAAAGATGGG	F	PbGEXP15-mCHERRY	pL1886	Knock-in
p23	TTCCACCTCCACCGGATCCAATGCCATAACTTTCAAAATCATCTTC	R
p24	GAAAAGGAAAAAGAAGATAAGGCGAATGCGGAAAAGGAAAAAG	F			Mutagenesis
p25	CTTTTTCCTTTTCCGCATTCGCCTTATCTTCTTTTTCCTTTTC	R
p26	AAAGCTGGGTACCGGGCCCGCCGATTAAACCATATTATTATAC	F	5’ UTR PbGEXP15	pBS-DHFR	Knock out
p27	CCTGCAGGCATGCAAGCTTGACTTCAACACTTTGTTCATTC	R
p28	CAATTTCGATATCGAATTCGAAGATGATTTTGAAAGTTATG	F	3’ UTR PbGEXP15
p29	CGGTGGCGGCCGCTCTAGACAGAAAGATATGTCTTGTTC	R
p30	GCAATTCAACCTTTGGGTTATTC	F	Integration 5’	pBS-DHFR	Genotyping
p31	GATGTGTTATGTGATTAATTCATACAC	R
p32	CAATGATTCATAAATAGTTGGACTTG	F	Integration 3'
p33	GTAACAACTAATTCAAATGGATAGTAAG	R
